# Supplementary material for: Adaptation of a Bioinformatics Microarray Analysis Workflow for a Toxicogenomic Study in Rainbow Trout
Source: PLoS One. 2015 Jul 17;10(7):e0128598. doi: 10.1371/journal.pone.0128598 (PMC4506078; doi:10.1371/journal.pone.0128598)
Supplement: S1 Dataset — (XLSX) [file pone.0128598.s001.xlsx]

## Sheet: Raw data
ProbeName	Control 1A	Control 1B	Control 2A	Control 2B	Control 3A	Control 3B	Test 1 1A	Test 1 1B	Test 1 2A	Test 1 2B	Test 1 3A	Test 1 3B	Test 2 1A	Test 2 1B	Test 2 2A	Test 2 2B	Test 2 3A	Test 2 3B	Test 3 1A	Test 3 1B	Test 3 2A	Test 3 2B	Test 3 3A	Test 3 3B	Test 4 1A	Test 4 1B	Test 4 2A	Test 4 2B	Test 4 3A	Test 4 3B
CUST_1_PI425536763	560.986	261.443	385.268	1081.38	526.298	730.684	641.599	450.534	382.762	621.48	744.343	534.154	271.323	761.004	418.367	240.136	743.566	903.104	389.237	734.695	1388.54	939.279	1152.2	588.719	1046.69	1065.97	1252.84	1009.47	707.864	680.175
CUST_1_PI425708691	253.733	89.9998	206.473	228.263	242.154	156.086	323.272	299.043	215.333	219.43	356.632	246.81	176.679	205.189	258.349	147.289	237.692	194.002	118.51	202.703	164.863	165.11	257.704	104.007	143.104	134.768	109.845	99.3142	225.966	97.1171
CUST_10_PI425536763	3867.2	4358.59	3585.47	15232.4	4653.89	25180.9	1643.58	2905.83	4597.58	12689	23982	1444.14	3348.07	2556.99	3883.85	5686.48	16165.8	11602.1	11093.6	4678.72	19493.3	12806.6	17950.3	19262.9	9360.56	18095.5	37377.6	25105.8	15441.6	21219.1
CUST_10_PI425708691	1366.29	189.855	1214.83	1927.85	1190.76	1084.72	1391.39	985.636	836.069	1827.15	1022.3	754.756	615.083	808.719	718.25	722.466	784.487	175.433	504.553	716.074	788.081	740.601	999.732	600.566	1045.95	835.368	829.608	863.817	822.918	733.854
CUST_100_PI425536763	9723.42	4493.22	7535.28	13067.1	9201.06	8974.61	12655.2	8669.99	6975.11	12316.2	10916.3	8742.08	5590.61	7802.12	6892.7	5243.31	9726.22	11550.3	5154.83	7102.32	8948.9	8881.7	10788.1	6836.61	8894.95	9621.35	7634.77	7189.03	7405.53	6098.48
CUST_100_PI425708691	1558.95	802.811	1390.55	124.813	49.2681	57.0891	65.0576	60.4311	1495.33	67.0521	302.819	1395.15	67.0012	34.8733	590.575	185.731	310.202	52.7993	69.124	224.839	331.26	122.432	400.958	38.6778	68.38	200.577	37.4976	140.331	51.6775	32.5874
CUST_1000_PI425536763	2.49254	12.1361	3.24965	14.3336	4.34365	2.87672	2.63632	3.88451	3.78026	4.64171	4.66229	3.68318	3.58869	4.92234	4.21242	3.08441	3.38004	2.85487	8.25845	2.19765	3.78014	2.74486	3.93193	4.11962	2.5736	3.52891	2.88579	9.08272	3.00935	53.5793
CUST_10000_PI425536763	583.956	313.598	587.825	1340.94	734.975	899.904	1003.96	459.597	465.094	930.15	952.998	653.981	235.358	521.962	379.768	298.364	949.059	662.871	600.893	570.858	1010.58	1042.32	1229.34	622.715	1010.57	1127.32	1154.26	1041.4	735.742	804.029
CUST_10001_PI425536763	9.07519	7.14441	7.27639	10.6791	11.8404	2.77636	4.4116	3.80428	3.72224	4.43933	3.51819	2.32794	3.4868	4.61742	4.06849	6.61166	3.21316	2.85487	3.76351	2.56141	3.68535	2.63565	3.70286	3.54807	4.07659	8.0041	4.46365	2.2849	3.66721	3.623
CUST_10002_PI425536763	7534.61	4022.78	6396.88	7532.81	7026.78	5301.72	4636.72	4848.49	2766.18	5335.94	4091.59	3766.3	1969.26	2984.67	2530.32	1895.24	3178.7	3731.35	1906.71	3262.41	2194.34	2618.84	4737.93	1625.62	3636.57	3311.15	1907.83	2008.05	3443.01	1238.83
CUST_10003_PI425536763	129.266	53.9351	101.069	161.614	96.4398	79.2808	161.634	198.555	124.55	195.446	171.421	119.841	60.3366	95.9225	92.4307	77.7301	80.5714	160.119	32.2376	55.9106	24.7571	34.2067	65.0328	29.8537	46.2049	37.9828	25.0681	39.4306	41.7899	34.0932
CUST_10004_PI425536763	86.1859	46.8964	72.3572	127.239	69.2701	60.1317	132.179	87.0653	39.5763	90.7343	91.9722	59.8615	53.9551	83.7978	51.7574	81.1415	67.8099	60.218	51.8184	59.7663	61.4958	47.9504	67.6659	46.5667	72.2331	95.278	57.1159	53.1435	35.2162	50.4803
CUST_10005_PI425536763	42.8836	10.0799	26.7873	61.7085	28.8973	28.5093	26.0144	17.3997	16.8908	20.7027	49.4447	29.842	8.89698	31.7376	11.6776	5.94551	26.9437	5.74095	9.41796	10.7293	31.6825	19.1757	24.4881	9.27395	29.8058	31.9419	24.2248	32.8389	19.4445	27.5375
CUST_10006_PI425536763	610.267	222.414	378.188	1012.22	405.055	578.525	481.167	331.144	215.755	401.547	608.708	349.261	170.042	496.097	243.102	127.58	588.46	527.943	398.553	437.124	932.301	555.265	696.269	464.426	729.886	1063.9	1009.14	732.711	449.599	453.143
CUST_10007_PI425536763	516.207	483.747	574.769	942.117	671.357	588.451	669.509	416.978	401.526	729.71	716.486	446.093	258.352	435.859	372.149	358.064	468.184	441.762	315.017	347.505	770.24	506.315	742.567	445.832	513.185	579.18	631.033	705.989	386.966	593.53
CUST_10008_PI425536763	26.0253	7.19577	16.3765	42.4354	13.4494	34.2648	37.7304	9.46593	23.33	25.6439	46.4378	24.7986	16.7005	30.4066	7.37417	17.8857	43.195	38.5609	27.5132	28.5378	63.4832	53.287	41.2516	35.1152	55.0513	60.6416	64.2126	65.8982	32.0622	34.4563
CUST_10009_PI425536763	32.67	19.6481	34.881	78.3222	30.4916	178.982	57.1225	25.8347	19.988	47.2887	65.8098	36.252	23.9144	43.5755	18.715	23.7423	31.1269	38.581	37.2693	34.1968	73.2791	46.1957	59.3121	55.9424	50.6289	71.2015	114.695	77.1573	36.7096	47.4245
CUST_1001_PI425536763	32.2576	20.0138	23.498	16.9831	5.53677	9.29083	40.76	10.0308	4.74628	15.3555	11.2069	12.0246	23.1859	15.8817	5.20308	11.5281	11.6577	10.3066	12.0201	22.997	9.74815	12.825	10.4583	5.52977	23.6822	37.802	11.0658	12.4145	8.28875	9.77273
CUST_10010_PI425536763	3.10382	1.85732	5.77728	4.44788	9.44495	5.04575	3.07522	4.89247	4.66467	9.05169	13.0843	2.71863	3.00127	5.61432	4.80492	3.61362	3.70368	5.60977	4.42265	3.67037	4.35294	3.22444	4.40958	4.37163	5.41744	3.61925	3.39815	2.7204	3.37	4.7107
CUST_10011_PI425536763	22.7282	5.84091	7.96161	10.7885	9.69517	10.9632	15.0088	13.3718	3.81417	7.46393	10.8654	13.3985	8.17453	4.72339	5.56353	8.59529	11.7504	8.65842	4.98875	11.8051	13.6278	9.53304	11.3542	3.5896	11.5453	16.8977	10.2222	8.45959	7.18165	3.59994
CUST_10012_PI425536763	17.3833	13.7408	17.9604	22.0651	24.099	17.2036	53.5772	11.3145	19.9302	35.8654	25.7573	21.9978	32.5791	26.942	17.4621	12.5172	33.5138	17.7618	18.4362	22.03	29.9524	24.0093	31.1329	24.0223	26.0437	19.0364	20.941	30.7953	17.482	23.1073
CUST_10013_PI425536763	1481.11	112.619	684.97	1263.79	787.74	649.069	835.523	977.039	557.163	874.898	942.85	769.701	229.63	340.66	288.782	227.183	315.109	504.872	133.327	170.898	154.816	151.128	245.543	132.875	239.916	233.157	171.928	183.737	239.929	200.331
CUST_10014_PI425536763	15.601	15.7961	11.5102	26.9684	14.3048	23.9789	27.7996	9.14233	3.74614	11.4382	21.9502	13.743	14.7166	45.562	65.5358	11.0337	12.6418	14.9015	8.96845	17.1434	15.6562	28.557	33.3591	16.2164	29.0219	29.0628	28.471	17.5455	20.3998	13.0245
CUST_10015_PI425536763	674.825	651.273	549.177	906.191	737.587	561.048	830.128	686.269	645.616	968.229	936.327	625.382	497.988	702.316	636.936	523.333	628.752	399.112	507.873	544.913	643.554	581.164	757.714	494.327	600.218	615.907	541.368	599.191	658.989	665.153
CUST_10016_PI425536763	642.233	374.145	639.621	1356.1	721.707	945.718	1096.6	777.155	897.251	1447.06	1601.45	997.109	1381.48	1223.07	1092.73	1335.16	1777.62	1269.43	1491.33	1299.61	1925.73	1718.56	1966.59	1606.59	1267.42	1481.35	1870.43	2010.18	1666.48	2376.86
CUST_10017_PI425536763	18.3017	8.20101	17.1064	31.0351	22.1807	31.2203	43.0199	19.9101	20.8307	41.5176	61.2919	27.687	53.3441	62.7387	49.2352	39.0472	86.7378	46.1598	51.5289	55.5802	86.5107	57.7188	77.3088	50.3448	73.1177	132.799	94.8668	86.0964	57.3308	70.5137
CUST_10018_PI425536763	6.6591	8.2614	5.5509	10.0611	5.08512	4.57272	5.35717	3.76799	3.55224	4.37584	4.80863	2.59793	2.53573	4.77425	3.95225	2.89386	3.20137	2.85487	3.72507	2.06038	3.4915	2.65812	3.72248	3.5493	5.68728	4.9761	2.77812	2.21818	2.86422	3.64165
CUST_10019_PI425536763	19.4708	11.3189	11.4224	34.5442	5.72844	25.9354	20.1334	6.07418	4.57442	9.9828	16.4505	14.1165	5.22956	11.1295	8.91919	7.30136	18.3219	2.85487	11.4795	19.4581	29.7074	15.115	18.8842	26.2093	26.8946	48.7234	33.9361	28.3474	12.3057	7.31453
CUST_1002_PI425536763	63.4479	8.86116	41.0456	102.099	39.5491	68.4457	76.6859	37.6875	37.5888	47.6758	74.6969	46.4106	28.0908	56.2508	52.2356	27.4791	85.6021	40.1277	46.2328	49.1881	91.1582	58.4446	101.093	69.1385	73.8063	58.2564	75.2619	82.6941	50.0639	37.2304
CUST_10020_PI425536763	2.90602	2.05065	2.93224	4.15589	5.00045	3.28414	2.99571	30.4018	4.3617	5.36455	3.16756	2.69416	3.14401	5.6056	4.83143	3.42868	3.77479	2.85487	4.48983	2.46983	4.23621	3.23087	4.41226	4.53693	3.76351	3.80023	3.24296	5.47392	6.11798	4.15099
CUST_10021_PI425536763	6888.35	2068.12	5073.13	7023.11	3782.16	3004.93	3510.89	4139.48	1517.87	2728.26	2938.81	2675.03	517.506	1349.73	841.802	446.214	1045.36	2069.9	229.118	966.188	244.773	551.466	1213.1	298.837	736.207	647.782	166.674	194.82	686.807	120.65
CUST_10022_PI425536763	17.6358	5.34594	13.744	29.9359	11.4946	17.7417	19.3837	24.3608	11.94	13.7729	44.2669	10.8915	3.20641	8.11559	5.51127	3.46527	15.0985	10.9699	7.0007	7.04874	9.77711	3.08838	13.5958	4.32437	21.8876	36.4569	9.76144	7.06874	5.55989	4.08363
CUST_10023_PI425536763	44.8144	27.7538	58.6022	69.5248	38.7609	57.1443	70.5218	167.86	31.2589	53.4031	63.1719	48.8746	35.2984	64.6837	31.3698	20.4973	72.146	43.0708	55.6344	40.1524	95.07	55.1993	68.504	45.5084	78.664	116.06	129.31	80.9399	51.5022	58.2242
CUST_10024_PI425536763	102.49	49.7013	75.8354	158.495	87.3846	77.8526	137.053	119.283	114.506	109.381	120.32	99.0511	58.0179	74.0772	51.0488	62.6087	73.489	84.792	67.9445	62.5429	88.3494	52.0964	95.2959	58.243	91.5538	110.408	75.8891	71.2197	89.6074	75.5388
CUST_10025_PI425536763	171560	81457.6	144834	200354	140472	136548	187536	164731	108199	183113	189865	141997	104470	129400	113044	142497	136744	157653	92132.2	99990.1	85403.4	112011	153457	74656.8	97703.9	102986	86587.1	100057	104196	88705.3
CUST_10026_PI425536763	2496.38	682.333	1228.57	3615.86	1765.19	2531.21	1944.01	1330.9	1086.56	1972.79	2356.13	1679.28	832.208	2409.2	1065.03	714.521	2309.81	2448.56	1025.7	1582.48	4217.44	2247.23	2378.95	2186.01	2666.43	2824.82	4178.65	2862.62	1526.27	2062
CUST_10027_PI425536763	19.7017	2.53843	13.1789	21.2667	5.82858	5.20176	20.2132	15.9495	9.39541	9.89492	19.7529	18.5707	13.8203	16.0504	12.547	4.46444	11.468	15.5469	18.1797	49.5131	18.6773	29.5554	33.536	10.2136	44.1056	35.1036	11.1053	16.951	28.6143	12.8539
CUST_10028_PI425536763	53.7226	25.4762	39.0832	96.8354	50.0667	53.7939	70.834	62.0029	55.2464	95.635	115.58	51.4207	60.9834	60.2933	69.7594	81.0435	70.3488	72.6325	63.4062	60.2445	55.0251	52.0012	76.5128	53.19	57.4637	63.9038	58.2136	63.3776	44.9828	70.0053
CUST_10029_PI425536763	26.5376	28.672	25.4962	53.4605	19.6152	28.2457	38.2529	28.6933	21.0532	36.0171	33.6593	26.1775	23.8321	31.3978	21.0931	6.19445	39.8943	36.9351	19.5979	42.052	46.3727	38.3766	46.8358	21.9128	53.1183	55.3123	46.8325	34.0792	27.4927	33.821
CUST_1003_PI425536763	3.6155	2.96533	4.45297	12.0204	4.49536	5.63448	5.83432	4.09231	4.04191	4.68549	18.6898	7.39968	3.55464	9.26756	4.26507	6.26472	8.32553	5.70352	3.92416	2.22847	3.90469	4.93627	8.44218	8.00609	58.5095	6.54265	3.00287	2.80381	3.349	14.2488
CUST_10030_PI425536763	3217.48	1698.57	2195.58	7504.94	2077.99	4464.44	4606.6	1796.76	1863.78	3343.32	5150.45	3484.47	1107.23	3736.87	2296.42	1424.01	4667.63	4214.42	2502.91	3042.82	5152.67	4643.8	6086	4119.58	4876.14	5610.08	6171.94	4585.08	2911.24	3868.86
CUST_10031_PI425536763	10199.8	5326.61	9759.53	18818.9	9774.04	14070.9	21753.6	10209	10548.7	20897.2	17661.3	15912.6	14830.6	14783.4	10868.3	9004.77	20222.6	7355.65	18948.5	13463.2	25486.5	20110.7	24238	18753.8	25481.8	30806	25780.4	26429.9	19470.9	22318.2
CUST_10032_PI425536763	184.516	1126.33	103.968	278.471	74.092	206.863	614.534	290.061	1382.62	1149.02	153.845	786.57	2568.66	250.591	330.114	225.637	330.74	125.299	305.113	406.959	990.142	585.721	119.976	1043.44	129.744	127.174	2587.01	1908.96	96.1994	5637.14
CUST_10033_PI425536763	67.0673	26.7286	52.231	76.0159	56.6501	57.9783	77.5359	148.884	47.3831	77.6285	83.3597	68.1957	53.4605	90.2368	98.235	48.4221	83.1561	124.864	30.5359	52.3846	61.5508	45.1631	77.5838	39.112	52.0951	53.4786	63.5648	29.9274	23.92	44.9677
CUST_10034_PI425536763	44.1988	48.2209	39.3983	98.6193	32.4907	46.6304	90.8737	62.1788	38.1593	50.8592	70.2374	47.3468	41.8166	56.5991	32.771	32.9575	28.7155	48.9792	42.5804	62.708	62.1154	42.3309	45.9897	37.1645	75.9787	104.01	70.9635	54.6155	32.9924	53.3272
CUST_10035_PI425536763	555.221	280.044	579.403	1361.06	586.868	981.764	891.597	572.247	532.878	1118.35	1317.54	692.836	704.581	1175.33	811.09	742.954	1538.17	1629.49	1078.14	1466.25	1674.33	1655.45	2493.02	1346.75	1665.17	1772.83	1780.05	1752.45	1579.13	1411.18
CUST_10036_PI425536763	4527.99	2709.45	2993.14	8998.94	3861.26	5821.69	6023.85	4474.36	3425.39	6815.44	7935.21	5264.71	2534.3	5798.66	5183.02	3862.39	9004.01	11922.4	4313.06	7672.71	6739.54	7375.39	14208.5	4511.28	8864.49	7565.47	6030.31	6615.21	10100	5129.41
CUST_10037_PI425536763	9286.82	3741.49	5762.72	9971.41	4077.65	5075.51	7212.53	6134.66	3040.87	5801.73	4742.03	3792.66	6122.25	9838.66	6267.73	3663.71	6720.09	9820.92	5360.66	10859.5	7479.18	7529.75	10074.6	5284.28	10454	11043.8	6388.92	5825.02	6933.66	3175.24
CUST_10038_PI425536763	14844.9	9369.9	16412.2	21859.7	24211.5	14214.9	5585.78	4201.09	3262.28	7235.75	5581.42	5124.19	30.6967	117.205	105.59	150.896	65.9358	111.733	5.7919	3.42047	19.7094	8.5915	30.4815	11.8932	16.8729	59.2834	9.93276	16.0216	24.6984	19.4195
CUST_10039_PI425536763	3534.03	1236.04	2664.76	5226.11	2910.76	2656.62	2356.69	1823.59	1185.78	1835.95	2647.3	1963.51	781.432	2074.88	1744.76	876.031	2243.93	3446.36	1239.2	2062.78	2252.2	2370.21	4405.69	1437.12	2811.74	2768.09	2432.4	2106.19	2359	1293.13
CUST_1004_PI425536763	3.29377	9.1104	2.36313	6.98454	4.14289	3.27179	2.5897	8.10759	3.63169	4.36345	3.62226	2.29167	12.6792	7.56512	8.41656	7.23834	5.90776	3.33778	3.7103	9.73071	14.3998	6.22338	9.68798	4.40918	2.39476	3.39676	5.03187	7.03919	2.85973	3.62686
CUST_10040_PI425536763	27.7071	16.0085	41.9293	44.337	13.8913	23.3901	28.0522	27.2805	71.7852	27.4269	19.2872	27.0148	35.7588	22.6393	14.2203	13.1895	30.9973	19.1611	23.2892	23.8307	33.9366	26.6357	25.042	21.2656	23.7535	43.5829	23.8521	22.7402	20.8909	27.2296
CUST_10041_PI425536763	173.128	57.6487	112.83	246.754	139.693	172.898	141.4	117.448	95.4668	154.803	211.719	125.945	76.1874	148.531	115.217	97.7676	176.39	143.323	126.548	135.214	278.786	173.467	227.455	171.286	228.127	255.941	323.659	261.582	166.613	249.755
CUST_10042_PI425536763	12090.1	7709.1	10614.2	17641.4	8948.87	10207.7	16667.6	9176.52	5483.83	11488.3	10665.3	8430.51	5896.27	12219.9	8001.15	6203.6	10088.2	11224.9	8492.21	11870.4	13020.5	11891	16934.6	7991.3	14839.6	17660.1	11730.9	11666	10961.9	7099.03
CUST_10043_PI425536763	3.59202	3.41314	5.88264	5.8281	5.03033	3.25204	2.96034	4.23524	4.32214	5.13939	3.28918	2.8106	7.47948	5.41538	4.85562	3.24489	4.65589	7.79211	5.08094	2.38183	4.15192	3.24033	4.29693	4.49422	2.94535	5.1538	3.48333	3.23985	3.39994	4.02428
CUST_10044_PI425536763	2.47039	4.90865	2.53423	11.9974	4.32564	2.85839	8.53047	3.85943	6.49067	10.1811	2.77358	5.31255	2.69587	5.23746	5.49402	8.57338	5.62056	5.41364	3.95004	6.08092	7.41013	4.54417	11.1128	4.78434	9.11814	17.5865	7.031	6.70676	2.99463	7.18965
CUST_10045_PI425536763	262.571	82.9512	203.783	449.247	173.74	293.565	293.003	144.381	113.473	205.524	250.209	203.77	104.365	295.149	136.325	108.226	318.959	371.433	254.952	287.724	499.96	348.865	519.746	282.86	543.958	646.79	640.764	474.425	239.79	336.745
CUST_10046_PI425536763	29.9501	6.29192	15.5869	47.1396	25.6668	36.6001	28.2621	16.7678	10.0102	17.5297	45.0498	29.4408	13.2461	35.4922	10.1015	9.09091	40.6232	30.9326	22.6083	25.1613	73.6202	42.6148	61.016	42.7832	52.7967	76.3131	94.6112	61.3219	25.4169	33.7286
CUST_10047_PI425536763	341.791	188.439	248.545	846.106	262.111	703.251	834.775	241.217	263.373	447.862	566.309	344.01	191.701	527.493	276.055	152.783	619.208	421.359	364.96	558.756	920.908	769.204	937.69	768.001	887.322	896.716	935.913	903.369	344.264	614.993
CUST_10048_PI425536763	643.076	256.097	482.177	945.503	572.066	554.115	771.701	664.803	595.52	868.056	919.172	666.41	591.787	690.313	692.716	555.295	807.68	923.808	552.479	677.789	860.851	792.592	992.864	469.244	697.657	749.14	547.158	698.232	640.467	759.808
CUST_10049_PI425536763	13.2128	6.66166	8.34091	15.6693	5.13523	6.33006	14.3213	6.02116	4.62776	10.2676	13.9017	5.98195	4.84107	7.97643	8.45111	12.5689	6.53476	7.87972	4.50828	6.61281	13.8134	8.04089	12.6454	4.41502	8.3332	20.3769	5.33173	16.8863	11.2913	11.1806
CUST_1005_PI425536763	81.6277	28.5073	52.1439	95.6068	48.4523	77.0391	76.1483	57.0859	45.1227	63.5169	89.5072	69.9209	32.5314	65.1886	33.4351	19.1442	50.139	80.2559	171.085	63.685	82.5663	68.3725	81.7539	53.7279	81.2207	100.333	99.8346	78.9456	51.3697	66.693
CUST_10050_PI425536763	684.989	390.098	638.355	719.122	459.776	488.09	765.042	610.709	420.815	744.37	605.631	464.524	581.322	549.137	467.351	313.295	523.813	473.682	585.014	561.574	663.064	518.199	579.472	540.385	747.64	996.958	717.743	687.653	451.81	526.361
CUST_10051_PI425536763	167.182	99.8128	115.508	234.001	111.211	127.16	146.551	105.15	71.2704	92.177	154.205	94.9184	63.8898	101.072	64.6965	47.7527	112.309	90.5754	67.3959	98.9413	156.802	111.323	154.042	87.595	143.925	186.638	138.791	119.338	105.957	78.6461
CUST_10052_PI425536763	300.965	314.377	243.896	832.63	253.583	730.008	1008.57	341.299	336.061	902.446	828.187	846.223	250.029	651.61	309.042	328.406	826.24	644.776	523.395	543.832	1188.47	1054.62	1167.68	1038.31	1037.28	1779.8	1336.87	1230.37	474.698	871.457
CUST_10053_PI425536763	66.4323	11.5852	69.7703	232.049	41.5502	110.922	73.5521	24.5206	52.784	119.802	267.409	65.2952	27.1963	48.6504	16.0851	30.5465	217.958	2.85487	72.4792	91.8914	247.156	135.106	150.009	157.426	128.849	138.394	197.752	186.138	79.9915	111.831
CUST_10054_PI425536763	33.5335	47.1202	28.6369	32.5606	26.2092	24.7488	26.3812	16.3247	10.0587	17.2183	30.1294	20.8608	11.3233	22.9409	6.51433	27.5013	18.5511	8.85626	14.9391	20.4065	31.4562	17.1098	19.4748	12.4208	30.8394	49.9807	30.3551	30.2198	11.456	10.3224
CUST_10055_PI425536763	52.5641	35.5686	120.351	175.769	36.038	32.0075	64.3234	64.9393	66.5229	56.7736	98.0491	71.2018	83.0893	35.031	68.0013	56.075	65.1047	44.7335	47.5462	78.5841	43.5304	38.7491	84.2593	60.3569	53.5771	176.271	37.6292	41.651	64.8174	55.1942
CUST_10056_PI425536763	65.3149	34.5069	55.9019	104.981	56.1546	71.8181	120.797	111.225	60.7824	122.362	154.874	96.6815	31.4923	46.3324	33.8827	33.7204	63.2618	57.3805	20.7944	50.9942	49.3066	49.0022	72.4831	50.1588	48.178	64.2331	49.9595	68.3124	43.3637	44.0911
CUST_10057_PI425536763	1450.17	624.255	987.375	1779.52	1122.49	954.57	1432.7	1101.54	535.423	1082.98	931.772	849.38	228.919	585.394	328.598	144.536	493.277	587.281	267.459	342.084	637.25	487.669	651.005	317.191	594.329	914.108	573.003	520.666	429.354	312.789
CUST_10058_PI425536763	6606.61	2980.67	6327.64	12702.8	5951.62	6042.98	10022.8	5474.09	4327.2	8856.82	8761.64	5589.73	3593.2	6018.06	4398.76	5260.59	5669.38	6252.44	5295.07	5423.15	6216.65	6518	9253.2	4252.66	7323.51	7518.22	6538.73	6889.35	6452.52	6321.02
CUST_10059_PI425536763	5545.13	636.067	4995.5	8400.32	3735.55	4299.76	7126.57	4660.3	2607	4755.64	4491.11	4803.46	2908.05	4735.73	3092.91	2164.9	4319.24	53.0385	2905.61	4490.44	3252.63	4113.96	5344.15	2902.21	5624.03	4721.93	3584.53	3407.11	3321.28	2292.33
CUST_1006_PI425536763	5.04522	36.6655	10.4875	8.79485	6.70566	3.35394	14.6092	4.0686	4.00721	4.91192	8.51466	5.67506	2.90737	5.24505	4.46	3.43605	4.8605	2.85487	4.20173	8.03267	4.0243	2.90473	4.1375	4.1086	6.11057	5.22083	3.04376	2.76067	10.8427	9.25136
CUST_10060_PI425536763	3031.99	1239.49	1241.07	3727.44	1479.25	2527.39	2231.17	1435.72	752.716	1588.58	1572.05	1703.77	392.139	2021.05	829.201	209.983	1588.37	1972.15	787.816	2023.04	2308.58	1772.58	1928.8	1382.09	2463.7	2620.49	2089.71	1984.5	1261.69	934.963
CUST_10061_PI425536763	319.315	101.986	240.838	629.815	199.375	379.087	630.927	349.041	196.933	348.693	373.797	374.135	208.954	424.434	256.659	195.285	408.195	23.9827	252.639	389.351	526.258	438.88	454.478	373.945	527.813	598	531.795	475.68	227.283	322.018
CUST_10062_PI425536763	27663.8	13700.7	19672	41339.2	21939.6	30425.6	38393.3	27005.2	24957.8	39582.1	41449.6	29257.6	29434	37827.3	35551.1	34483	47264.9	28054.9	30652.6	45519.1	45612.7	49500.6	62472.4	37855.8	45343.2	47815.4	48895.1	48046.6	41666.6	41409.2
CUST_10063_PI425536763	197.647	120.177	190.841	416.045	173.969	259.961	294.253	149.898	106.565	183.708	278.778	175.684	114.474	191.145	98.8015	48.713	195.578	299.68	123.502	165.936	243.06	228.856	291.806	155.035	237.276	267.719	243.889	222.217	150.974	143.843
CUST_10064_PI425536763	15.4144	17.867	11.2295	11.8146	19.0249	13.5445	22.128	18.9267	17.6588	16.5813	20.431	10.343	24.251	12.8513	10.1139	12.7721	19.4765	17.0332	16.7092	19.2245	17.7308	13.529	13.827	8.54799	15.9795	31.1558	18.6355	14.8531	14.4226	18.4769
CUST_10065_PI425536763	73.5972	36.0705	29.7431	51.0977	11.6468	59.3297	89.6038	110.448	18.5049	96.0007	93.4524	51.6386	109.318	147.477	103.682	91.0187	152.887	187.365	142.039	129.4	214.667	117.184	154.229	99.0014	159.797	204.978	223.666	157.597	116.358	117.403
CUST_10066_PI425536763	761.993	283.154	520.511	917.421	485.903	405.101	554.049	578.794	302.78	389.565	448.199	374.573	187.348	299.403	295.588	156.208	351.612	725.727	39.5853	84.1951	72.1782	93.6676	200.979	57.3155	117.42	116.07	74.8257	79.3752	157.638	25.129
CUST_10067_PI425536763	1085.3	420.74	936.049	1139.14	809.472	587.112	893.199	881.642	896.932	1284.05	772.291	615.795	839.21	1046.71	1024.45	986.521	1133.44	1588.06	812.004	1210.79	843.773	1174.91	1707.56	657.957	1041.15	730.758	649.851	665.423	1722.29	559.215
CUST_10068_PI425536763	63.1895	59.5476	55.5885	92.0913	59.2268	54.1237	51.0478	54.9334	42.696	61.5503	75.0379	60.3325	30.4025	44.1846	48.5315	32.5025	63.6407	112.642	27.5246	52.7275	35.0035	36.3815	67.7523	32.5658	53.7689	48.6975	22.861	33.1685	59.3617	35.9717
CUST_10069_PI425536763	1031.91	1011.95	914.692	1917.23	960.974	1196.17	1045.29	732.946	531.514	877.742	1248.62	872.005	346.596	884.391	465.582	313.314	1051.4	1192.38	481.247	609.434	954.641	933.16	1279.54	572.934	930.745	923.098	897.49	784.005	809.736	652.284
CUST_1007_PI425536763	24048.3	10485.2	18184	28751.4	18963.9	17864.7	23633.1	14517.5	12652	24736	21504.7	17133.8	8538.65	14653.7	12070.9	11486.4	18052.1	17166.5	13337.9	12492.2	20713.3	16566.6	24654.4	12003.3	16126.7	18010	17715	17265.4	16679.5	15838.2
CUST_10070_PI425536763	64.1101	41.5746	57.1541	102.664	70.471	51.5524	86.9762	56.3962	54.4472	119.127	101.274	49.4379	43.7935	33.7569	41.9813	58.5378	53.4239	68.9574	39.7841	28.1124	55.167	38.5687	59.4704	27.2616	60.3847	79.6008	46.6691	48.7017	46.5562	47.9465
CUST_10071_PI425536763	29.5898	43.2729	23.3375	79.4914	23.7537	39.4023	41.4719	33.4742	49.032	54.403	82.9951	37.1345	51.527	22.1703	35.1944	41.318	45.2689	6.46465	36.6332	25.617	47.5862	38.0284	30.7612	45.8975	30.7407	42.9126	62.355	59.905	16.2828	259.827
CUST_10072_PI425536763	24.1762	27.0303	20.3583	90.6046	21.9365	24.4434	31.3984	30.274	26.9582	62.7455	47.811	37.1832	32.7055	30.1077	24.7085	31.7715	27.5862	25.2553	103.529	22.0707	22.5189	21.2344	20.7227	33.0788	27.4114	33.962	42.4083	39.5219	22.3695	118.68
CUST_10073_PI425536763	292.616	274.914	348.371	372.365	316.19	215.59	330.355	283.342	228.012	332.071	369.778	282.015	169.483	144.712	151.171	149.427	147.922	125.866	77.9623	97.9595	117.763	117.42	115.042	93.4323	110.557	104.478	123.135	126.795	94.9428	115.86
CUST_10074_PI425536763	25.2977	19.161	21.6579	25.8096	19.2985	14.7987	34.1744	25.8349	15.4269	23.3845	28.5995	9.55424	16.0656	10.3821	18.1279	7.63157	19.8891	19.8036	5.44362	12.9577	13.1892	11.6549	14.7735	16.7565	16.1911	22.8084	11.6525	17.2845	15.187	9.00485
CUST_10075_PI425536763	112.871	96.3091	140.563	4989.7	137.543	3744.82	3232.72	332.236	880.762	2250.57	5859.88	2606.31	476.65	2624.99	546.228	960.942	3550.38	2263.59	2024.77	1479.5	4835.87	4067.5	6113.69	3959.5	3431.96	5048.56	6971.35	6697.85	2411.76	4656.17
CUST_10076_PI425536763	9.10494	11.7864	5.74071	23.282	4.25323	3.77484	4.81473	3.71186	3.56015	4.33926	6.33006	7.56798	4.27371	4.48964	3.96696	2.8679	3.13762	2.85487	3.68847	2.01012	3.51058	2.58807	3.62494	3.43626	2.36904	3.38871	2.75205	2.21576	2.87181	3.50751
CUST_10077_PI425536763	47.3709	7.88457	21.9956	25.8406	27.0249	17.5902	42.2016	57.8715	46.5174	44.4615	33.4174	32.0375	73.6644	56.7789	44.5204	50.1702	61.98	52.848	39.551	50.1652	60.2771	42.9723	74.1491	37.9591	39.9924	42.9283	29.165	23.3742	39.3052	12.8343
CUST_10078_PI425536763	59.6457	39.3839	44.2861	79.6148	30.8186	57.141	64.1147	33.5718	34.8072	72.516	81.5637	50.3751	63.8854	65.8649	29.8101	43.8021	64.98	72.3735	77.7079	47.8308	107.872	66.441	86.5897	56.9665	64.2899	125.035	131.575	91.9341	63.1388	98.9847
CUST_10079_PI425536763	230.75	51.4956	246.701	676.679	248.487	381.211	336.04	196.991	156.424	259.598	355.797	229.142	138.689	293.17	220.137	141.441	295.021	2.85487	247.392	322.481	371.79	398.2	450.515	277.503	473.774	511.085	492.953	477.431	322.387	326.314
CUST_1008_PI425536763	387.404	203.727	410.648	1751.57	443.282	942.728	1181.69	327.464	395.528	1004.33	1277.89	638.201	297.765	758.027	350.144	414.633	1157.76	762.404	844.362	661.39	1656.85	1151.46	1725.28	973.906	1307.8	1386.96	1639.81	1560.81	851.885	1626.93
CUST_10080_PI425536763	103.634	164.066	140.726	250.728	163.461	191.391	211.68	124.68	106.842	193.705	281.33	137.46	97.3282	158.159	92.7755	96.6466	196.214	174.891	142.33	100.695	268.841	165.732	231.101	135.318	225.405	323.638	359.096	271.714	175.302	276.977
CUST_10081_PI425536763	902.811	478.548	907.267	2351.27	873.005	1910.16	1502.61	526.815	565.095	1038.44	1917.61	986.48	319.781	1176.23	432.932	203.712	1481.75	1018.32	843.438	896.355	2247.91	1478.94	1752.31	1502.82	1607.77	2064.92	2360.27	1585.82	895.04	1099.32
CUST_10082_PI425536763	102.733	84.3324	89.0607	99.1078	108.083	70.0559	105.973	124.438	118.754	87.1035	129.354	97.8853	85.8749	82.9647	78.8247	69.6466	71.6924	68.0345	36.8668	46.6534	60.1351	48.5163	66.0811	40.471	55.9224	67.7319	45.0958	49.8361	50.0823	40.9322
CUST_10083_PI425536763	479.855	225.123	345.379	681.272	348.604	451.435	608.566	486.702	275.008	481.691	639.164	432.275	368.863	729.438	378.124	242.667	662.24	462.286	502.73	436.748	876.886	567.334	643.178	462.118	951.031	1114.03	1045.33	867.558	398.537	585.053
CUST_10084_PI425536763	150.291	49.9472	92.5294	247.864	73.4975	106.245	85.1597	72.3106	52.4368	79.8631	95.9316	81.3875	44.0084	72.5255	55.4823	49.5458	101.148	122.544	69.4403	93.834	132.226	91.5917	86.2281	68.3255	115.466	107.539	144.099	90.1795	65.6695	70.4595
CUST_10085_PI425536763	106.772	94.6661	106.951	222.463	186.435	147.527	138.191	117.673	138.394	237.464	1541.24	164.211	79.3323	100.354	107.139	520.288	179.892	158.354	72.5918	93.8773	151.05	121.534	168.462	135.48	119.696	111.27	124.576	179.729	145.381	527.753
CUST_10086_PI425536763	24.0783	16.2188	14.9466	43.3376	4.41341	30.049	43.8127	21.8764	18.9452	20.823	37.177	34.921	16.6354	41.4165	16.7784	17.4631	43.1495	46.1016	29.9806	38.0678	63.8225	65.5205	50.1217	39.1957	42.5597	115.339	61.3623	53.1692	30.9668	50.9204
CUST_10087_PI425536763	62.4363	45.3695	83.2566	159.863	67.4925	130.579	135.875	89.5851	68.1462	116.358	135.976	105.466	108.813	136.278	68.992	66.4625	146.435	99.5519	128.649	117.887	262.788	167.121	180.618	130.547	182.238	268.064	296.217	247.377	123.954	221.06
CUST_10088_PI425536763	392.113	204.333	378.234	589.464	387.58	389.134	559.395	395.076	347.054	598.433	582.077	387.315	216.679	323.801	264.319	202.142	331.938	324.081	296.929	284.647	512.575	353.29	446.214	401.117	474.151	574.853	574.051	642.356	319.963	588.436
CUST_10089_PI425536763	1784.5	1321.81	1767.69	3302.16	1723.46	1874.06	2084.03	1225.06	882.792	1734.95	1720.32	1174.81	647.653	1153.8	748.047	540.49	1432.27	1509.44	966.568	1341	1482.5	1430.29	1639.27	957.538	1868.4	1846.91	2376.95	1589.19	1144.28	1249.5
CUST_1009_PI425536763	9.51643	8.85734	7.16225	12.4682	7.40474	9.46697	11.613	11.21	12.0548	9.30115	13.7481	13.0898	14.8625	4.66509	8.57373	5.99966	8.19582	8.38039	7.37184	12.3544	8.23099	6.83463	8.65815	9.04821	10.5712	11.4193	11.1258	8.71357	3.0476	9.55112
CUST_10090_PI425536763	16.8609	12.5553	17.3449	70.8823	11.1302	45.9316	56.069	31.8279	16.8507	36.9449	43.4772	27.9471	23.6324	29.0766	21.1997	27.7617	38.7465	30.9843	35.7661	40.2704	63.1668	41.0738	56.1393	42.4424	62.6936	105.783	79.3213	87.4801	44.0923	73.9084
CUST_10091_PI425536763	35.4184	15.2702	42.8387	54.5805	47.2682	53.8083	29.0315	33.9198	29.5203	48.3513	124.571	38.328	21.1662	27.2035	17.684	46.2238	46.7609	22.373	14.1604	18.6133	44.6646	35.5349	37.9162	43.355	30.8021	24.3822	40.3619	37.8847	28.3626	73.4205
CUST_10092_PI425536763	324.683	258.135	462.422	614.396	598.414	493.201	336.019	290.131	391.455	851.58	899.75	375.706	182.303	326.497	300.299	715.361	359.655	308.878	277.103	198.433	400.741	273.137	345.542	416.385	291.695	442.972	516.328	372.434	322.721	590.231
CUST_10093_PI425536763	180.815	145.517	204.052	220.024	283.687	171.465	328.073	267.074	242.305	340.119	231.296	240.041	287.833	211.853	241.209	241.354	218.156	128.832	285.539	238.311	271.651	259.486	257.982	238.286	270.991	331.094	432.758	379.796	321.448	488.018
CUST_10094_PI425536763	77.9528	41.4969	67.8336	238.162	62.3291	158.451	230.299	62.3331	48.7908	100.255	210.012	96.2581	63.8872	205.566	80.1414	39.4219	152.296	51.9656	123.362	143.929	315.249	178.422	201.713	145.822	251.334	312.702	347.059	236.374	138.53	159.873
CUST_10095_PI425536763	2734.2	1930.76	2647.12	5918.69	3333.28	3566.72	4371.41	2460.33	1988.69	4070.35	4747.71	3308.41	2072.41	3926.18	2546.23	2074.48	4398.81	4822.19	2666.7	3049.63	5637.35	4857.72	7578.93	3022.14	4697.21	4645.7	5295.92	4976.11	4060.45	4068.37
CUST_10096_PI425536763	24.8141	11.1141	41.729	79.26	25.0883	31.2968	62.614	32.7713	26.0549	42.9753	46.0084	23.3281	21.091	25.4935	18.9723	11.2395	36.7582	28.1803	18.4353	39.2165	50.993	45.1774	38.1686	30.8606	49.1087	54.4883	53.2236	41.6051	27.5848	30.0387
CUST_10097_PI425536763	129630	54868.3	92109.6	142576	79396.1	81205.1	92176.7	98924.4	55745.6	97830.7	97905.5	90218.3	58977.6	87612.1	72448.8	48923.9	85764.3	110396	43613.8	60439.9	76110.5	79106	89509.5	54913.4	74584	79110.8	71837.2	71901.9	56706	52920.5
CUST_10098_PI425536763	36.1921	21.8632	31.544	89.3584	33.1253	42.7441	79.3361	35.7933	60.7899	65.6163	68.6782	46.8196	36.3708	94.3184	38.2289	19.4326	49.1357	70.6401	38.233	40.1009	55.9321	55.0963	81.0425	62.8152	71.0341	69.4291	50.5745	69.7412	44.5521	68.3757
CUST_10099_PI425536763	4.53172	10.3087	7.63752	9.88396	5.00152	5.30179	3.09746	4.78741	4.32483	19.6819	3.36628	5.70657	15.8604	5.68539	11.7543	6.32487	3.83471	2.85487	5.22784	2.54505	12.6413	3.29312	4.5141	6.15809	4.10486	9.41699	9.82244	11.7945	3.51409	5.67109
CUST_101_PI425536763	10.0441	5.02172	16.017	15.8061	12.6119	12.3869	21.1858	4.05579	5.56735	4.93968	11.2	5.20946	2.8691	5.23969	4.44682	3.25287	8.52864	2.85487	4.21755	10.7243	3.98671	3.57211	4.12365	8.77782	14.8827	18.2255	6.49373	6.53266	3.19602	3.91786
CUST_101_PI425708691	713.645	315.808	462.474	838.442	697.556	589.413	723.954	775.406	644.725	1100.25	970.725	785.973	756.826	705.003	652.78	556.773	1018.17	1003.91	638.638	868.683	970.749	1016.13	974.556	817.061	929.637	875.04	873.895	798.516	1024.67	860.819
CUST_1010_PI425536763	3.18365	2.13718	2.90152	11.8647	5.12324	3.35572	3.12422	4.89174	4.36448	14.7908	3.64566	2.99666	3.10735	5.58851	4.75058	3.54599	3.56992	3.06431	4.58856	2.54988	4.41029	3.47898	4.37635	4.58277	3.12774	3.58715	3.55952	2.78638	3.99413	4.33859
CUST_10100_PI425536763	4659.56	369.413	2967.31	7704.06	2713.77	5215.98	6253.41	3583.76	2457.91	4880.91	5208.7	3686.22	2436.3	5826.1	3334.43	1720.65	5635.76	39.9515	3971.14	6540.23	6416.57	6135.69	6855.09	4528.47	7350.13	7382.15	7759.91	6254.86	5102.03	3952.22
CUST_10101_PI425536763	13.6428	5.5342	16.3223	15.4332	8.75975	10.5435	13.5248	4.79048	5.58433	13.66	12.2472	12.0805	6.37384	5.51421	4.73662	3.54225	4.98148	2.85487	4.41052	8.08992	4.25091	7.30023	8.49164	4.34576	3.55935	10.4742	13.2149	8.3138	3.35771	4.44875
CUST_10102_PI425536763	48707.4	19724.1	39132.9	53642.1	40126.3	28531.4	43650.3	38198.3	23571.3	37858.7	36424.2	28869.6	25317.2	27139.3	27362.9	19365.7	27957.7	35100.8	14959.8	20089.1	19804.3	21381.1	33245.5	14954.6	24915.5	22664.7	17419	17062	24535.9	13207.4
CUST_10103_PI425536763	17.6015	10.363	17.0795	30.1063	18.4632	15.0926	19.4932	33.4464	9.8582	24.4928	25.7935	25.0801	22.8739	16.1968	11.3751	26.2726	24.9032	22.1402	26.2838	17.1476	18.5113	21.1392	26.1742	16.2082	19.2668	31.3541	14.4235	17.9369	22.5111	17.2952
CUST_10104_PI425536763	2.77715	10.8047	8.52637	4.21964	4.87993	3.60456	10.3613	4.18713	4.2386	5.10132	9.26989	5.33896	6.1828	6.18035	4.67282	3.36813	5.69296	2.85487	4.37873	11.8911	4.2113	3.9275	4.29587	4.0794	7.90937	16.6239	6.53495	14.7219	3.45539	5.99358
CUST_10105_PI425536763	121583	15490.9	109016	168960	110389	118116	155824	146166	91500.9	156446	142276	123905	102426	114394	97352.2	105628	124408	24049.3	80193.5	89620.9	98929.4	107044	129942	78636.4	104605	128164	93190.2	95452.8	92330.4	75340.8
CUST_10106_PI425536763	51.9448	35.0362	91.4508	259.018	112.796	55.9068	89.085	38.963	69.9279	82.6376	120.867	124.551	56.712	101.677	32.6576	25.2435	65.0907	16.2389	85.8355	81.8772	236.921	107.056	156.972	65.5599	202.884	74.0494	152.69	119.246	74.0398	161.044
CUST_10107_PI425536763	3368.82	2298.14	3394.22	5795.93	3719.42	4012.75	3791.7	2485.2	2816.97	4210.65	4305.63	3390.48	1865.18	2567.89	2485.84	1662.08	3951.03	2670.3	1928.09	2335.58	4252.11	3503.7	3675.49	3288.74	3313.04	3379.4	4231.76	3904.42	2461	3429.98
CUST_10108_PI425536763	147.383	75.2183	117.239	411.378	158.994	247.305	428.651	160.13	188.229	415.84	444.304	281.868	215.182	268.109	170.888	225.166	310.918	237.936	269.463	259.889	620.358	379.46	595.132	301.496	435.195	677.75	633.394	579.347	383.922	537.4
CUST_10109_PI425536763	44.3557	37.2463	36.9723	60.4537	27.2653	41.4731	64.6343	46.9984	30.6017	63.0284	53.2021	38.3521	25.6039	43.8584	37.4608	28.1791	28.8354	31.6125	32.7825	31.4138	34.5601	35.9042	41.8114	23.1047	52.3518	80.0897	31.2984	47.6476	25.5649	44.7877
CUST_1011_PI425536763	193.284	132.978	171.407	684.357	179.629	323.21	511.963	154.251	168.581	382.654	643.761	353.762	129.324	380.082	125.802	106.641	341.006	330.847	305.739	239.141	869.599	545.68	560.893	431.783	619.789	1062.34	1091.98	966.542	319.872	778.64
CUST_10110_PI425536763	316.329	188.312	203.606	317.213	223.519	146.953	200.482	217.148	97.3186	223.386	165.497	135.541	113.347	146.404	118.423	74.173	165.827	221.171	89.7059	132.309	103.604	135.292	140.741	59.2197	148.849	347.273	59.6336	78.3983	131.036	49.0573
CUST_10111_PI425536763	46.1723	17.4402	28.8284	53.5133	24.1866	25.4207	60.517	47.2921	35.1132	78.1206	42.292	39.552	47.3652	39.7835	18.2444	26.6881	51.3325	21.4858	35.8811	27.3262	59.195	31.1568	26.924	48.3389	43.909	50.065	50.2546	45.2482	13.8621	27.7682
CUST_10112_PI425536763	12.6006	3.85068	5.96433	13.8256	11.2624	12.4718	10.7987	4.22933	4.17813	7.41289	4.30671	5.59756	6.92929	5.49512	4.64637	3.39355	10.305	2.85487	4.40489	2.40389	4.14325	3.02167	4.29857	4.25562	3.45511	3.76826	3.11233	2.58969	3.35997	4.04319
CUST_10113_PI425536763	30.2312	26.4185	24.0228	31.973	16.9809	21.0333	37.4791	22.8315	12.7473	20.2182	19.7645	15.0085	13.2426	8.01378	6.24966	12.1484	10.059	21.9494	4.2468	11.8813	10.1333	16.478	17.4558	12.4692	17.9167	30.6218	14.5011	11.1903	3.80332	9.53085
CUST_10114_PI425536763	32.9933	19.5325	26.9871	86.3837	15.3816	62.373	53.1422	91.2764	21.7298	40.4014	95.6633	40.1187	18.5282	53.7922	23.9716	33.5727	57.74	61.2099	45.8839	48.2499	243.505	64.2817	85.3153	54.0045	53.1679	100.677	106.532	105.576	46.5771	99.9386
CUST_10115_PI425536763	39.5183	12.2886	19.3188	54.3374	20.3311	36.0853	24.1598	11.5725	13.392	19.8231	43.7775	26.1339	8.00853	15.9912	72.95	5.91401	20.9745	19.1679	21.9489	24.208	64.5337	38.0512	39.0147	26.9932	41.3693	66.137	73.2579	58.1224	29.7928	43.4064
CUST_10116_PI425536763	27.1937	24.271	20.4708	54.8775	29.6616	32.1005	15.1069	20.0025	4.09597	11.0287	34.0431	14.2994	10.1065	19.3585	8.3812	5.60585	12.3095	26.3173	12.0206	15.9586	17.8494	16.3236	16.6115	10.635	22.586	32.049	27.6842	23.2486	13.7841	14.071
CUST_10117_PI425536763	1437.87	1138.08	1287.32	1888.69	1298.87	904.802	1211.63	892.924	610.96	1061.09	1004.31	849.546	680.503	969.653	867.285	697.302	883.081	1111.28	750.436	1025.18	898.499	921.862	1346.01	549.413	1349.57	1201.49	849.843	824.83	865.84	619.621
CUST_10118_PI425536763	2751.97	849.087	1463.63	3469.79	1747.9	2109.91	1620.3	1611.69	1113.91	1927.35	2140.58	1516.42	594.483	1511.29	987.702	545.289	1702.14	2544.41	683.852	972.392	1478.06	1292.57	2021.33	973.617	1323.1	1504.51	1455.76	1125.45	1247.63	737.055
CUST_10119_PI425536763	23.176	22.1507	7.46483	80.0797	57.288	92.4469	118.425	78.8807	48.631	132.036	207.101	39.0861	21.2537	32.6407	134.476	29.5075	139.135	48.1326	55.6187	39.6569	26.9271	65.1992	418.925	30.9648	62.9558	38.4181	67.8059	37.4626	582.879	34.7486
CUST_1012_PI425536763	685.561	284.17	599.475	1912.41	567.303	1225.61	1175.92	498.042	434.33	861.634	1693.04	909.064	344.768	1249.66	416.48	241.511	1101	1019.12	825.1	816.833	2466.76	1324.84	1511.29	1090.68	1866.08	2278.84	2504.37	1929.2	891.819	1487.22
CUST_10120_PI425536763	1641.8	864.677	1168.38	1312.01	952.132	805.12	1479.48	1358.48	624.26	1098.86	875.994	774.3	1118.19	1032.49	1117.88	831.452	1091.46	1266.76	799.259	1182.45	627.072	911.742	1467.91	670.322	1244.76	1082.93	556.434	541.187	877.545	421.917
CUST_10121_PI425536763	338.97	227.569	308.815	357.39	317.226	234.156	681.348	451.606	435.841	612.877	349.234	327.552	688.196	463.601	518.116	321.784	517.756	452.988	524.933	457.398	617.531	517.114	478.553	460.388	553.333	407.601	483.3	358.663	350.208	516.34
CUST_10122_PI425536763	54.8115	15.39	59.1738	63.6702	51.8656	41.5445	54.3492	64.21	43.5712	68.8203	64.8347	51.629	43.4383	29.8488	23.8868	44.7098	35.8733	4.05084	10.0106	12.6996	18.1133	19.389	12.6061	17.8118	18.9718	22.364	15.8257	13.1334	9.94028	25.0341
CUST_10123_PI425536763	33.7044	30.5517	44.626	48.56	34.3326	44.2321	53.4367	42.9536	43.3687	61.2617	49.5716	42.8615	50.6743	40.9889	40.1932	48.0599	68.0569	66.9573	52.3794	32.5977	68.842	52.9714	65.2439	56.4743	42.4747	59.5401	54.2403	51.178	37.348	52.9463
CUST_10124_PI425536763	25.8777	11.7999	21.5363	46.7577	23.4279	27.8871	41.2649	32.8128	19.0531	29.5518	30.8512	26.3761	18.1209	42.431	25.4564	21.0431	28.6497	34.4833	34.5812	28.5299	43.4937	22.4277	33.6559	29.513	44.5391	64.6773	44.1266	42.9284	24.0327	24.0758
CUST_10125_PI425536763	87.3509	58.3896	79.19	113.542	76.4982	64.5194	125.174	83.0726	73.8992	111.749	72.9674	72.9995	53.3067	63.2313	66.4401	38.0103	72.2513	73.037	45.7071	53.5894	52.2859	54.8912	79.8781	51.7244	86.5996	130.133	67.3855	62.6372	64.5409	52.7816
CUST_10126_PI425536763	733.567	375.869	618.568	977.274	567.435	589.766	617.828	484.138	305.558	567.259	757.864	410.562	188.328	467.528	292.212	211.588	446.2	483.485	266.443	432.194	487.035	424.824	597.485	236.621	524.712	528.518	416.739	459.376	515.604	269.555
CUST_10127_PI425536763	321.77	221.486	325.802	343.597	343.512	205.97	639.135	396.638	302.713	540.743	423.106	255.269	381.543	287.644	257.577	280.758	273.826	189.682	236.574	228.516	281.191	223.012	323.274	199.092	336.874	282.849	290.307	290.036	240.178	304.043
CUST_10128_PI425536763	379.11	157.588	244.705	384.097	186.333	216.981	383.588	348.93	190.033	327.446	274.539	240.657	222.937	326.213	217.546	201.061	261.283	290.203	228.438	280.786	282.921	267.478	285.798	200.76	347.504	438.8	313.377	286.85	205.501	270.257
CUST_10129_PI425536763	8710.49	3961.82	8811	19532.7	7550.56	12756.2	11688.1	5655.68	6420.15	11194.4	13307.3	10505.1	4982.47	10928.2	5045.44	3853.37	11064.8	9710.26	9771.7	8107.54	20981.4	14279.2	14623.2	11891.5	15791.5	19713	22664.2	19960.1	8386.89	14477.5
CUST_1013_PI425536763	140.049	170.867	79.9786	107.465	137.629	101.271	161.979	132.613	113.258	203.077	159.807	127.518	81.0364	101.678	83.7322	87.46	92.622	134.449	30.4797	50.1411	74.4482	50.888	81.1387	43.9304	42.4551	40.4227	45.1393	40.3608	47.9101	41.6384
CUST_10130_PI425536763	23.3523	22.6889	30.5562	33.581	41.3768	37.3479	38.3937	32.4538	43.6685	31.5409	56.2237	32.6899	45.7398	39.4815	28.4797	53.137	51.2147	40.1069	35.436	33.3846	49.1328	39.3687	93.0019	42.0175	45.8712	71.2357	64.4424	67.0115	50.8278	75.4376
CUST_10131_PI425536763	10.5428	10.0357	9.28553	25.3839	22.7571	15.0769	23.5623	18.1973	5.0521	29.6158	28.805	15.267	8.57953	17.882	7.90952	14.5243	16.5167	11.2933	14.2762	15.7007	25.634	11.4213	12.3931	12.9744	18.4032	25.9066	25.78	27.688	12.0289	13.2818
CUST_10132_PI425536763	343.184	137.662	160.801	571.71	218.59	420.935	437.227	257.545	137.247	261.389	564.455	316.171	82.4174	293.403	122.893	77.8187	362.648	324.921	155.404	200.857	479.937	315.79	432.023	302.558	297.378	357.482	561.673	388.203	163.419	235.547
CUST_10133_PI425536763	15.9168	13.4308	23.1298	28.4293	27.353	9.986	20.1212	16.4614	7.55401	12.3104	23.3161	10.413	9.83594	5.50433	4.42343	3.82104	14.8804	17.1106	4.30091	7.76947	5.13937	4.60119	12.7889	8.41412	30.609	12.5523	6.32516	7.20505	13.1918	3.67286
CUST_10134_PI425536763	722.576	16.4707	606.132	1941.44	862.874	1331.83	1135.51	723.319	598.989	935.237	1954.03	1007	357.522	1027.93	777.369	531.436	1673.31	230.242	821.861	1280.34	1344.6	1342.4	2531.07	812.927	1755.2	1923.18	1644.27	1551.79	2253.02	1104.8
CUST_10135_PI425536763	41.1268	31.468	29.3857	129.688	42.4389	65.9368	63.3939	19.7311	33.1683	44.2944	159.851	47.2101	29.1351	67.3101	75.0773	178.501	104.78	102.451	62.4786	53.965	175.742	101.264	130.357	143.961	113.412	175.538	139.166	133.489	122.659	167.556
CUST_10136_PI425536763	5.22366	4.23818	6.48504	9.17529	4.8504	3.08671	7.41409	4.12535	4.13065	11.1468	8.43337	2.56916	7.05886	8.62731	4.60922	3.81208	39.7893	2.88006	7.53576	2.26663	4.5343	2.9922	4.17535	4.06481	3.48611	4.47484	3.14502	2.60575	3.49573	4.02099
CUST_10137_PI425536763	7722.36	2184.69	2915.44	3867.86	7484.26	6114.75	9283.44	8319.32	5991.24	10350.9	9960.7	7488.65	1363.71	2374.63	2293.99	1672.23	2502.64	3032.89	1271.53	1888.91	1477.37	1698.11	2790.96	1131.17	2449.76	2451.94	1744.73	1766.87	2062.51	1006.8
CUST_10138_PI425536763	240.654	320.107	256.092	268.839	235.009	184.896	351.606	225.787	175.435	227.959	196.488	158.067	191.887	229.042	191.172	179.253	173.556	111.828	140.333	175.416	160.365	130.161	202.491	156.623	247.409	264.827	114.18	160.766	174.892	115.947
CUST_10139_PI425536763	132.246	9.28475	95.0344	523.796	92.5291	462.45	368.868	108.709	108.066	276.292	416.214	280.858	61.133	351.629	85.7907	51.7248	352.344	162.016	189.969	305.93	654.038	412.859	411.441	365.419	472.662	622.233	662.396	556.439	210.098	276.754
CUST_1014_PI425536763	3.83887	6.39543	5.4861	31.8447	19.1999	9.67221	6.7234	4.21264	9.17287	11.0833	43.2294	9.88157	9.23432	4.91505	6.44297	23.7735	17.4098	15.0862	13.1737	6.36165	19.0401	15.612	11.0797	21.5868	10.8196	23.6966	28.043	32.88	6.90986	44.9346
CUST_10140_PI425536763	71.5146	87.9282	71.1392	95.1933	98.5534	75.1778	122.198	136.446	113.212	164.704	112.378	79.0327	126.958	109.403	128.342	141.774	123.838	118.637	101.218	116.94	103.728	94.4362	158.62	95.5291	130.5	178.931	136.151	125.014	146.482	105.597
CUST_10141_PI425536763	3130.87	2536.73	3618.98	10270.5	3740.05	5639.79	7169.61	3310.38	4253.2	7723	9735.81	5065.86	3365.26	5379.05	4087.57	4317.46	7013.52	5150.34	5172.96	4580.6	8780.11	8410.98	11242.2	6540.93	7211.09	7119.83	9402.07	8430.12	6193.6	9166.92
CUST_10142_PI425536763	17.9041	6.56421	11.9497	37.2266	13.643	27.6084	34.1027	7.86176	6.15195	19.3221	28.7642	15.3101	8.05901	19.165	4.17675	3.09418	26.6522	18.7237	9.65126	28.0169	48.7975	28.2423	36.1342	18.0768	33.3782	54.3207	59.48	47.2237	17.9766	29.152
CUST_10143_PI425536763	983.409	1062.86	891.756	2531.5	669.562	1819.48	3001.03	1197.9	1960.99	4279.4	2987.17	1942.2	2254.72	1918.05	1558.16	1025.52	2425.27	852.123	1737.64	1839.83	4266.95	2879.7	1839.9	2720.72	2194.22	2196.8	4492.87	3811.07	1212.23	4155.34
CUST_10144_PI425536763	552.694	330.787	565.521	1256.25	643.947	816.518	956.611	394.82	331.428	715.276	1011.53	568.776	302.077	545.555	314.588	280.293	578.307	659.216	432.305	471.24	925.159	756.619	1011.2	580.666	601.314	803.27	1133.57	819.291	560.343	760.747
CUST_10145_PI425536763	7.3518	2.54016	17.1374	6.40438	5.28548	8.53934	11.6455	6.83575	4.48531	5.55933	4.86229	6.70332	20.8589	7.64716	5.00939	5.22465	5.90409	21.1857	11.9098	16.0542	14.391	25.9161	18.8682	4.57339	16.0809	20.2548	12.4054	17.2377	13.948	7.30668
CUST_10146_PI425536763	29.2295	14.0511	27.7995	777.025	27.5377	27.15	30.0906	17.9518	14.1194	31.0352	49.2984	24.4346	22.4571	27.3088	13.1731	16.307	26.1488	19.6283	18.4964	30.2059	49.9068	23.9049	36.6424	23.8273	29.3248	53.7012	49.6635	41.3899	21.8696	28.6876
CUST_10147_PI425536763	3053.45	143.951	2632.2	6627.24	2293.55	3780.99	3502.31	1717.5	1573.89	2984.12	4503.45	2737.05	1017.66	2555.8	1265.1	746.545	3325.65	1012.76	1950.47	2390.6	4216.91	3199.82	4329.94	2768.73	4070.29	4140.27	4191.75	4154.85	2402.05	2765.98
CUST_10148_PI425536763	837.116	82.5031	770.272	1610.16	704.659	839.974	1305.84	662.578	426.343	825.315	1251.88	706.573	405.202	874.626	444.542	352.162	980.784	9.84197	549.102	682.895	849.163	963.03	1440.25	634.897	1117.71	993.767	1156.31	853.097	794.798	621.251
CUST_10149_PI425536763	32.9256	26.3645	25.3798	48.6769	21.4373	31.0735	26.7762	12.1359	20.9411	34.8289	27.4657	20.6873	12.389	16.9565	5.54182	7.79996	13.1237	21.0319	10.2813	15.3598	27.7825	15.5407	13.5971	13.9363	38.6197	39.5296	30.0748	30.8727	15.3004	9.66035
CUST_1015_PI425536763	248.401	161.554	271.033	368.073	191.028	210.94	364.201	202.651	152.242	274.179	274.4	172.905	161.68	234.822	161.646	150.251	215.107	173.532	194.157	201.708	320.876	190.217	283.271	199.36	345.177	416.649	306.475	266.236	211.129	241.621
CUST_10150_PI425536763	9170.92	3739.24	4414.89	9710.58	4627.37	4323.01	5503.08	8854.24	3623.15	7360.92	8935.23	4479.1	5081	9879.94	8589.35	5226.23	12016.5	8324.96	3680.85	11095.9	5610.83	8317.06	17597.4	3810.18	8968.57	5503.6	3669.27	3176.35	13665.5	1805.54
CUST_10151_PI425536763	10.0399	5.68112	6.05582	6.18291	5.44544	3.38807	7.58967	19.5476	5.44109	12.2745	9.92745	10.3503	9.77494	5.82296	21.7179	3.68163	4.16708	15.8046	4.53284	2.54412	4.33453	3.37824	4.74161	4.51342	9.09137	3.83141	3.33962	2.75674	4.77682	4.31284
CUST_10152_PI425536763	205.669	67.8917	96.052	225.246	162.148	212.851	257.604	153.195	154.221	243.542	303.723	191.01	71.6795	193.399	118.089	112.534	190.03	225.159	117.461	190.792	324.889	231.417	322.8	159.314	230.699	280.765	268.175	225.299	239.647	210.608
CUST_10153_PI425536763	262.49	235.136	190.985	270.496	186.898	144.838	183.005	239.375	147.277	182.401	176.632	116.247	288.968	284.819	297.61	192.429	207.561	291.656	291.177	221.097	168.034	184.079	436.396	164.733	257.501	218.629	155.491	99.3656	396.859	79.6108
CUST_10154_PI425536763	306.813	157.353	217.875	1107.51	435.946	1752.17	675.894	256.067	739.033	1038.92	1428.36	1075.59	482.709	941.129	778.972	679.612	1939.15	1084.44	1005.33	828.641	2685.45	1789.37	2199.91	1911.45	2481.16	1946.28	3074.74	2705.57	1020.7	2090.87
CUST_10155_PI425536763	75.8273	46.7137	69.2928	96.6318	82.5185	61.7279	131.319	107.645	145.357	165.609	146.625	102.567	142.779	108.761	150.507	160.294	178.497	126.239	89.6213	91.187	146.858	158.103	196.283	96.2359	96.5087	144.677	149.623	160.343	144.56	161.998
CUST_10156_PI425536763	44.3208	25.0066	25.0657	29.496	10.6316	28.1438	47.2893	31.1421	15.1086	19.8038	40.7852	21.1888	58.6707	42.003	28.4194	13.7883	33.781	48.7604	81.3592	98.215	86.6589	69.7463	83.8489	56.7386	147.118	100.532	151.665	65.5606	77.0779	70.3709
CUST_10157_PI425536763	1031.03	19.0914	610.869	3221.31	592.737	2709.41	2723.76	618.52	759.913	1621.02	2768.5	1910.92	450.196	2375.2	564.426	339.291	2260.11	2.85487	1650.9	1494.23	4703.13	2756.98	3259.03	2500.7	3208.63	5217.86	5485.59	4040.65	1424.17	2419.14
CUST_10158_PI425536763	3.16426	2.22339	3.02944	4.68276	5.47436	3.45412	3.34639	4.74876	4.80896	5.63815	3.40294	2.82653	3.91079	5.90079	12.7598	3.77049	4.33261	3.9372	4.55835	7.62826	4.51492	3.39413	4.96745	4.58349	3.2602	3.88217	7.53242	2.89927	3.56559	4.47327
CUST_10159_PI425536763	773.245	350.344	561.405	1396.93	508.62	854.394	948.583	599.788	540.469	751.435	883.676	782.848	453.958	853.271	574.113	291.981	951.902	1061.88	639.558	818.619	1413.96	1016.1	1173.28	854.025	1320.73	1399.21	1299.73	1127.14	720.409	732.623
CUST_1016_PI425536763	2.49001	4.14174	4.93761	4.28455	4.27125	3.59509	5.02049	3.90564	28.8991	4.51489	5.01382	5.45728	5.95164	4.81827	4.13669	9.81409	6.01807	3.06406	3.87	3.3824	3.73066	2.76754	3.90127	4.94989	2.56895	5.97234	8.48181	5.00089	2.98639	3.82004
CUST_10160_PI425536763	24.5863	5.51001	21.7399	23.9668	9.48196	13.5937	17.6271	12.7131	11.607	11.1284	24.7789	18.7265	13.2108	18.7568	9.55105	9.64511	12.1356	16.5783	4.48724	10.0637	15.5046	8.67116	6.21882	4.37669	14.9031	15.1823	17.6633	14.5943	10.2459	7.94492
CUST_10161_PI425536763	1030.45	512.384	1029.79	2547.77	741.459	1432.01	1906.68	843.491	848.298	1796.95	1880.55	1185.09	783.312	1283.09	1002.18	1016.35	1488.47	1676.62	1499.35	1580.72	2103.39	2145.1	2769.99	1380.97	2356.94	2577.34	2331.99	2619.48	1926.29	1957.07
CUST_10162_PI425536763	102.282	140.116	96.3711	121.859	103.378	90.498	88.2233	118.124	78.1994	162.939	109.427	78.6248	116.685	83.1528	91.9618	127.849	94.7543	94.6411	73.4404	84.7541	83.7938	79.5051	94.2092	90.9725	87.1346	107.008	76.3768	95.2531	91.9551	68.8663
CUST_10163_PI425536763	240.343	250.054	214.909	279.717	205.671	189.112	288.651	188.795	180.237	268.334	215.076	208.543	195.911	210.328	179.197	131.71	204.858	213.588	183.342	181.906	236.306	220.901	274.381	197.362	308.397	396.694	177.89	236.16	212.724	216.133
CUST_10164_PI425536763	3383.14	2062.8	3103.55	3434.85	2738.82	2182.73	4855.83	4312.74	2549.97	3845.95	2742.15	2828.14	3758.14	3707.53	2715.03	2013.71	3154.43	3139.75	2659.31	2837.6	2960.97	2719.43	2615.63	2323.29	3180.85	3471.07	2937.63	2452.49	2104.27	2043.7
CUST_10165_PI425536763	15357.8	8939.33	8477.93	24093.3	11304.1	17548.7	15950.9	9324.11	7690.01	16740.8	19586.6	14195	5900.18	16679.9	9269.3	6580.25	14790	18005	12228.4	15453.5	28558	19768.4	23504	15214.8	24671.2	23644.8	26871.8	24095.3	14422.8	17925.8
CUST_10166_PI425536763	47.2241	59.6574	42.3726	73.7981	48.0029	44.9892	76.0771	56.8916	62.6908	70.6173	67.3547	57.8619	109.472	31.3062	56.9712	44.9522	49.903	41.4602	27.787	31.4708	55.231	46.1281	54.3163	59.0555	32.2676	44.6528	111.96	87.3255	28.9199	228.228
CUST_10167_PI425536763	2.36767	10.3077	5.06226	11.4273	4.33389	7.81258	5.55234	3.71658	3.64984	4.45254	10.3117	7.33072	2.48511	6.51567	4.09196	2.94692	9.9849	3.65106	3.82782	4.39543	7.82062	3.81316	11.1293	6.96727	6.39823	11.7404	16.1765	12.672	3.96727	13.5634
CUST_10168_PI425536763	53.9009	22.7651	60.1139	124.691	67.7809	68.5154	49.8314	63.756	43.245	66.5555	104.922	60.2666	43.3951	45.6139	33.6326	43.2723	52.4553	50.3786	32.2281	38.7328	60.3972	45.6024	79.3105	53.4878	60.3458	76.9764	75.4827	78.9059	35.5011	99.5136
CUST_10169_PI425536763	63.4658	27.7931	47.539	269.138	36.1419	146.895	226.781	85.6085	78.9573	166.037	182.508	175.042	79.0665	281.58	58.2211	50.9644	225.598	173.575	239.987	157.617	401.201	195.742	267.201	227.47	501.004	785.138	371.339	349.503	145.989	180.684
CUST_1017_PI425536763	37.4845	43.9171	33.3032	353.456	40.71	372.121	164.166	47.7708	97.1204	169.952	1067.54	122.021	66.6466	222.072	55.5168	79.8014	175.626	136.321	177.637	149.869	608.362	268.574	278.157	346.396	312.056	448.821	656.062	658.036	179.305	526.476
CUST_10170_PI425536763	742.813	442.399	473.816	1077.27	692.904	743.328	786.984	757.469	692.355	1018.01	1015.31	848.543	490.24	799.524	614.587	650.204	1074.83	1165.37	569.811	661.562	911.593	853.397	1075.44	826.669	765.329	757.031	926.252	688.481	696.38	776.615
CUST_10171_PI425536763	116.121	68.6666	107.132	106.694	124.959	69.5746	141.881	107.078	85.7794	160.618	116.568	107.054	47.7518	53.7579	41.821	31.4384	46.9	56.4818	4.54866	11.9788	12.9742	15.4272	16.6604	9.88811	17.3713	11.0067	11.5859	14.7325	6.11773	6.70299
CUST_10172_PI425536763	788.076	425.423	634.6	1324.44	607.698	730.226	661.087	565.144	389.94	566.615	785.231	621.052	489.332	672.361	437.21	359.585	723.859	676.166	509.461	689.443	924.217	745.945	899.309	592.31	763.984	935.493	1075.96	850.073	559.039	641.502
CUST_10173_PI425536763	70.0834	22.651	27.857	70.3135	37.3869	34.6877	33.4935	35.5065	23.9461	28.0752	38.1703	31.609	5.08437	6.66726	10.1067	16.2647	11.7086	17.0596	4.52919	8.81509	9.34265	8.28079	10.8409	4.53024	12.3573	14.422	12.7825	6.43817	12.8527	9.80526
CUST_10174_PI425536763	639.986	140.994	272.988	1224.31	440.281	849.144	839.95	505.987	436.917	712.785	1137.27	817.961	234.991	695.347	324.512	192.893	750.988	805.155	475.334	616.579	1457.59	897.23	1287.33	795.214	1123.34	972.435	1309.57	1166.92	644.927	993.876
CUST_10175_PI425536763	561.33	252.525	367.04	597.989	433.37	336.107	406.142	321.797	255.488	433.535	408.78	372.119	100.595	142.24	113.87	75.9727	179.592	159.68	74.841	90.7868	147.961	119.381	151.149	115.094	131.673	156.105	151.55	150.524	143.683	118.058
CUST_10176_PI425536763	405.99	174.583	345.885	445.692	294.231	206.541	268.094	273.955	134.652	203.971	251.613	177.556	96.2083	189.454	166.942	96.3714	183.533	289.063	87.8514	228.392	149.839	162.241	307.397	99.9753	183.145	142.148	81.2926	84.7716	195.384	61.0935
CUST_10177_PI425536763	27.8443	21.5932	12.9592	49.3206	21.5926	40.1271	38.6402	33.1993	29.79	36.408	49.7622	44.1028	22.1264	34.3144	20.7903	21.6322	46.0999	30.3039	33.6856	29.12	60.4406	49.9783	37.7384	42.2714	42.5212	183.479	74.8683	56.6595	47.8169	38.276
CUST_10178_PI425536763	6291.44	1719.3	2963.76	8109	3224.03	5173.6	5059.38	3256.09	1976.9	4278.77	4953.16	3529.23	1329.1	4711.4	2647.06	1248.81	4277.19	6423.07	2283.54	4795.14	5587.91	4601.61	5833.45	3447.81	5789.16	5336.63	6436.29	5127.31	3878.84	3356.45
CUST_10179_PI425536763	2323.34	1052.36	1745.43	3620.64	1907.9	2333.85	2048.16	1457.76	999.757	1989.89	2077.76	1546.33	1016.07	2468.93	1569.68	995.443	2181.23	2284.39	1406.7	2376.21	3117.63	2108.94	3285.23	1730.48	3067.04	2956.28	2864.89	2381.19	2264.35	1673.58
CUST_1018_PI425536763	31.697	12.776	27.1842	86.8231	38.7619	54.1867	45.9215	35.7034	19.7455	61.6497	69.0717	40.1192	28.1979	35.3432	20.3024	22.0819	66.7838	2.85487	35.998	34.6221	84.821	55.2751	70.2298	49.6979	57.9315	95.0982	94.6401	70.9951	29.0525	64.283
CUST_10180_PI425536763	44.2881	18.35	57.0456	117.674	53.0393	49.1573	44.2605	24.3727	24.3819	163.226	70.0921	37.2844	24.7948	36.309	16.0199	8.85941	21.0343	22.8761	22.8184	33.2738	68.8209	17.7234	40.305	20.9474	86.0698	67.5603	46.0967	50.3208	37.7927	47.8254
CUST_10181_PI425536763	19.5019	5.11075	9.81544	4.59483	5.44434	6.10363	5.25513	10.3587	4.77508	11.0282	3.34113	7.27124	6.25908	5.97394	5.1468	3.74173	11.5332	4.686	4.60589	9.4361	4.52276	4.67199	5.64994	4.55311	9.62254	11.2936	4.42336	12.3474	5.83146	4.37208
CUST_10182_PI425536763	60.8538	23.4592	45.6563	49.1702	31.0525	30.6379	49.6247	46.6224	39.9405	48.4255	45.8222	36.3293	33.2726	45.5601	22.399	21.3461	33.8902	39.9528	16.993	26.0844	14.2571	13.9957	29.8949	20.5875	32.4822	29.9219	21.7932	22.1896	22.0923	16.1994
CUST_10183_PI425536763	37.0347	17.0065	19.3684	37.188	36.1743	18.3556	27.3142	28.712	14.2445	208.748	69.9137	29.9868	3.13122	5.72608	4.72403	3.55015	8.60003	14.2444	4.49906	2.62946	19.4797	3.34913	8.43594	4.47632	3.00925	10.5283	3.43192	7.57599	5.30543	4.60947
CUST_10184_PI425536763	84.1174	8.97609	58.0774	80.3119	101.879	55.858	49.8757	72.5264	59.2923	66.9176	60.3725	48.3725	39.2075	35.0332	32.4142	37.3454	30.4693	18.7844	27.6162	25.8292	30.4079	28.5886	31.3388	13.1822	33.8116	29.9142	39.7972	33.3246	38.9091	27.265
CUST_10185_PI425536763	155.224	150.899	204.899	416.874	182.959	300.23	373.431	145.744	128.932	164.613	486.336	180.285	90.8285	250.846	164.159	120.416	340.707	111.871	195.787	140.833	415.929	252.998	402.83	249.577	336.71	539.277	458.303	460.302	223.015	385.687
CUST_10186_PI425536763	96.1056	81.2733	97.6029	135.418	118.814	99.1442	132.143	98.9203	61.8118	150.241	92.6677	90.5716	58.1297	43.964	26.7409	21.2772	70.193	65.8542	22.5864	35.0078	61.772	65.9081	32.6392	48.1053	53.808	58.3337	53.4084	69.1967	31.4982	49.0769
CUST_10187_PI425536763	64.4163	81.8224	54.9447	124.352	60.891	93.5808	88.9697	54.7184	57.1129	93.9953	122.333	86.9969	58.984	72.1423	52.3136	41.3257	93.3806	67.7375	69.3693	74.1291	130.284	78.5031	90.8265	91.3253	98.0492	110.288	139.046	110.103	49.3981	110.042
CUST_10188_PI425536763	112.075	69.0126	79.0895	105.49	99.4941	74.9598	131.975	112.878	94.0975	118.513	117.545	94.4046	68.5161	85.5867	69.4845	70.7772	67.9524	71.7449	62.1399	69.1729	70.7798	73.1444	88.3135	53.1939	89.5746	127.321	117.613	113.704	55.7907	125.117
CUST_10189_PI425536763	3.31077	2.14017	4.64788	4.12572	4.71207	8.12225	4.15295	4.50991	4.2691	5.03906	8.34712	2.56311	2.80845	5.24126	4.48663	3.38767	3.53264	2.98298	4.16403	2.39329	4.12174	3.07577	7.20616	4.13006	3.29819	6.57503	3.3071	5.30235	3.17912	4.44726
CUST_1019_PI425536763	3489.78	3596.54	2250.36	5889.9	2807.45	3736.5	4857.35	3570.54	3203.46	4169.62	4654.76	3596.01	5206.13	5931.82	5812.66	5058.34	8145.02	9323.99	10258	8539.35	7347.82	8461.2	11349.5	5504.01	10902.3	9275.24	6415.79	10695.9	17589.3	8150.78
CUST_10190_PI425536763	2735.61	1055.29	2532.43	2618.34	1438.05	1283.72	1444.51	1428.12	1221.05	1485.31	1413.71	1613.15	460.59	728.566	693.662	368.128	893.669	841.881	427.49	739.311	1241.36	877.553	708.956	538.287	752.113	869.02	956.781	785.942	459.898	717.644
CUST_10191_PI425536763	374.838	232.595	369.714	404.691	304.06	284.892	536.243	322.511	199.936	374.798	276.807	230.089	290.883	295.312	264.083	323.974	248.357	237.817	257.36	238.092	250.326	229.884	340.999	221.472	396.985	480.455	270.894	267.279	240.331	162.31
CUST_10192_PI425536763	137.012	172.56	159.445	147.689	122.893	89.1739	161.153	102.746	104.298	153.185	103.242	84.0967	141.651	114.294	95.1585	89.5049	124.331	75.2697	127.775	88.4432	143.049	105.518	92.9713	111.349	130.987	172.77	149.612	106.608	89.4391	126.988
CUST_10193_PI425536763	196.001	88.5396	175.329	305.233	172.148	148.666	203.96	126.258	91.1757	174.873	229.357	131.668	100.872	139.102	112.988	201.714	166.551	204.042	130.679	105.76	189.486	143.863	186.417	158.803	172.277	214.653	170.563	137.321	143.314	202.957
CUST_10194_PI425536763	67.565	49.5242	95.4782	149.458	81.0458	86.92	111.701	75.3393	54.246	94.2329	132.214	78.6265	57.0179	109.576	57.611	37.9984	78.6927	89.7904	160.664	70.8866	138.364	100.891	128.605	76.2454	139.914	173.054	149.339	125.34	72.2755	125.558
CUST_10195_PI425536763	484.074	87.7209	396.723	709.478	509.02	475.509	559.302	345.741	247.51	435.944	478.775	381.712	140.678	413.93	204.65	102.697	422.659	326.32	198.578	323.353	594.659	392.567	566.01	239.13	548.477	566.335	441.685	443.959	345.07	256.72
CUST_10196_PI425536763	1483.63	614.364	913.729	1599.19	878.663	703.312	736.902	778.846	287.188	525.52	620.232	518.545	272.018	569.893	394.721	186.016	573.565	1069.68	338.173	760.601	516.469	545.115	937.226	289.909	770.115	718.539	442.278	377.058	665.538	213.829
CUST_10197_PI425536763	185.912	84.2769	146.494	811.965	129.156	461.091	579.294	158.712	150.743	282.888	518.832	336.187	117.77	483.391	129.468	80.1807	349.21	344.613	266.459	360.529	844.71	474.732	487.709	445.368	611.69	754.527	933.669	740.739	205.609	496.679
CUST_10198_PI425536763	24.2054	14.9027	26.687	24.6139	33.137	23.3701	37.9862	33.1156	29.5456	40.4117	36.4306	24.361	73.1504	51.9415	37.4684	42.9664	72.6672	54.0018	41.496	57.7715	58.9457	40.933	61.3243	41.416	54.2649	46.1496	50.4137	59.6557	67.481	52.133
CUST_10199_PI425536763	1485.99	792.88	995.472	6598.33	973.801	5580.16	3940.22	1170.55	1283.43	2763.18	4893.64	3930.54	1014.41	5335.36	1260.91	834.157	5692.48	3389.62	2506.85	3256.49	8705.92	5859.35	6793.41	5331.85	6077.65	6931.42	10143.8	7327.25	3469.39	4910.67
CUST_102_PI425536763	1802.97	986.356	2491.31	10242.8	3289.96	12417.1	25997.4	3178.52	5238.74	5875.34	2357.36	10030	3479.09	13149.9	3544.71	1669.77	4107.34	6705.45	6476.12	9057.99	16770.6	17286	14626.7	2635.12	14415.7	16958.7	10235.7	26866.8	3882.78	21053.8
CUST_102_PI425708691	5.37877	12.5626	9.92417	14.1005	4.41708	5.16091	17.1416	11.0327	19.0624	6.32819	17.1006	14.0218	15.1905	6.34791	10.973	8.69678	15.465	15.5224	5.1055	14.3753	6.88674	16.198	8.47082	7.24443	12.8498	14.2184	13.1305	9.03215	9.63337	4.0293
CUST_1020_PI425536763	57.7274	40.0854	66.1824	127.081	56.5826	123.472	156.638	58.5845	63.8454	158.294	183.125	77.0491	53.2916	75.1649	51.2983	37.9722	133.738	89.2016	95.7032	88.5386	201.047	105.987	95.1112	116.057	147.754	187.432	207.386	166.768	86.5341	111.202
CUST_10200_PI425536763	31.5202	8.60873	17.6111	55.5178	39.8477	21.878	15.4166	27.332	14.3959	16.5144	29.436	23.5436	11.8755	20.0772	14.8442	19.7135	32.623	47.633	7.81394	4.79005	19.0567	11.2373	34.1584	6.54997	14.7049	24.4173	8.8973	11.738	24.4396	12.3537
CUST_10201_PI425536763	259.899	178.891	226.849	421.606	156.383	188.592	385.793	253.899	173.064	333.026	245.186	190.413	247.609	370.397	293.373	196.949	435.105	419.548	344.878	321.963	373.241	447.405	523.898	321.148	656.774	694.18	459.381	478.357	401.1	338.745
CUST_10202_PI425536763	11.3046	4.40276	20.0491	27.3673	20.3131	17.6495	31.4667	22.0148	17.4445	26.6696	30.9385	13.2874	8.51185	30.2023	11.0368	7.6614	12.0076	14.7064	3.90854	10.7104	13.3684	9.42708	13.7814	12.0515	12.1606	14.4165	12.3311	15.0714	8.69664	12.7903
CUST_10203_PI425536763	6.91849	7.04159	16.644	25.2121	11.8746	12.6046	19.5644	12.3201	14.2051	16.1852	30.1025	16.3227	17.693	18.8517	16.2352	20.2507	15.3517	3.87013	296.426	14.1268	20.4337	18.3107	20.1939	28.4549	17.0181	41.6238	28.43	25.3788	15.7904	23.5748
CUST_10204_PI425536763	207.477	113.74	192.284	292.415	171.483	203.111	342.728	165.125	166.713	299.797	263.288	182.106	153.866	222.842	175.737	707.028	254.704	190.039	214.888	213.826	256.948	220.272	263.471	206.191	286.174	363.194	262.104	258.889	198.982	215.617
CUST_10205_PI425536763	9095.58	2247.44	4329.05	12479	4632.55	7794.57	7741.2	5008.65	3148.17	6381.78	6930.26	5067.46	2126.56	7751.38	4990.39	1900.07	7923.96	10914.9	3472.96	8052.82	9897.51	7726.94	10486.5	5844.98	8907.79	8542.39	9367.64	7085.79	6455.83	4849.9
CUST_10206_PI425536763	320.276	378.401	364.222	360.496	294.63	218.609	420.769	383.896	323.785	408.707	294.548	306.089	467.684	233.173	266.038	215.346	248.805	177.929	230.257	209.388	228.14	215.889	186.438	232.792	189.584	256.243	255.585	310.003	159.536	284.684
CUST_10207_PI425536763	33.3493	34.6364	36.4478	45.7241	44.2556	27.1856	38.8949	30.5738	16.4083	28.9425	22.1011	14.6055	26.2421	22.7812	17.1306	15.2284	33.177	17.304	16.0965	29.804	17.5696	19.3054	27.7514	20.4	41.2566	47.0091	17.8767	29.0979	40.7145	8.41843
CUST_10208_PI425536763	11.5912	3.06315	7.85909	5.30936	4.57708	4.76819	2.86326	4.27512	4.18937	4.82051	7.53698	2.44942	2.69067	5.08128	4.36594	3.31654	3.87651	3.05608	4.00727	2.29269	3.98094	2.97917	4.07549	3.92331	7.22301	3.43632	3.10062	2.47995	3.08335	4.4349
CUST_10209_PI425536763	189.916	114.029	151.552	141.046	122.54	78.7779	164.686	191.097	152.27	195.638	121.913	117.152	294.841	239.42	256.259	141.061	274.7	323.72	253.212	271.039	220.477	238.166	282.139	196.624	298.434	290.257	178.244	164.967	281.832	111.58
CUST_1021_PI425536763	79.4542	55.3498	30.2536	39.6474	64.7038	68.5532	115.013	135.276	184.22	122.707	160.459	75.7674	295.23	1315.24	616.452	395.296	671.095	870.718	277.723	311.687	287.218	467.115	661.592	410.999	187.21	193.317	170.46	119.481	447.133	119.935
CUST_10210_PI425536763	72.0024	74.8289	41.7213	76.0073	76.7903	61.9485	55.5416	44.7913	55.26	71.9001	64.4934	83.0128	60.4297	48.7996	76.6881	31.4992	96.2701	44.4481	35.0991	40.2026	51.5056	50.229	39.2058	40.2655	42.8259	39.9346	34.0829	53.5553	22.194	31.1006
CUST_10211_PI425536763	2.79761	2.79474	2.78653	4.29834	4.61561	3.18258	117.415	4.54473	4.05096	20.1062	3.24363	2.67606	2.95625	5.34753	4.41679	3.34275	4.75953	15.9527	4.2499	2.42293	3.91184	3.1987	20.6764	4.23027	5.75148	3.58219	3.26796	2.58391	3.36404	4.34323
CUST_10212_PI425536763	53.722	23.8039	53.4566	137.834	85.8235	106.504	104.775	64.665	73.1602	116.786	180.006	84.9291	41.1614	76.7878	49.9224	53.7861	173.001	72.4392	86.79	63.4589	237.228	133.212	138.875	187.32	137.822	180.144	233.533	174.524	111.866	205.868
CUST_10213_PI425536763	355.306	177.141	273.062	690.885	381.151	546.929	662.116	303.68	344.101	584.817	631.887	473.301	262.422	493.611	306.409	210.915	630.545	570.361	460.092	415.806	893.472	663.872	965.366	490.144	843.89	960.291	866.517	773.824	462.623	520.894
CUST_10214_PI425536763	288.959	214.891	224.228	610.958	227.131	387.127	550.536	237.301	193.44	386.096	418.799	270.838	241.454	387.502	201.728	128.493	397.079	322.018	338.96	317.553	564.447	398.034	501.454	390.249	546.088	729.303	600.173	516.856	282.261	353.732
CUST_10215_PI425536763	55.7658	38.9438	35.711	52.7474	44.2728	41.811	82.9936	76.0102	55.3827	88.9037	69.3118	66.7834	92.3086	66.8157	66.1124	75.2562	96.2013	47.6867	81.2896	68.5146	107.13	73.8022	84.5959	93.3361	62.0406	59.0221	87.1556	137.516	87.2684	305.923
CUST_10216_PI425536763	48.9858	40.6766	60.6075	72.1461	55.6568	37.7472	77.1176	52.2622	28.2197	83.1221	74.7675	50.6438	94.2446	73.1891	78.4977	34.5054	74.4437	101.87	30.3204	78.9328	29.8221	48.6312	55.5686	43.6537	70.7823	84.1016	35.3958	57.9587	65.2965	42.3249
CUST_10217_PI425536763	49.8599	12.3969	32.1537	55.3845	32.907	25.9744	31.689	29.9902	15.5287	25.0634	31.0648	23.0573	17.3856	15.4801	11.9453	12.7298	27.4026	3.62325	15.5255	19.6804	24.0386	16.1116	38.354	16.1849	25.1734	36.6136	23.597	25.5313	32.7328	18.9782
CUST_10218_PI425536763	84.0377	25.9682	71.7172	188.48	94.9513	127.063	126.682	146.001	154.849	212.375	202.528	128.577	237.785	206.265	198.838	224.308	269.892	82.8505	164.42	176.405	229.504	379.891	493.121	227.798	152.45	318.786	183.406	382.122	192.625	228.728
CUST_10219_PI425536763	21731.3	10338.9	15165.7	36823.8	18319.1	24036.6	23061.6	12172.3	14192.6	26166.7	26819.1	18794.2	7654	13457.1	8409.29	11371.2	15568.8	10222	9271.71	11853.7	23272.3	16290.2	17833.2	12920.8	14769.9	13425.5	21232.5	21231.6	11124.1	24195.1
CUST_1022_PI425536763	7.86963	2.34715	4.77341	15.9812	5.40502	14.3669	5.07	4.7387	6.48665	9.20483	13.1277	18.4794	7.05116	5.83881	5.14869	3.75342	7.78274	2.85487	11.4005	11.3281	22.2194	9.26356	6.81405	10.26	19.6521	38.7781	17.1965	11.6868	8.54523	15.1914
CUST_10220_PI425536763	951.114	505.335	823.554	4492.91	1023.65	2909.86	3340.32	1141.41	1507.39	2954.61	4625.19	2497.37	1474.3	2620.1	2165.65	1945.94	4288.91	2812.44	2853.31	2505.06	4577.59	4283.86	5627.6	3555.2	3942.84	4475.94	5255.63	5876.54	2822.71	5341.41
CUST_10221_PI425536763	13.7465	16.7427	8.4396	22.6203	19.4666	12.8014	20.8921	14.3176	12.7686	23.6647	26.2112	11.8263	9.55232	9.34889	171.444	9.16131	15.2697	32.0093	89.9871	21.4884	32.813	28.3718	42.8963	24.2036	35.1949	27.51	36.4792	23.4304	34.0923	20.3649
CUST_10222_PI425536763	165.79	109.966	157.876	268.303	119.274	162.088	171.159	146.767	94.9983	124.02	187.04	126.469	85.0909	162.809	116.533	88.8848	137.888	227.762	89.1315	119.161	116.785	127.555	208.683	108.595	205.274	222.469	118.329	121.772	138.393	67.0014
CUST_10223_PI425536763	1841.8	143.16	1233.58	2622.66	1288.97	1712.13	1770.42	863.664	757.914	1543.58	1248.86	1055.88	388.721	925.724	564.081	380.855	999.795	425.836	814.243	889.614	1524.41	1217.15	1581.67	924.049	1685.17	2066.93	1433.03	1599.46	742.814	819.04
CUST_10224_PI425536763	826.297	351.056	560.748	1304.34	678.808	686.622	723.611	504.762	328.201	642.135	906.322	590.05	212.561	492.895	297.019	237.801	566.1	641.352	317.373	372.796	632.646	556.793	853.128	429.897	629.072	757.526	575.526	660.92	399.337	493.842
CUST_10225_PI425536763	209.323	119.858	153.786	262.931	208.168	133.273	102.795	110.66	60.4384	118.124	167.181	96.7489	52.7788	72.26	55.587	43.4609	106.447	174.587	39.8475	84.807	52.1095	46.8189	101.764	46.0067	81.3105	71.3687	55.575	48.1581	91.5158	32.646
CUST_10226_PI425536763	209.887	33.5389	228.35	285.323	181.356	175.601	229.831	158.67	116.799	206.994	178.226	162.569	103.399	123.325	103.258	63.173	135.913	2.85487	107.962	114.596	154.586	146.887	169.879	113.159	198.003	192.055	155.832	153.974	106.894	120.655
CUST_10227_PI425536763	121.352	83.114	142.029	199.478	125.817	118.914	180.389	114.969	102.345	164.459	158.683	110.98	102.954	141.546	70.2525	76.6341	114.327	100.237	95.342	78.2214	145.706	92.2429	116.77	107.665	129.085	169.611	150.566	100.553	78.9447	108.866
CUST_10228_PI425536763	192.723	112.774	217.704	283.258	174.675	134.549	282.491	247.402	139.483	229.334	243.601	150.788	151.747	175.738	134.269	134.328	145.489	153.614	130.368	150.771	122.615	85.8713	132.59	113.204	183.453	237.611	137.245	147.815	126.127	157.95
CUST_10229_PI425536763	413.042	190.49	311.704	432.717	243.152	200.225	272.793	268.306	183.672	307.466	322.447	229.802	164.348	521.918	478.281	221.845	528.784	915.632	241.917	687.754	430.678	410.98	1028.62	246.392	517.389	453.529	303.94	208.311	729.371	179.57
CUST_1023_PI425536763	9.93282	11.77	17.9461	321.706	15.0302	190.031	335.468	55.2805	57.9007	129.587	288.798	222.147	66.2441	294.075	48.9028	61.5054	320.696	237.465	158.417	180.829	647.866	359.25	314.653	387.242	377.858	581.389	771.761	631.296	155.929	370.373
CUST_10230_PI425536763	194.349	96.4274	212.996	263.766	169.299	105.348	269.02	202.359	132.163	223.744	198.779	121.442	148.831	107.131	127.624	106.717	123.317	120.838	131.32	99.4107	96.7826	83.2763	117.292	119.396	155.955	200.669	99.4233	82.9131	110.198	122.561
CUST_10231_PI425536763	3.1427	2.29524	2.96406	4.69929	5.52706	3.42962	3.32547	4.715	4.81309	5.62731	3.39089	2.78942	3.12058	5.90186	5.15921	3.7552	4.34867	3.33913	4.52147	3.12269	4.46309	3.4064	4.89349	4.54009	3.24553	3.8353	3.40056	2.84291	3.66445	121.126
CUST_10232_PI425536763	108.953	50.0408	178.505	478.501	85.9765	308.578	203.185	86.0898	88.1482	141.303	382.786	189.374	72.9673	240.863	99.3741	37.9045	250.396	210.955	197.668	255.16	459.82	352.936	332.025	271.807	362.985	419.753	497.455	415.824	207.344	265.943
CUST_10233_PI425536763	87.2738	89.8946	100.834	195.477	96.5568	118.09	171.539	91.5489	75.6729	136.515	207.328	107.118	116.285	147.702	92.4746	72.5204	161.206	57.669	104.612	109.443	203.208	140.996	164.089	130.848	133.191	156.213	216.534	187.952	121.471	153.67
CUST_10234_PI425536763	764.812	332.973	491.477	793.788	608.706	557.453	766.726	781.178	535.94	1098.62	790.264	675.361	374.103	654.701	663.783	406.222	897.129	1068.95	447.525	620.839	758.326	654.166	1073.14	521.924	820.236	836.963	571.836	518.162	837.529	405.73
CUST_10235_PI425536763	44.9162	14.1347	38.605	59.0474	76.1494	58.2513	63.603	76.1899	94.8898	146.12	120.895	92.3316	63.0839	43.3585	56.0167	309.411	71.3897	2.85487	35.5241	24.5104	60.1238	37.4006	57.0298	50.6657	33.3583	38.6302	44.9818	41.1268	33.83	72.6595
CUST_10236_PI425536763	380.393	224.288	192.369	287.488	151.637	151.583	544.57	403.09	161.731	277.893	173.761	234.101	88.862	120.255	122.519	51.1862	118.658	150.326	75.8304	133.855	66.3706	113.986	126.695	76.839	161.524	158.812	87.2943	74.1636	83.9273	54.4212
CUST_10237_PI425536763	61.6529	36.7947	59.052	87.5511	46.875	59.9352	116.885	80.8657	46.0923	74.6624	63.1095	49.7743	71.4201	32.1656	55.3368	39.1529	66.4052	56.8857	63.1317	47.0084	68.2143	45.1097	39.2737	57.1967	62.3701	61.6285	64.1792	59.8566	34.4768	44.1201
CUST_10238_PI425536763	8.95523	206.856	4.53805	8.55183	4.85522	3.66499	14.855	6.686	4.74919	11.8656	3.39773	6.4431	8.18414	6.60202	4.78242	5.97458	7.64729	11.4516	4.29164	3.49708	7.40363	6.44807	4.51335	4.16831	3.1472	20.3961	4.87908	3.82586	3.44819	5.28802
CUST_10239_PI425536763	33.4663	18.2555	71.5706	64.2357	36.3687	51.942	47.9705	23.1517	25.6401	38.6822	55.7223	28.1511	29.9279	22.6145	18.3406	21.8215	21.2164	41.2212	24.8347	33.6458	124.249	25.3894	48.563	27.0939	33.7023	56.8424	43.2632	44.6218	32.2101	38.2605
CUST_1024_PI425536763	79.1031	101.959	67.538	235.993	119.85	158.317	120.362	72.7329	460.925	359.963	166.896	294.626	520.743	41.4876	54.052	91.4439	98.2353	44.3149	64.3811	91.5222	430.117	156.756	33.9487	335.617	23.0503	12.1214	924.679	419.858	21.0117	3233.27
CUST_10240_PI425536763	421.51	498.639	513.218	622.837	477.43	375.566	494.464	391.138	215.685	423.742	664.571	248.068	214.391	349.143	263.874	435.41	332.783	424.351	291.337	236.026	207.348	210.136	632.479	300.269	505.745	693.967	239.526	237.299	473.07	229.463
CUST_10241_PI425536763	5256.67	5013.99	4254.62	5880.38	3915.05	3301.31	4756.01	4898.72	3200.26	4778.76	2858.58	3258.92	3129.55	3339.38	3747.86	1868.01	4312.03	4188.84	1712.94	2557.78	2511.9	2538.56	3366.63	1688.97	2949.81	2868.93	1638.41	1829.33	2467.94	1122.06
CUST_10242_PI425536763	564.924	438.835	501.54	977.481	511.361	450.302	526.358	363.277	252.204	377.947	509.494	340.762	174.416	492.342	343.9	213.256	487.572	590.133	314.801	508.764	644.303	459.536	908.335	307.374	805.909	838.225	598.219	469.345	547.089	278.352
CUST_10243_PI425536763	9.25426	3.81478	17.3186	50.4098	6.8593	30.5231	31.4574	5.44252	15.2488	37.9357	47.8103	46.1236	11.9203	19.2496	7.56341	3.67985	38.2745	34.3905	27.8582	26.9229	47.1847	36.8455	43.2103	37.0493	38.5479	53.1233	66.637	54.7352	28.6732	43.2698
CUST_10244_PI425536763	3314.61	1394.94	2406.8	7121.67	2672.12	4669.91	6846.16	2772.26	2643.77	5765.81	6473.33	3965.26	3031.41	6373.67	3201.36	3392.03	6477.96	6182.57	5795.15	5680.18	10996.5	7767.74	9537.26	5635.68	9233.27	11801	11836.2	10430	6565.5	7777.9
CUST_10245_PI425536763	11.8989	2.24079	5.27042	4.44694	5.32748	3.42626	3.11588	4.57604	4.61602	5.56903	3.24842	3.77999	3.65859	5.88618	42.6555	3.66213	4.11973	9.31077	4.60001	2.52936	4.39689	3.27675	4.69136	4.48285	7.41072	3.87089	5.88499	11.7961	4.37408	4.25317
CUST_10246_PI425536763	32.1597	14.203	34.4143	25.7341	32.4966	14.012	22.3868	49.5024	28.1651	38.0717	62.5221	32.0248	44.6094	18.3053	30.279	37.198	32.4294	16.5177	4.44213	4.29467	4.35835	10.2459	4.40655	10.0638	3.92462	3.63137	12.6375	18.6997	18.3756	59.897
CUST_10247_PI425536763	6555.66	2623.98	5649.5	8138.57	6224.79	5408.75	7981.84	4898.99	4141.08	7317.07	7016.52	5269.78	3468.02	6023.45	4881.98	4080.44	7016.38	8493.05	4960.55	5481.79	7891.1	7518.68	11235.5	4491.83	7771.94	7966.78	7554.53	6760.37	8359.56	5142.07
CUST_10248_PI425536763	31.4843	6.849	29.4354	40.9445	23.922	22.5605	40.4217	29.9885	16.5694	12.0167	34.4117	20.6214	21.5268	17.4048	16.5071	10.8624	24.7481	7.76204	15.6636	28.7304	16.0539	15.7191	19.068	11.182	16.2489	20.8369	13.1227	14.3905	9.92611	10.3164
CUST_10249_PI425536763	2.56099	3.81739	2.62858	3.72919	4.4582	2.96661	10.3111	6.47769	4.82587	7.21752	21.5476	6.40203	2.79241	5.07856	4.32791	3.16723	15.7283	2.85487	4.09678	3.12564	3.88277	4.0576	8.21381	3.91906	4.63735	3.60125	6.60314	5.25138	3.10003	8.44953
CUST_1025_PI425536763	2.41338	5.45434	2.45408	3.65068	4.18096	2.74702	2.64339	3.83952	3.64272	16.531	2.77981	2.31057	2.62972	4.6874	4.48148	2.95588	3.27339	2.85487	3.789	3.36418	4.27967	2.73368	3.80769	3.8905	2.48407	3.40704	2.84304	2.2677	2.91093	3.73492
CUST_10250_PI425536763	32.4534	13.7695	26.3072	62.1341	28.1168	37.4717	28.5201	17.8852	24.7904	25.7681	52.8638	34.6822	20.554	33.4043	16.4125	24.0537	38.2907	25.9583	25.9857	27.7496	72.9041	42.0293	52.4243	42.7249	43.7087	59.6563	81.0837	59.3755	31.5307	63.688
CUST_10251_PI425536763	4.61354	6.57695	2.88454	10.8936	5.36401	7.11903	7.38698	4.56033	4.59599	5.56794	7.06285	2.71321	3.11628	5.71583	4.98344	3.60801	4.0348	4.75536	4.50373	7.84821	10.7564	3.36847	4.64075	4.51273	4.76225	13.7696	14.65	7.87054	8.32868	8.61815
CUST_10252_PI425536763	10405	4679.52	5283.74	9117.43	5147.59	3934.78	9735.2	15211.2	7003.22	11781.7	8701.65	6565.55	11598	16353	13813	9240.65	15658.8	18137.4	8485.81	21545.7	8855.8	14026.6	26727.9	6513.93	17740.5	12890.3	5600.14	5170.72	25689.6	3409.44
CUST_10253_PI425536763	65.7933	43.8022	115.655	596.194	200.511	708.431	731.111	135.149	192.422	480.729	773.518	433.474	154.073	480.825	204.611	73.7919	597.266	504.895	289.594	318.787	635.532	583.732	890.162	529.667	456.537	471.389	787.201	607.621	401.51	471.63
CUST_10254_PI425536763	725.293	359.198	607.169	1519.54	691.701	1226.7	1259.7	737.132	630.922	1232.73	1498.26	1077.62	530.838	1296.35	740.533	531.038	1371.93	1399.8	976.37	1104.89	2068.62	1542.26	2035.43	1299.85	1844.64	2524.95	2255.51	2071.56	1251.12	1484.73
CUST_10255_PI425536763	169.916	12.5328	184.987	384.918	146.038	237.713	519.917	237.05	176.213	300.548	351.723	325.928	243.938	344.081	167.35	173.149	290.893	24.3253	329.863	288.005	566.152	335.374	520.425	195.104	577.413	606.925	374.068	538.403	302.285	417.728
CUST_10256_PI425536763	488.693	701.75	692.586	348.598	378.396	130.629	359.57	396.616	310.085	539.701	214.077	125.257	644.574	174.291	323.331	103.37	239.044	107.597	395.662	100.121	227.387	161.351	98.0131	389.124	232.689	367.55	237.861	106.508	201.371	171.847
CUST_10257_PI425536763	4008.42	1574.01	2384.84	5016.6	3647.73	3231.12	3063.85	2563.36	1948.68	3022.6	4697.76	2623.05	1494.59	3405.81	2696.49	2014.68	3586.88	5880.65	2051.26	3747.11	4013.51	3687.87	6266.33	1960.44	4281.92	3458.89	3637.82	3559.09	4759.78	3102.91
CUST_10258_PI425536763	226.998	90.6972	106.998	313.177	148.001	213.837	171.88	140.775	69.7347	137.2	171.28	107.532	32.2421	97.8876	44.3789	27.499	117.839	136.253	46.7694	104.757	99.6826	93.9304	137.722	63.7869	99.925	91.5188	114.301	91.6602	98.6033	64.0868
CUST_10259_PI425536763	718.095	360.899	616.74	1921.25	672.105	959.017	1834.51	808.497	736.763	1234.63	1287.82	898.552	721.245	1080.36	860.482	808.418	1282.77	1418.38	1244.24	1159.59	2061.11	1872.41	2424.61	1049.94	2130.44	2663.29	2323.06	2125.63	1370.6	1763.55
CUST_1026_PI425536763	28.2192	26.1535	31.2951	72.8792	14.9277	23.8766	38.5024	18.6217	12.4922	19.144	47.1123	20.6784	11.3734	19.0649	15.1765	11.6964	28.6441	42.9771	21.5601	42.8286	17.739	31.2102	36.2647	18.9525	41.8108	43.6835	20.0585	19.0709	28.8557	29.9101
CUST_10260_PI425536763	2742.36	2285.15	2193.17	5290.14	3258.84	3548.22	2731.44	1806.19	1649.12	2953.83	3115.87	2205.7	1176.39	2013.92	1459.95	1269.5	1789.86	2000.54	1624.92	1800.43	2420.33	2159.57	3268.16	1798.77	2494.53	2439.72	2313.42	2865.65	2251.57	2342.42
CUST_10261_PI425536763	72.7318	52.1073	45.7842	96.8238	69.3136	82.0296	111.013	64.4205	57.4304	108.314	126.25	71.9675	69.2032	91.419	63.589	84.5236	70.857	69.3338	81.0824	93.384	125.886	101.593	170.531	76.185	102.309	136.477	147.584	136.119	145.392	109.937
CUST_10262_PI425536763	2.38229	11.9049	2.42108	8.39592	4.1573	2.72759	2.62519	4.69855	13.5779	5.12793	2.76117	12.7939	4.67021	19.2691	4.4794	39.9675	6.29963	2.85487	3.75836	2.09469	3.5455	3.24634	6.21724	8.2971	5.52904	3.40156	3.84268	8.36658	4.29619	6.32444
CUST_10263_PI425536763	7602.47	3943.85	4784.76	13072.4	6602.26	9398.7	10209.5	6011.47	6692.44	9483.06	9101.03	6083.68	7412.47	9968.33	10410.7	7962.57	12591.8	10967.5	10091.4	9543.77	10970.6	13054.1	15872.5	10661.6	12653.7	9246.19	11801.5	10173.4	15674.3	10898.4
CUST_10264_PI425536763	1223	719.753	1083.24	2499.78	934.781	1391.47	1413.1	864.924	540.642	964.125	1580.1	996.227	407.62	1194.77	667.365	335.194	1096.16	1329.39	725.18	1106.32	1582.77	1263.44	1876.68	958.379	1774.71	2028.76	1934.1	1388.19	911.915	957.707
CUST_10265_PI425536763	723.375	103.566	585.017	1375.09	705.564	781.164	640.276	454.485	348.924	531.171	836.435	533.662	270.755	571.309	430.145	294.312	691.8	9.10656	344.203	497.078	787.875	652.399	1042.68	614.066	723.589	668.211	849.727	680.244	603.935	511.13
CUST_10266_PI425536763	52.6601	33.7116	43.7654	48.4815	31.1707	34.4595	47.4484	40.7361	24.6249	44.5335	43.5955	33.954	19.7328	36.8417	17.59	21.9848	17.9152	8.95674	10.3548	21.7382	17.5359	18.7309	25.1502	24.0671	25.2612	22.0995	29.1322	29.0276	15.391	11.3781
CUST_10267_PI425536763	69.9514	31.5006	45.9725	82.522	53.027	42.4107	53.0406	91.0672	32.8563	49.9447	42.2152	44.1033	26.614	19.0605	45.1223	26.3545	44.468	33.5448	35.8044	50.3261	41.6625	41.2421	57.8162	40.8574	58.2035	52.5172	47.728	50.941	53.3896	30.0116
CUST_10268_PI425536763	811.687	1435.57	737.47	743.077	345.998	282.353	836.649	794.754	301.531	465.354	307.431	340.982	1088.78	638.442	475.345	756.787	400.841	362.846	733.569	621.032	352.546	373.239	462.982	388.038	485.219	752.345	384.919	330.093	403.05	345.125
CUST_10269_PI425536763	14.2459	9.07052	18.5014	31.909	12.1091	20.3983	35.0793	17.6234	11.9085	27.7774	25.2006	20.6276	16.2462	24.7108	13.9316	19.2245	16.3557	2.85487	7.45523	12.2545	19.3152	21.2591	13.5136	14.826	26.998	24.6767	9.45759	20.6485	9.17093	9.61912
CUST_1027_PI425536763	26.1563	12.4329	20.325	41.2002	5.23153	13.7962	23.3755	19.5302	20.9374	22.5067	16.7828	18.5674	33.3033	24.316	24.0129	17.2102	27.7374	30.1635	65.1272	88.153	47.5744	64.4151	45.8657	30.3478	77.6723	89.2698	60.3606	47.1139	67.457	47.51
CUST_10270_PI425536763	1862.34	903.904	1287.18	2719.19	1499.8	1739.72	2332.54	1082.73	955.597	1442.71	1704.65	1361.78	524.176	1262.59	604.42	410.142	1103.78	990.643	848.125	777.936	1761.74	1229.95	1516.06	1107.25	1500.9	2145.56	1862.56	1597.61	755.378	1060.39
CUST_10271_PI425536763	32.7538	21.7348	38.2768	26.4562	41.8699	16.2668	43.9671	33.9197	51.357	46.9069	46.4822	43.665	31.4001	30.2183	32.3899	35.4323	46.9113	37.6994	4.51417	6.97434	19.634	20.855	21.5024	17.764	14.0838	11.1477	16.5684	19.9677	8.34477	15.5336
CUST_10272_PI425536763	4779.79	1992.49	3417.64	7844.12	4662.1	4157.49	4179.54	3033.05	2764.98	4145.45	6403.69	3398.76	1498.5	3380.25	3006.88	2912.73	3942.49	4025.29	2236.52	3252.59	3690.95	3511.95	7143.3	2121.52	3625.65	3587.01	3400.02	3396.18	5180.12	3163.89
CUST_10273_PI425536763	166.345	146.998	187.31	576.554	241.732	529.318	226.35	146.004	151.505	257.163	724.262	173.116	81.6184	196.768	104.349	75.3718	171.831	125.725	174.378	248.638	368.238	336.588	328.078	208.798	479.902	562.488	425.407	446.684	268.871	499.344
CUST_10274_PI425536763	4278.23	378.305	3339.75	10492.8	4320.66	8192.59	10105.5	3720.09	3563.45	8557.13	10520.4	5490.03	3187.74	7020.13	4086.85	4299.06	7912.45	260.608	6207.85	5505.41	11003.2	7632.61	9836.16	6968.49	9004.82	11837.2	11827.9	10386.6	6526.63	7882.41
CUST_10275_PI425536763	162.405	137.304	184.823	246.288	337.448	187.407	500.509	251.748	251.817	674.84	501.483	269.427	385.58	511.443	538.311	640.339	618.232	549.584	530.864	459.368	632.617	435.537	881.036	443.603	798.252	729.899	609.318	648.703	827.627	690.074
CUST_10276_PI425536763	98.7298	65.1061	86.9511	228.164	105.74	165.232	208.03	97.162	145.272	214.204	198.201	158.024	152.813	185.536	123.987	101.652	186.259	163.725	162.921	195.839	351.621	245.081	258.303	224.555	216.634	319.475	374.382	336.281	165.814	418.062
CUST_10277_PI425536763	137.931	99.0069	152.539	215.381	176.431	146.716	196.72	169.268	115.103	169.217	224.476	129.026	185.366	243.88	199.675	188.846	209.284	203.844	717.818	581.008	489.003	475.827	654.507	285.874	900.542	866.638	635.896	565.578	827.466	706.542
CUST_10278_PI425536763	22.4409	48.9344	16.8937	30.9784	23.4438	23.9988	32.6251	22.6	14.0562	25.5574	41.298	23.8592	15.5761	13.1747	11.3254	15.4107	18.2903	11.4108	10.4746	17.3106	20.2795	11.9423	23.4611	13.7566	29.1274	27.0608	14.7388	22.0252	19.0349	21.0532
CUST_10279_PI425536763	151.004	187.669	138.184	233.458	121.769	140.16	140.302	104.628	234.558	200.424	218.933	121.441	106.216	146.347	107.052	107.787	122.3	73.0761	96.2066	138.862	183.738	132.937	160.202	118.116	167.439	182.009	219.609	194.934	108.577	348.635
CUST_1028_PI425536763	506.299	223.374	341.392	581.039	449.645	353.931	305.227	247.712	177.893	265.706	294.787	232.984	101.033	261.182	135.586	86.6387	234.539	349.406	132.149	207.869	313.971	236.778	360.627	181.302	307.325	348.562	306.989	237.312	156.787	170.403
CUST_10280_PI425536763	3.64294	5.15462	5.10682	4.08018	10.9951	4.23822	2.87211	4.27497	4.00297	4.67145	8.33775	2.55475	2.74001	5.00697	4.35147	4.24108	3.42812	2.85487	4.04297	2.26141	3.92191	3.04954	4.07076	4.04156	2.76552	3.43569	3.17039	3.17065	3.47561	9.13126
CUST_10281_PI425536763	41.0202	34.3532	46.5048	106.399	64.8773	95.5902	128.493	222.163	78.9972	152.105	125.059	104.785	86.1532	105.698	87.0598	108.93	144.123	109.261	99.2743	94.1249	210.315	130.825	180.833	106.272	134.224	182.633	181.514	190.894	125.038	156.544
CUST_10282_PI425536763	71.4787	62.3581	105.933	148.393	92.6146	84.7473	52.4971	41.3288	26.7164	33.4719	79.2088	44.4086	13.7834	15.231	14.1817	5.96111	31.1687	30.5878	14.627	16.9915	24.8671	17.9592	18.6439	21.9852	27.6258	36.9565	33.0356	34.033	13.4014	34.8426
CUST_10283_PI425536763	118.314	185.324	128.171	235.905	318.33	202.258	102.743	87.4833	208.642	399.516	459.046	211.072	124.599	118.268	230.014	351.819	402.211	387.354	154.293	142.466	392.45	267.276	387.071	411.486	221.376	258.891	362.593	309.705	334.803	455.921
CUST_10284_PI425536763	172.255	215.323	211.533	308.543	130.422	96.6691	241.898	165.674	127.988	184.331	205.265	122.964	147.803	77.9765	146.304	66.2782	109.186	73.2505	89.2602	119.784	73.1889	76.875	81.1309	95.0868	100.084	156.854	122.62	96.5765	70.7956	154.917
CUST_10285_PI425536763	53.8971	30.9904	46.7805	223.67	23.7874	174.249	125.29	44.7606	67.0927	119.449	192.267	122.544	47.2179	175.625	50.1049	47.2543	146.085	135.247	103.089	127.142	402.144	187.247	220.568	137.81	293.115	352.597	454.915	324.678	126.474	190.159
CUST_10286_PI425536763	535.048	564.381	484.834	691.938	702.757	512.538	1131.44	793.562	803.083	1108.31	1039.48	819.177	911.073	752.935	695.091	911.506	884.901	272.13	781.967	596.128	1034.06	716.328	1201.07	700.151	924.73	1128.52	1223.23	1130.27	790.802	1405.02
CUST_10287_PI425536763	20.8926	11.1245	17.7671	49.4017	27.6284	18.5595	25.5422	22.2643	11.3462	28.8558	49.2724	26.196	11.2926	5.8885	6.69264	10.4919	17.2428	17.5557	11.7345	17.8877	30.0485	15.8576	22.1869	15.3409	16.0492	18.2446	23.93	29.6713	3.93644	55.0276
CUST_10288_PI425536763	611.649	445.809	699.281	1136.28	898.929	788.827	998.021	539.438	481.018	788.787	1053.39	657.714	340.471	609.236	418.566	374.245	772.218	774.271	602.644	631.644	1066.24	812.263	933.521	707.941	960.815	1060.78	1143.89	934.692	559.968	743.008
CUST_10289_PI425536763	889.62	500.16	699.045	1602.28	632.873	913.402	1407.87	814.797	561.053	1285.91	950.572	750.892	612.79	946.523	669.553	437.636	1009.63	799.48	695.04	691.365	1124.34	934.88	1153.93	785.659	1047.87	1355.25	1272.86	1099.95	685.743	864.454
CUST_1029_PI425536763	51.3985	46.8622	59.6972	171.342	62.522	123.423	104.296	52.6345	60.4413	106.1	143.005	97.3104	48.8383	117.168	66.5468	38.9683	139.661	103.865	92.2077	108.139	187.974	149.897	202.124	171.584	140.169	205.796	171.725	155.63	104.908	150.931
CUST_10290_PI425536763	41.7366	12.8953	35.2184	61.5698	21.3212	31.6184	48.6927	51.1479	21.3795	37.3742	34.5462	38.4487	29.389	44.5946	23.8499	23.3311	39.2313	2.85487	37.044	33.7521	59.9424	35.1459	44.4306	36.4536	47.2328	72.318	66.8442	61.5042	26.7508	39.4755
CUST_10291_PI425536763	36.5853	17.0637	56.1168	94.4946	33.0548	63.5275	98.1259	55.5625	53.5657	70.9861	59.8891	59.507	50.918	56.5164	36.4675	45.0527	49.8425	2.85487	47.9261	52.8534	55.6275	40.7974	67.6014	46.8511	80.1296	90.6675	66.0533	89.6585	35.9472	102.141
CUST_10292_PI425536763	114356	62156	99154.4	155788	89220.9	86542	106285	105205	68901.1	99654.1	103773	87712.7	62228.5	77811.5	75813.9	82125.6	86252.5	101984	43406.9	60651.5	48664	67567.8	95390.1	45998.5	64258.1	62678.8	48416.8	54781.8	66322.6	48565.6
CUST_10293_PI425536763	99.1166	108.471	150.003	210.598	132.671	125.235	157.755	125.326	90.4015	599.149	196.566	84.5286	56.4082	86.1552	62.864	77.148	105.749	69.2573	66.5459	74.7763	85.1925	69.1231	109.265	103.894	115.173	135.839	103.215	113.854	88.2005	121.63
CUST_10294_PI425536763	48.1569	50.913	37.995	75.759	56.8379	51.3607	69.9359	50.6562	44.24	56.9775	72.5787	70.0356	41.4847	38.1988	20.6962	50.961	42.2035	50.4123	24.3892	22.413	40.7927	34.1337	34.0194	29.1232	34.1097	42.292	37.2128	38.8649	26.5436	48.4826
CUST_10295_PI425536763	610.105	444.618	621.431	1591.1	848.996	997.798	911.378	624.253	809.164	1226.37	2208.14	1072.59	570.958	819.461	611.053	730.871	1223.41	1118.88	567.205	488.268	1399.23	983.281	1450.3	1047.02	1016.58	1005.01	1588.06	1504.17	833.167	1440.83
CUST_10296_PI425536763	25.9459	18.5723	42.9453	65.3874	39.2945	37.3783	51.5898	23.3403	52.9237	33.0686	52.7486	25.216	29.0555	63.352	32.6866	14.5297	47.0739	50.2578	73.6695	43.4546	68.8566	56.7853	48.395	48.8816	73.9139	82.9829	99.0377	76.055	49.2763	56.7918
CUST_10297_PI425536763	85.3508	44.4412	72.3698	88.913	142.944	74.116	213.218	178.593	125.965	199.568	147.293	95.813	129.258	184.713	135.173	118.621	145.824	164.156	157.142	120.055	78.5232	115.798	127.009	75.8303	121.884	122.015	106.368	110.504	228.048	84.1482
CUST_10298_PI425536763	439.226	204.067	439.494	882.847	374.74	451.361	609.464	388.1	325.212	541.114	750.806	540.93	260.8	431.557	368.979	316.33	596.103	614.047	292.294	484.328	577.272	598.116	787.631	450.353	630.946	596.889	685.263	608.679	494.9	544.586
CUST_10299_PI425536763	42.9789	61.7579	28.3151	59.8309	59.0485	30.7572	34.7892	66.6656	119.877	144.042	122.413	48.9072	197.161	222.769	351.585	351.373	356.737	278.863	336.21	438.447	388.326	696.446	448.976	523.413	434.269	232.333	407.136	396.478	469.514	749.532
CUST_103_PI425536763	6341.9	2416.71	5068.31	10946	6580.93	6252.17	7348.44	5354.34	3155.44	6574.89	5985.98	5018.87	2677.24	6848.01	4863.33	3297.05	8045.83	9906.71	4327	6675.37	7384.72	7067.56	12043.5	4115.72	8549.57	7822.63	7112.73	5753.47	7733.05	3813.53
CUST_103_PI425708691	5.47551	7.71784	4.98034	9.05486	8.96898	2.78045	3.9925	3.74634	3.72796	4.43222	9.00209	2.32283	2.48016	4.64926	4.0952	4.25968	3.23346	2.85487	3.79341	2.07811	3.70679	2.58825	3.72041	3.52594	2.44721	3.40663	2.75747	2.28731	2.9354	3.52116
CUST_1030_PI425536763	2.5424	5.43174	2.55364	3.99404	6.4426	2.95065	2.82152	4.18543	3.76189	4.73347	3.01193	2.49275	2.69377	4.91652	4.15033	3.07317	3.3938	2.85487	3.96048	2.22073	3.62502	2.95148	3.9603	3.86253	2.57447	3.50395	4.42422	2.38914	3.10475	4.0106
CUST_10300_PI425536763	2336.21	600.6	1944.98	3789.68	2014.97	1860.09	1549.89	872.857	498.165	967.024	1706.8	1135.56	251.541	1025.96	356.625	149.712	1214.23	1352.36	547.022	752.183	1499.22	1155.15	1521.99	850.228	1312.6	1380.74	1785.25	1076.78	783.682	609.369
CUST_10301_PI425536763	43.6598	37.6034	34.7063	47.4236	25.5831	36.9657	36.8376	24.3297	16.6547	30.7758	53.351	28.6982	21.0536	15.0499	22.4674	42.084	31.4642	27.5063	22.0204	19.1147	31.6934	24.4186	27.8059	19.8626	20.8272	30.9056	37.6512	31.4487	16.6476	35.6214
CUST_10302_PI425536763	86.1785	50.2424	155.981	90.5418	51.0714	28.5164	71.1165	66.4937	35.4748	29.6546	62.1755	34.7353	33.244	53.1114	27.9894	7.83741	16.0502	13.896	10.7671	33.8942	18.3236	16.2096	24.6499	23.1144	55.4592	71.2222	27.9031	27.7067	11.2731	24.7558
CUST_10303_PI425536763	5.29865	7.86991	76.3347	14.8293	5.11264	8.37723	16.6538	7.71472	11.2733	13.5495	22.0125	11.6879	6.87298	13.7969	4.87263	9.62469	6.12526	11.2544	4.65221	9.61867	4.11138	4.52044	9.5873	5.64064	8.63837	12.6813	5.34223	11.5333	8.48866	7.54552
CUST_10304_PI425536763	11.8345	5.27133	9.46561	34.1526	4.84072	3.12467	7.88503	4.4207	4.30715	10.6363	22.2	5.77441	2.7348	181.173	4.45146	4.98558	29.6319	7.71658	4.07627	2.33898	4.03736	3.08135	12.7076	4.01355	2.76688	3.4662	3.16265	12.0471	3.15584	4.6736
CUST_10305_PI425536763	31.789	12.1987	16.9829	41.5761	33.6673	24.0552	53.1875	25.8093	34.1435	30.4339	51.9855	26.5129	16.3888	24.1753	13.4768	28.0652	28.4782	19.9423	23.2657	26.0244	20.9779	20.6236	16.8739	25.5361	29.4376	21.6027	32.8987	30.0406	18.476	63.5029
CUST_10306_PI425536763	61.3514	53.5853	88.8055	136.676	83.5768	127.077	153.524	119.076	102.693	145.052	172.946	117.449	132.71	138.204	96.0378	92.5111	153.031	109.039	155.897	121.567	256.261	154.492	179.107	164.201	181.571	279.456	332.417	256.887	150.45	322.476
CUST_10307_PI425536763	241.457	8.34727	181.295	259.309	142.389	124.76	208.362	188.341	73.2159	141.288	142.024	120.695	42.8373	93.0183	72.1397	34.384	72.6387	2.85487	18.606	73.4325	34.3365	38.9604	70.7484	29.5267	99.7024	76.6805	39.8069	38.1959	57.9077	22.6366
CUST_10308_PI425536763	127.943	79.8262	141.822	582.917	97.755	393.368	422.111	109.19	151.18	257.048	412.507	266.391	127.091	381.203	124.876	68.3239	414.299	247.887	351.098	382.66	821.8	523.02	614.838	411.084	613.089	819.843	861.605	624.1	316.712	423.741
CUST_10309_PI425536763	153.079	104.911	122.89	283.347	190.398	175.349	247.074	151.661	123.297	229.175	356.16	202.171	91.1419	161.164	122.304	125.173	194.087	169.297	117.96	122.182	236.174	161.963	321.42	151.644	198.55	239.951	326.515	201.493	153.9	180.69
CUST_1031_PI425536763	2.32717	11.1502	2.33363	8.43048	26.5072	2.74555	2.60432	3.81545	3.54032	4.39717	3.79793	5.01876	2.44473	4.53302	3.95537	3.73512	3.16667	2.85487	3.7133	2.03586	3.44795	2.68111	3.67925	3.50779	2.38515	3.41355	2.81887	2.22684	2.89543	3.6363
CUST_10310_PI425536763	5.328	3.01898	13.7807	13.8091	5.3173	10.2243	3.16488	5.17632	7.53259	7.59077	10.8599	6.7239	4.01862	5.74472	5.05236	3.69885	3.83319	5.79728	4.76291	8.86077	91.0528	3.26845	4.89728	4.48472	5.57956	6.93396	8.75096	8.17165	8.83608	4.21321
CUST_10311_PI425536763	410.73	345.357	387.152	461.344	218.02	211.149	742.227	555.98	261.071	453.153	221.383	216.686	410.044	209.255	187.764	133.403	137.04	145.706	196.893	222.882	90.7413	111.854	118.711	164.014	191.201	221.736	112.718	129.58	111.767	223.047
CUST_10312_PI425536763	13.9685	5.32024	4.28681	28.232	6.35755	9.23861	17.5295	71.2562	12.7922	11.0605	15.6621	7.08247	12.1203	5.66478	4.92113	4.77918	12.0036	9.6767	15.22	11.9364	23.4475	14.8694	4.48048	8.84084	18.3253	26.5436	15.154	28.6498	7.13333	14.8127
CUST_10313_PI425536763	541.864	240.5	520.656	738.9	652.666	425.462	379.864	332.598	203.205	324.098	442.879	275.03	142.493	215.063	177.942	123.424	242.293	348.369	126.99	150.249	218.912	171.453	270.958	152.106	228.526	258.698	172.282	182.945	206.984	143.516
CUST_10314_PI425536763	69.5833	51.8349	54.6285	61.279	31.9456	52.0191	65.392	29.5488	31.0156	51.7755	53.0125	39.6341	35.1023	47.3066	39.3242	25.3569	41.9557	71.1307	49.6779	65.2431	59.1268	50.4061	64.7898	37.6628	108.237	116.72	59.5185	68.51	72.0604	36.5925
CUST_10315_PI425536763	66.0476	31.6428	75.9379	212.83	61.2772	56.5035	102.956	54.3732	33.132	75.8627	110.857	83.302	29.5485	111.364	29.1331	24.9684	90.9023	110.447	47.9375	69.6387	126.261	82.3324	121.216	66.2722	83.3331	180.257	114.697	111.621	53.7895	65.1227
CUST_10316_PI425536763	1586.48	1016.44	1271.66	2378.49	1159.49	1569.81	1251.14	1087.52	759.699	1205.13	1654.5	1157.52	558.897	1180.68	753.765	419.676	1274.44	1599.07	752.672	1027.68	1500.75	1206.88	1367.08	998.617	1454.17	1630.82	1785.95	1341.53	843.067	998.068
CUST_10317_PI425536763	1034.21	430.068	599.619	997.657	651.163	509.429	653.226	625.468	307.353	524.771	636.568	417.509	97.1234	368.644	274.377	99.5073	272.433	174.061	96.2203	179.439	257.857	177.027	267.092	142.465	261.758	237.813	244.397	174.963	176.929	137.705
CUST_10318_PI425536763	1071.08	612.249	1192	1422.13	1096.85	858.628	958.231	587.065	577.433	1156.63	1124.93	762.118	642.055	891.572	813.436	725.66	1099.39	1072.1	810.744	633.156	1417.83	996.32	1477.53	1169.05	1321.45	1655.32	1417.41	1444.49	983.001	960.17
CUST_10319_PI425536763	37.1502	25.3338	31.546	82.8413	43.1444	50.3111	31.3198	30.125	41.7778	60.8738	133.28	38.6877	22.9381	32.9555	33.4302	74.3682	66.3495	59.3762	32.4772	34.7203	71.505	37.5723	60.0675	68.8962	56.1233	63.2154	71.3595	74.2609	58.6335	74.7479
CUST_1032_PI425536763	76.8199	38.3632	95.9011	181.711	84.5845	151.703	141.424	93.7079	73.3465	123.519	188.481	94.4459	51.7783	96.6886	68.1425	62.4406	118.203	103.832	66.3803	84.4356	139.07	124.181	179.314	126.417	124.3	175.416	182.359	148.196	76.6369	144.283
CUST_10320_PI425536763	332.04	279.92	223.023	360.57	171.374	280.759	550.869	456.742	280.316	322.961	314.915	338.956	280.446	304.158	202.209	93.0302	278.33	230.613	178.633	224.411	310.27	231.369	286.477	200.354	379.059	433.139	326.099	278.985	143.323	202.561
CUST_10321_PI425536763	43.4668	18.8983	31.8709	70.213	32.8143	36.6928	33.2747	29.1953	16.2912	30.3265	47.4083	27.6794	16.0522	26.1876	17.2443	15.5184	36.5826	34.0164	12.048	24.734	25.4467	26.877	33.4461	22.9275	30.9552	29.1861	22.7269	25.9295	17.0284	18.5466
CUST_10322_PI425536763	139.029	80.6356	128.976	128.02	153.502	111.76	221.181	156.407	126.005	197.099	167.692	129.067	155.387	136.541	119.24	100.076	179.024	162.024	115.491	99.8612	161.247	103.647	125.31	112.054	147.736	145.976	150.09	128.133	120.055	121.301
CUST_10323_PI425536763	288154	228254	269118	311602	273542	285023	326936	315348	258536	333579	348435	311513	307537	277092	256531	285613	287677	336658	285365	289807	266424	309394	322877	292948	264188	339372	335952	302536	269065	351670
CUST_10324_PI425536763	7.19655	7.17999	12.5978	50.3627	7.38227	29.8087	22.8172	10.5145	20.7727	20.1834	51.6959	40.2613	12.2963	48.766	18.1245	9.01636	90.6897	43.361	34.0536	22.6777	88.1792	76.7114	61.1401	66.918	78.3784	72.2344	152.332	125.815	50.2668	82.526
CUST_10325_PI425536763	6189.57	2031.03	6110.15	9597.73	8189.21	6856.25	8020.39	4299.19	4399.61	6931.7	8290.79	5534.7	3405.36	5712.58	4524.84	4105.02	7366.19	1411.96	3321.02	4213.38	9340.99	6723.99	10689.9	5350.13	6965.69	6992.69	10226.5	7700.95	5155.18	6705.87
CUST_10326_PI425536763	50.0369	40.919	50.4464	50.9181	36.0345	45.2897	95.1527	59.5929	36.0913	78.2992	46.8346	44.137	106.897	86.4462	60.9869	64.5464	72.9979	77.2047	98.9412	81.562	92.6759	82.591	60.8195	86.361	93.6984	114.472	94.9729	83.0067	52.14	88.5873
CUST_10327_PI425536763	9.04052	5.56605	12.5808	5.76448	21.2796	3.35249	18.8376	11.0006	4.42987	6.64619	4.27395	8.92795	14.4031	8.35131	5.16916	4.03949	12.4686	6.6209	7.79787	13.955	6.7728	3.05525	5.2975	4.28374	13.1594	21.1492	10.1452	3.01257	8.94673	5.25286
CUST_10328_PI425536763	2340.5	1449.74	2561.86	4233.02	3025.82	2654.83	2272.9	1381.35	1356.35	2272.69	2216.79	1694.54	638.584	1219.15	904.787	898.83	1871.81	1553.53	999.687	907.742	1868.74	1781.67	2367.27	1321.97	1625.69	1949.99	2122.48	1746.11	1189.72	1666.28
CUST_10329_PI425536763	79.1638	53.702	81.2538	86.8784	75.2209	59.9995	104.669	112.437	72.0064	120.433	104.027	76.5952	145.41	137.925	150.744	102.074	129.412	148.759	105.197	138.954	152.119	135.478	161.415	96.6544	98.305	97.465	175.128	89.646	85.8265	92.0788
CUST_1033_PI425536763	10.3934	4.94506	8.19271	7.28672	4.19162	19.8198	5.29807	3.90312	3.66616	4.46107	3.19131	4.40316	4.51823	4.71132	16.6826	14.0037	3.2918	6.70656	3.80105	4.23961	5.97946	8.12064	10.988	10.4068	7.54979	6.30693	2.88277	8.31394	9.65335	9.99718
CUST_10330_PI425536763	8736.35	5962.66	6239.16	14348.3	6417.39	6470.53	13066.9	7552.28	6095.44	14806.2	8720.02	7163.12	7875.11	7068.15	7523.41	8945.96	9956.65	7112.22	8035.66	6158.65	6986.01	7463.74	7597.4	6791.69	6394.68	8410.58	7937.84	8075.73	6373.31	9141.29
CUST_10331_PI425536763	32.7783	20.7723	22.5271	45.3268	23.2266	26.5077	52.3642	20.0793	29.8832	45.044	41.0864	24.9566	18.0269	27.4294	26.5274	48.7936	50.2893	54.042	35.4183	21.9845	29.3539	24.6599	53.4581	25.2018	31.6712	38.8671	24.9865	37.2067	35.4279	32.0894
CUST_10332_PI425536763	4.35764	4.43329	13.2472	12.0755	6.03781	3.22929	13.9072	4.55232	4.26588	5.09431	9.87487	11.8232	10.9829	5.27176	4.5187	4.08611	11.0093	11.6745	4.20981	6.85142	7.84537	4.14666	4.14692	4.16659	4.55894	11.07	3.46223	6.58664	10.8539	4.3943
CUST_10333_PI425536763	39.8912	31.5097	34.8854	52.3114	38.6505	39.5312	56.2053	37.6346	28.6953	50.6235	47.344	32.087	59.1441	53.3732	41.9596	54.0255	58.4287	35.6324	51.3124	47.5369	76.9987	58.755	82.8363	58.5812	85.6428	22726.1	87.8591	73.0217	65.5645	78.5504
CUST_10334_PI425536763	67.3037	117.105	88.9162	89.0797	85.963	64.9329	110.476	104.423	77.5642	110.052	105.201	63.8357	76.1561	69.8964	75.5558	61.3077	76.3013	64.0653	58.5187	54.6344	94.0242	63.5205	75.755	59.5222	75.9332	98.9784	96.9683	83.18	64.4921	96.0057
CUST_10335_PI425536763	4047.72	2180.87	3960.81	5803.27	3765.79	2661.92	2339.3	1778.76	1027.54	1918.91	2785.54	1661.35	481.202	1429	815.392	544.748	1389.01	785.896	645.986	1096.85	1498.1	1163.21	1928.92	802.45	1588.17	1573.26	1384.04	1187.24	1203.04	889.62
CUST_10336_PI425536763	179.168	71.9094	177.214	533.613	191.983	412.516	363.37	202.561	196.145	327.179	480.445	300.428	139.709	237.456	228.065	119.721	465.083	397.084	230.264	260.427	506.956	398.858	541.931	443.288	462.435	549.167	498.528	545.507	262.437	492.229
CUST_10337_PI425536763	2.9813	2.26781	2.90804	4.34454	5.22226	3.38312	3.05562	8.66912	4.51184	5.52225	3.19261	4.86221	3.08867	5.80681	4.94295	3.60556	6.82222	3.40129	4.58198	2.49937	4.32312	4.81975	4.59543	4.89369	9.30566	10.274	3.25539	2.72522	3.63501	5.33749
CUST_10338_PI425536763	4618.57	2691.08	4591.35	13716.4	5299.88	10178.6	10129.2	3837.02	4926.01	10527.5	16498.7	8572.59	3769.78	8229.92	4041.3	3151.59	11417	8248.28	8167.03	6568.69	16527.3	12943.1	15908.8	10189	13840.1	16510.3	20835.7	16474.6	9864.31	14961
CUST_10339_PI425536763	21.3701	2.21661	16.7208	41.3775	19.2911	22.0933	25.7643	18.5554	13.7008	21.452	30.607	23.058	20.0827	32.2316	14.0997	6.30525	27.1702	26.9931	11.591	28.0882	60.1508	34.2073	27.4455	23.7854	29.0461	40.5243	42.4536	38.6416	15.6964	34.9779
CUST_1034_PI425536763	5.67658	6.24908	2.69322	24.6473	4.54678	27.9507	29.6006	20.6683	21.6649	35.6509	71.0945	16.1794	10.1823	22.0857	14.4845	20.0381	31.3525	19.3898	11.5688	17.2742	27.0893	28.4668	57.7405	26.9319	39.2405	24.004	50.9058	48.7674	32.4879	41.066
CUST_10340_PI425536763	231.646	90.265	288.208	687.344	304.799	522.612	528.369	291.021	231.321	335.043	720.598	405.006	212.323	582.886	283.36	258.297	658.147	317.813	471.715	366.531	810.738	532.753	872.598	605.314	692.505	1071	881.255	826.571	374.678	739.497
CUST_10341_PI425536763	38.2471	12.8864	29.5494	56.6134	15.5588	47.4602	46.3781	39.6971	20.725	30.088	71.5966	28.8077	31.2776	63.3786	32.3211	14.8635	59.8614	50.1228	44.4407	32.8577	93.1193	46.9778	48.394	49.526	79.7619	83.1042	120.361	81.959	51.6706	61.0741
CUST_10342_PI425536763	6393.59	2946.5	4523.46	9915.49	5993.31	9086.53	11995.5	5497.06	5754.6	11016.9	11546.9	7945.13	4287.71	9061.68	5027.94	4396.84	10759.3	10224.2	7586.78	7206.31	16070.6	11151.4	13132.5	9358.82	13389.5	16323.4	18172.8	15716.8	7825.9	11087.6
CUST_10343_PI425536763	372.546	177.257	331.406	486.843	258.432	236.495	289.555	209.003	115.169	295.765	278.112	182.838	132.406	239.791	260.004	73.3017	207.447	296.253	163.676	179.472	261.797	219.163	251.451	173.498	279.401	335.661	291.703	226.719	214.459	152.719
CUST_10344_PI425536763	322.938	315.865	155.181	421.5	243.5	212.379	445.11	442.224	260.173	374.453	397.095	324.772	227.133	232.988	161.544	163.559	181.454	181.035	80.812	145.571	133.823	139.739	236.749	106.154	143.293	201.762	111.749	121.872	156.248	149.265
CUST_10345_PI425536763	3733.87	1638.93	2353.38	3753.02	2682.63	2023.81	3023.9	3766.15	2259.28	3809.93	3581.77	2920.81	1677.16	3299.57	3903.8	1752.62	4260.56	7569.8	1398.59	2987.52	1407.78	2106.68	4601.54	1322.91	2292.79	1489.9	760.372	774.724	3199.52	548.651
CUST_10346_PI425536763	160.132	158.831	180.696	192.214	129.773	104.879	274.307	181.112	144.085	217.979	184.348	148.237	174.76	148.331	141.773	142.565	178.799	106.678	100.077	115.51	121.79	122.159	152.237	109.201	138.338	174.295	170.697	132.273	104.701	133.667
CUST_10347_PI425536763	195.298	86.5326	240.069	1933.76	346.909	1320.82	470.602	147.671	478.45	861.467	3641.76	1049.95	239.703	516.175	358.966	394.135	1880.32	691.011	601.44	391.569	2546.77	1134.87	1715.19	1801.33	1121.98	994.791	2095.27	2714.06	1401.44	2375.87
CUST_10348_PI425536763	168.905	94.3209	116.444	203.447	140.883	123.323	190.717	212.979	164.382	192.668	241.843	170.275	177.721	478.064	470.482	350.661	598.807	668.007	267.098	473.83	312.423	440.041	776.462	258.587	386.179	272.452	279.825	177.198	361.047	146.48
CUST_10349_PI425536763	797.222	425.641	727.957	2348.06	804.296	1208.54	832.613	538.33	497.744	1036.17	1483.84	785.135	414.696	878.287	486.913	445.804	991.42	943.041	618.814	828.014	1648.48	1248.61	1407.32	876.895	1202.52	1566.91	1657.25	1371.74	831.505	1181.79
CUST_1035_PI425536763	22.4226	13.371	30.9478	32.1073	29.9994	18.1884	34.3782	17.8265	25.9177	33.1784	33.0444	28.3356	15.2885	17.4643	12.4277	42.7688	17.1301	23.3317	9.8552	9.02416	16.1913	11.8627	17.6289	20.3323	15.8811	24.7708	16.2229	20.4931	13.5714	26.4574
CUST_10350_PI425536763	126.303	85.9744	84.4282	144.94	100.52	84.0552	74.0224	68.6182	43.3842	60.0506	80.7836	61.4625	40.7312	74.0589	48.6881	48.1532	78.5791	101.009	60.0067	74.9591	103.975	76.6119	81.3225	48.6114	69.6266	62.7123	73.0612	89.5202	76.5497	77.9679
CUST_10351_PI425536763	985.038	575.969	971.236	8082.09	1362.55	5426.28	2705.01	826.324	1699.65	3636.09	14601.1	4405.97	1160.52	2807.32	1441.81	1484.16	7415.8	3759.92	2761.72	1944.56	8820.51	5372.64	7428.23	7686.45	5305.69	5212.92	11061.9	11583.3	4719.05	9752.47
CUST_10352_PI425536763	62.0281	62.2109	48.4899	74.1191	52.7348	32.5008	92.6253	63.4888	43.6556	62.7799	58.3815	43.6945	56.7387	61.7895	48.0701	47.3717	64.8227	59.8859	39.9722	54.9763	48.9914	51.1491	68.4215	35.0509	54.4027	71.4557	53.9341	56.1864	65.8203	56.1334
CUST_10353_PI425536763	69.464	50.6416	68.6003	102.832	86.0621	122.143	129.825	54.8723	53.1256	101.17	150.509	88.9309	62.0245	83.516	50.3489	47.0061	156.026	84.5327	81.2233	69.9284	148.76	113.897	153.109	131.937	116.456	123.48	215.214	152.559	73.2946	164.125
CUST_10354_PI425536763	71.375	17.5551	45.9255	138.115	41.7915	68.8042	88.7055	40.5852	25.3136	34.2221	78.216	47.8357	16.671	66.7036	28.8886	14.6841	75.4763	18.5561	30.3715	51.7382	96.6217	69.3012	97.9485	57.7815	85.5424	87.6753	99.8321	73.2613	56.0556	45.1916
CUST_10355_PI425536763	723.402	316.488	443.868	1252.67	530.45	615.441	532.497	376.542	204.644	330.766	606.144	364.857	129.15	318.484	240.329	90.6227	534.54	99.4333	209.166	490.847	552.58	487.82	442.417	335.939	443.887	448.317	599.264	439.652	338.774	299.006
CUST_10356_PI425536763	2006.09	968.219	1338.89	3596.8	1515.71	2469.76	3113.84	1760.73	1600.98	2791.55	2527.86	1904.88	1235.24	2634.93	2195.68	1430.81	3198.48	3863.72	1859.28	3403.05	3436.7	3767.95	6075.34	2073.25	3372.03	3419.78	2555.13	2571.25	4085.43	1104.14
CUST_10357_PI425536763	5.53448	2.57517	9.47459	7.85084	5.03207	3.35783	11.8356	7.84384	6.81984	5.31199	3.02635	4.73586	6.38089	5.69588	4.86147	3.52042	6.30481	3.04495	4.58626	2.50897	4.34026	3.01564	4.57264	4.30045	7.11208	5.91249	4.04349	10.1867	3.48378	3.9772
CUST_10358_PI425536763	1444.8	593.74	1231.4	2200	1374.63	1468.97	1976.75	1150.9	1036.26	1884.13	1682.07	1319.06	1164.25	1609.96	1290.07	1098.45	2392.15	2266.57	1455.86	1752.13	2531.2	2200.91	3285.79	1700.79	2455.6	2467.6	2469	2183.85	2070.09	1522.76
CUST_10359_PI425536763	39.577	35.5056	22.9648	47.0343	24.9693	25.4127	40.9389	25.7443	42.5096	95.9131	40.2827	38.3919	53.0203	56.8677	57.9066	40.629	67.9728	46.1344	66.534	63.2313	81.6503	67.1102	79.5863	65.4388	50.9982	69.8723	64.1097	55.7054	39.9541	66.6961
CUST_1036_PI425536763	98.4329	28.3723	38.7023	57.5368	42.2619	59.2867	124.341	19.653	13.6646	66.5897	76.7281	40.1613	30.5907	38.848	12.6475	62.8707	59.5164	93.7029	46.5308	32.2564	115.922	33.0229	35.8237	73.7478	31.5901	75.0147	112.745	94.4542	19.1963	32.9508
CUST_10360_PI425536763	11343.6	8662.78	7164.98	14128.6	9322.55	12150.5	15978.3	11516.5	11960.9	19376.2	14649.7	11713	14697	18281.7	18885.1	14707.2	24374	20567.2	14114.9	21928	21672.2	23643.1	31599.3	17194.6	19691.1	20764.5	17717.4	17806.9	20559.2	16404.4
CUST_10361_PI425536763	1730.4	1070.7	1282	2684.7	1828.25	1761.85	1655.23	1056.21	1266.1	2257.86	1575.91	1373.13	1331.01	1308.5	1349.92	1319.48	2215.27	1961.13	1320.55	1726.31	2450.34	2210.66	2783.32	1840.62	1882.92	1509.18	1991.02	2039.99	2206.66	1860.93
CUST_10362_PI425536763	113.572	40.8344	100.018	171.623	120.965	115.671	152.871	110.016	113.498	139.038	232.182	114.671	110.289	86.5691	90.2669	102.758	127.799	93.602	85.1587	99.5932	199.611	119.319	159.574	128.094	119.035	159.124	228.362	190.739	127.372	172.765
CUST_10363_PI425536763	147.906	187.393	144.082	154.175	136.154	115.415	197.055	152.489	103.013	186.535	121.231	94.7259	97.2454	124.817	124.509	104.878	112.236	88.6279	105.075	111.172	99.6157	79.9264	126.635	95.7847	127.785	174.617	101.68	79.1694	102.254	92.8463
CUST_10364_PI425536763	35.2911	18.2908	18.1049	52.5855	26.3703	26.2893	36.4294	97.7059	25.2671	41.9048	61.1837	36.1247	13.0041	5.72793	4.89468	6.68998	17.494	15.868	4.55689	5.42575	6.41889	4.88197	18.3542	9.3729	11.6444	12.0986	7.21354	9.88562	5.23805	15.933
CUST_10365_PI425536763	1475.04	554.594	834.093	1537.42	1053.27	953.231	1608.81	1451.72	800.412	1018.83	1084.22	994.386	523.321	1224.86	592.665	298.979	855.816	1550.57	500.25	743.289	959.782	738.796	1146.72	572.712	1053.02	1261.64	956.992	745.376	645.383	572.3
CUST_10366_PI425536763	3179.56	2276.69	2374.79	4654.27	3153.51	4363.39	4353.9	2744.22	3268.91	4905.87	4888.05	3105.97	2906.08	5028.46	4288.91	2804.14	6030.34	4799.5	3778.33	4580.18	6666.15	4908.94	6783.7	5097.9	6019.62	5888.82	6587.91	7622	5343.2	5214.5
CUST_10367_PI425536763	268.349	158.861	247.949	320.711	324.815	271.438	462.682	335.566	255.507	574.29	379.705	292.445	166.786	194.091	206.506	240.165	235.666	255.058	114.989	156.522	207.75	160.907	200.033	144.373	182.784	201.331	140.581	139.444	192.081	138.081
CUST_10368_PI425536763	46.6527	42.9151	55.5906	79.8113	39.8174	61.3559	64.0606	48.2241	41.7597	68.1207	95.828	39.5845	33.2581	37.7222	27.9312	24.7593	57.8214	23.6758	41.5673	45.5971	66.8915	48.7575	52.4762	49.2934	55.2376	95.9162	86.2105	74.8284	29.0723	66.6047
CUST_10369_PI425536763	24.8754	21.0031	15.7344	46.666	17.3564	22.3396	37.3189	5.71931	8.76459	7.90605	23.8725	13.0685	7.12108	11.0379	6.57243	11.1779	33.4706	29.1374	348.859	13.4951	45.6395	33.5271	24.0113	23.5782	32.4207	41.0348	46.4711	28.9714	14.732	20.129
CUST_1037_PI425536763	2.85722	4.57842	2.86614	8.83275	5.04978	3.22421	2.9566	4.18364	4.29754	8.08125	3.32109	2.84599	7.04312	5.31808	4.84718	3.1724	3.62744	2.88646	4.28456	2.33289	4.08474	3.23922	4.24594	4.44611	2.91786	3.72022	4.66488	2.72595	3.38764	3.94306
CUST_10370_PI425536763	5492.61	4272.95	5370.8	12831.5	5546.76	7164.3	7574.19	3758.62	3528.6	6908.08	8342.65	5553.68	2403.63	5144.47	3363.98	3064.63	5988.52	4293.68	4046.55	4338.97	7409.08	6433.23	8897.61	5091.59	7213.4	8010.16	7236.63	7351.54	4773.98	5595.35
CUST_10371_PI425536763	44.5515	16.9037	32.6373	45.8691	26.1515	30.7527	30.874	24.3212	24.7702	28.4911	33.2593	20.2795	11.5329	11.2436	10.1324	12.7519	10.8541	14.9048	5.655	7.69082	16.2788	10.5242	14.7935	6.0966	11.9675	11.5531	26.9215	14.8229	10.7021	12.6774
CUST_10372_PI425536763	155.871	111.847	152.512	185.669	166.75	162.319	284.457	197.856	179.301	277.971	215.225	171.66	134.874	159.787	157.001	107.289	186.764	161.396	111.148	143.113	166.847	149.239	160.878	132.954	150.245	164.112	148.869	143.984	122.785	137.705
CUST_10373_PI425536763	932.753	267.655	795.911	2095.51	722.614	1098.79	1557.92	794.6	596.287	1143.87	1127.5	898.883	527.589	1146.58	689.816	447.592	1239.59	66.7405	821.401	982.869	1618.43	1424.99	1643.84	1026.1	1747.86	1918.92	1841.7	1693.57	904.446	1138.91
CUST_10374_PI425536763	31.1995	31.5803	55.6275	79.337	49.0143	88.3522	92.0897	29.5036	31.6956	98.0627	183.271	38.7389	42.0414	45.5742	31.2968	37.9638	128.727	15.1604	54.7787	48.4331	118.841	78.494	75.7302	102.446	62.5549	66.5852	146.79	108.585	52.8287	109.2
CUST_10375_PI425536763	25.2614	14.7026	14.8437	46.7802	13.2948	29.4466	44.7732	24.3199	20.1044	37.6458	47.9759	29.6264	21.4398	31.6568	13.0814	17.6331	32.4495	32.7241	36.8259	33.4676	61.8641	29.3649	49.0566	28.2711	33.3897	52.061	74.4239	67.1421	74.2453	41.4234
CUST_10376_PI425536763	3643.32	2249.91	3028.43	3674.91	3631.36	3030.72	4320.49	4285	2734.61	5703.11	3898.02	3700.97	1036.62	1901.45	1782.04	1127.8	2004.17	2219.88	693.833	583.598	1177.43	912.541	1995.17	617.621	805.282	712.106	882.974	536.871	2224.29	483.337
CUST_10377_PI425536763	1064.22	564.015	936.885	1439.59	951.807	900.204	1516.83	1048.62	792.848	1701.32	1295.85	920.002	1122.1	1099.5	998.797	1374.8	1051.92	1125.3	923.617	1120.78	1265.09	1173.38	1350.96	975.208	1347.84	1307.67	1439.65	1257.16	1134.29	1246.84
CUST_10378_PI425536763	441.141	410.014	331.399	564.988	363.173	362.12	484.384	433.606	534.054	614.701	425.882	489.336	297.679	185.326	148.932	150.648	189.756	218.298	111.899	183.452	200.404	153.667	216.631	186.477	213.121	228.758	252.089	258.66	146.991	501.445
CUST_10379_PI425536763	151049	84256.2	134053	213773	127469	139317	145468	156040	109620	164197	183354	142429	119082	121872	121858	133212	140057	159504	87853.4	93344.6	93033.2	117512	134669	94079	100193	111611	107205	115374	98836.8	101764
CUST_1038_PI425536763	104.357	193.774	108.843	585.823	148.422	302.337	455.361	143.257	194.686	295.254	508.415	262.15	180.769	433.745	147.707	243.907	319.562	356.543	378.842	303.272	844.504	482.798	613.799	367.314	630.223	753.095	797.567	895.694	446.923	873.317
CUST_10380_PI425536763	138.781	63.6427	162.664	571.559	305.239	200.901	68.5777	77.7882	75.6096	154.261	330.195	79.9381	31.9459	85.1939	131.518	384.776	153.888	91.37	44.5309	74.7409	58.6188	82.537	189.094	59.8907	73.9108	62.7077	42.2398	54.0504	295.932	54.2912
CUST_10381_PI425536763	87.3855	50.9753	114.567	70.5182	38.9353	18.2392	58.5185	84.8651	33.6856	40.565	31.0338	23.8423	29.2338	17.2279	59.7959	3.2192	26.8496	11.7578	19.0447	30.386	7.78161	13.6309	12.9937	13.527	54.5182	78.7198	16.6074	20.6074	19.6317	29.4722
CUST_10382_PI425536763	126.661	100.546	93.6454	176.748	100.686	72.654	140.164	112.565	93.8685	191.906	101.266	104.064	65.2011	72.9783	46.5669	64.2326	65.2508	109.599	56.199	64.1861	68.8094	59.7482	64.9589	48.447	81.0478	106.625	61.1742	65.3594	47.8122	48.9946
CUST_10383_PI425536763	27.5905	12.9275	26.537	42.077	32.6715	21.8725	28.7908	131.815	18.3066	22.0066	32.5916	16.9393	5.25138	5.72245	4.87873	3.54543	12.6273	13.9592	4.55532	3.89288	4.26548	5.15793	4.51668	4.4886	8.33734	11.6322	3.25363	9.98306	8.55727	4.18295
CUST_10384_PI425536763	28.2999	11.9746	25.9111	52.4969	28.9422	25.7941	43.0698	37.5862	19.4755	23.2966	40.0836	26.7445	22.5961	55.8977	21.609	28.2542	24.0076	35.2873	18.1395	29.9404	19.2742	21.8676	24.8197	23.1305	49.1587	39.6999	40.4381	45.2928	26.1241	53.448
CUST_10385_PI425536763	11.0823	7.22094	13.9713	13.6958	4.58575	10.908	3.7382	24.8577	4.00965	31.5281	18.4516	5.48389	5.64566	4.98247	4.30994	11.437	4.44392	12.2489	7.41586	6.50957	3.91938	2.93235	22.4505	3.92573	2.65965	4.19532	3.18271	9.81102	7.36598	4.11616
CUST_10386_PI425536763	165.65	509.234	153.304	381.663	142.31	167.689	389.889	372.343	533.587	545.964	151.445	366.59	901.191	144.299	200.282	112.659	182.674	109.345	153.104	202.076	349.945	250.153	81.7691	418.925	97.0728	100.701	841.697	641.476	76.5523	1813.97
CUST_10387_PI425536763	1526.07	789.593	1462.99	2601.51	1715.27	1760.08	1936.37	1307.86	996.824	1725.27	1741.98	1493.97	605.786	1094.43	732.628	494.249	1422.45	1845.67	754.375	1067.38	1599.11	1308.86	1937.17	1128	1467.58	1914.97	1779.07	1296.22	1262.96	873.627
CUST_10388_PI425536763	1815.01	223.42	1587.6	1745.58	2001.95	1240.45	2375.42	2142.64	1859.53	3081.64	1702.77	1745.13	2411.36	2020.91	2168.81	1567.76	2187.66	764.178	1678.74	1782.86	1823.15	1821.19	2405.03	1327.06	1591.18	1449.29	1386.97	1137.69	1804.46	1174.67
CUST_10389_PI425536763	15.6815	4.2942	9.33723	18.8846	14.379	23.3778	54.9789	16.2154	13.5047	28.5959	32.202	25.211	13.837	40.907	23.4439	49.5912	33.0536	36.8486	27.0126	27.3027	32.8698	24.0397	62.4321	24.801	23.5751	31.3398	35.799	56.3616	20.1826	37.0188
CUST_1039_PI425536763	1169.96	567.366	934.867	2399.7	1018.57	1465.43	1062.87	659.257	548.279	1021.18	1447.35	1129.5	396.538	1377.99	521.337	328.452	1309.65	1254.01	990.215	983.555	2750.04	1624.97	1739.24	1391.56	1894.6	2529.9	2996.15	2283.56	982.209	1547.16
CUST_10390_PI425536763	2.31952	11.4806	3.62589	3.52944	4.24217	9.4289	2.51346	6.73638	3.56475	4.37657	11.359	2.2902	2.46852	4.57203	4.00359	2.89451	3.18111	2.85487	3.74973	2.02466	3.52935	2.57462	4.48654	3.46313	7.20824	6.77079	2.70539	3.58941	3.1822	3.4897
CUST_10391_PI425536763	128.604	80.1295	99.4594	196.742	93.7785	116.501	170.256	137.969	109.693	125.627	167.81	115.354	94.3248	115.762	133.298	91.91	154.997	211.661	83.3309	128.134	126.226	143.844	174.883	99.6727	156.099	144.087	126.583	104.161	104.672	103.999
CUST_10392_PI425536763	12.926	20.8335	10.9332	14.3813	14.4641	8.30757	27.4603	8.32415	4.07275	7.34413	13.6197	8.24045	2.69698	4.93799	4.23679	3.09147	8.93217	5.27345	4.00685	6.87967	10.6522	7.07168	4.27352	3.7861	9.08731	9.18365	6.47966	8.51905	3.06075	15.6507
CUST_10393_PI425536763	414.96	285.147	389.07	526.893	374.88	371.54	500.922	474.263	338.697	547.965	439.428	377.886	503.234	490.073	465.255	455.753	488.461	560.352	436.449	427.393	494.764	456.066	600.254	433.485	540.191	594.456	526.746	462.042	379.038	452.005
CUST_10394_PI425536763	216.975	84.8388	134.082	292.723	135.882	178.048	166.124	172.684	122.213	157.097	169.291	152.145	80.7532	85.6282	92.4013	90.2296	123.221	195.889	30.3234	75.8094	35.3325	56.599	91.4039	40.4964	85.1578	93.5615	54.4725	65.2726	88.9155	51.8589
CUST_10395_PI425536763	122.375	135.631	125.83	221.029	152.138	159.94	183.509	232.044	196.481	264.945	155.76	141.668	573.01	465.002	436.239	377.163	682.252	531.949	522.167	545.329	675.162	668.389	721.622	567.053	529.258	497.403	483.052	437.332	421.5	557.914
CUST_10396_PI425536763	87.1189	20.6182	54.3214	97.4081	55.7251	59.9465	50.0551	28.5307	23.7207	72.2948	62.4606	36.5917	19.1072	41.2997	24.5774	14.9421	46.8101	56.7098	30.9837	34.5966	62.5892	42.9085	54.2689	28.8006	58.8869	74.947	70.9172	51.3308	35.1297	4.6184
CUST_10397_PI425536763	21351	9133.68	16613.6	28609	15943.9	14462.6	22602.5	16888.2	8954.3	15806.2	18657.8	12934.7	7795.35	13912	10210.5	8010.73	14171.7	13798.5	7687.68	10270.6	13636.1	12034.1	17817.4	8224.03	16187.5	16665.4	13592.9	12256.2	11069.1	8718.35
CUST_10398_PI425536763	10.3953	15.5923	21.3127	38.1938	21.9945	26.1134	22.3915	10.9133	11.3053	32.9141	53.1324	33.2678	20.0381	73.632	16.8592	69.3427	30.8574	23.9776	21.1445	19.3294	41.4168	23.0717	42.3248	20.6102	36.4797	50.6279	37.3182	55.4762	39.1837	56.7698
CUST_10399_PI425536763	1858.18	943.486	1687.5	3405.21	1987.46	1875.09	2202.04	1272.53	1244.43	1959.15	2621.89	1686.74	946.075	1886.6	994.394	787.336	1912.26	1928.06	1369.37	1502.78	2709.07	2138.82	2607.87	1675.51	2827.2	3159.73	2553.16	2446.36	1701.42	1705.01
CUST_104_PI425536763	145.289	73.3256	158.376	204.666	200.531	116.474	111.76	88.0072	87.5687	96.3802	127.319	86.5192	22.069	21.1826	23.4228	13.6781	24.1545	26.4938	16.3987	21.6593	26.2466	21.0677	19.3529	25.5771	33.1179	20.9732	29.2991	33.3633	10.4776	4.5989
CUST_104_PI425708691	3261.01	1886.49	2663.41	3424.7	4067.46	2496.55	3550.76	2931.12	2344.11	4155.62	2688.92	2276.8	1488.7	2088.35	2088.69	1501.74	2807.37	3427.29	1359.36	2123.59	1646.56	1749.39	3524.16	1296.94	2722.8	2189.23	1372.89	1546.21	4088.67	1117.45
CUST_1040_PI425536763	2.78204	2.3747	2.84068	4.56009	4.97614	3.52888	3.08228	4.94289	4.77317	14.7688	3.26074	2.7522	2.99962	5.65521	4.86092	3.63569	3.7188	2.85487	4.42694	2.51615	4.348	3.23246	4.46652	4.33558	2.99576	3.60908	3.30372	2.72582	3.40143	4.79688
CUST_10400_PI425536763	63.4128	38.6888	39.9841	66.4192	66.3174	38.624	83.5205	42.6754	26.3379	28.8897	52.0847	34.071	33.2185	30.5305	18.3578	24.4476	25.2085	24.0163	12.1811	24.4861	23.2588	10.8718	20.0557	16.8057	30.4794	27.8187	18.8495	37.0831	24.7887	13.2943
CUST_10401_PI425536763	51.8704	24.4563	45.5217	68.76	39.5217	41.6499	61.066	44.9436	19.826	54.349	36.0889	31.7376	31.401	42.2981	35.1726	23.8091	43.0009	50.5432	30.3274	34.3528	48.8925	29.2691	35.8689	30.1101	37.0147	49.9001	44.1624	27.2684	31.4606	31.3763
CUST_10402_PI425536763	46.1864	19.877	71.3613	59.7736	29.2214	28.7336	46.0526	28.3226	12.6084	34.7968	55.1783	21.84	15.03	6.69318	16.0373	3.25046	8.80246	19.2145	8.05596	16.0468	6.5	9.99625	5.4207	17.1237	41.3629	32.5855	17.171	10.9468	9.55727	39.2952
CUST_10403_PI425536763	36.7806	90.3668	16.023	40.1037	20.5512	17.1863	34.3944	22.7461	19.219	36.3012	30.7744	32.0651	22.1898	33.6324	20.8357	20.5426	19.4327	27.6777	28.3938	36.7397	27.1962	21.3932	21.2038	23.8617	42.4139	28.8565	24.7144	40.032	39.1995	50.4084
CUST_10404_PI425536763	47.3026	26.7556	64.932	91.4002	29.6365	47.274	83.6021	53.3897	19.2088	44.1705	94.1558	41.1993	44.5237	49.7218	31.9138	28.9754	49.4262	43.3259	126.664	53.4312	56.0057	47.6419	60.6018	49.8663	76.5327	104.392	68.6643	68.4016	40.0866	60.5699
CUST_10405_PI425536763	232.516	100.79	144.695	284.492	176.422	177.824	205.224	110.706	93.1706	142.188	116.341	125.102	76.3975	95.251	69.8781	36.9458	127.056	117.339	65.1882	79.0545	117.926	103.409	122.391	94.1356	128.029	148.613	129.447	106.703	66.3325	86.5693
CUST_10406_PI425536763	1225.41	63.4174	1113.22	3577.48	1442.78	2767.57	2884.22	1294.26	1276.97	2717.9	3319.11	2159.89	1008.4	2364.88	1305.82	1201.23	2998.63	83.8655	2109.3	1777.71	4427.32	2994.76	4614.59	2582.48	3965.04	5300.44	4890.33	4068.74	2561.26	2945.65
CUST_10407_PI425536763	15.0927	12.2681	8.58775	19.7469	15.8321	11.2311	13.6895	7.82633	12.4918	21.0369	15.4224	6.7731	7.37224	12.1875	4.26121	3.17588	9.63468	9.25103	7.97715	4.5535	13.0573	15.7186	4.82512	17.6084	15.1327	50.4384	11.1238	17.4751	3.66569	12.0358
CUST_10408_PI425536763	21.0053	12.7035	8.58237	21.1396	16.1735	15.4576	23.0726	18.0953	14.2221	19.1506	15.8683	16.7575	20.4103	19.9317	4.37212	15.3463	13.8643	23.7547	9.87849	23.035	24.2136	10.2627	28.9858	18.0929	25.9897	18.6651	23.553	16.4169	11.589	12.0365
CUST_10409_PI425536763	705.127	664.641	702.288	1600.01	545.558	1102.35	1602.95	524.148	691.309	1066.91	1454.97	965.441	634.772	1458.23	464.39	423.69	1221.88	717.627	1041.13	1058.79	2071.82	1518.28	2022.21	1247.25	2103.47	2602.07	2419.33	1942.06	1084.62	1165.54
CUST_1041_PI425536763	121.271	54.7549	83.4265	1744.31	75.4972	1365.92	1151.61	157.833	284.952	605.195	1243.88	896.81	180.3	1138.34	209.938	114.11	989.867	609.184	680.438	780.496	2960.85	1720.63	1554.76	1411.22	1441.5	1772.98	2626.94	2155.42	689.427	1276.93
CUST_10410_PI425536763	4676.63	1789.31	3917.76	9510.44	5012.38	6404.73	7684.73	4534.7	4077.68	7012.51	9559.66	6241.53	2804.82	5664.02	3748.54	3606.02	7016.04	7772.58	4247.11	4367.15	7484.68	6347.12	9634.53	4700.5	7141.95	8495.51	7745.41	8079.71	5825.62	5034.04
CUST_10411_PI425536763	167.846	86.4677	131.943	253.681	133.259	206.197	326.541	135.995	106.167	224.069	260.945	188.263	108.843	213.031	124.406	106.338	244.809	235.155	164.659	162.68	258.112	224.35	345.824	224.738	322.592	366.454	275.437	266.374	253.352	223.134
CUST_10412_PI425536763	13.6437	4.66389	20.0547	68.3424	16.9224	58.1251	53.4293	14.5866	16.1121	23.4798	51.5714	33.1335	25.0374	63.2352	11.846	15.2219	87.3735	48.2038	65.4075	57.3416	95.146	72.7897	96.908	55.7992	90.8712	102.451	146.417	108.185	42.5313	60.1703
CUST_10413_PI425536763	17.2691	4.93724	13.1388	29.3748	13.6783	15.7037	8.12131	4.47808	8.81845	15.1962	23.601	8.48957	14.0179	25.152	15.5264	10.1455	34.4871	25.6322	26.2057	17.2965	39.1387	26.2066	42.5126	20.6857	31.2504	31.8192	46.6755	24.0488	21.7524	26.5587
CUST_10414_PI425536763	96.8646	161.121	1097.23	220.056	293.184	208.772	91.9323	90.1284	197.578	321.865	639.298	186.778	84.7415	109.179	201.339	467.569	302.762	308.179	115.823	122.125	352.117	235.193	395.958	366.388	123.975	153.409	269.145	296.933	336.32	517.007
CUST_10415_PI425536763	26.8941	29.7941	32.9077	62.6227	28.5033	29.7736	40.5063	37.1247	16.1628	42.1141	70.0647	36.7557	18.2796	24.48	12.6942	26.5525	36.7021	23.2151	18.3421	18.4681	34.868	17.1001	46.9759	28.9762	33.3199	61.2914	48.241	42.3671	35.2387	41.6659
CUST_10416_PI425536763	19.1141	47.5501	31.0424	17.0312	18.5364	13.0209	10.2591	6.33849	3.53085	21.7808	27.0537	6.57871	3.12608	6.18604	4.5847	18.5346	9.16726	2.85487	6.61825	4.14583	5.12548	2.56125	48.706	3.41625	19.7236	39.4806	2.70097	3.42408	26.7533	3.46566
CUST_10417_PI425536763	223.05	100.936	251.545	543.218	151.262	344.07	342.933	143.705	91.3628	173.422	296.006	164.542	77.5289	227.91	79.3818	45.0976	320.576	226.259	201.713	201.802	410.265	330.323	358.985	215.414	403.856	525.047	432.776	350.988	202.859	220.781
CUST_10418_PI425536763	164.578	46.6796	113.635	129.62	90.6745	57.5139	91.1809	85.3923	25.05	59.9902	63.1343	44.7895	45.3368	43.8185	45.316	23.7192	45.5276	92.7748	28.425	49.6138	28.7406	36.3397	51.1775	15.5528	39.9909	47.0608	27.8198	19.1683	44.602	18.4647
CUST_10419_PI425536763	36.1282	13.5929	46.7991	42.5018	30.1036	24.9455	32.7371	63.2543	45.4203	53.3674	57.1478	39.3619	97.3468	159.107	158.065	95.7	194.351	351.266	106.013	191.076	124.003	124.524	294.815	78.4298	134.752	94.5964	63.9591	64.3793	195.914	64.2587
CUST_1042_PI425536763	3.18194	4.3441	3.02052	8.13321	5.49498	3.43886	5.47403	4.68723	4.60623	5.71049	5.01457	3.03486	6.29636	5.6601	5.10871	3.82643	3.69212	4.75388	45.7773	6.4128	6.19582	3.45339	4.53234	4.36505	3.62715	3.40946	5.3281	2.88557	3.64433	4.52956
CUST_10420_PI425536763	745.043	407.276	590.816	3099.52	588.624	2718.26	3336.97	1316.4	1484.22	3855.1	3516.69	1902.78	1548.77	2582.35	1288.4	996.8	3088.43	2382.81	2333.62	2503.74	6331.07	4050.19	3255.82	3561.4	4326.86	5396.97	7220.14	6113.05	1990.37	4413.77
CUST_10421_PI425536763	3040.89	189.601	2591.07	6406.15	2604.44	3607.57	4181.74	2731.71	2094.08	3376.12	5068.63	3015.4	2232.42	3620.27	2570.86	2348.95	3651.7	11.2091	3400.28	3767.7	5657.66	4695.02	5469.81	3276.79	5691.48	6075.42	5794.52	5915.05	3317.26	3997.21
CUST_10422_PI425536763	52.9546	16.58	18.987	30.7567	11.0388	20.8459	24.4318	9.80135	10.4974	23.527	32.8289	17.3277	28.6429	19.0692	8.00226	16.8054	19.3524	28.4734	18.7455	25.4177	5.66627	20.0116	19.8429	16.6229	29.308	30.4821	37.6654	31.587	21.9551	19.603
CUST_10423_PI425536763	647.663	288.779	395.403	1608.27	626.168	1489.4	1783.71	635.75	777.035	2215.44	2336.2	1118.68	839.701	1683.27	758.384	767.455	1957.06	1338.33	1722.65	1548.39	4261.93	2529.38	3219.67	2381.72	3061.15	3058.34	4072.27	3783.97	1871.48	3111.97
CUST_10424_PI425536763	87.0984	103.493	141.861	175.993	176.454	82.3478	176.455	142.225	135.72	261.293	163.582	117.364	208.412	116.71	164.187	155.659	165.844	101.715	152.511	134.265	197.955	160.316	172.833	124.724	101.398	136.352	196.614	154.709	110.582	226.832
CUST_10425_PI425536763	32.5336	10.7351	27.4745	55.5515	25.7024	27.6804	47.4142	36.201	24.0332	31.9072	36.8271	52.2992	38.4379	34.5684	30.125	21.6685	32.0681	10.6662	32.6356	33.1014	42.7444	34.5691	41.0417	25.2195	39.2497	44.3941	42.2326	40.5924	29.3859	28.6498
CUST_10426_PI425536763	68.1336	27.3473	69.6238	203.058	60.6587	104.818	86.3177	42.6099	30.7747	54.7032	104.726	59.7079	28.5995	77.6453	44.0101	34.2357	122.741	98.5844	62.2767	87.0861	188.526	114.59	107.753	92.3782	116.395	141.181	173.209	116.132	58.5895	84.0046
CUST_10427_PI425536763	33.7503	23.0436	29.4677	38.5765	25.853	15.8439	48.2836	19.2533	7.74505	30.2083	33.3353	21.3461	23.0965	15.7772	23.2848	15.4964	37.1987	23.8256	33.2384	21.4914	30.5437	25.6371	10.0057	22.4906	33.9629	103.72	40.2997	32.4386	19.2108	18.4878
CUST_10428_PI425536763	143.08	82.2277	159.714	263.515	177.646	143.572	269.273	105.141	113.469	171.03	192.731	205.697	101.637	203.322	133.971	104.014	166.427	263.271	93.2359	87.4963	201.204	167.649	374.118	103.882	194.384	184.138	204.276	190.403	170.152	161.892
CUST_10429_PI425536763	5.26672	12.0572	7.77064	39.2633	4.24623	10.4172	3.51361	3.71314	5.53709	21.1987	15.4214	8.39328	6.20399	4.48383	3.95984	2.86386	6.15522	2.85487	3.68462	2.00747	4.44948	2.59129	9.07262	3.43416	5.74386	9.79802	4.15869	12.0456	2.86969	3.51096
CUST_1043_PI425536763	2.31246	185.806	2.33343	17.3968	4.21442	13.5225	18.7788	3.68304	5.15794	13.7892	21.7832	12.8296	2.73873	11.9323	3.98251	2.88549	25.6687	2.85487	13.3773	6.73198	41.1487	22.6592	14.5899	22.2649	33.2673	41.5276	36.0769	33.1624	12.3771	29.5964
CUST_10430_PI425536763	35.6449	23.3181	17.3782	54.723	19.0577	35.1694	29.7933	15.8592	19.9162	24.7028	41.7622	22.1461	9.45658	13.4847	6.76391	11.3158	18.7071	11.0429	12.2883	15.9142	17.4959	10.8454	18.6538	21.8602	26.5719	25.2852	23.4066	24.5409	10.6269	19.1
CUST_10431_PI425536763	101.146	31.1074	87.7089	110.43	61.3094	65.6184	76.792	56.1836	33.2482	71.8109	73.7212	56.9799	85.4333	133.163	120.289	55.9602	146.471	258.462	102.331	143.18	138.397	136.12	216.927	77.6726	167.323	143.207	105.357	82.5047	187.957	35.1792
CUST_10432_PI425536763	44.6194	12.1128	24.6543	47.992	17.1403	27.5415	21.8284	8.1183	6.66658	18.1404	23.6868	23.1202	13.496	14.4782	15.3613	6.71767	18.4339	2.85487	36.7707	19.0835	31.3028	18.3372	22.9822	19.4912	33.4642	32.6724	34.7662	26.588	10.5602	12.036
CUST_10433_PI425536763	12.0353	22.0319	15.8001	17.6656	9.13244	17.0977	43.979	24.3644	25.0648	22.5241	25.1777	21.7959	35.6542	31.1392	17.7367	11.0768	30.3121	26.6147	13.046	16.7976	9.51943	20.7063	17.2104	13.4576	22.4697	22.0829	11.2956	22.066	10.9113	16.347
CUST_10434_PI425536763	45.7037	30.6782	46.8938	56.783	43.7567	37.944	71.4285	45.0355	40.9001	45.0624	37.2387	33.6928	30.9481	26.8382	24.701	22.4274	25.9848	24.8188	15.3896	31.6814	26.2852	22.1158	22.1763	27.9316	42.5808	55.7443	25.0667	31.956	22.6618	27.0399
CUST_10435_PI425536763	21.672	34.5728	32.1422	55.5401	19.7015	35.294	50.3571	25.1889	16.9534	36.3789	52.0339	30.7011	22.0881	31.1233	24.697	19.5783	38.8986	2.85487	23.3599	27.9105	54.8832	27.0109	39.6896	39.0697	44.3559	54.8226	45.3006	48.9287	31.7942	37.0459
CUST_10436_PI425536763	11816.2	4867.88	9122.52	15217.7	11822.9	10760.8	14494.7	12867.9	11036.7	19613.5	19396.2	12981.3	10835.1	12361.1	13882.6	17220.7	15758.8	17464.3	10040.7	12585.5	11204.7	14482.8	21586	9997.97	14160.4	11668.2	10808.9	12797.4	21144.7	13025.1
CUST_10437_PI425536763	1411.15	605.218	887.132	1737.87	865.483	880.29	1000.64	821.03	491.024	888.687	812.569	652.119	404.419	717.296	469.999	342.18	621.843	940.726	358.192	676.779	698.855	686.136	881.227	452.432	692.013	742.116	623.96	539.832	558.619	372.231
CUST_10438_PI425536763	733.787	1676.86	631.315	3504.78	816.021	2879.83	3073.77	706.269	989.525	2572.27	4461.8	2357.07	878.427	2672.99	791.333	781.181	2998.28	2447.59	2765.35	2502.84	5667.13	4249.86	5031.93	3084.71	4790.39	6394.71	6052.42	5601.74	2664.45	3919.33
CUST_10439_PI425536763	140.984	82.505	130.301	136.41	87.9739	61.0025	277.961	111.606	50.1532	199.972	131.296	63.8906	102.982	105.566	60.1252	99.8819	59.3188	106.553	85.0524	76.118	90.3197	64.1508	80.9771	62.0729	119.38	168.931	53021.5	76.3492	75.9053	39.3607
CUST_1044_PI425536763	1318.68	675.063	1070.28	2326.39	1366.38	1896.9	2939.93	1256.49	1333.03	2742.26	2980.02	1641.45	1076.99	2041.16	1139.94	1189.28	2609.32	2227.86	1892.68	1763.22	3763.71	2494.29	4198.15	1985.07	3116.93	3084.26	3502.31	3350.54	4286.89	2456.7
CUST_10440_PI425536763	214.84	100.72	197.364	412.058	153.121	206.777	316.656	147.853	149.176	236.906	338.195	205.55	132.897	222.541	137.497	148.522	254.723	233.32	191.229	190.83	359.978	247.293	402.062	224.655	319.385	328.404	441.421	355.344	188.884	371.406
CUST_10441_PI425536763	5833.23	6615.89	5739.93	5820.3	6395.68	4575.98	10358.5	6669.62	6860.55	11487.3	6619.12	5771.57	8937.05	5809.38	5865.9	5649.94	6820.67	2713.85	6884.34	4782.15	7772.31	5519.82	6313.91	6086.44	6809.01	8416.53	7346.88	7321.14	5951.94	7528.94
CUST_10442_PI425536763	1192.42	822.109	985.448	1881.59	950.39	1021.22	1257.97	937.133	789.823	1271.11	1402.93	1006.26	740.01	1195.62	957.797	627.268	1492.92	1271.82	760.759	1011.28	1182.51	1148.09	1897.43	886.98	1284.59	1267.82	1110.34	1177.1	1095.59	807.796
CUST_10443_PI425536763	47.1743	41.1964	37.2122	59.0473	51.6249	33.3126	88.2738	50.5741	40.3986	67.2659	54.7182	45.3419	45.0537	37.0638	37.7907	36.2777	32.174	14.9232	34.244	28.8126	36.7704	33.8829	42.5966	32.0269	41.7685	50.1275	38.6397	34.7431	27.7731	35.7881
CUST_10444_PI425536763	23.7532	15.2179	17.6295	17.9845	13.6954	22.1648	22.4789	13.2814	7.97577	23.7952	36.3727	18.6649	2.86949	14.8723	13.481	11.3645	18.212	7.35964	3.93698	10.3224	16.7036	10.8073	16.0724	12.5043	17.8599	29.509	23.0564	24.1709	14.474	12.6172
CUST_10445_PI425536763	454.784	241.918	360.094	782.388	532.671	534.596	444.012	395.724	477.35	791.524	1127.72	553.021	342.769	480.778	479.156	681.885	881.254	874.026	412.046	425.427	1144.78	736.096	937.2	811.44	588.185	725.797	940.356	854.28	673.388	847.414
CUST_10446_PI425536763	71.8267	14.6861	41.6532	75.6861	42.9112	46.1616	46.5269	24.1262	23.5539	39.6316	33.7589	41.3354	18.995	9.68233	82.7729	14.6209	29.7441	15.5982	17.6697	10.6419	16.3003	10.9593	22.8917	15.9895	20.6455	22.042	11.3645	19.0835	9.20867	13.5069
CUST_10447_PI425536763	167.616	88.3581	112.427	143.414	142.386	124.496	146.7	186.328	151.911	200.935	133.877	146.285	153.31	163.288	118.771	101.142	167.841	202.255	133.582	123.724	136.92	125.812	192.986	126.186	159.189	192.772	159.065	142.478	172.443	153.041
CUST_10448_PI425536763	126.375	111.23	78.8663	185.871	58.6009	97.7177	106.277	90.4504	61.6285	80.4425	86.0783	63.9253	111.176	108.307	64.3196	73.1152	91.363	39.9452	83.749	120.103	163.187	99.2444	101.904	80.895	106.901	145.685	136.42	107.274	87.7175	84.6553
CUST_10449_PI425536763	238.413	109.719	194.883	563.069	217.345	305.756	291.253	157.465	152.018	253.138	425.745	245.49	148.104	218.865	132.667	157.034	329.801	206.47	190.515	190.769	419.898	318.875	353.474	254.23	303.709	347.53	522.676	366.849	216.779	350.232
CUST_1045_PI425536763	37.8192	36.4114	85.89	67.4417	10.9179	19.1432	48.1659	39.9991	19.4302	268.324	73.2504	24.3355	17.7362	17.829	21.5515	36.9177	16.859	14.5066	16.8305	16.2255	20.8038	19.2188	26.9626	22.1364	49.7287	33.2479	23.5529	22.3024	20.7559	43.865
CUST_10450_PI425536763	7.07349	6.9854	19.272	15.6385	6.14362	4.21495	18.0998	4.97785	3.7276	4.68146	3.1288	3.58628	5.97305	4.81745	4.14029	4.23539	3.32486	2.85487	6.87748	4.05962	6.07522	3.39649	3.87778	3.9912	10.7668	9.42748	3.03216	9.78821	3.064	3.91441
CUST_10451_PI425536763	793.345	86.3251	690.848	1668.76	848.343	1104.95	1519.38	726.836	903.124	1359.26	1347.84	1027.06	902.447	1138.68	967.722	1015.87	1516.68	626.887	859.462	789.329	1646.15	1089.9	1792.93	1073.49	1155.23	1139.92	1313.01	1428.15	874.333	1168.68
CUST_10452_PI425536763	151.734	106.716	143.365	155.463	133.102	110.914	156.434	121.915	96.8003	138.582	164.975	116.679	158.373	160.205	208.594	154.29	195.82	244.249	108.123	103.959	158.302	153.559	192.778	150.899	144.338	168.756	127.957	107.61	111.065	122.145
CUST_10453_PI425536763	742.994	54.0289	522.328	761.328	370.609	362.989	569.807	584.305	316.837	553.167	471.002	370.207	461.557	872.16	819.339	406.664	671.324	469.15	291.183	588.497	340.618	447.967	846.164	226.242	493.895	331.82	214.815	199.594	428.376	159.856
CUST_10454_PI425536763	47692.1	37571.5	42700	65307.6	48419.8	38971.8	71367.6	52172.5	41932	79237.8	87399.4	51149.6	37120.6	39607	39924.1	54583.6	44265	32647.1	28319.6	27234.3	30133.3	34432.9	50418.4	29343.3	33233.8	37009.2	31080.9	35232.5	32447.4	37615.4
CUST_10455_PI425536763	2.65433	3.92069	10.3387	11.4794	6.61927	3.97529	11.3511	11.8475	4.0233	5.92246	2.97743	6.01005	2.83142	5.28351	5.74621	3.27777	9.65759	2.85487	4.25723	3.68034	94.7423	3.40007	4.6131	4.5999	11.1629	14.8911	2.97483	6.44285	3.54247	6.82152
CUST_10456_PI425536763	26.0487	18.7907	29.9242	25.3825	7.14016	28.1177	23.4024	22.2791	9.39768	25.9926	24.8126	18.9413	27.4581	17.6102	8.22848	9.31112	14.0583	18.0403	20.8351	21.1165	62.9268	17.0155	21.3929	19.1961	32.8346	19.2173	33.8882	25.4752	92.2389	23.0906
CUST_10457_PI425536763	14.4107	11.6179	9.05274	20.7397	9.53738	7.42138	25.1153	9.29169	12.4427	23.094	17.8965	11.5786	16.8805	5.61813	18.3743	10.1335	8.7672	2.96608	10.9956	5.00968	13.3821	11.3565	6.1562	7.87821	8.64061	14.6831	8.98031	13.7343	9.43721	12.6574
CUST_10458_PI425536763	353.151	168.614	314.975	507.606	287.175	323.897	524.565	312.41	214.425	363.803	439.292	280.126	289.089	320.427	268.655	231.394	366.396	376.826	338.71	297.397	528.485	476.193	625.371	277.301	496.847	503.61	463.447	425.789	273.976	407.613
CUST_10459_PI425536763	71.716	33.9301	63.059	207.287	47.5398	132.226	76.2132	24.4286	36.3989	73.1452	115.481	55.4574	10.9187	53.5871	35.9677	26.4276	134.607	87.1951	42.9547	68.392	148.924	87.2866	107.294	81.8497	58.053	88.8523	167.885	96.9027	51.1845	64.4661
CUST_1046_PI425536763	984.439	905.978	574.054	1446.21	785.967	1280.66	1103.9	1083.57	1027.94	1906.38	1852.93	993.719	409.78	829.758	738.46	609.154	900.524	973.113	652.296	837.575	692.827	693.432	1167.71	555.113	1173.49	1392.29	1001.63	1122.83	1799.34	1038.87
CUST_10460_PI425536763	946.222	66.0695	884.398	2610.17	785.721	919.403	1444.83	851.371	729.486	1320.47	1870.29	936.312	1573.69	1311.23	1097.79	1402.04	1516.74	74.0445	1456.23	1499.69	1962.64	1904.21	1726.4	1558.67	1692.3	2156.52	2632.33	2041.29	1036.82	2019.34
CUST_10461_PI425536763	34.9936	14.7556	16.4722	32.1951	27.4933	18.3472	35.904	29.0397	14.0955	32.0051	21.611	24.4832	18.5914	11.3829	18.5473	16.2923	11.9238	22.516	8.84908	19.2827	4.55605	10.5861	18.2855	4.54559	21.4519	18.2041	7.99504	13.1618	13.8105	12.3072
CUST_10462_PI425536763	657.837	392.874	614.533	734.761	662.834	542.865	867.225	661.974	444.436	675.006	876.245	529.238	440.088	769.804	713.643	751.51	720.445	863.106	467.26	392.673	559.115	499.725	805.617	499.589	675.388	782.241	529.917	475.727	517.363	350.665
CUST_10463_PI425536763	188.65	118.129	124.261	264.406	101.315	189.184	192.463	134.76	102.999	182.386	217.844	171.964	100.456	155.679	97.6412	91.9907	184.277	212.476	103.235	136.254	148.09	137.879	179.588	124.93	154.547	172.22	215.922	153.202	90.3843	123.202
CUST_10464_PI425536763	1335.68	182.236	1324.05	5453.72	1083.83	4579.41	7944.94	1348.01	1441.69	3705.76	6042.06	3694.22	1178.59	3646.69	1223.06	1051.75	3875.49	874.83	2743.17	2709.21	5282.99	4046.34	5721.15	3302.04	5186.14	6428.73	5050.64	4553.32	2722.48	3429.85
CUST_10465_PI425536763	39.1655	12.0693	45.0227	55.4432	36.5161	29.8918	39.6032	31.4384	9.02426	8.18248	24.612	16.2623	12.4487	17.3261	5.2225	6.36805	11.2934	2.85487	154.714	17.4401	8.69792	11.5753	10.1234	10.8817	13.5046	22.6762	7.20344	15.726	12.4894	3.51106
CUST_10466_PI425536763	195.626	200.76	236.893	222.392	156.664	124.169	262.002	166.167	111.048	205.967	176.083	124.396	99.4624	218.965	104.464	81.4262	111.131	119.887	106.674	111.552	115.639	97.4292	144.088	119.173	189.435	277.332	116.288	104.511	99.144	116.4
CUST_10467_PI425536763	187.477	130.43	178.759	300.681	223.095	189.444	236.932	173.65	126.638	188.06	247.911	152.935	145.73	230.156	161.735	155.638	221.16	189.157	183.686	148.695	231.549	151.574	258.959	154.012	268.594	317.832	257.74	210.964	178.151	194.223
CUST_10468_PI425536763	2.35845	9.59985	2.33814	3.52567	4.33628	2.77129	2.53142	3.70897	3.67306	4.41087	2.67818	2.31835	2.45757	4.62692	4.07609	2.92868	3.2186	2.85487	3.78613	2.05364	3.65578	2.567	3.70289	3.48959	2.42295	3.42661	2.72232	2.26757	2.94531	3.46594
CUST_10469_PI425536763	11.5058	2.15114	3.56542	4.59829	29.8592	4.86294	4.84658	7.62925	4.47594	6.52734	3.6642	7.47093	18.5938	31.612	9.46489	8.43477	22.0457	19.3208	16.5001	34.755	23.8147	22.8394	35.3104	9.40025	16.875	21.839	11.1847	12.8558	8.92149	4.52294
CUST_1047_PI425536763	4.43506	2.4885	3.77263	7.49958	5.46063	3.35655	3.2671	5.47877	4.68049	17.709	3.47018	3.54085	4.46167	5.76591	5.04512	3.66517	4.15124	9.92169	4.49303	9.46291	6.84346	3.39658	4.72863	4.50278	3.14758	3.80818	6.12156	2.73462	3.63817	4.30266
CUST_10470_PI425536763	1990.82	2052.97	1824.93	5018	1606.97	2552.68	3668.52	2061.97	1253.63	2458.49	2972.55	2204.17	1758.01	3658.01	2346.77	2187.44	3591.38	4470.1	2168.72	3185.43	2967.66	3478.34	5556.12	2010.32	4479	4155.43	3126.63	3283.69	3278.27	2846.41
CUST_10471_PI425536763	245.31	174.576	197.544	373.286	228.598	275.589	274.608	139.999	179.193	339.317	335.224	219.679	159.472	172.876	166.949	179.756	249.736	168.044	154.511	167.477	263.517	234.782	324.705	215.571	196.169	218.043	276.442	275.569	185.121	290.208
CUST_10472_PI425536763	63.0118	84.5476	66.6737	92.7839	34.0188	40.1824	86.8252	30.8071	40.166	103.241	65.1839	44.9444	57.5326	53.6512	61.0798	25.0939	84.2331	84.7276	78.0727	60.1707	108.075	66.5733	61.4668	74.9063	182.277	238.666	107.55	102.35	64.7948	60.3103
CUST_10473_PI425536763	29.529	29.339	29.0604	142.377	34.8519	15.8343	34.9706	35.0419	20.6183	37.1403	26.2626	31.0204	11.0906	14.6279	12.8475	12.527	8.54773	15.1801	4.43614	12.2805	4.23745	5.80813	17.6414	4.87175	15.9874	12.9197	11.9226	11.2042	17.6743	14.7542
CUST_10474_PI425536763	70.2283	27.719	71.2764	364.296	135.346	137.508	85.3376	47.6183	52.7257	104.43	255.496	70.2564	49.4273	84.2849	86.3865	237.068	137.551	177.159	61.712	86.6483	191.402	140.23	184.494	122.634	115.115	130.938	158.945	154.734	215.427	136.384
CUST_10475_PI425536763	251.884	130.125	252.645	321.595	290.91	168.379	122.251	135.422	73.5163	123.992	152.382	122.841	19.5006	36.244	31.0478	19.0476	50.6659	90.5301	23.8515	43.926	35.7805	40.5658	76.5166	23.8151	74.594	75.8309	51.0722	44.7649	73.4306	20.1036
CUST_10476_PI425536763	14524.2	14484.4	13739.4	15775.4	11352.4	10511.7	16476.2	12567.8	7680.2	12533.1	11618.7	10849.6	8096.06	10917.1	7753.4	6444.37	11243.3	12730.1	8973.96	9031.01	11238	9742.58	11935.2	10278.4	12491.1	16927.8	10941.2	11141	7826.77	8523.25
CUST_10477_PI425536763	447.865	312.098	300.067	765.907	314.874	626.367	1045.27	422.608	701.069	1714.97	639.681	650.037	802.316	577.714	431.062	431.775	649.162	419.266	490.827	595.344	1232.03	827.895	475.95	773.158	697.051	736.694	1073.97	1025.26	340.876	200.78
CUST_10478_PI425536763	2.53008	4.03588	7.6027	9.34785	4.5878	4.46586	10.0728	4.08027	4.13054	6.45289	10.9413	7.67879	12.5661	5.26272	4.79384	3.27356	6.00935	12.7421	3.99476	10.2157	6.43766	3.11073	11.8624	7.92084	12.2462	8.20001	4.45703	11.3635	4.74269	4.18513
CUST_10479_PI425536763	174.51	85.5891	149.727	305.298	151.32	220.969	279.923	180.185	121.01	223.468	316.16	183.757	195.341	265.043	175.582	210.099	296.513	246.771	223.345	238.463	320.834	282.541	388.354	175.094	335.621	302.93	352.573	292.864	267.533	191.398
CUST_1048_PI425536763	563.072	281.366	645.457	2309.64	766.581	1247.96	1552.41	492.555	608.484	1416.44	2275.82	1193.17	509.775	1634.73	480.463	690.167	1182.95	1195.82	1258.55	917.013	2772.75	1873.52	2348.85	1140.91	1937.23	2547.14	2862.44	2731.65	1493.77	2234.28
CUST_10480_PI425536763	878.514	522.805	760.975	1753.84	749.967	911.584	1035.84	656.755	592.414	977.194	1195.52	830.483	471.658	795.853	626.881	555.987	915.443	950.855	740.925	743.766	1099.5	1002.59	1315.37	753.457	1085.56	1273.73	1116.99	1211.83	755.79	980.797
CUST_10481_PI425536763	831.919	373.027	378.729	710.568	469.58	498.988	610.94	509.373	429.361	603.634	425.398	513.058	537.265	746.501	845.735	347.232	1012.29	932.472	902.99	1777.19	895.877	1241.36	1755.77	631.733	1423.66	1092.61	673.718	726.865	1270.08	625.967
CUST_10482_PI425536763	74.6087	66.5814	58.8206	118.837	88.7782	62.6106	60.3714	43.2038	38.7636	51.812	71.2118	51.9512	33.415	49.7384	38.4704	22.3692	59.7413	65.3402	44.7201	55.9583	95.3666	80.306	77.0423	61.3337	73.3822	104.781	92.6925	73.9532	45.9619	58.9536
CUST_10483_PI425536763	382.096	239.474	337.081	582.834	342.187	270.45	298.392	305.599	167.589	297.288	333.241	238.955	119.098	163.069	169.554	129.349	196.756	313.494	83.0249	181.096	138.084	155.186	281.488	100.472	181.225	185.68	135.281	158.629	222.805	139.967
CUST_10484_PI425536763	3297.43	1396.67	2775.77	7364.14	2551.85	5635.56	6281.02	2720.28	2294.89	4635.38	6702.47	4271.26	2298.56	5004.5	2268.61	1479.76	5708.49	4346.18	3666.11	3488.04	8239.85	5685.42	6653.48	5118.53	6787.78	8496.6	8988.12	7025.18	3854.78	4879.13
CUST_10485_PI425536763	6.48805	5.76241	4.18399	15.8606	8.93059	3.1666	3.01292	4.53812	4.04657	7.99524	5.60947	2.67438	2.96355	5.33605	60.0558	3.29679	6.02183	2.85487	4.24375	2.42171	9.8173	3.19873	292.176	4.23383	2.80883	5.66126	3.26445	2.57934	3.36709	4.33098
CUST_10486_PI425536763	15.1329	16.2164	27.1818	66.4093	19.6538	21.8348	17.2748	16.0663	11.5899	17.638	77.3654	10.5987	19.7519	9.55223	12.1984	30.0053	21.6124	2.85487	6.45399	14.5337	21.7378	12.8446	24.4982	9.67342	17.841	22.3364	12.1173	26.2955	15.4893	53.6467
CUST_10487_PI425536763	3229.83	2339.28	3120.14	8904.18	3175.58	5215.33	6296.36	2923.98	2509.35	5594.65	5964.5	4309.13	1924.19	4745.06	3021	2519.79	5558.52	4417.19	4004.43	4690.51	6611.86	6381.38	9322.84	4481.12	6782.48	8124.64	7188.17	6988.88	5191.5	5550.86
CUST_10488_PI425536763	170.527	99.3304	144.41	265.872	120.233	145.977	273.957	189.065	148.606	197.883	173.53	157.781	160.03	216.442	152.027	81.1709	223.332	17.5006	139.64	207.545	210.586	217.642	248.735	158.251	257.037	252.608	186.52	182.172	160.091	109.956
CUST_10489_PI425536763	95.914	84.3799	55.9921	86.8883	79.1461	74.8984	81.4533	102.182	130.628	111.336	115.549	81.2193	94.1015	75.7397	48.2924	88.4897	92.5626	87.6234	86.8193	95.3902	113.994	107.082	71.7997	50.6252	104.34	85.3362	160.399	89.9475	59.2726	121.774
CUST_1049_PI425536763	2.70268	2.55436	2.63697	3.98684	4.71854	2.99263	3.47596	4.1216	4.0426	4.57849	3.15529	2.51103	2.75881	5.02672	4.46141	3.17761	3.49039	5.72338	4.00256	2.23828	3.96529	2.96066	4.10024	3.99161	2.76821	3.45909	3.11774	5.77423	3.42638	4.10123
CUST_10490_PI425536763	2.84039	1.92841	2.92043	5.41289	4.83397	3.23462	9.94087	6.33031	4.25003	5.12602	3.13554	6.08427	3.03828	5.5074	4.74636	3.35063	3.70324	4.87541	4.38164	2.44107	4.23468	3.11207	4.31706	4.4253	4.12001	3.73509	3.19923	2.69265	3.35579	4.15777
CUST_10491_PI425536763	36.6737	30.7636	34.6	48.7728	34.9622	28.8705	53.8398	52.2005	37.8643	40.0397	57.7202	32.7609	43.598	30.0442	43.5764	54.4608	52.1922	42.4174	30.4564	34.2128	42.1101	35.3394	45.0911	27.7334	22.2244	37.2173	38.3587	25.8719	26.3391	27.3825
CUST_10492_PI425536763	144.522	105.886	125.186	269.481	137.399	311.644	156.178	116.695	117.724	255.898	440.728	143.437	90.4229	155.57	101.817	113.59	243.101	270.604	156.917	150.054	417.121	259.488	407.555	268.469	241.837	323.709	375.218	274.519	214.002	280.99
CUST_10493_PI425536763	54.5892	33.08	58.7828	71.6894	29.6369	37.6955	76.9497	48.244	34.9307	72.9622	46.8806	43.8338	43.4757	50.5718	30.0146	23.5952	62.2328	55.9693	71.1121	43.4196	69.873	53.0884	48.934	54.2602	91.3319	138.23	77.7835	55.9311	41.3899	36.0369
CUST_10494_PI425536763	659.146	283.003	422.063	1750.26	319.097	1037.12	1476.44	496.106	319.27	824.683	829.961	630.148	423.565	1509.89	376.531	176.204	835.854	870.629	858.341	1110.18	2177.98	1253.25	891.154	968.79	2197.13	2256.7	2291.26	1778.37	550.349	1043.63
CUST_10495_PI425536763	38.2971	22.5067	37.9008	38.1439	38.6404	23.5077	53.8731	51.3528	36.1946	54.6567	58.5311	33.6307	51.5974	62.9913	63.3146	32.4332	69.6146	61.3543	72.1363	89.6979	74.4123	91.6518	118.774	55.4957	66.8681	56.2984	61.5534	46.8396	105.483	62.7739
CUST_10496_PI425536763	73.849	111.284	89.8012	306.153	71.9506	205	232.986	107.965	106.442	189.072	261.012	158.212	103.236	177.792	84.6385	112.491	190.144	117.252	138.127	158.107	307.714	216.638	234.012	188.054	233.142	360.697	318.014	311.364	121.127	267.906
CUST_10497_PI425536763	78.6109	256.522	55.4716	123.571	44.3579	76.4385	80.6804	53.625	34.1219	47.0068	80.4381	45.8072	33.7329	127.126	41.9414	18.5234	81.6095	108.427	64.9264	90.8022	200.374	99.4529	103.71	60.8933	142.721	176.271	178.133	125.866	60.4632	82.6917
CUST_10498_PI425536763	2.93075	8.39427	22.9125	1058.25	5.16463	356.107	632.245	84.3166	229.464	577.892	561.672	863.417	161.605	1037.38	138.6	149.842	591.317	737.986	524.469	438.768	1655.15	949.232	1033.46	980.934	1347.79	1457.06	1666.77	2185.62	472.924	1771.81
CUST_10499_PI425536763	6.22856	11.809	5.16895	10.545	4.27324	2.72999	11.2812	3.6742	3.58534	4.35399	6.19068	10.8444	7.33836	4.54205	4.0067	4.46809	3.16695	2.85487	3.72891	5.58033	3.55489	2.55567	3.65337	3.43583	3.89315	4.17433	7.52107	2.22538	2.90411	3.45095
CUST_105_PI425536763	52.7922	36.8216	49.2489	42.727	28.8047	23.8636	51.3215	46.6354	55.776	96.5042	39.602	25.7932	43.825	70.8013	37.886	41.7228	54.3738	63.376	39.065	52.0921	50.7481	43.5447	80.0919	39.9714	64.6605	74.3099	35.8343	24.5381	49.219	31.8562
CUST_105_PI425708691	2295.44	2851.77	2532.66	6331.49	16477.1	3934.52	4160.52	3972.98	5030.67	7496.43	17110.2	4879.31	3276.86	2650.68	6736.92	14545.3	22748.2	14438.1	3844.18	3133.83	9269.93	7886.48	12936.2	8381.27	6772.19	4832.12	7523.03	8522.82	11829.7	12621.6
CUST_1050_PI425536763	4.68108	5.56316	11.9009	6.16189	4.39727	7.23913	8.47339	3.92697	3.81794	4.53663	11.1338	2.36099	2.52957	4.71175	4.12865	3.03567	3.26442	6.27887	3.8181	2.13962	3.76471	3.52868	3.7698	3.6526	3.80619	5.85296	3.91297	2.333	2.93432	24.328
CUST_10500_PI425536763	213.378	23.5884	207.486	465.793	231.46	346.264	297.546	175.338	255.925	385.637	479.139	329.408	223.645	264.627	253.058	173.509	390.394	180.336	267.514	269.183	534.144	336.723	428.913	434.841	348.759	406.226	514.713	516.634	271.118	442.356
CUST_10501_PI425536763	1753.55	1274.13	1574.6	3437.65	1498.76	1760.36	1646.99	1253.62	882.396	1453.15	2788.19	1331.33	661.5	1809.14	1237.4	862.783	1759.33	879.423	1076.67	1560.12	2202.01	1865.69	3035.75	1267.77	2042.4	2316.49	2304.29	1874.79	1826.76	1621.71
CUST_10502_PI425536763	101.55	50.0927	54.9244	97.6573	71.3036	79.5228	82.6124	76.4147	86.9825	108.811	104.85	79.3103	139.526	92.3058	93.1199	114.1	128.904	36.0136	113.211	120.629	177.445	127.371	117.115	99.532	110.428	141.281	180.059	180.612	144.098	193.04
CUST_10503_PI425536763	23.7499	50.8711	28.0348	72.1487	19.8953	65.2325	40.6008	55.6829	33.6074	66.9328	68.3532	48.4682	36.6749	36.8629	32.6191	35.0472	57.4405	56.4621	42.8971	49.5185	67.2026	71.9615	74.6406	36.7569	94.475	83.9579	79.0305	77.1014	32.7054	62.5327
CUST_10504_PI425536763	2510.59	1064.18	2239.04	4856.99	2037.51	2815.6	4154.06	2066.91	1421.75	2993.02	3385.68	2393.09	1476.91	2599.61	1464.73	1032.15	2869.84	3063.71	2063.14	2273.1	3534.86	3098.77	3934.8	2360.07	3650.63	4541.13	3927.6	3177.33	2363.98	2297.21
CUST_10505_PI425536763	47.1331	22.0727	70.8654	85.9366	59.6591	52.5701	64.861	61.8508	47.7552	63.6652	82.4622	46.937	34.0166	33.2609	26.798	29.8321	50.6686	2.85487	32.8571	41.4436	40.3387	37.7756	45.0857	42.3873	47.5852	58.0724	44.2599	47.2315	28.3849	50.962
CUST_10506_PI425536763	1060.35	339.215	569.525	1316.08	526.443	470.954	779.364	898.322	463.414	891.413	704.812	488.114	203.122	345.99	324.013	232.996	303.428	536.788	100.847	196.794	147.294	148.876	271.782	111.153	210.691	217.029	108.62	129.618	236.744	139.773
CUST_10507_PI425536763	93.8619	57.0738	81.1953	190.705	75.2394	88.9966	148.589	67.3719	57.2236	115.765	254.601	100.105	71.8643	71.1052	79.4514	128.53	86.2079	63.4706	72.0981	90.7587	78.3122	72.9887	123.257	93.3119	97.9513	120.599	71.2882	92.9471	77.5607	71.8486
CUST_10508_PI425536763	145.432	80.4549	109.021	172.215	155.891	151.021	180.152	103.593	122.681	177.044	186.311	141.091	103.71	101.913	95.9985	68.832	133.906	90.1441	95.5601	77.9013	164.552	107.118	126.067	108.762	118.294	134.217	195.177	158.271	88.0011	15.2344
CUST_10509_PI425536763	208.539	107.792	202.847	289.193	223.179	164.034	230.565	173.024	131.496	250.492	232.994	162.718	95.0137	156.312	83.9742	89.9574	142.084	180.789	163.375	111.655	138.259	105.614	136.469	81.3215	136.827	131.337	95.765	106.465	118.147	65.0224
CUST_1051_PI425536763	60.6001	58.3344	69.6696	128.963	70.2375	86.2119	114.472	66.3411	70.5408	105.361	97.6733	88.2903	102.227	83.6348	80.2892	88.3117	105.982	77.2525	123.94	90.9689	151.744	139.193	124.001	91.8204	112.059	185.395	193.04	206.68	103.55	268.487
CUST_10510_PI425536763	22.8728	9.14914	22.0501	52.3553	6.6134	43.7201	45.8622	23.0876	11.4658	63.1267	39.363	35.7176	34.1818	50.933	29.1913	29.0746	68.5192	14.3544	33.0071	48.1098	59.1483	53.0703	59.0404	35.0213	48.8548	58.8874	62.5079	54.3952	30.4408	45.4261
CUST_10511_PI425536763	140.069	139.721	171.393	235.351	247.297	126.845	233.871	173.714	187.89	355.557	317.127	195.24	125.453	105.981	161.368	171.365	115.979	113.785	89.7335	83.9613	144.038	113.424	173.502	75.1097	145.205	135.525	123.346	158.118	131.931	193.149
CUST_10512_PI425536763	37.9232	21.3424	28.147	59.6709	20.7308	30.3995	29.9085	24.8041	5.83943	11.1817	26.675	17.458	16.9714	24.4309	8.76242	5.98902	19.6726	20.5671	31.1439	23.7418	48.7181	22.1718	22.2203	10.5806	29.6441	56.4892	52.6821	41.2902	10.4476	24.0322
CUST_10513_PI425536763	1914.12	844.081	1431.07	2460.73	1885.64	1588.07	2800.65	2260.14	1969.13	3641.14	2927.02	2043.14	1587.52	2121.98	2289.79	2414.22	2556.42	2988.53	1075.1	1682.24	1219.52	2005.75	3347.99	1212.69	1962.33	1366.64	770.296	1497.39	3450.12	1135.31
CUST_10514_PI425536763	1334.55	205.356	919.689	2253.34	547.831	1521.01	4583.86	1709.29	1919.62	6227.69	962.521	1888.62	2855.23	1244.55	955.384	527.778	1500.32	2.85487	948.948	1745.84	2553.51	2232.12	507.295	1981.96	1061.97	916.33	2712.68	2519	331.088	2784.24
CUST_10515_PI425536763	573.52	587.143	764.239	1669.91	828.827	1065.79	1134.97	439.386	520.422	1050.22	1643.65	901.158	324.681	863.425	346.29	460.654	1115.93	819.779	713.575	687.677	1793.77	1088.75	1622.79	933.205	1416.37	1382.3	2025.75	1633.73	899.979	1400.04
CUST_10516_PI425536763	23182.4	3078.72	14093	24805.8	10613.4	14100.4	24799.4	19540.8	13488.1	21582.5	14414.7	15938.3	15705.4	22191.6	15722.2	13333.2	17088.5	9702.33	14260.2	22810.9	19698.8	18405.3	24558.6	13847.9	23703	29316.8	16777.2	19720.7	17343.2	11450.7
CUST_10517_PI425536763	76.5949	10.3364	79.2302	132.724	98.1339	37.309	60.2584	202.691	54.5455	83.4577	181.935	76.9671	70.0749	70.1863	22.307	25.7884	90.1262	2.85487	27.4078	41.9413	36.4424	22.8009	45.8528	45.3839	39.303	37.0023	63.8031	33.8566	34.6105	13.4928
CUST_10518_PI425536763	64.9987	50.8698	66.3446	97.2906	129.636	85.4466	53.3357	23.851	26.1703	53.0937	70.6173	26.5903	7.12	16.5907	17.1544	11.8849	29.0798	84.9712	3.96861	15.6759	12.0811	14.9494	56.8126	13.2099	29.6417	18.9391	8.08347	16.1729	40.8028	6.26474
CUST_10519_PI425536763	146.382	54.4236	79.6017	112.294	52.9239	53.939	166.642	86.387	35.8212	82.358	67.8475	69.1334	57.943	57.197	30.5339	17.6415	50.7822	37.9974	50.2701	43.6873	66.1451	52.085	46.9058	48.2153	112.642	149.927	68.5011	101.96	41.9734	41.9022
CUST_1052_PI425536763	77.9068	35.4194	131.24	113.92	41.6099	83.3989	130.325	89.7391	39.9976	75.7707	69.5495	86.5772	49.3181	74.6476	49.1535	36.4457	63.4854	83.4737	98.2994	86.9356	109.878	85.7488	127.756	56.495	172.658	166.068	127.12	111.576	48.431	89.273
CUST_10520_PI425536763	277.908	12.6566	357.473	650.893	277.629	280.806	392.292	250.113	154.673	306.486	283.639	328.672	155.892	322.897	181.107	156.909	224.986	2.85487	268.923	234.36	565.227	334.678	541.998	240.6	479.397	430.089	396.383	351.574	230.286	115.984
CUST_10521_PI425536763	29.1383	28.1853	35.6442	38.619	37.0813	26.7694	50.501	38.4403	23.5629	29.7622	35.487	33.302	35.1591	29.9761	32.3685	19.508	24.2869	20.8948	21.0506	20.5006	14.8635	17.3217	22.2895	20.1059	27.2002	43.9415	23.7427	16.0119	19.7064	18.5512
CUST_10522_PI425536763	69.8132	22.3417	46.6623	174.129	65.0372	131.226	100.562	57.2828	44.7063	78.1489	132.142	70.3133	34.8103	114.026	39.9537	28.1887	103.448	107.598	99.0642	95.7379	253.599	163.626	169.996	103.189	272.592	309.242	315.214	233.882	106.607	165.344
CUST_10523_PI425536763	217.306	77.1675	211.662	612.126	183.815	398.521	500.578	229.613	186.834	363.482	656.215	308.561	151.841	330.896	150.549	108.697	378.534	268.41	238.623	270.721	582.678	451.155	679.97	325.219	435.327	467.774	688.446	512.861	336.212	397.72
CUST_10524_PI425536763	1221.85	870.795	1390.38	2975.17	1159.55	1563.4	1692.18	747.683	675.081	1044.65	1356.49	1065.67	370.329	1065.56	607.371	292.204	1145.8	1123.95	653.831	788.068	1418.17	1178.03	1614.81	703.434	1492.51	1409.76	1513.1	1063.64	853.392	931.615
CUST_10525_PI425536763	112.631	32.1278	120.55	222.404	138.966	124.01	134.15	102.123	97.288	113.799	165.439	97.8958	67.6541	126.272	67.5616	42.0358	138.111	2.85487	63.3111	83.1231	207.473	93.7647	130.768	106.485	151.701	166.376	156.578	145.236	74.9584	146.488
CUST_10526_PI425536763	171.94	112.501	179.917	197.447	164.811	125.95	248.564	228.942	156.32	241.112	234.134	188.149	135.84	128.79	112.991	132.564	106.197	90.0249	52.0979	66.7082	58.5928	53.6202	75.2931	61.5021	77.3839	79.3083	72.063	70.7686	48.5702	74.0342
CUST_10527_PI425536763	3381.31	5566.19	8167.51	7519.3	7327.18	8315.78	9989.89	9006.04	4803.43	12943.5	10969.1	4223.6	3462.35	4199.88	4038.39	5756.71	4234.34	3730.01	2593.78	3280.65	5026.97	4160.58	5302.36	4802.09	4571.24	4775.97	4951.18	7050.65	3845.36	7077.4
CUST_10528_PI425536763	18.955	4.19818	6.71952	10.9337	4.90054	7.22246	12.5497	16.0746	3.95017	4.9702	16.7206	19.8469	6.92392	341.233	6.42583	3.0987	5.28764	5.61091	3.95797	2.18369	3.89069	3.65266	3.91155	3.69462	4.51844	6.11823	5.93635	9.97622	3.0321	3.66554
CUST_10529_PI425536763	50.9386	36.4762	52.7006	162.705	48.9745	103.115	100.209	33.1235	49.9308	86.6941	114.247	67.7495	31.616	100.041	32.9943	28.0178	101.96	58.8081	56.8955	73.0363	229.626	108.799	105.906	105.699	135.994	151.311	213.691	136.942	62.3074	104.543
CUST_1053_PI425536763	2.47326	6.18687	2.51335	13.2624	4.40569	2.89632	8.28621	10.2452	5.43288	4.65604	10.5297	2.36401	8.27256	4.91445	6.88418	10.1746	10.9108	7.36846	3.99224	3.60295	4.41927	6.0303	3.90767	4.02065	9.06376	3.56281	3.01436	6.24731	7.37931	3.6831
CUST_10530_PI425536763	204.648	119.138	149.649	298.489	170.581	199.609	179.977	156.889	120.98	205.394	341.391	165.93	88.8569	180.4	193.011	227.424	269.318	331.476	104.22	168.14	191.761	181.512	326.015	163.287	175.983	196.439	160.688	156.371	200.184	128.933
CUST_10531_PI425536763	37.7244	39.5824	37.3824	53.3902	37.0034	31.6429	72.4402	40.7169	41.9027	79.6279	47.9955	42.234	137.438	86.4328	64.9418	94.9119	100.578	75.2838	142.84	163.855	181.922	147.378	123.955	106.631	162.375	175.164	200.462	158.117	82.8809	226.787
CUST_10532_PI425536763	12.7819	10.0157	5.26446	27.2082	15.9545	19.3947	15.3958	12.9181	11.6528	20.2836	25.1918	14.1568	11.6748	14.4336	8.77195	15.918	14.3183	14.1049	16.7217	12.625	13.8318	13.4843	10.7965	19.4782	24.9508	20.5537	22.2525	19.2483	4.22297	22.1904
CUST_10533_PI425536763	4.51217	2.38263	11.0576	27.4279	8.48132	7.9683	8.7459	4.05007	3.99729	4.82429	11.0407	9.50546	4.64832	7.54978	29.6938	3.22095	7.63964	3.76694	5.22742	10.8488	13.2364	4.83202	274.487	10.4383	10.7226	13.8168	3.65379	9.93307	5.26401	5.65682
CUST_10534_PI425536763	32.0085	42.2976	60.6564	62.6434	33.7578	41.3435	48.4124	42.2396	29.9009	48.1627	82.354	41.9376	21.6479	46.3608	34.8222	39.4418	28.5867	18.454	18.905	31.6219	27.1584	26.7245	32.6172	34.2395	34.5645	35.549	53.428	69.614	22.7836	41.8151
CUST_10535_PI425536763	2415.36	1745.35	2293.76	4393.47	2445.14	2510.87	2188.22	1430.98	1139.84	2240.41	2290.32	1611.58	926.807	1508.01	1109.34	846.056	1432.94	1196.09	1173.78	1324.5	1848.29	1695.1	2284.24	1297.89	1910.9	1780.71	1887.52	1986.38	1469.55	1548.96
CUST_10536_PI425536763	2.54635	5.50257	2.55829	4.01006	4.41049	4.36004	5.89256	4.20374	3.77447	4.75705	3.02241	3.4682	2.68842	4.93318	4.16978	3.08653	3.40127	2.85487	3.97519	2.61563	3.63076	2.95996	13.4128	3.86997	5.98623	3.66206	3.06287	3.17534	3.11696	4.02313
CUST_10537_PI425536763	10.266	18.3496	9.49651	14.2699	4.6285	6.79975	19.8667	38.495	4.11444	12.9537	12.5049	10.5708	13.309	40.4147	6.75251	8.36768	17.8349	10.7918	6.80625	18.3022	10.3278	16.5439	13.1598	11.3611	19.8928	21.1643	8.92086	11.9867	8.10123	3.82368
CUST_10538_PI425536763	1724.6	1334.74	1700.17	5965.94	1710.82	3808.15	4531.58	1386.12	1499.14	3419.03	4376.86	3336.66	1462.14	3484.25	1515.13	1095.92	4172.78	2150.53	3007.82	3134.68	7394.3	6073.03	5762.61	4620.53	5898.89	7332.13	8873.06	6648.34	2797.38	4846.24
CUST_10539_PI425536763	61.3617	109.03	59.0969	109.6	156.913	100.456	55.0159	53.4463	99.146	183.143	300.598	77.3196	54.7084	63.9936	96.2349	194.213	151.966	160.583	64.0811	76.8354	179.287	109.647	183.476	183.744	93.533	86.4744	142.467	151.418	186.513	206.318
CUST_1054_PI425536763	2.54277	2.91816	2.55525	3.79456	4.58575	2.96636	2.9714	3.99482	4.08721	4.71727	2.76023	2.37845	2.66914	6.88786	4.35843	3.21836	3.4169	2.85487	4.04387	2.22818	3.89878	2.77123	4.06758	3.77966	2.60539	3.4812	2.85575	3.63214	3.09028	3.88886
CUST_10540_PI425536763	8.36038	9.76666	9.88848	13.7985	6.84646	6.45627	14.976	7.0021	10.6656	6.5723	11.4571	10.3662	15.3277	5.58796	4.75767	6.08207	10.9882	7.97123	4.4657	9.08598	13.4659	6.53645	19.084	9.16101	10.7906	22.6849	11.1416	12.1393	4.13995	6.97966
CUST_10541_PI425536763	24.5369	9.12313	19.545	72.4171	4.99308	48.3335	40.4237	19.5678	85.8485	35.7723	66.3145	37.2833	16.2566	41.9403	17.1993	31.2468	86.0306	35.582	34.6981	24.2044	72.8772	49.9927	69.9238	50.5176	56.8575	100.515	88.8969	86.6361	40.6106	83.6423
CUST_10542_PI425536763	615.698	191.705	412.734	1116.66	412.805	723.971	917.554	475.291	308.001	714.96	729.317	529.787	321.939	831.417	389.377	210.905	690.274	827.618	568.948	762.414	1271.99	856.62	1024.81	633.061	1192.96	1400.13	1200.34	943.302	615.892	536.838
CUST_10543_PI425536763	864.15	662.513	744.934	1097.32	788.374	820.745	1421.16	936.438	825.756	1386.26	1016.64	781.806	963.122	988.651	875.15	691.268	1143.26	1051.05	919.745	984.784	1253	1120.37	1299.71	1036.02	1243.79	1452.3	1089.08	1064.69	992.576	1009.64
CUST_10544_PI425536763	381.039	340.842	509.778	1175.47	1011.28	695.975	530.342	402.341	731.479	1628.09	2996.51	843.66	605.378	850.359	1103.83	2228.31	1922.78	1775.91	830.692	733.87	3051.51	2082.49	2566.49	2003.36	1485.85	1848.03	2340.13	2487.51	2042.52	2621.39
CUST_10545_PI425536763	672.033	314.672	549.984	2049.16	639.149	1149.43	1258.38	403.086	373.841	687.157	1448.84	848.933	172.943	898.237	369.504	225.057	1081.19	1132.11	471.19	709.722	1286.23	1044.75	1630.54	815.938	1276.98	1378.54	1341.78	1278.34	859.97	862.106
CUST_10546_PI425536763	32.3014	32.8056	45.5716	54.4443	87.0147	23.1941	41.3312	41.0514	30.9875	77.9588	42.5617	30.1704	12.4972	18.3472	21.8478	46.1995	14.6358	13.1993	20.5974	12.787	13.9603	8.06297	5.14258	19.504	14.9488	22.3113	13.9463	23.8237	9.07128	7.26953
CUST_10547_PI425536763	3942.43	3259.54	3882.38	12159.1	4755.85	6655.51	8013.76	3865.36	3837.25	6991.32	10635.9	5856.99	2222.24	4815.14	4176.45	4473.92	6227.04	5835.63	3775.07	4577.51	6137.85	6566.78	9497.56	5194.87	6595.72	6696.67	6162.05	7878.51	5545.93	6564.81
CUST_10548_PI425536763	15.8438	28.13	20.5036	23.1543	18.0985	17.6111	47.4221	21.2517	25.6073	50.7457	30.4799	21.4014	13.5994	10.0796	11.8467	9.69127	25.4004	20.5703	6.26819	2.21966	3.81042	2.87612	5.23955	7.09086	4.41135	3.48229	3.11703	2.744	9.98399	3.98366
CUST_10549_PI425536763	1189.76	781.016	1387.49	1671.38	2080	1226.99	2318.33	1627.97	1481.48	2306.55	2157.34	1567.47	1556.61	1425.93	1420.28	1261.82	1440.19	1007.82	1351.1	949.944	1378.43	1162.63	1493.47	982.91	1149.71	1070.73	1270.45	1334.93	1309.39	1617.43
CUST_1055_PI425536763	152.046	211.349	568.253	797.343	354.236	421.884	284.757	416.039	520.167	1067.48	843.716	282.923	227.44	1438.25	293.754	218.459	482.402	673.3	245.497	120.074	977.487	1676.42	2459.18	179.504	681.572	1190.04	408.944	2160.83	454.373	495.616
CUST_10550_PI425536763	1603.11	802.026	1227.61	3774.43	1015.33	1495.43	5534.23	1831.99	858.345	1876.12	2898.7	1271.13	1579.4	2790.59	1002.26	1009.2	2177.59	277.841	1846.55	2039.94	2702.19	2245.98	2633.51	1763.22	3594.59	4505.13	2958	2469.21	1675.19	1742.7
CUST_10551_PI425536763	764.99	368.809	396.72	641.607	225.621	302.294	539.009	486.609	201.539	424.07	270.961	312.449	305.603	413.912	290.622	110.261	341.203	524.653	180.02	292.366	268.252	237.469	263.311	231.634	375.314	377.504	241.3	212.984	166.238	163.818
CUST_10552_PI425536763	3672.15	874.551	1440.62	2693.93	1793.92	1307.44	1980.46	3892.22	2020.85	3819.16	3472.34	2046.6	2550.69	8670.4	7144.55	3764.36	10234.8	19729.4	2752.62	9440.26	3480.07	5591.68	15252	2562.35	6768.18	4445.76	1870.94	1675.65	10395.5	1216.38
CUST_10553_PI425536763	4521.77	1654.37	2737.12	4131.81	3055.96	2075.56	3602.72	4457.71	2715.11	4765.1	3052.19	2876.39	2440.68	2842.25	3508.13	2392.59	3551.56	5771.32	1198.54	2533.8	1043.06	1792.63	3617.16	1332.25	2816.24	2262.18	717.657	925.398	4278.22	654.37
CUST_10554_PI425536763	1453.85	715.169	1120.8	3367.87	1268.86	2093.96	2197.67	1134.51	904.418	1747.38	2580.1	1588.65	787.196	2208.54	1197.58	705.697	2403.41	2295.18	1408.99	1841.91	3679.68	2674.55	3207.43	2106.62	3239.42	3449.06	3811.77	3093.16	1787.84	2205.95
CUST_10555_PI425536763	52.2282	44.6623	40.3223	39.9085	64.0127	29.0409	72.5777	109.971	61.1867	113.131	88.8967	88.8635	122.983	103.226	153.606	183.021	119.915	124.773	66.0636	62.7675	75.648	58.8044	167.417	68.3602	67.3358	100.664	61.3535	43.8977	132.112	43.0426
CUST_10556_PI425536763	73.5222	42.0903	103.444	91.3331	81.0868	52.7153	154.922	106.682	93.3558	110.942	83.0112	86.3235	181.397	102.576	98.3757	105.031	115.209	9.12508	80.5971	89.3326	101.259	87.3286	103.127	94.2516	83.0645	89.7359	114.033	104.304	90.2104	113.292
CUST_10557_PI425536763	23.6878	14.5806	15.3247	26.2321	18.4798	15.5725	24.8544	25.2714	25.8556	39.8019	18.7151	22.2073	26.0428	8.95176	18.9704	15.6553	15.2058	33.0886	4.63571	4.87523	4.52224	8.13686	6.25741	14.7769	6.44364	9.07358	23.6588	27.3257	9.94157	52.6008
CUST_10558_PI425536763	30.8282	12.9133	33.936	138.163	27.5399	48.3531	319.893	37.9881	50.6949	130.123	209.044	162.29	48.128	195.538	30.9979	43.1791	108.956	7.77086	148.531	104.997	228.235	178.609	245.511	74.7938	226.687	354.063	277.201	289.069	74.7014	137.596
CUST_10559_PI425536763	11.2832	297.547	6.72125	10.2322	8.74033	5.86688	15.3308	3.95148	19.1537	6.53272	14.5496	6.04107	15.2818	12.2461	10.5897	16.0196	12.1439	6.62547	5.06874	4.24177	3.7892	2.78657	13.3213	3.84445	2.60324	3.45464	8.81624	4.05865	3.01836	3.85412
CUST_1056_PI425536763	104.873	56.6819	88.9757	274.166	74.7728	210.657	201.978	78.1181	63.3216	133.003	235.708	142.408	78.798	181.052	71.5328	53.1983	156.194	113.357	150.955	167.017	284.457	184.345	314.951	173.471	302.917	354.129	291.187	258.079	154.566	159.434
CUST_10560_PI425536763	471.588	231.852	317.895	469.85	391.106	232.103	389.366	381.653	200.09	342.532	334.303	302.724	159.124	177.007	170.644	127.078	198.411	259.09	58.8972	116.46	64.1075	90.398	180.321	66.7406	107.917	133.323	51.7201	62.6042	133.746	55.3434
CUST_10561_PI425536763	480.823	387.282	514.815	1981.69	451.974	972.123	1527.49	489.74	544.552	1580.7	1262.89	804.421	469.364	908.199	446.855	376.494	841.859	798.306	650.67	795.485	1838.68	1265.79	1245.28	895.101	1366.76	1628.73	1834.4	1382.93	683.912	1492.62
CUST_10562_PI425536763	164.557	202.56	158.576	209.135	166.337	151.36	250.247	184.762	204.427	344.735	229.302	158.394	181.642	145.247	159.268	175.07	174.641	131.208	154.952	138.604	188.412	143	178.088	179.105	155.591	184.933	163.008	178.883	145.418	204.222
CUST_10563_PI425536763	197.296	97.4457	182.071	799.652	170.42	780.315	676.389	192.661	218.968	548.709	674.986	439.694	140.448	532.36	227.351	167.752	738.259	557.729	403.039	424.84	953.349	690.426	1013.98	667.476	878.957	875.026	950.494	905.842	514.28	664.786
CUST_10564_PI425536763	1769.72	3860.43	900.73	3851.5	964.735	2425.82	4277.91	2634.8	11036.1	10937.5	1836.3	6591.94	11983	1756.4	2298.51	1440.08	3017.88	648.234	2324.51	2912.08	8547.7	4501.15	615.697	6967.56	694.433	440.019	15121.5	12127.4	538.533	37533.6
CUST_10565_PI425536763	8.37827	4.68105	5.74084	9.55388	10.927	14.6956	14.1306	20.3924	7.41225	22.3663	27.8362	14.1897	18.3325	16.6274	11.9528	28.2129	23.2128	19.7531	17.7172	20.753	29.2445	18.5105	29.6144	18.6255	21.7512	26.6043	30.4396	26.3009	20.8297	22.3699
CUST_10566_PI425536763	5.83018	10.8422	3.09945	13.2333	4.83986	10.6335	6.93614	3.8346	12.6589	4.41746	10.8675	2.34494	3.89412	6.71095	19.6525	2.89745	3.98565	2.85487	3.72573	2.04309	4.40726	2.68835	3.68189	3.55685	5.74583	5.59509	3.47271	3.03149	3.24884	3.64549
CUST_10567_PI425536763	1192.2	523.377	806.23	1901.97	1117.47	979.029	1518.93	1400.25	1317.2	1619.62	2001.25	1000.46	1712.76	3738.83	2736.02	2221.43	3563.3	6054.69	1019.98	1759.69	1890.27	1862	4564.24	1139.4	1597.53	1200.25	1562.08	1209.34	1665.42	1107.76
CUST_10568_PI425536763	3.51765	6.33732	4.62228	4.35898	4.72767	8.93908	7.41965	6.55825	4.16091	18.9859	11.957	6.89064	3.03833	5.39801	9.66751	3.3571	3.58806	2.85487	8.41022	2.46608	4.11464	3.30063	4.27271	4.37936	2.92839	4.03381	3.36392	2.63817	3.59917	35.4345
CUST_10569_PI425536763	148.997	104.153	149.747	307.306	130.967	291.585	379.169	183.039	171.001	301.085	433.157	266.754	154.577	284.934	153.145	140.234	266.703	200.679	264.895	217.921	511.543	322.475	478.478	327.617	362.711	626.939	589.861	598.422	236.606	445.621
CUST_1057_PI425536763	2.76104	6.35562	2.51602	3.69825	4.56964	2.97784	4.63979	3.89459	3.90783	4.71857	2.78959	2.42753	2.63934	5.027	5.06104	3.12227	3.45236	22.2285	4.07186	4.33597	3.90206	2.69186	3.96462	3.74021	2.75982	3.5921	4.0117	5.76102	3.18894	3.5981
CUST_10570_PI425536763	2523.98	1670.45	1863.23	4982.04	2048.28	2679.99	3341.36	1672.38	1820.03	2908.54	3430.37	2583.36	1503.77	2253.53	2290.36	2130.18	3297.34	2598.74	2553.87	2566.5	3160.15	3418.41	4760.3	3117.45	3758.32	4467.73	3291.98	4661.4	2417.33	3195.93
CUST_10571_PI425536763	281.306	130.81	228.959	554.799	232.557	263.005	427.094	235.575	107.219	317.48	391.078	217.634	91.2597	239.651	158.303	132.04	435.777	476.503	137.009	183.499	296.562	344.767	486.409	215.335	296.779	296.329	410.082	233.98	258.123	201.955
CUST_10572_PI425536763	19.4717	12.5064	14.9737	84.2188	15.6041	53.7786	44.4072	24.6489	26.7278	52.3503	64.4627	39.6279	26.6049	40.7418	25.4977	12.9456	39.5182	57.6569	31.1096	29.1185	119.215	71.2197	52.9598	61.5955	56.586	85.6314	128.056	112.246	25.2126	76.4325
CUST_10573_PI425536763	15.7038	8.67682	13.2072	17.1554	7.34141	15.3208	17.8047	7.28793	4.451	6.51796	22.0762	14.6158	13.1281	11.0119	7.91467	12.7985	10.2691	5.01661	9.26821	7.27843	8.16456	3.16927	4.28342	4.30835	8.03918	21.9103	11.4008	16.1879	11.1418	14.9267
CUST_10574_PI425536763	1056.82	444.466	1220.17	1610.09	1082.92	803.156	974.548	701.46	442.679	911.296	925.391	643.293	385.631	865.854	638.072	402.493	645.49	1176.36	364.382	596.801	503.396	550.888	1197.17	412.575	610.352	970.594	372.591	485.944	659.219	261.534
CUST_10575_PI425536763	222.376	163.272	191.431	284.276	199.116	140.703	243.143	178.922	125.221	217.192	172.568	156.27	88.5231	135.78	105.04	72.0719	127.053	115.457	100.53	103.926	131.103	103.787	157.267	94.2618	170.781	212.461	145.702	161.154	102.222	115.308
CUST_10576_PI425536763	101.059	92.8673	99.2861	54.4615	23.3148	19.0644	91.9734	55.4625	21.8629	33.1236	32.2403	19.8702	39.0029	36.311	33.5074	23.2007	44.3825	32.144	35.9597	46.7836	56.4645	27.1126	26.0785	36.6911	83.8894	72.8831	45.1425	39.3045	30.8145	52.1861
CUST_10577_PI425536763	82.131	55.6037	63.2501	114.255	62.2712	72.08	69.1196	41.3635	56.8524	64.9899	106.609	80.5782	51.0558	38.2038	49.0143	49.0208	74.4581	52.8118	50.3543	44.9234	103.253	72.7456	65.0351	55.1242	60.9219	82.6322	86.3147	78.6212	51.9872	67.6491
CUST_10578_PI425536763	3.75834	13.1712	3.19735	30.0802	4.68714	18.1477	18.6343	75.1907	3.7819	4.52141	41.9236	15.9731	2.71412	9.21279	4.13136	3.03512	22.2685	9.58565	19.5309	13.5845	35.8426	27.6731	29.894	23.5048	23.6327	34.3486	49.6237	36.5831	7.13176	147.286
CUST_10579_PI425536763	29345.9	17670.8	28533.9	44943.6	32571.5	28593.3	41517.4	26929.7	16177.6	29477.2	30802.2	23230.1	21067	22851.4	18774.5	21800.8	25907	12051.4	16983.7	18970.5	26071.6	22690.9	34127.4	16220.2	24811.2	29992.7	28138.1	22574.4	17639.4	18257
CUST_1058_PI425536763	1077.18	86.1217	931.591	1178.5	1198.84	627.487	1231.85	1338.82	1908.39	2522.7	1866.91	1086.54	6222.49	6870.36	8650.11	8691.98	10848.5	4106.05	7582.01	10342.5	8409.35	10300.8	19742	7031.64	8746.25	5644.93	5077.39	5844.34	14876.8	5530.5
CUST_10580_PI425536763	41.9463	23.4444	54.8638	60.2002	36.1997	27.6051	58.482	55.9215	33.004	41.0452	54.5343	31.7889	23.9657	27.9972	30.1762	31.2122	34.174	16.1578	23.2074	35.8272	24.6232	32.111	39.9989	32.0643	38.9258	32.2058	32.0723	34.966	25.3308	27.6034
CUST_10581_PI425536763	71.4384	65.2882	70.0951	89.1803	70.9965	54.1431	105.104	72.2194	61.4196	103.113	73.4114	54.5367	92.4607	111.858	60.7176	39.9174	75.2522	68.8546	76.05	68.3789	94.3535	68.5379	74.3156	79.5996	101.368	141.187	109.228	76.8056	56.9073	70.3859
CUST_10582_PI425536763	216.646	95.3644	210.27	402.303	165.859	205.203	245.926	180.226	148.19	217.819	353.636	210.967	153.222	282.084	145.986	153.706	245.418	186.111	184.145	157.839	325.131	244.065	258.81	199.532	250.682	315.81	394.277	353.952	193.427	259.915
CUST_10583_PI425536763	54138.3	17605	40211.9	56609.9	40646.2	28861	49356.5	48818.6	24192.3	41501.4	36130.3	31024.2	26699.7	33535.9	28180	22644.5	31767.5	45384	13438.1	20332.4	17013.4	20514	32367.5	13249.2	23520.9	21693.8	13797.9	13268.5	21871.6	9111.08
CUST_10584_PI425536763	181.608	59.8179	130.909	272.985	143.084	131.973	95.8291	73.8052	59.3915	86.858	147.394	76.4863	42.503	108.92	63.4296	44.0733	93.31	159.039	74.1964	86.7104	129.253	92.0135	155.284	59.3319	125.501	113.737	122.184	71.9148	109.763	70.8866
CUST_10585_PI425536763	74.8888	46.668	126.573	126.176	88.647	78.1662	72.8189	84.9343	72.3429	109.925	140.855	53.1949	40.6955	41.5332	32.9384	31.7228	57.0961	28.0791	21.6298	41.2104	30.8334	36.8842	66.7286	57.9372	52.295	52.8964	57.4308	57.92	37.6589	68.2921
CUST_10586_PI425536763	833.963	654.112	715.032	997.193	655.539	653.62	1534.53	1297.9	1302.54	1999.68	1082.7	1131.88	1687.72	1218.11	1376.56	1269.44	1466.62	902.241	850.458	939.013	1344.63	1061.2	1031.49	1000.4	1009.94	903.613	1022.03	1183.82	832.974	1141.21
CUST_10587_PI425536763	7463.96	2686.2	6369.24	13106.4	7032.91	9080.24	11522.9	6596.37	5983.38	9922.06	9088.09	7614.95	5742.81	9095.26	8159.4	5999.35	10782	9000.86	7014.92	9927.61	11507.7	10947.1	14548.4	8351.87	12142.2	12143.7	9785.85	10497.9	8991.61	7506.06
CUST_10588_PI425536763	12.9515	2.55931	8.95681	33.9476	5.22657	12.302	23.8049	10.5889	8.72105	16.3607	41.0521	15.7572	7.25955	15.1012	11.908	6.42254	14.5777	22.1221	16.6811	13.5321	46.8785	20.5079	30.4715	20.5716	42.3308	58.8747	74.7385	27.1064	18.0799	61.878
CUST_10589_PI425536763	60.5293	32.799	44.2691	91.0443	35.403	55.2918	74.1819	71.3992	40.4677	70.6463	77.1039	38.3529	47.0536	86.5556	44.6016	38.5731	70.0797	63.2043	48.3615	55.7414	72.9239	63.9312	83.9051	56.929	87.3976	96.8534	79.0503	69.6202	45.5451	54.7976
CUST_1059_PI425536763	3.77152	3.61391	2.50303	3.68772	4.51752	4.23397	3.36596	3.91696	3.99988	4.64515	2.72871	3.45007	2.64159	4.93524	4.29684	3.13819	3.79501	5.29862	3.9872	2.2032	3.9064	2.70073	3.96136	5.3018	2.57659	5.78206	2.83074	2.40366	3.0471	3.73623
CUST_10590_PI425536763	1274.63	958.385	1475.74	1416.89	1916.6	960.437	2507.97	1954.72	1382.7	2426.94	2191.35	1835.07	485.358	470.102	571.987	743.198	369.24	306.209	129.87	109.642	146.344	155.554	220.618	143.498	142.713	212.194	213.543	210.779	150.853	275.249
CUST_10591_PI425536763	654.036	457.962	595.999	1779.1	593.066	584.868	839.243	609.689	443.096	635.153	1440.68	506.599	330.837	436.996	448.843	571.815	599.079	921.952	481.302	639.893	482.424	607.946	869.224	523.322	834.364	836.056	498.657	491.111	796.574	1033.17
CUST_10592_PI425536763	3384.04	777.422	2307.46	7239.3	1906.45	4602.14	5238.66	2639.97	1619.49	3092.03	5312.57	3138.55	1471.52	5179.93	1773.6	985.895	4330.38	1552.75	3473.07	4700.12	6972.8	5288.15	6780.39	3608.43	6923.72	8069.74	7511.46	5801.45	4368.57	3623.92
CUST_10593_PI425536763	50.3131	47.2408	54.6178	94.6957	52.7193	63.5317	103.493	87.5538	55.7832	97.1069	60.6504	48.9263	58.9242	54.032	51.6296	74.9562	59.8243	77.0567	61.7904	51.3763	109.918	97.9542	89.6676	51.825	64.67	101.986	71.4525	104.15	70.3606	80.0314
CUST_10594_PI425536763	1447.19	769.391	1140.86	2268.15	1564.07	1512	2228.19	1280.5	1028.78	1739.44	2200.11	1251.27	724.97	1273.63	909.159	782.085	1705.32	1618.92	1092.8	1168.93	2122.96	1563.8	2217.93	1109.19	1771.26	2064.94	2181.55	1541.84	1667.57	1228.95
CUST_10595_PI425536763	467.534	440.767	451.367	907.883	395.616	550.403	863.148	621.522	508.961	1091.67	495.898	476.766	505.815	644.468	386.873	332.293	556.922	525.681	664.72	904.327	757.025	928.489	526.88	603.145	682.886	893.861	658.874	709.106	464.103	585.194
CUST_10596_PI425536763	77.4128	63.5284	70.5192	268.746	63.6623	182.015	157.116	71.9411	78.1545	100.351	339.596	126.236	64.0678	162.789	80.1588	54.2816	155.23	27.1559	106.301	114.822	317.722	178.887	234.941	149.978	228.125	290.332	362.341	366.694	174.357	270.851
CUST_10597_PI425536763	277.431	10.311	238.769	519.781	194.213	229.888	376.142	157.563	77.9573	190.532	215.396	156.984	99.138	234.954	106.666	56.2493	175.14	73.7414	143.612	201.45	216.336	200.246	265.123	157.055	339.204	332.627	258.392	213.688	170.355	119.54
CUST_10598_PI425536763	1048.69	617.194	1097.2	3423.72	1256.68	1753.52	2841.04	829.046	1145.71	1811.3	4715.25	1610.29	924.85	1452.35	887.577	1045.25	1671.73	1721.23	1779.49	1328.14	3387.31	1977.77	3656.17	1505.41	2303.45	2394.18	4152.14	3059.84	1662.03	2659.85
CUST_10599_PI425536763	44.6976	19.0889	36.6856	83.0842	38.1858	33.592	64.3949	67.047	44.8718	74.8895	71.5118	55.5898	69.5664	71.2505	49.5743	56.5183	64.2825	78.2962	36.0345	41.7923	59.3749	44.6209	78.5385	44.634	54.596	59.8239	51.7604	48.6856	35.7224	120.535
CUST_106_PI425536763	12.2163	21.1117	13.0777	23.4921	28.1559	3.48865	24.817	18.3048	12.0041	14.6203	6.58022	20.1327	14.0516	10.9055	16.3233	15.6354	53.9018	29.3473	6.05053	15.8524	18.3805	13.9665	8.88126	8.59037	19.653	20.1179	13.5499	9.51636	13.5372	7.22158
CUST_106_PI425708691	411.262	341.74	416.301	486.386	504.176	411.73	586.22	554.244	536.82	702.373	986.67	597.615	586.495	630.276	464.474	541.945	732.386	393.921	483.094	455.359	1031.38	667.802	849.053	641.514	646.975	782.943	1028.8	1019.11	668.088	1043.18
CUST_1060_PI425536763	2201.51	1062.51	1634.29	2949.58	1666.85	1801.73	2159.83	1694.62	1274.81	2030.17	1953.39	1653	1821.47	1919.88	1149.1	1160.21	1905.97	1645.54	1735.67	1713.07	2851.76	1962.41	2327.8	1764.93	2310.3	3195.19	2810.4	2450.22	1613.36	1984.79
CUST_10600_PI425536763	113.132	120.02	74.468	143.839	74.74	66.4663	122.624	120.923	78.9028	106.258	93.891	101.799	54.3376	94.8977	57.9769	53.9321	75.7916	99.447	59.1907	87.7177	33.9959	71.068	115.158	47.7505	113.218	106.258	41.9519	57.0567	130.673	41.3547
CUST_10601_PI425536763	145.378	116.46	193.707	200.8	160.117	146.184	211.705	186.075	154.889	207.049	185.68	164.537	191.859	106.629	111.176	84.9713	129.027	81.1311	84.5568	81.9663	127.288	116.607	124.184	121.274	85.1548	131.468	120.938	255.164	73.2611	125.191
CUST_10602_PI425536763	53.6196	33.2592	38.417	63.5529	32.3071	57.0377	63.9138	48.025	40.1791	67.739	66.3558	46.4549	33.871	33.0487	29.0053	35.6994	45.9456	44.2499	29.9662	29.1806	73.1218	55.2834	59.1132	45.2508	53.7577	80.9573	106.14	323.441	28.8283	102.832
CUST_10603_PI425536763	11.4606	9.50125	14.6114	15.2868	15.9451	7.01318	18.4532	22.5346	9.32421	8.47513	14.4832	11.9117	9.19925	12.8252	8.91454	4.26155	13.0855	10.4781	4.29283	12.8453	14.3309	4.59277	13.8529	5.2507	18.1299	18.5957	7.39157	14.9306	8.42824	6.79841
CUST_10604_PI425536763	42.8417	7.44486	50.7598	111.835	60.8867	80.7329	152.718	74.0343	76.6306	143.35	151.194	100.886	91.1375	116.258	91.2129	93.3466	141.952	34.9931	109.9	106.102	197.322	133.789	173.323	125.822	138.731	182.887	231.942	231.532	94.5545	192.472
CUST_10605_PI425536763	19.2308	7.63288	17.8268	27.3866	25.0663	20.4453	47.3829	14.1176	20.4064	19.4917	38.9723	18.9173	22.2367	16.2095	18.7133	18.8102	22.8096	10.5453	13.3428	16.6493	24.5429	17.4088	12.0679	16.7864	17.1163	31.0055	20.9371	21.5464	15.2111	22.8836
CUST_10606_PI425536763	203.515	143.798	218.401	268.89	272.781	193.941	257.115	218.845	161.422	233.135	334.301	153.265	133.869	180.508	182.486	248.283	175.776	390.011	143.121	151.524	126.233	124.789	597.73	121.963	277.349	394.658	132.618	152.142	395.818	123.114
CUST_10607_PI425536763	288.889	183.72	264.03	621.218	376.321	309.896	286.037	258.757	289.895	395.855	514.107	292.474	190.022	238.179	263.872	328.49	362.722	405.995	218.626	217.976	337.77	277.792	442.049	254.337	320.988	307.452	301.342	286.219	322.955	383.995
CUST_10608_PI425536763	36.489	8.52249	29.769	43.7099	53.0096	32.5038	43.4849	31.9872	30.7737	73.2998	81.6639	37.1846	35.0924	25.8901	25.682	39.828	39.5743	2.98246	18.2875	26.6085	38.6391	26.2454	39.2534	36.1882	26.9639	21.566	37.5598	47.8054	37.3103	29.7899
CUST_10609_PI425536763	1013.46	251.851	602.684	1552.9	753.596	959.119	977.125	630.737	478.976	830.068	1372.97	792.092	331.118	950.144	512.897	390.919	870.732	1057.5	624.315	814.484	1363.65	1025.58	1398.1	752.528	1250.92	1207.96	1453.15	1103.64	987.605	1117.27
CUST_1061_PI425536763	133.818	67.7251	88.94	209.19	87.8707	138.256	180.237	83.1187	55.0871	131.292	148.267	113.788	74.609	147.493	76.6098	78.9947	149.705	113.63	111.995	128.118	257.972	180.061	180.629	141.491	202.677	280.984	261.855	195.896	87.8414	145.28
CUST_10610_PI425536763	132.091	8.35603	95.3196	163.499	108.692	101.278	124.718	125.416	82.7068	130.233	125.757	91.8397	54.225	59.6257	45.9035	50.8394	79.7967	2.85487	36.2048	58.0133	64.556	55.882	85.3577	51.8592	59.8771	67.1202	71.0676	61.0623	50.4618	44.0381
CUST_10611_PI425536763	156.808	89.0705	102.712	248.716	102.743	186.938	172.105	96.0124	89.1251	108.261	141.114	122.345	54.7111	164.908	52.1188	36.7456	130.194	118.359	94.1861	85.9115	276.532	146.781	124.931	140.4	187.875	222.616	289.765	231.078	80.773	177.028
CUST_10612_PI425536763	74.6329	50.0733	116.94	110.382	86.5974	50.6511	87.66	75.608	51.1786	90.8411	93.6829	59.8373	36.9859	54.0308	56.8504	37.4783	45.4887	58.6949	17.1499	29.2099	18.1937	26.0647	50.5703	34.6846	47.9868	35.7448	26.987	29.3167	23.3905	60.7027
CUST_10613_PI425536763	18.257	7.49589	7.41181	27.4294	5.53471	11.6878	16.4585	17.2503	16.0083	15.5159	11.6428	5.10916	9.32166	9.88409	5.17756	7.81406	8.45858	25.4103	4.48151	3.50262	4.47663	3.42457	4.95216	4.54607	4.41284	6.77821	3.75346	10.7788	5.00852	8.60935
CUST_10614_PI425536763	2.69164	3.17644	6.99916	18.4375	4.80446	3.37411	3.043	7.36965	4.62036	8.74824	5.64656	3.69496	20.3877	5.51832	5.49988	5.78033	3.69232	35.875	9.71497	9.61056	3.99956	3.34742	4.48977	4.06846	7.07167	15.0704	31.6691	8.5923	16.0994	8.52077
CUST_10615_PI425536763	48.1722	22.2254	31.0039	46.9556	38.1335	28.0049	48.6663	56.7565	37.5538	56.8397	61.7955	43.2639	27.6907	42.0844	26.6096	22.9912	23.8049	21.5227	4.89855	14.0107	10.4595	17.9056	20.979	23.519	17.8341	19.3738	22.8678	27.0251	12.065	22.8757
CUST_10616_PI425536763	66.9418	26.1218	56.2378	60.9027	32.2538	47.3695	49.1891	51.2409	36.1732	49.989	50.4072	42.5808	37.2655	22.1445	34.3827	33.6616	33.9975	33.8146	15.0039	25.4071	40.7733	25.6406	21.9985	25.7081	44.628	48.14	43.0243	37.4974	20.216	22.9304
CUST_10617_PI425536763	848.8	477.249	697.075	1848.99	629.371	1296.01	1384.21	641.279	576.181	1019.23	1590.69	1004.14	469.434	1149.95	521.602	336.697	1418.48	1023.58	817.236	786.651	2002.34	1261.93	1670.84	1175.94	1780.51	2074.61	2238.18	1780.66	901.04	1145
CUST_10618_PI425536763	224.536	151.71	225.93	415.517	205.57	335.817	408.341	261.748	236.791	438.219	510.718	254.859	271.168	330.23	239.212	231.931	358.213	283.643	278.078	312.081	584.808	400.657	456.88	403.377	468.088	485.449	632.849	482.998	315.089	549.598
CUST_10619_PI425536763	77.9164	63.8066	72.4524	155.846	61.3594	88.6888	102.57	53.7268	60.5385	111.938	107.273	66.3941	106.287	77.7719	111.527	39.7019	108.688	53.0028	96.465	96.4083	181.193	115.548	68.5885	104.237	98.0277	133.849	317.312	171.31	75.1721	138.466
CUST_1062_PI425536763	9.41185	14.2744	18.9399	16.7363	4.99487	5.63944	8.99493	4.38043	4.24762	25.7234	20.3281	3.62256	8.49171	5.3442	76.8963	8.39355	3.67131	11.1268	4.92378	14.2773	7.76019	3.07612	6.53952	5.41102	9.37755	7.34303	8.9268	5.94542	3.56243	17.5942
CUST_10620_PI425536763	158.291	19.4259	62.5885	173.332	100.049	122.686	160.33	123.629	114.395	168.065	247.819	105.356	81.5807	154.982	92.9455	56.9128	115.185	80.9453	82.3636	84.5426	270.957	124.728	175.336	111.363	196.903	235.555	336.269	146.856	80.7344	140.662
CUST_10621_PI425536763	1047.52	317.23	737.632	1684.83	656.473	689.582	541.622	453.035	437.026	544.947	1437.97	710.888	255.398	504.22	500.243	336.596	844.697	993.561	710.514	730.567	1017.36	700.137	1512.87	732.128	1045.88	1191.67	1033.7	790.168	666.678	527.131
CUST_10622_PI425536763	64.0268	66.1445	87.753	193.152	89.7357	142.82	131.168	59.3694	55.8861	99.7292	133.63	69.6893	44.2958	80.6786	48.5993	45.7183	110.575	75.9982	77.0705	94.1047	162.09	117.65	138.328	110.338	153.59	172.282	165.871	184.163	73.539	101.013
CUST_10623_PI425536763	372.667	160.625	258.439	529.996	237.927	306.575	408.061	337.373	248.5	404.902	343.971	305.079	259.067	397.323	243.103	200.901	403.486	644.91	237.691	273.706	460.912	364.772	386.683	243.362	445.335	507.665	492.301	409.319	305.001	276.639
CUST_10624_PI425536763	129.734	52.7472	91.5206	142.575	89.0605	87.1913	117.068	80.7776	65.2758	98.0175	114.663	56.9644	83.7125	111.207	91.5659	78.4925	124.739	144.949	88.626	103.877	131.094	117.724	158.753	112.268	146.808	146.964	137.796	116.537	100.193	86.945
CUST_10625_PI425536763	39.9054	22.4794	32.3347	37.6581	18.0438	6.89088	37.4079	21.4501	26.806	28.1779	18.4494	18.3739	35.1603	15.8067	9.90594	27.8424	19.7723	20.7404	24.9834	18.3664	25.7781	24.6298	28.3801	27.8874	29.5453	48.4988	26.6821	36.3297	35.0732	22.1326
CUST_10626_PI425536763	6.77678	13.8847	7.77122	8.22928	21.0291	3.17045	2.97003	6.07268	5.89756	11.1309	9.81236	9.0815	2.8724	5.27288	8.91359	3.27197	11.489	2.85487	4.20228	3.19818	6.89697	3.14564	4.20519	4.14167	5.60192	7.90941	5.15686	4.98887	4.46702	155.613
CUST_10627_PI425536763	1341.79	408.007	882.585	2301.94	1035.97	1408.35	1495.85	1155.11	802.636	1634.17	2351.71	1041.91	602.586	1467.06	1036.42	733.823	1507.8	2073.83	1018.84	1219.88	1471.23	1344.77	2683.45	1076.53	1841.39	2357.65	1639.92	1485.74	1739.7	1070.92
CUST_10628_PI425536763	93.5631	49.5607	60.4297	97.2544	92.1158	81.7762	74.3452	110.418	49.0337	66.9703	67.3256	75.3345	34.0681	35.3971	38.2846	38.4759	40.2428	58.886	51.2066	28.8014	27.3813	31.2889	38.6024	26.3357	43.8989	37.2284	22.4265	23.2119	35.5156	27.8879
CUST_10629_PI425536763	141.559	133.802	92.5985	280.38	176.125	194.479	254.435	169.423	543.048	575.497	277.963	361.691	568.32	134.581	179.802	228.383	266.342	160.836	169.193	154.605	433.951	283.835	196.96	400.048	127.204	161.552	928.424	560.951	147.521	2431.06
CUST_1063_PI425536763	1157.81	935.783	1167.54	4155.96	1414.19	2951.13	3235.59	1004.82	1356.91	2325.01	3594.17	2471.89	850.342	2359.17	1100.04	1001.21	2056.04	1853.54	2300.98	2213.69	4952.26	4033.57	4208.91	2755.68	4215.47	5947.03	5776.87	5957.35	2357.6	3960.41
CUST_10630_PI425536763	82.9583	44.1792	94.2934	97.0163	85.1348	79.0928	174.268	123.526	167.579	199.465	117.542	112.289	233.65	111.962	158.989	123.875	142.91	53.702	137.262	89.9376	123.989	90.2602	106.614	126.089	80.5657	105.04	121.074	160.519	81.1666	203.042
CUST_10631_PI425536763	94.7959	39.6455	117.653	73.9444	30.6449	21.5825	86.454	74.3206	20.1439	35.8945	33.8767	25.4106	23.9031	21.2118	38.3731	12.8941	24.179	33.7479	25.1281	30.0928	18.0393	18.5935	35.8496	29.0713	49.9088	46.6439	14.4501	24.9378	27.9814	29.479
CUST_10632_PI425536763	73.2597	8.02749	70.3286	93.4573	70.3023	67.3679	81.4142	69.768	57.4276	81.915	91.0992	52.3354	80.468	59.3672	64.153	59.5241	65.4168	2.85487	46.1125	49.8583	53.3432	53.84	63.9425	46.6218	52.2757	75.9191	61.4688	63.569	55.4664	81.2626
CUST_10633_PI425536763	112.133	36.9192	65.9885	131.419	82.5188	50.3795	44.0688	78.778	37.3305	71.6592	73.3486	48.3161	67.6729	134.85	140.609	42.938	170.286	347.395	300.323	205.51	102.534	128.211	275.831	62.5185	146.383	107.026	51.4956	54.3387	230.115	31.9439
CUST_10634_PI425536763	981.58	557.35	941.028	1683.31	881.32	748.514	1002.82	839.951	572.743	1012.17	856.492	914.717	651.946	706.71	504.565	469.813	743.916	963.347	601.76	541.776	527.873	581.714	814.594	489.218	671.593	674.514	425.857	501.292	696.581	441.341
CUST_10635_PI425536763	104.114	97.2801	108.221	204.688	120.92	143.136	185.404	161.07	148.129	182.039	248.374	192.347	110.852	151.467	101.984	99.9066	193.752	146.695	182.149	138.973	286.226	223.951	302.845	190.379	213.949	289.747	348.551	317.217	127.944	302.043
CUST_10636_PI425536763	1471.9	158.032	1141.19	6889.52	1579.71	5362.98	4365.51	1681.33	2355.06	4593.83	5426.82	3719.42	1863.97	4598.44	1884.35	1691.68	5116.27	6.09562	3969.64	4402.71	9095.1	7304.58	8254.12	5737.4	7344.8	8284.36	9533.63	6883.74	4277.76	5167.79
CUST_10637_PI425536763	239.788	108.846	144.756	388.53	178.034	312.513	417.534	165.3	124.048	330.383	253.622	184.583	153.584	237.819	184.86	181.639	387.719	271.456	199.251	187.036	404.964	257.247	394.871	245.081	316.077	384.609	273.559	284.474	176.316	295.108
CUST_10638_PI425536763	1030.81	606.143	981.939	1337.98	1022.83	1031.78	1239.94	1005.14	795.599	1785.26	1541.29	919.778	881.215	961.409	766.521	680.429	1324.6	1246.39	1099.1	738.277	1466.47	1044.31	1345.08	1368.62	1099.61	1254.63	1905.71	2070.57	1045.15	1643.39
CUST_10639_PI425536763	2131.42	1031.17	1718.64	2153.77	1565.43	2165.41	2069.07	1720.5	977.015	1682.82	1713.51	1227.85	836.687	1412.15	1124.3	897.509	1502.14	2013.89	433.314	681.769	634.457	731.582	1427.23	519.756	829.608	688.479	649.494	591.489	856.621	397.912
CUST_1064_PI425536763	165.437	361.81	114.518	312.863	168.696	172.414	284.617	157.368	606.492	535.394	187.117	394.008	739.06	122.187	123.589	128.506	205.617	76.1286	119.013	153.005	438.25	229.558	59.3469	466.702	86.8777	92.1221	1061.59	668.534	53.9141	2936.24
CUST_10640_PI425536763	39.6577	18.5775	35.2454	74.8297	39.0229	67.432	56.1433	45.9737	31.4863	47.1058	106.549	53.0961	33.5074	58.9548	37.5979	27.8253	79.6635	26.5236	34.6555	46.2182	97.3267	63.9445	70.2618	64.3814	58.7639	68.3023	107.983	87.5684	61.4997	67.8209
CUST_10641_PI425536763	72.8856	50.2518	64.2558	41.792	50.4206	34.7329	57.6494	46.3952	58.6808	85.3561	43.104	34.9237	54.789	37.066	37.6946	19.176	35.2585	36.291	49.7991	42.5107	50.3497	32.2909	43.2752	52.0127	54.4695	60.6921	35.4292	42.8004	47.4703	34.209
CUST_10642_PI425536763	114.569	66.7294	116.889	229.87	119.819	131.612	167.511	104.765	98.0336	138.236	177.792	100.466	77.1993	174.69	72.0901	70.7149	129.199	96.9845	68.7177	94.4394	136.621	95.4627	122.111	94.9744	142.408	144.498	155.893	150.791	84.3983	118.323
CUST_10643_PI425536763	89.6823	83.8121	104.698	136.458	49.1842	44.3031	131.424	93.7206	39.9442	103.733	92.1384	44.2134	91.733	72.8474	43.6748	36.5513	52.8294	56.4669	76.5101	51.7791	68.0076	60.3825	57.4699	56.9954	60.5934	123.741	86.4783	65.6594	57.768	99.3105
CUST_10644_PI425536763	152.423	158.596	127.875	179.538	187.535	140.74	278.27	176.751	180.036	291.683	163.261	153.219	141.726	157.885	149.551	128.92	211.228	184.041	106.906	131.202	142.777	142.557	175.211	132.326	147.436	143.97	114.897	130.467	167.671	133.421
CUST_10645_PI425536763	45.5086	25.8857	35.5994	57.779	33.7432	26.2692	64.2757	53.3639	29.9399	40.1664	52.9432	38.2523	66.7371	79.2019	46.6786	49.6838	55.5038	80.0704	61.4374	68.3507	73.0787	55.2056	63.1249	42.5386	83.4267	101.676	56.4581	53.1233	37.8624	41.3588
CUST_10646_PI425536763	268.626	320.026	262.032	345.354	226.096	249.481	381.359	302.392	200.176	313.649	283.761	241.577	236.387	333.962	233.155	203.369	250.032	122.906	200.526	243.735	295.032	228.678	319.142	243.292	352.74	390.444	244.205	268.253	195.587	208.61
CUST_10647_PI425536763	2563.47	1622.23	2527.42	4964.29	3803.16	3647.13	2431.15	1119.82	1330.13	2212.18	3140.8	1820.98	497.087	1066.47	666.21	597.33	1816.8	1181.94	1257.79	1149.93	2646.9	1935.77	2523.94	1477.4	2031.57	2379.51	3559.69	2729.68	1329.48	2168.65
CUST_10648_PI425536763	11.9801	10.3951	11.7126	59.788	19.6306	12.8209	6.69525	4.35543	4.32983	11.7139	43.3477	10.4802	3.02601	5.6601	4.78783	10.0928	9.40837	7.5297	4.50947	2.44647	4.23419	3.10665	4.43346	9.36444	2.92884	15.966	13.2925	7.65899	3.51734	34.6609
CUST_10649_PI425536763	65.4944	60.7788	59.5612	110.397	48.7555	54.6614	100.373	93.0958	55.2222	109.31	76.1219	63.6176	47.7175	37.0346	45.4276	35.2185	50.4855	39.0205	52.639	34.2704	31.2033	28.2124	39.3152	50.6904	30.6029	47.3125	55.9567	44.69	32.6368	79.0416
CUST_1065_PI425536763	124.118	65.5392	129.73	170.286	124.784	111.012	185.872	164.282	77.7034	167.026	159.369	87.5608	98.4364	106.055	102.795	157.242	126.499	142.6	89.9195	89.9698	105.005	66.4849	148.661	97.3729	156.952	173.172	107.533	94.18	99.7702	89.9121
CUST_10650_PI425536763	218.307	126.813	154.363	191.532	113.32	100.258	118.255	81.7571	66.6441	104.671	79.7037	69.3828	71.6005	143.404	73.6107	23.5111	119.909	148.315	119.144	117.792	186.431	97.4431	142.094	88.111	246.387	295.527	120.219	110.067	111.345	48.3715
CUST_10651_PI425536763	16.7051	12.6185	26.7083	32.3151	5.52331	3.69704	25.0322	16.0964	10.8563	5.62941	25.225	12.1892	12.2738	5.78152	5.43246	6.40644	3.86289	7.28855	10.5334	16.3973	4.27942	9.29363	10.6387	4.38196	14.4925	20.5108	16.0449	18.6965	5.32082	4.26868
CUST_10652_PI425536763	112.402	55.0312	91.8799	200.998	91.7041	91.3691	116.064	83.9655	68.8448	81.6622	167.716	71.8612	69.3305	107.598	87.466	78.6872	134.512	104.975	88.3668	99.9554	150.164	128.5	199.453	96.1703	140.586	151.257	153.885	126.284	116.516	110.515
CUST_10653_PI425536763	10952.1	7419.6	11001.5	23463.3	10319.9	14657.2	20252.9	8778.34	6413.11	16997.5	18757.2	9087.74	6632.51	11533.6	6437.74	7486.56	17619.8	10843.4	10712.3	10162.5	21688.7	14811.8	17595.4	14796.5	16682.9	18305	25988.4	19339.6	10083.9	12934.9
CUST_10654_PI425536763	59.7976	18.6455	24.1227	41.6706	34.5627	26.7708	35.554	49.7784	28.765	34.1778	60.6153	36.0389	38.0919	40.2825	31.3099	51.1337	45.2901	53.8442	20.5958	21.0177	25.3199	19.6713	32.8169	11.8014	25.6967	29.9902	22.6764	26.2883	24.7137	44.4323
CUST_10655_PI425536763	18035.4	5553.23	9344.34	21780	11857.2	12418.6	10613.1	9511.79	6429.2	9580.77	15517.3	9176.69	5691.61	13514.3	8850.74	7582.08	12880.2	16999.5	8039.76	9566.39	20414.5	12464.5	15792.1	10505.7	14378.5	18182.8	20023.3	15055	10530.2	10283.4
CUST_10656_PI425536763	61.8131	33.2289	67.4854	430.504	70.3148	363.735	286.597	88.2589	146.09	329.959	643.731	257.072	104.598	315.591	112.944	149.892	467.957	261.749	313.926	228.351	896.299	471.768	686.349	461.954	523.389	726.552	943.201	768.8	341.524	704.426
CUST_10657_PI425536763	23.7822	23.9024	28.9287	32.3246	106.604	22.4644	40.1484	25.9709	49.1517	45.9547	52.5722	31.2743	56.2972	36.0558	46.7695	61.0275	39.2658	24.4364	30.5736	22.8684	40.1056	23.2142	19.9865	12.3751	29.7966	113.876	21.8586	33.6635	33.3019	35.5767
CUST_10658_PI425536763	117.368	156.377	109.766	122.796	123.551	134.841	211.619	188.675	159.033	245.805	150.112	167.568	182.002	141.336	198.534	127.583	183.842	87.597	139.503	164.747	171.111	182.579	208.505	181.947	141.677	121.559	170.655	133.465	121.725	132.814
CUST_10659_PI425536763	9075.67	10575.6	8717.65	10268.6	8029.2	6821.53	14743.8	11684.8	8879.37	14844.9	9455.79	8706.59	12929.2	8953.93	7776.22	7203.09	8197.06	6042.24	8859.71	6986.92	9936.69	7617.14	7703.22	8145.15	8211.38	10284.6	10286.4	9477.91	6191.52	9199.12
CUST_1066_PI425536763	13.264	3.06295	7.0225	9.75211	4.69572	9.44944	4.94874	23.6981	4.24017	8.70715	13.257	8.25306	8.45651	5.11174	4.70005	7.03357	5.90749	5.64156	4.24461	15.5258	3.80543	3.48655	4.91133	27.6259	8.82566	14.2523	8.81307	11.1059	3.91255	15.7324
CUST_10660_PI425536763	24827.2	20513.2	20886.7	30007.6	21562.3	16373.1	22680.5	21504.5	14141.8	21711	18835	16416.9	13513.8	16318.4	16338.5	11924.1	18380.3	20448.9	8646.83	11458.6	12000.6	12186.9	18620.5	7643.66	13755.4	14049.2	9444.52	9391.88	13072.8	7447.32
CUST_10661_PI425536763	3.93969	2.72065	7.783	7.43918	4.62621	3.64594	4.75397	9.19397	15.1349	4.7465	5.14245	4.03626	4.03759	5.04397	4.3843	4.11594	3.42168	2.85487	4.05693	3.07891	3.85407	2.82757	4.13034	3.78741	2.61193	3.48531	2.86784	2.43223	3.1175	4.03088
CUST_10662_PI425536763	185.518	112.064	112.482	202.808	197.77	159.595	208.715	206.178	200.299	269.097	302.722	207.977	80.6008	120.767	165.971	96.3888	159.277	177.666	68.386	92.6073	92.9365	87.4778	156.867	70.6568	133.48	153.28	75.9083	105.947	153.44	92.8271
CUST_10663_PI425536763	254.115	336.094	224.731	3346.37	331.48	2213.65	1490.47	477.952	805.143	1264.59	3466.22	1830.13	454.647	1307.61	638.138	650.335	2587.49	1493.82	1545.68	1610.86	4200.27	3290.86	3889.8	2647.91	3055.75	3836.95	3996.62	4479.27	2420.46	3465.31
CUST_10664_PI425536763	662.643	309.468	571.289	1524.17	523.624	796.774	914.069	586.741	386.751	647.772	871.765	593.539	335.675	797.365	509.761	208.501	884.743	916.198	444.334	742.492	1078.43	843.981	1018.01	598.126	1025.28	1079.15	992.817	925.005	733.789	603.884
CUST_10665_PI425536763	76566.6	31821.3	66731.5	94427.7	59895.4	51998	74590.7	72078.1	43292.1	70175.6	67668.4	56825.3	47019.9	48854.5	47490.4	41766.3	54651.2	65805.8	29739.2	38786.9	38577.6	42939.7	57448.7	30482.1	45524.2	48308.6	35955.8	35113	43063.1	27675.8
CUST_10666_PI425536763	100.408	77.9887	114.415	293.013	150.173	134.185	214.143	145.801	127.996	200.767	458.929	160.451	154.07	212.906	201.748	279.656	291.976	317.2	160.365	213.027	246.649	188.502	352.977	199.488	215.983	231.09	158.217	162.658	218.036	235.967
CUST_10667_PI425536763	991.766	79.5681	860.776	9669.23	792.683	5660.33	5195.66	1181.62	1643.37	3268.93	6078.76	4389.76	1452.79	5459.55	1426.38	737.527	5027.85	649.917	4548.24	5161.03	10211	8224.34	8658.76	6308.99	7955.97	10787.6	11653.3	9341.83	4274.57	6290.17
CUST_10668_PI425536763	915.72	548.302	756.419	1593.91	661.542	673.502	595.539	511.827	189.033	344.431	600.81	391.082	166.949	467.248	238.915	129.115	445.536	241.239	253.188	476.269	460.479	439.252	672.741	305.094	593.487	648.81	602.222	420.199	514.112	256.291
CUST_10669_PI425536763	49.289	32.8297	48.618	89.0506	62.0263	68.9794	110.989	51.9084	59.2362	92.9204	139.073	72.6611	27.1991	50.4182	44.4032	34.4721	74.3641	68.6783	39.3345	45.2285	89.9761	57.0723	92.2743	78.0443	76.7313	97.5827	107.403	104.258	48.3798	85.972
CUST_1067_PI425536763	5.18094	37.5979	10.0326	6.55727	4.24631	3.38018	5.40698	3.90777	21.553	9.15308	6.31628	2.35984	6.47643	7.65202	4.1023	4.00288	3.33445	2.85487	4.05037	2.16938	5.97957	7.92194	3.88084	3.77006	3.71864	8.38303	7.25377	6.64292	2.9779	4.61371
CUST_10670_PI425536763	87.358	98.4884	90.3895	205.667	119.654	83.9231	53.389	33.8574	66.1493	142.669	271.737	77.958	49.5728	38.6967	54.923	119.909	95.5369	65.446	62.688	51.5936	124.376	58.4875	83.4357	111.189	91.7046	120.986	98.7027	121.526	101.646	180.208
CUST_10671_PI425536763	16.1098	6.55341	18.7931	33.907	11.3828	16.2152	24.9344	6.69092	6.25934	12.2744	48.6365	16.9927	14.8991	21.9876	22.1351	17.1843	29.6497	4.78452	13.6852	11.4183	33.0366	21.4358	28.4696	15.8053	28.0886	25.7764	32.352	29.1732	21.8643	18.6746
CUST_10672_PI425536763	29.9166	12.2394	28.2692	61.1831	33.6643	30.6292	19.9	14.2253	17.5529	23.5477	34.3293	19.1144	9.98276	26.7054	12.7098	18.5416	18.4759	21.0482	16.5733	11.1373	33.6963	19.2294	14.7958	21.2196	22.6855	39.7184	27.9735	24.5709	10.8833	17.2553
CUST_10673_PI425536763	31.009	20.9935	20.9717	26.7576	15.8949	19.3078	46.6319	31.1393	18.9821	14.4879	18.6052	12.4783	8.4615	5.47059	5.31637	5.71905	32.8959	13.232	4.36271	12.2246	4.09776	8.78255	16.444	9.05659	11.0377	23.1097	7.60668	4.06953	3.53426	4.39277
CUST_10674_PI425536763	40.1863	21.1561	35.1151	67.8386	20.7736	40.6893	34.8934	34.9105	26.3951	38.5607	56.3182	32.7144	32.4265	40.6178	34.0661	40.1668	53.3263	61.3694	40.7529	41.2422	49.8494	41.941	47.7136	39.3207	37.6161	43.9006	50.7527	56.373	54.5956	55.0426
CUST_10675_PI425536763	88.9118	62.9226	72.3048	102.397	46.0306	43.785	77.0566	206.078	54.2124	53.5534	55.9562	37.9225	71.5557	53.1489	53.4763	40.0544	53.631	78.9904	51.7553	70.2284	46.2475	56.072	78.0119	142.481	70.7684	85.7808	36.2547	30.3517	51.7791	22.3118
CUST_10676_PI425536763	25.5021	20.402	24.1742	34.7012	29.8861	22.8587	65.5936	50.0233	39.6084	42.9522	60.079	60.5473	23.9447	19.4591	10.5222	16.7961	29.3147	23.3257	10.4515	4.69073	20.2754	6.76217	9.78455	4.71332	14.4932	15.992	16.5707	16.711	6.87965	17.6063
CUST_10677_PI425536763	3514.82	1459.55	2372.14	4155.94	2959.13	3107.22	2315.32	1587.16	1746.96	2566.51	3139.03	1886.73	811.97	2140.11	1911.13	904.805	3200.11	3767.68	1278.49	2117.99	2573.61	2435.41	3150.97	1645.73	2768.96	2205.71	1724.84	1778.62	2871.75	1212.71
CUST_10678_PI425536763	85.6516	26.322	62.1643	285.054	54.3401	167.396	184.992	57.901	56.066	77.0995	181.234	89.696	37.5107	143.649	71.5098	24.5736	177.035	82.7412	121.469	150.59	351.168	251.318	309.54	170.843	301.26	336.961	344.756	299.295	149.66	192.807
CUST_10679_PI425536763	15.8461	5.81345	11.0248	51.5856	12.6022	39.7497	31.2157	13.4941	10.3514	16.0487	44.9808	23.127	12.3349	20.2909	12.0144	6.25481	31.4996	11.8546	16.4367	18.8026	48.1753	28.4305	44.3528	32.9918	36.6079	47.5327	81.529	45.7457	24.1744	23.9001
CUST_1068_PI425536763	7.29284	2.43113	4.77622	11.5632	4.89241	5.96337	5.65332	4.87859	4.32941	5.86168	8.69407	6.61915	5.80423	5.38283	4.61838	3.45721	3.59598	4.28711	18.3239	5.63853	10.3344	8.20031	4.22906	4.2534	8.33072	12.4117	22.4184	8.78426	3.29516	12.909
CUST_10680_PI425536763	6.06544	2.76575	5.37136	12.1785	5.02112	4.59365	10.0394	4.37638	4.55265	13.8219	15.3691	5.48535	21.0442	21.8118	26.5798	11.0992	27.4127	16.9587	13.5339	25.9104	32.0862	15.1608	29.0502	21.774	21.3221	19.2954	20.1679	10.738	20.4902	10.5612
CUST_10681_PI425536763	53.3338	24.1215	46.786	125.362	43.8443	46.9537	83.8706	44.4827	38.8348	63.7782	95.3093	47.7663	44.9798	60.9624	66.4597	41.7271	74.0535	25.0758	44.0375	57.9634	59.5948	48.081	72.7166	70.3714	114.908	103.319	103.28	106.267	71.2457	49.7868
CUST_10682_PI425536763	41.2491	28.8905	47.0669	40.7181	36.6187	26.7426	50.2542	52.4538	14.3018	31.779	30.5652	28.1802	29.8082	36.8724	28.5165	19.1163	24.9504	37.7249	26.8417	28.7001	33.0492	17.7284	34.0531	17.0107	45.9987	58.0977	36.4532	32.622	29.116	29.085
CUST_10683_PI425536763	190.757	71.3723	162.553	197.888	194.021	88.4419	164.153	171.784	90.6904	258.983	224.422	114.14	138.653	168.025	118.254	123.836	161.62	303.911	140.828	111.009	120.779	154.843	202.983	90.9854	157.632	207.7	129.119	101.015	231.073	102.89
CUST_10684_PI425536763	96.7847	84.4361	81.4873	78.9162	69.1932	61.7471	117.567	97.5999	104.847	124.595	110.633	78.1077	120.994	79.2568	104.494	62.819	135.173	119.335	58.4453	71.5027	83.9878	80.6219	85.6574	68.6431	98.1603	87.9859	73.2712	78.2527	55.7637	60.3026
CUST_10685_PI425536763	15.6638	15.7261	25.5653	37.7723	39.2748	52.8235	23.8072	21.7494	25.7463	45.3832	70.6743	19.6374	17.4385	20.0517	26.417	72.131	53.4354	33.3824	17.8651	22.2119	44.9238	18.6911	59.1718	40.4835	37.2681	32.1753	43.1555	44.5813	42.5594	62.5771
CUST_10686_PI425536763	39.426	31.3773	27.977	181.869	27.2318	107.523	93.2903	32.9799	35.2697	42.7833	114.94	76.6865	33.495	92.8076	27.9254	20.027	111.19	29.8375	77.2917	78.5906	207.287	137.86	152.169	95.0824	130.534	229.346	210.473	170.512	74.5777	126.008
CUST_10687_PI425536763	144.63	126.705	121.522	125.4	101.242	76.9223	366.515	213.24	109.662	249.16	97.8163	135.47	62.5525	65.6872	65.2363	44.3766	41.4082	42.1584	3.86881	26.9423	15.0162	13.8197	22.8779	10.7126	25.2974	24.6011	15.1519	17.5755	31.6818	8.95169
CUST_10688_PI425536763	124.102	74.726	163.081	217.195	114.776	104.656	141.812	141.734	56.2857	91.5179	106.516	89.7546	82.092	71.3602	58.9743	40.6588	73.884	67.5722	59.6158	69.5512	96.3625	68.9769	78.0206	60.9912	89.6663	110.53	82.3265	70.2705	53.652	52.6809
CUST_10689_PI425536763	3.70275	2.24819	2.95734	4.51186	5.38353	3.55358	3.16153	4.62578	4.69212	5.59491	4.22715	2.75991	3.11019	5.9419	5.08421	3.69954	4.20776	3.72799	4.61118	4.26167	4.46556	3.29747	4.76627	4.50955	4.14172	3.87642	3.31291	2.81877	3.71815	4.29707
CUST_1069_PI425536763	242.506	82.337	165.962	416.657	167.487	300.414	401.337	187.177	160.685	328.431	404.817	216.205	142.8	350.257	173.35	125.369	366.745	188.363	211.751	336.333	526.697	385.279	542.065	311.327	516.345	584.849	608.827	477.617	358.212	340.309
CUST_10690_PI425536763	621.113	381.555	448.019	707.183	610.814	600.187	693.832	491.878	516.586	844.149	766.615	535.392	162.174	173.046	228.5	214.413	186.508	147.67	69.5448	50.8176	127.2	72.0396	96.0795	132.144	84.8863	108.785	112.177	115.668	77.6885	108.911
CUST_10691_PI425536763	141.436	96.7888	129.469	213.626	130.367	120.966	142.651	124.352	96.4766	122.57	129.987	150.783	127.538	137.857	105.301	96.343	153.297	129.699	101.714	143.341	211.581	125.697	175.614	122.263	158.544	186.082	173.201	142.527	119.476	148.411
CUST_10692_PI425536763	236.209	171	271.305	267.226	206.796	161.32	273.664	297.599	147.725	297.1	140.069	203.381	212.401	278.916	178.251	140.041	180.865	164.398	171.246	212.452	178.428	107.165	180.766	160.655	229.543	217.822	154.876	157.396	153.974	170.774
CUST_10693_PI425536763	604.782	365.916	766.423	1085.46	523.466	795.925	871.419	521.056	453.772	695.789	792.987	612.694	401.74	682.221	495.687	367.921	607.088	576.766	541.984	572.103	838.52	733.745	832.926	613.174	799.054	974.297	800.311	838.646	496.864	703.376
CUST_10694_PI425536763	22.9213	4.13399	23.5941	65.6675	21.337	63.6704	47.7791	13.8026	13.6597	40.2005	63.1024	46.3723	14.9976	33.7146	10.7924	7.98135	53.2923	36.4768	33.2228	41.2126	60.4388	42.4505	76.219	35.2476	61.5588	71.4637	72.9286	59.8623	43.9509	50.6279
CUST_10695_PI425536763	305.054	127.762	240.758	253.458	145.3	98.0329	271.927	326.206	120.607	248.675	160.85	163.068	127.027	163.931	120.078	74.3803	104.123	141.232	35.7622	65.6289	42.2211	58.1309	72.1723	43.7016	95.1683	112.478	38.2772	37.9598	70.4898	31.0329
CUST_10696_PI425536763	2873.88	486.792	3194.6	8861.92	4094.09	5242.08	7129.68	2641.22	2877.82	5949.37	7725.95	4227.06	2508.36	5049.95	3061.06	3051.47	6372.5	1798.85	4704.86	4800.22	9332.27	7139.32	10308.4	5074.93	8100.01	8697.67	8968.5	9611.61	6575.31	6864.44
CUST_10697_PI425536763	2.84338	8.69387	2.85353	5.12316	9.42596	3.27109	3.22741	4.32073	4.28173	5.32052	555.586	4.53829	3.0381	5.61093	4.74487	3.46469	3.78233	2.85487	4.48442	2.43996	4.20656	3.09537	4.39108	4.33804	5.46754	7.01099	3.16109	2.63609	3.45472	4.09239
CUST_10698_PI425536763	30.566	34.7474	56.6737	49.8519	28.9694	25.7319	29.6728	45.2123	20.1501	30.2614	36.8435	28.1655	15.0507	22.783	26.321	21.627	12.1051	30.237	13.1828	19.9393	12.2971	18.1275	14.3243	8.53463	18.907	28.2937	13.6614	10.9752	17.8916	15.2566
CUST_10699_PI425536763	64.8889	37.0501	52.2575	99.0094	53.1689	57.6466	108.518	96.0509	87.8681	142.546	86.4143	67.7725	380.266	174.468	162.972	182.849	211.539	177.475	219.222	170.28	246.11	198.888	183.979	229.634	146.875	201.482	279.527	220.216	144.65	354.197
CUST_107_PI425536763	3861.56	4306.52	2556.03	5436.11	3682.94	3126.62	3253.65	2899.69	1803.07	2618.52	2438.99	1946.66	1621.67	1464.76	2218.67	1841.59	2335.44	858.463	688.083	463.94	581.934	826.506	1277.69	425.209	460.201	282.137	239.993	589.253	2167.41	224.641
CUST_107_PI425708691	114254	150439	105618	158769	115993	98919.2	121997	112492	84016.5	130825	112219	94449.8	89285.8	82743.7	82555.8	72553.1	118977	71155.8	72638.4	81621.9	63765	86812.8	102194	72600.1	86279.5	96183.2	77911	97908.3	107467	92339.2
CUST_1070_PI425536763	188.858	112.986	262.633	373.721	334.914	238.143	425.371	167.014	159.965	275.336	390.805	274.729	66.3617	166.58	58.9604	91.3297	154.871	186.141	151.982	106.059	327.32	159.879	273.04	159.35	289.055	258.678	292.586	313.184	110.692	387.771
CUST_10700_PI425536763	22.7288	17.0401	23.9118	29.2622	14.5347	10.217	18.1687	16.0084	13.7449	15.8111	20.3853	13.3887	10.4093	4.799	7.53016	12.5558	16.0731	6.56094	3.86288	11.9599	8.3706	9.03201	4.58289	12.0622	21.7046	25.1591	5.31773	10.9486	13.4507	51.3986
CUST_10701_PI425536763	678.611	867.464	697.489	855.614	520.994	459.591	1054.36	767.233	576.722	851.723	565.065	446.537	763.985	614.503	519.268	604.882	516.652	531.88	547.089	589.122	467.761	455.615	520.538	467.6	526.756	698.596	462.336	373.006	450.711	566.521
CUST_10702_PI425536763	2.80175	2.91371	2.79761	4.04457	4.89921	3.2453	144.046	4.26327	9.28768	19.1118	3.01799	61.9463	2.9579	63.7055	4.69718	5.20143	3.75689	2.85487	17.5336	2.40184	38.826	74.6433	88.4179	4.22261	45.1245	103.615	8.41833	72.1689	60.9089	8.14474
CUST_10703_PI425536763	58.6614	7.20424	71.6307	117.002	62.4448	78.0683	116.056	49.607	50.9979	106.395	96.9268	61.4263	78.0845	66.4828	51.9347	37.9085	78.4501	52.9535	62.3434	61.4656	95.8754	90.5043	89.3986	78.4034	111.831	114.64	112.896	82.2641	52.5524	73.0103
CUST_10704_PI425536763	200.138	141.694	164.172	280.356	141.954	144.041	185.363	136.594	120.188	141.981	117.18	118.931	159.673	242.139	158.346	92.1282	210.012	353.255	209.544	327.645	355.938	319.211	458.757	167.448	322.091	302.192	192.373	171.452	194.993	99.2576
CUST_10705_PI425536763	2833.84	1999.82	2350.97	3385.46	2847.45	2241.08	3051.4	4347.79	4036.69	3359.41	3807.01	2612.95	2008.72	2240.5	1930.84	1148.67	1680.35	2018.78	1071.02	1059.35	2386.49	1621.17	1166.94	1442.76	1591.89	1718.71	2498.38	2511.21	1210.47	2485.25
CUST_10706_PI425536763	61.0251	38.9152	49.3939	80.3182	39.4303	50.8329	92.0896	52.001	41.2164	96.7605	43.3252	40.4062	49.782	46.7914	46.6556	38.9647	53.3755	77.198	78.455	160.213	86.4252	92.3493	103.875	51.2403	215.215	187.781	130.275	133.473	181.136	119.567
CUST_10707_PI425536763	16.9224	18.4143	20.4491	44.0823	16.7171	24.2828	24.9905	33.628	46.0729	55.2519	62.1933	32.8406	33.9593	18.7004	30.5252	36.861	31.0204	29.0263	17.572	25.4885	55.2395	17.0829	40.7119	34.0264	24.7487	55.8486	62.2275	45.8845	23.3047	143.424
CUST_10708_PI425536763	384.548	112.667	259.753	416.012	221.484	224.518	201.677	153.431	175.098	154.947	176.476	142.536	152.432	417.63	344.589	300.71	425.934	672.135	307.815	592.24	333.199	450.241	615.341	243.409	497.618	336.094	327.781	208.479	427.616	162.088
CUST_10709_PI425536763	67.2781	31.1928	26.3897	87.3082	38.1664	78.5625	80.7776	35.2483	48.8941	92.5931	140.097	80.4272	21.1681	80.1629	39.9269	22.0514	106.527	25.2106	46.3008	42.6192	124.206	81.7858	118.118	67.2903	110.628	114.326	146.863	106.567	57.2982	73.6307
CUST_1071_PI425536763	19.7053	22.8335	31.2541	20.5183	30.4994	15.4482	62.0808	20.8983	22.1091	20.0643	26.8672	29.0587	23.508	31.3305	20.5214	2.97956	29.8234	19.3787	17.9214	26.029	49.7532	31.6269	38.8229	37.8244	59.0048	68.3911	47.5759	58.7842	22.7515	47.5706
CUST_10710_PI425536763	972.815	431.588	860.148	1346.94	828.899	581.822	782.379	663.694	547.431	615.209	543.793	540.238	510.206	611.836	468.195	382.724	652.763	790.089	603.869	614.62	812.12	622.917	945.069	605.723	941.85	863.524	772.606	560.451	618.494	426.606
CUST_10711_PI425536763	17.2399	16.6251	20.5063	19.5488	32.392	6.30505	34.0487	23.9698	14.5185	29.5742	28.3656	23.584	24.7775	15.5218	21.7665	30.8579	14.2565	19.2338	27.8596	19.0084	16.2867	16.7395	13.8162	19.6459	24.6982	34.3389	28.2083	29.9137	22.02	42.7904
CUST_10712_PI425536763	605.943	181.873	259.285	480.225	348.35	362.095	635.586	628.176	443.759	867.412	739.506	590.427	388.365	526.574	517.414	233.854	743.131	1340.7	253.5	534.473	325.373	411.603	827.149	429.17	624.515	536.397	366.607	414.769	722.671	283.359
CUST_10713_PI425536763	2.80463	2.09585	5.5439	4.36168	5.11746	3.49165	5.71249	4.81663	4.44965	5.41749	3.24001	2.71115	2.95518	5.56655	4.79648	3.56491	3.70104	2.85487	4.46716	2.5159	4.19686	3.1844	4.38972	4.35776	2.93022	3.69638	3.4891	2.71177	3.42403	4.37842
CUST_10714_PI425536763	122.183	72.8436	95.4517	246.342	85.4079	171.213	159.129	110.209	108.165	108.044	131.277	136.196	101.509	138.432	84.4942	51.0666	116.776	121.674	116.951	167.299	229.508	166.373	149.145	128.429	252.994	312.984	222.589	253.793	102.913	147.988
CUST_10715_PI425536763	503.293	171.123	437.27	847.789	399	496.263	564.814	338.806	291.166	475.12	650.563	381.467	272.216	415.172	305.437	213.017	495.163	506.367	326.304	469.975	583.27	481.433	625.659	480.642	566.775	600.118	586.748	528.804	436.719	472.038
CUST_10716_PI425536763	63.7397	22.1266	48.5092	134.303	31.17	89.1339	82.7552	27.6334	42.6111	65.3821	372.022	68.622	38.8753	72.7772	40.999	45.3117	89.554	66.7144	76.4137	64.355	171.819	117.808	120.073	82.1515	126.256	171.799	194.093	147.602	74.8369	106.32
CUST_10717_PI425536763	3944.88	305.132	4403.89	8573.29	5406.09	3851.64	4134.18	3097.17	2275.02	3902.22	5201.19	2805.68	1695.14	2870.75	3415.01	2943.68	4591.89	1144.71	1664.74	3038.83	2316.66	3042.85	6700.95	2154.85	3081.7	2221.08	1720.37	2203.79	4205.84	1682.41
CUST_10718_PI425536763	157.769	109.885	109.55	323.396	141.077	229.757	343.349	131.696	149.138	212.625	287.813	209.184	127.452	283.163	178.105	98.5283	270.322	266.53	178.027	213.241	415.916	283.323	345.032	254.461	388.717	476.317	463.501	404.126	163.663	305.022
CUST_10719_PI425536763	25.2823	8.41291	36.2994	203.833	39.7681	86.89	114.091	24.83	32.8088	65.7804	92.0396	167.778	18.0049	210.385	21.4612	213.148	106.314	15.4922	72.5808	64.9826	255.944	155.737	243.348	80.2022	188.373	191.61	221.879	280.492	72.9767	179.863
CUST_1072_PI425536763	36.9514	22.4466	28.273	105.966	51.7361	110.79	102.192	51.3198	62.7487	143.931	181.741	83.472	43.1781	97.2159	55.1781	52.331	175.66	68.5422	102.647	88.0088	230.082	154.066	181.58	141.147	158.473	181.128	219.932	245.461	97.8692	202.888
CUST_10720_PI425536763	63.8808	32.4184	48.7818	87.3786	71.2918	61.8478	55.6468	48.9306	56.5365	84.734	101.234	66.621	36.5956	49.4565	43.6424	49.5462	65.9789	44.1475	34.0978	44.2486	82.3607	45.9016	58.9184	53.8439	44.7535	74.5551	81.2219	73.0754	51.3159	60.2639
CUST_10721_PI425536763	2.60945	2.60067	2.68366	3.76988	4.46138	3.74145	2.71164	4.0042	3.93656	4.72707	2.91068	2.42264	7.09663	5.09079	4.36423	6.91825	3.49242	2.85487	4.06361	2.28605	3.94966	2.85662	4.06205	4.00915	3.70599	3.54538	3.01554	2.46481	3.10976	3.9575
CUST_10722_PI425536763	112.788	11.1293	97.756	187.205	72.1573	132.447	136.99	72.2505	51.8132	97.0535	142.04	81.5829	76.1585	118.962	58.3689	41.86	106.778	18.6968	107.794	98.4626	205.65	122.841	133.583	116.612	201.764	279.816	230.848	191.862	71.6894	109.626
CUST_10723_PI425536763	363.326	205.484	372.544	534.91	401.127	304.577	400.185	252.905	232.405	457.139	342.474	278.226	175.501	234.545	187.237	172.94	242.637	219.976	171.887	155.212	280.663	215.214	330.482	168.768	246.403	325.89	307.488	244.905	183.881	169.94
CUST_10724_PI425536763	63.7825	43.4544	54.4213	69.8436	44.203	43.594	49.9202	31.3843	23.6655	32.8717	43.9875	37.8986	28.4305	38.159	19.247	28.6564	43.9673	24.7446	28.6831	38.5058	44.8758	44.7559	40.2014	27.1645	44.6913	59.6371	50.9878	47.67	29.5098	41.0191
CUST_10725_PI425536763	88.6592	38.6484	85.3622	175.526	80.6512	125.712	134.421	84.0951	62.2888	82.865	127.807	79.8338	91.4746	107.345	68.6693	60.5272	121.584	100.865	90.2924	93.231	184.84	114.989	124.251	107.709	132.41	211.748	199.088	142.271	86.1653	12.9791
CUST_10726_PI425536763	43.8422	48.3835	45.7668	90.0033	68.4633	58.8984	42.8894	30.278	57.2386	79.0366	267.789	44.641	45.4073	57.6835	38.1309	82.156	87.0062	63.4828	57.4836	33.4218	68.5187	40.9861	59.3308	55.3841	36.8269	57.5666	78.3193	54.5375	56.5527	189.543
CUST_10727_PI425536763	3.01522	1.86165	2.97492	4.26968	5.16171	3.44149	3.04986	4.51815	4.58503	5.46328	3.1348	2.72973	3.13014	5.85142	4.99001	3.61275	3.99313	2.85487	4.66652	2.57994	4.4557	3.12179	4.71014	4.43999	3.03148	3.8998	3.19578	3.28654	3.56354	4.1026
CUST_10728_PI425536763	214.795	126.177	115.703	214.053	178.897	139.225	664.716	353.29	426.624	597.278	384.27	297.921	62.2129	155.886	81.2556	58.9899	45.5214	77.0118	39.5549	71.7782	60.7346	53.6458	41.6256	32.6731	79.3718	89.0702	39.4584	45.4816	43.0487	48.7922
CUST_10729_PI425536763	40086.5	25184.8	31992	45548.7	23489.6	19689	40047.5	37002.3	15700.7	29377.4	22289.3	20483	26340.9	27788.7	23802.1	16544.6	23603	31997.3	14043.1	19743.3	16275.4	18700.9	25786	12913.4	22776.4	25952.3	14712.9	13794.2	15127.2	9749.63
CUST_1073_PI425536763	17.0321	6.81195	16.8974	22.5887	8.48073	14.5875	22.6285	24.7619	4.18383	13.9228	14.7131	13.8763	13.9014	12.3408	6.09974	7.63362	7.13606	3.20724	8.6539	11.2068	13.5584	8.09444	9.84301	7.84461	12.8247	22.2457	12.1104	16.782	7.76829	12.5087
CUST_10730_PI425536763	158.734	101.432	141.405	451.615	126.76	246.486	378.954	120.478	91.1309	139.153	257.29	163.963	66.7991	245.506	81.1757	43.9966	209.369	231.975	153.016	189.031	432.359	265.507	368.17	190.7	335.987	462.685	426.568	278.663	157.957	185.379
CUST_10731_PI425536763	224.608	8.84837	300.738	548.936	351.198	368.606	392.455	213.735	281.663	505.251	617.204	330.313	276.782	283.395	240.811	264.819	424.398	137.731	316.146	235.867	586.951	405.423	483.029	417.656	318.725	400.264	658.943	610.136	297.216	674.087
CUST_10732_PI425536763	11.7601	9.39748	18.9911	15.4731	15.5422	9.99779	31.9723	19.6269	15.5834	26.8188	18.4399	10.4284	19.5801	10.5098	12.8491	7.74003	14.5526	15.2659	6.48516	16.3416	9.29057	14.4459	13.3256	12.3846	22.6415	18.5367	16.0118	12.6538	18.7346	18.5759
CUST_10733_PI425536763	2.45658	6.69051	10.5381	17.5845	20.8217	31.6487	18.886	9.57105	15.0433	17.1259	21.2411	3.30049	6.0558	4.73037	7.43539	21.5763	24.1826	14.2673	22.7421	19.5883	32.9047	21.1683	34.527	23.6458	34.1603	46.1113	46.8294	29.6675	23.7184	23.7631
CUST_10734_PI425536763	21.4422	18.3354	19.3527	23.3436	24.534	20.0861	26.973	31.9531	24.8295	35.9831	20.4519	19.2036	17.3713	21.0831	35.3647	33.0541	21.3077	18.6688	14.596	13.6883	17.5085	7.96157	14.7774	23.3285	23.6759	25.129	11.4567	11.6008	23.8208	11.4046
CUST_10735_PI425536763	2424.73	1219.02	1702.57	3118.46	1996.96	2078.65	2206.3	1747.34	1204.93	2107.42	2485.33	1706.39	1017.63	2223.86	1487.27	871.201	2373.53	2690.34	1174.34	2119.67	2485.13	2136.97	3332.63	1488.55	2246.01	2135	2237.42	1749.55	2236.82	1432.15
CUST_10736_PI425536763	417.122	167.988	359.132	1672.79	415.914	1253.73	1361.74	329.707	406.442	886.379	1772.94	902.082	291.532	1109.36	303.168	265.266	1215.75	991.706	800.445	744.668	2137.88	1312.04	1864.37	1124.37	1827.92	1899.44	2424.64	1709.05	890.452	1339.33
CUST_10737_PI425536763	12.3461	5.87424	16.623	55.7369	11.4394	50.5706	27.5173	14.6449	11.1796	44.5266	54.0209	24.1785	16.3919	191.267	10.8208	4.63916	29.3434	28.2105	28.629	43.2091	72.8168	48.7953	57.5329	32.8855	58.7789	71.3455	86.4285	50.814	40.5131	32.8896
CUST_10738_PI425536763	3009.78	2322.62	2741.22	3605.81	2887.12	2380.15	6499.92	3989.02	3925.11	6882.04	4423.46	2953.54	4505.48	3490.2	3999.55	4210.9	2751.51	2266.25	2896.75	3350.12	2927.81	2822.98	3826.3	2674.5	3473.57	3413.99	2844.05	2981.99	3488.66	4136.34
CUST_10739_PI425536763	88.5549	49.2688	68.1346	117.905	56.6713	68.7218	98.5818	107.223	48.221	93.9085	69.0704	52.8248	53.7532	66.0215	51.6809	66.63	65.3857	18.0488	37.1913	56.761	43.4102	40.7457	71.6812	39.8451	137.511	70.6566	44.4831	46.1904	43.4517	29.4587
CUST_1074_PI425536763	102.246	76.7118	66.7847	169.257	83.805	115.988	257.218	115.042	92.5819	152.217	163.165	141.774	85.9215	174.522	105.272	59.6719	172.816	219.601	124.073	155.734	231.699	191.719	249.457	142.596	265.956	341.857	226.622	231.457	175.951	143.921
CUST_10740_PI425536763	172767	119132	160858	191434	136104	125581	188983	166774	112609	170886	153304	136256	124888	131683	113443	105120	128353	155318	89602.7	108128	101525	117586	144521	83644.9	118216	127342	108148	104106	109878	85077.6
CUST_10741_PI425536763	493.308	273.623	384.311	1181.99	428.506	744.158	664.74	363.477	303.912	540.183	800.757	497.49	157.456	554.39	352.564	126.421	790.726	645.884	348.152	475.052	840.576	596.354	888.34	535.976	703.363	738.633	836.964	744.586	483.15	492.398
CUST_10742_PI425536763	81.7998	51.8427	68.6417	97.5291	58.146	85.0803	154.729	85.6039	71.4639	173.843	116.625	85.314	109.578	127.874	83.166	77.8066	121.42	90.7656	137.013	100.023	247.561	119.397	122.865	113.617	176.568	249.093	247.795	197.197	82.8902	173.742
CUST_10743_PI425536763	6.73333	2.9121	11.4724	17.3651	15.1648	19.2924	12.4285	17.308	4.99655	5.52894	15.044	9.51121	5.63477	6.65443	6.95009	13.7138	9.19578	10.8199	7.91682	10.2735	12.4461	8.23965	13.6174	12.0704	18.5562	23.3822	21.803	15.3438	6.88276	20.1736
CUST_10744_PI425536763	57395.8	22450.3	51074.4	63965.2	42203.8	34252.6	50803.2	46044.8	27233.5	46724	46463.1	37976.1	27444.1	33893.5	28920.5	23723.8	31663	32580.2	16948.4	23209.4	21471.7	23194.7	34075.1	16835.8	28082.5	29744.2	18669.2	18262.3	22440.8	13666.7
CUST_10745_PI425536763	207.329	12.877	204.738	291.04	214.051	170.552	127.175	102.879	77.2494	144.102	167.201	118.406	88.8006	140.976	116.516	88.6614	197.08	2.85487	106.392	134.972	149.101	165.323	274.463	110.643	155.583	169.82	125.65	111.516	184.343	100.934
CUST_10746_PI425536763	67.8671	60.0844	66.366	60.4756	31.4828	35.8436	82.9466	69.5463	52.2311	60.9048	53.9844	37.2034	89.3388	50.7537	41.665	37.9305	58.903	48.25	59.6407	51.3326	46.3325	36.6423	36.1413	53.461	60.0651	90.4329	53.8183	48.5203	32.1644	49.8565
CUST_10747_PI425536763	323.689	233.767	244.142	393.23	262.395	232.269	388.121	372.726	271.233	458.892	417.384	244.849	270.694	404.293	455.608	446.615	576.843	559.779	299.302	430.06	299.293	444.088	587.301	280.222	423.146	431.753	287.072	297.007	374.249	271.152
CUST_10748_PI425536763	12660.1	5939.74	8274.41	21118.1	12088.7	13477.3	18693	14600.2	11271.3	19521.5	19728.3	15132.9	9321.62	13460.6	12372.4	8410.66	18704	17729.5	9744	10220.3	16387	15765	22419.9	12587.5	13877.8	17335.6	14225.5	16174	12762.7	11724.1
CUST_10749_PI425536763	667.378	327.86	533.424	1700.7	584.827	1092.79	850.705	463.745	407.353	664.423	1459.23	779.307	305.68	1013.04	520.111	311.118	1367.52	1462.08	634.906	840.657	2072.6	1338.47	1797.21	992.818	1300.97	1464.04	1915.2	1531.81	1033.73	1026.89
CUST_1075_PI425536763	2336.15	314.96	1849.29	2529.09	1935.12	1441.27	2267.29	1815.51	1411.55	2281.17	1823.1	1611.34	1370.86	1795.4	2187.49	1527.46	2388.3	161.458	1767.53	2674.68	1768.42	2292.7	3994.13	1467.68	2416.69	1955.86	1411.94	1577.38	3154.18	1356.61
CUST_10750_PI425536763	36.8964	34.9985	35.5162	70.1865	23.8571	32.8496	51.1793	47.0489	17.9276	42.6506	52.7871	23.1084	28.2432	39.8897	38.0048	28.0686	28.2653	37.2104	27.7928	25.9985	44.8499	25.4882	35.5961	30.7814	72.9582	67.5143	42.9921	64.6107	37.6709	25.9315
CUST_10751_PI425536763	2.94763	2.38933	2.88842	4.27511	5.15401	11.9615	15.8681	4.45552	4.54718	8.27557	17.816	13.1487	3.05645	5.77566	4.89853	3.57378	12.985	6.31403	310.249	6.18006	16.2127	9.22663	20.1669	12.2624	16.2918	16.6706	23.063	15.0732	4.24684	34.17
CUST_10752_PI425536763	1705.77	71.1887	1047.21	2887.17	1301.43	1785.7	1536.79	829.219	656.013	1292.69	1562.55	1251.52	435.76	1364.53	618.943	268.275	1315.65	168.193	911.364	1021	3159.16	1875.18	1766.29	1533.34	2258.6	2419.68	3147.55	2555.73	892.5	1606.71
CUST_10753_PI425536763	196.424	96.5333	112.724	160.678	116.32	97.3822	192.896	188.038	83.9289	188.785	131.744	106.606	177.574	163.755	106.197	81.118	116.324	178.702	85.3287	130.177	118.941	126.904	141.081	119.399	209.08	222.73	124.323	148.455	121.612	97.7159
CUST_10754_PI425536763	39.6548	28.3945	34.4356	79.8475	44.3297	41.7727	44.4289	230.459	33.0425	51.4513	79.7248	33.6214	39.8531	35.8673	32.6297	72.9706	46.5421	43.4391	40.7577	36.5963	57.53	44.4996	44.5533	45.3272	45.1024	53.4579	64.6891	43.3701	32.4674	65.6925
CUST_10755_PI425536763	849.785	372.109	585.98	1021.5	664.162	630.301	694.932	653.438	408.24	669.017	626.308	522.772	306.37	688.594	492.029	298.879	875.341	1123.78	455.79	806.467	639.177	679.475	1278.28	342.553	752.391	810.992	527.56	435.959	866.283	286.538
CUST_10756_PI425536763	629.604	135.632	548.44	668.529	461.932	302.289	627.278	529.193	282.861	360.314	355.239	321.796	249.814	354.469	182.217	176.681	239.019	95.7205	147.415	174.546	133.335	140.28	249.454	118.717	323.759	186.494	105.71	118.053	189.931	99.6018
CUST_10757_PI425536763	31.4658	28.7552	27.3388	51.8969	39.5314	43.7223	50.3147	39.7409	25.5204	74.3832	70.4138	32.2444	21.9398	28.5203	25.7123	46.3732	32.5751	27.3209	13.2004	29.6991	34.7454	30.378	53.7622	36.4501	44.1938	49.8723	31.508	34.1581	36.5442	23.6986
CUST_10758_PI425536763	36.362	24.5576	34.8106	69.2387	41.8529	37.9633	38.9376	43.9752	56.0074	70.7074	53.4286	45.2963	42.32	42.3256	32.4797	54.4345	46.8141	39.8361	50.5084	39.0908	50.827	44.714	47.3378	44.9745	43.4098	58.4198	63.362	60.074	44.3512	78.816
CUST_10759_PI425536763	157.236	92.7885	148.451	262.458	176.443	180.106	114.477	127.151	117.119	184.359	210.83	122.463	73.6375	94.4394	78.4616	104.409	150.368	116.303	89.4002	114.819	196.463	111.508	184.704	119.427	156.379	183.805	173.878	184.059	130.671	116.204
CUST_1076_PI425536763	169.54	148.107	141.875	545.663	239.594	523.631	477.055	247.492	294.146	492.217	1119.8	453.471	248.256	430.715	199.953	254.936	657.536	314.405	431.461	304.059	929.411	510.23	735.365	566.826	551.822	710.734	1183.49	1047.53	369.375	953.964
CUST_10760_PI425536763	154.829	106.556	159.981	214.054	187.913	133.483	168.721	159.185	103.848	197.689	226.084	144.354	135.611	99.7081	136.282	579.203	183.835	163.306	136.595	85.468	99.0212	105.066	157.249	132.952	145.373	205.881	102.573	99.3929	139.749	121.483
CUST_10761_PI425536763	2043.89	635.625	967.626	2288.83	1094.14	962.115	1811.37	1220.28	776.405	1490.82	1511.45	1173.78	654.844	981.607	876.501	509.487	1860.99	2290.38	800.217	1225.88	1247.23	1122.28	2357.61	864.32	1555.92	1466.36	905.803	1023.41	1536.35	911.069
CUST_10762_PI425536763	29.2448	32.5577	34.7712	59.1239	71.9901	33.0584	50.0057	55.2599	42.8977	55.5954	63.5059	48.1994	44.2097	34.6015	28.1434	42.7828	50.0787	38.3727	30.6387	34.6813	47.144	27.1739	53.9497	45.8718	42.0498	50.111	61.8362	61.9775	24.7408	109.556
CUST_10763_PI425536763	6219.64	3188.8	6298.75	11712.3	6677.97	6461.38	7753.6	4282.66	3324.71	6199.96	7057.11	4737.65	2437.55	4960.19	3536.48	2652.31	5831.18	6709.66	3491.28	4105.29	6207.2	5832.63	8876.44	3982.68	6394.04	7819.29	6827.94	5676.93	5034.6	3887.46
CUST_10764_PI425536763	574.65	714.019	561.026	939.885	660.487	667.79	869.915	627.533	703.029	993.486	1126.08	665.751	516.106	522.653	526.339	508.642	725.957	292.878	533.324	453.66	849.6	662.049	712.674	675.691	723.632	804.012	847.248	963.91	535.407	1051
CUST_10765_PI425536763	2538.14	1798.11	2061.66	3287.21	2428.77	2458.57	5034.76	3600.68	3182.82	6025.48	3885.12	3261.99	4908.83	3711.92	3953.9	3375.57	5429.37	3625.37	3916.63	3750.56	4931.99	4662.24	4792.8	4473.38	4970.8	5574.08	4995.08	4750.56	4290.86	4872.09
CUST_10766_PI425536763	141.498	169.562	110.181	316.873	188.933	240.733	140.719	147.848	118.844	220.863	297.123	139.818	53.1825	100.75	73.1554	63.4691	207.505	51.5057	55.8856	56.724	184.056	112.618	106.493	106.578	109.223	131.77	232.65	152.853	58.6953	107.141
CUST_10767_PI425536763	240.297	118.672	195.137	387.966	168.541	205.483	396.521	191.683	94.8012	227.101	175.083	215.22	124.365	183.355	116.198	69.5497	135.833	194.314	154.399	162.218	611.136	168.954	239.572	142.276	287.441	330.13	217.965	224.688	146.345	145.318
CUST_10768_PI425536763	433.538	538.711	436.271	631.134	446.781	405.495	603.257	383.18	269.266	464.195	577.752	334.612	311.758	353.772	335.517	338.843	423.524	379.827	336.574	315.6	488.176	403.904	524.263	356.68	336.051	416.897	452.178	442.836	339.43	373.589
CUST_10769_PI425536763	6.01726	15.8829	2.89964	4.70547	8.32317	3.93644	13.428	12.5088	5.74327	15.0098	7.59456	2.78225	7.3142	8.33505	4.95559	5.83201	3.82279	2.85487	4.27631	8.61253	35.2498	3.42053	6.19259	7.92476	8.00549	3.92996	3.50823	6.6104	3.06655	12.2395
CUST_1077_PI425536763	3.03123	4.2468	9.26617	8.97037	5.32005	6.11865	4.57529	15.3404	4.60129	5.56977	3.24402	2.7226	3.15571	5.86581	5.01247	3.65407	4.0968	2.85487	4.59367	2.52116	4.37246	3.28401	4.67605	4.48591	11.5212	6.12244	3.2874	2.76103	3.68512	5.47926
CUST_10770_PI425536763	535.701	264.884	329.754	477.886	492.154	251.311	421.645	420.947	305.677	598.986	339.701	375.696	97.3059	232.954	170.522	163.546	171.37	185.474	116.957	132.26	227.424	233.556	204.498	112.731	273.066	243.337	153.245	283.002	128.984	170.917
CUST_10771_PI425536763	3.10967	3.19863	2.99607	14.4231	5.4689	3.36213	3.42393	4.73644	4.72201	5.57359	7.25591	4.86039	3.12824	5.65945	5.13002	3.74492	4.24346	2.85487	4.42284	2.58352	4.35391	3.97977	4.98877	4.51301	3.23751	3.86524	3.49386	4.50639	3.36373	4.53492
CUST_10772_PI425536763	19.0717	13.2477	14.4509	17.8082	10.6426	15.206	29.9179	20.8722	7.78079	20.6019	4.91134	11.8216	10.5137	22.896	4.75055	3.44221	9.91905	9.91937	14.7307	16.5723	11.0047	7.16481	14.6658	9.42005	20.2172	28.6347	18.7468	10.5802	11.4071	3.89616
CUST_10773_PI425536763	48.2421	31.1053	45.63	187.524	60.2497	78.7509	79.4406	57.721	53.5749	78.0705	143.091	83.0247	70.3968	84.7391	66.579	78.6897	108.788	63.6693	81.2965	57.3852	129.649	111.729	147.388	72.0501	86.0333	88.4792	133.723	121.56	71.7053	104.471
CUST_10774_PI425536763	2.63158	3.35823	2.6917	3.80695	4.9862	3.49675	7.05234	4.04747	3.97705	4.92994	3.75763	2.45342	2.85803	5.22723	4.43821	4.829	3.53669	2.85487	4.2099	2.30343	3.97653	2.86822	4.34948	4.02701	2.7054	9.05038	2.99013	9.3189	3.19341	3.90482
CUST_10775_PI425536763	370.462	16.4986	279.462	919.929	277.396	681.319	582.604	308.147	295.435	475.893	667.979	442.434	297.92	671.382	343.911	245.672	820.697	303.371	547.487	617.15	1288.31	757.068	855.006	653.47	1030.8	1150.26	1276.91	1065.58	519.422	697.65
CUST_10776_PI425536763	2.57832	2.65658	2.62829	4.02233	4.73197	3.06034	2.80926	4.10041	4.18469	4.83143	2.82183	2.39788	5.23415	5.12969	4.46484	3.33795	3.43919	2.85487	4.15226	3.50107	3.81504	2.87926	4.25014	3.82235	76.9143	3.55294	2.86299	2.90246	3.20295	4.07751
CUST_10777_PI425536763	238.215	146.24	154.205	217.628	172.525	133.233	387.266	277.115	230.708	418.296	332.202	264.096	199.7	188.186	184.046	130.552	212.29	140.52	100.006	104.427	138.942	128.016	75.2211	94.4341	112.951	129.481	183.839	169.077	93.5091	221.577
CUST_10778_PI425536763	215.866	162.113	247.906	313.931	180.966	173.997	268.068	85.1629	118.047	334.47	248.432	151.367	114.816	137.423	89.6666	52.9334	114.065	99.5489	261.258	111.077	186.318	141.118	73.7798	118.042	144.233	120.272	196.224	194.534	85.7842	202.841
CUST_10779_PI425536763	38.7938	7.23994	9.9686	26.819	9.09734	12.3875	27.1274	9.02466	9.0535	24.4952	23.9529	19.3896	12.2308	18.09	13.6168	10.302	17.6304	22.2527	22.8752	22.3703	16.2938	15.4198	24.9047	11.1859	34.6942	16.8617	8.15918	19.5657	20.1898	11.362
CUST_1078_PI425536763	6240.07	2457.33	4345.18	8482.74	6560.69	5393.74	8002.24	5919.09	5424.39	9050.15	9294.5	6142.28	4537.12	6619.89	4893.01	4908.93	7497.5	8335.71	4797.91	4534.99	7956.17	6405.45	9658.6	4515.73	6323.42	6460.34	6331.6	6765.22	6137.99	5777.55
CUST_10780_PI425536763	1644.15	850.431	1527.14	1936.62	1833.64	1394.1	2063.35	2047.12	1605.3	2851.77	1951.18	1564.58	1540.56	2138.05	2105.88	1482.57	2879.8	3388.24	1809.93	2340.03	2362.2	2609.6	3553.73	1855.45	2718.07	2498.95	1864	1820.36	3725.59	1607.53
CUST_10781_PI425536763	1214.53	85.7116	648.407	1451.43	760.428	752.221	507.478	512.934	312.953	556.958	1033.51	611.41	64.3625	205.885	143.925	63.8508	300.878	201.185	130.829	200.975	369.419	265.073	375.563	222.475	320.08	357.031	375.506	340.442	258.331	195.969
CUST_10782_PI425536763	485.725	451.444	366.476	442.162	391.906	282.034	512.038	508.135	213.71	362.939	465.786	397.978	487.751	331.696	291.504	239.343	293.221	609.633	162.704	342.273	345.306	199.426	400.849	156.307	272.142	317.907	129.454	169.718	481.708	71.9817
CUST_10783_PI425536763	29.3352	19.4635	33.6902	34.9505	35.4918	38.7514	38.6774	23.9662	33.3622	40.8985	49.775	28.8293	26.5746	26.4678	22.8967	34.5705	29.6917	13.1653	28.0904	25.3919	36.7366	25.4881	37.2805	27.2453	35.8395	42.8653	40.4492	40.5896	28.8217	54.8198
CUST_10784_PI425536763	27.0228	20.7796	22.9622	56.9046	24.7213	24.0668	45.4986	32.5445	17.7568	37.6714	45.542	26.0533	29.1061	40.2067	24.0783	17.1347	27.3444	27.5292	25.8108	24.3265	35.8025	37.4889	31.9217	33.7512	34.6917	41.8545	49.9901	30.8245	23.454	27.8972
CUST_10785_PI425536763	106.842	168.017	97.3131	158.287	110.943	104.318	138.419	116.766	97.4396	151.2	130.605	79.089	89.5843	98.2403	71.5272	81.0953	97.7053	93.0532	71.0129	81.6891	108.76	86.9952	91.7866	102.955	92.3744	112.265	101.028	84.1603	71.1744	78.8596
CUST_10786_PI425536763	63.4152	75.6394	71.7216	88.6505	81.986	43.3038	67.913	45.3597	55.6761	72.8839	73.6682	48.3342	41.2552	44.7804	51.1659	39.4305	39.5427	36.4889	47.9517	38.2745	78.1162	52.215	73.7418	56.4284	78.5512	76.2642	88.3457	84.7907	68.7223	92.0756
CUST_10787_PI425536763	143202	121098	123341	158856	115623	114035	145726	124736	100843	136070	135479	125709	108145	108808	99278	98134.2	122174	115657	90475.7	86606.4	84552.5	99749.4	122841	81288.2	95042.3	105285	87090.6	97297.4	87327.6	74463.2
CUST_10788_PI425536763	165.564	90.8475	173.667	551.891	157.49	528.094	590.249	194.626	132.968	338.756	499.809	322.239	149.945	533.93	258.913	99.1244	420.057	406.569	317.82	429.317	753.558	683.73	892.121	512.535	781.029	950.765	778.51	585.148	359.88	413.801
CUST_10789_PI425536763	11.5861	16.3322	99.4808	44.8747	9.32531	14.7376	26.4193	30.8517	6.79196	15.686	17.103	13.523	29.3642	32.7815	27.2954	19.1697	32.2191	24.3442	16.3488	23.8223	22.2997	22.9953	23.3768	18.7937	31.0192	28.1304	21.8534	15.8463	14.1324	19.1538
CUST_1079_PI425536763	336.666	271.375	410.312	1197.06	473.173	578.231	886.431	390.765	412.509	614.187	773.236	500.517	292.152	622.887	305.161	313.15	523.616	214.1	412.56	459.9	937.6	722.158	991.292	437.326	887.064	940.005	911.785	964.632	620.815	772.917
CUST_10790_PI425536763	9.18487	4.24401	8.95047	10.314	4.74552	4.83974	12.9735	8.82732	5.98219	25.05	11.3443	11.9623	7.56005	12.2064	9.27568	14.1045	9.26346	14.2835	4.18437	8.79978	4.16213	4.22989	14.8582	5.40662	10.4648	14.5814	14.2621	17.6472	9.56851	8.86042
CUST_10791_PI425536763	306.281	183.646	266.025	391.604	307.858	256.887	379.85	210.462	210.106	335.044	315.022	252.366	168.428	262.924	207.428	150.089	346.11	324.732	157.519	229.921	255.913	237.204	378.934	221.116	260.069	243.339	292.79	205.472	299.58	151.168
CUST_10792_PI425536763	96.5295	319.974	43.0005	324.261	81.58	182.851	265.913	150.51	739.001	670.467	198.408	482.03	1000.58	88.3723	124.198	129.725	192.456	45.9715	127.293	180.281	687.495	275.005	44.8268	613.184	48.2963	46.5975	1569.43	924.559	44.3505	4074.72
CUST_10793_PI425536763	8301.87	3294.47	5393.93	12046.2	5244.3	7149.59	8908.56	6337.4	4095.46	7531.35	7651.88	5806.7	2692.76	5491.75	4139.32	2748.3	5714.39	3183.82	2800.28	4186.71	4400.93	4762.71	7627.2	3705.21	5455.08	6373.68	4326.93	4349.17	3577.46	2976.32
CUST_10794_PI425536763	83.383	8.92354	80.1765	88.1681	27.2255	26.7077	117.523	115.966	33.3048	42.064	35.6176	35.1358	58.8262	79.5792	57.8295	21.0091	45.0456	2.85487	14.9063	18.0758	5.60124	15.0994	22.0806	8.09801	16.7646	18.1169	4.16556	4.29764	23.8848	10.5236
CUST_10795_PI425536763	22.1345	8.78682	15.3191	30.8802	5.38601	16.3067	17.8864	20.3061	12.0158	12.6819	18.3853	11.2216	6.09704	5.95385	7.1429	5.77536	4.03677	11.726	4.61772	2.65305	18.8478	4.95003	4.78319	4.46831	4.35758	8.6918	5.63837	9.57332	4.89917	4.66734
CUST_10796_PI425536763	233101	121075	173468	247151	193698	195644	203445	220063	173845	231874	267010	229383	167904	187689	192684	214401	206422	245492	128855	156223	155161	182560	225531	147602	168024	171801	168028	179407	165618	158787
CUST_10797_PI425536763	71.116	46.7826	41.965	171.043	66.4154	45.9387	90.8657	82.435	55.3988	62.8677	65.0003	48.673	67.8706	60.8999	59.2449	53.7564	57.4178	56.3026	41.1515	53.1832	68.4316	44.7857	111.541	35.5412	67.3928	124.488	65.6464	56.3553	42.3271	58.0049
CUST_10798_PI425536763	6570.31	650.642	4822.8	9318.45	6319.74	8014.45	9952.94	3883.61	4785.36	9545.08	8424.02	5856.24	2055.42	5307.63	3092.78	2675.8	6030.72	213.196	4169.33	3664.32	8638.56	5976.72	8395.15	5420.59	7352.17	8835.68	9225.4	8647.36	3886.86	6152.99
CUST_10799_PI425536763	4269.79	3352.89	2941.95	7640.11	2994.37	5170.12	9160.45	4737.49	4251.01	8892.8	6065.01	6442.23	4800.84	6767.95	4957.1	3677.82	6557.3	5930.72	5607.36	6947.4	9933.38	8905.86	8013.54	6330.1	9835.95	9956.32	9287.63	10160	4894.92	8442.58
CUST_108_PI425536763	5.90503	6.36152	5.45548	5.50192	4.44861	9.34655	10.6263	3.80002	3.83808	4.54586	3.47297	5.56853	2.56028	4.81889	4.21392	3.02825	3.33254	2.85487	3.91769	2.13619	3.8264	3.28981	3.83274	5.85598	2.51193	7.63836	4.92366	4.98187	3.03453	3.5305
CUST_108_PI425708691	28231.8	12422.3	13785.5	39122.1	24986.7	15839.5	66758.2	32797	24703.8	36682	12724.9	14120.9	28983.8	41113	37850.6	29320.7	57366.5	63466.2	16540.4	27222.2	14437.8	25949.4	34814	17078.1	22956	18375.1	11941.6	6834.4	26696.1	10309.8
CUST_1080_PI425536763	4553.18	2060.24	4466.46	7830.21	4820.9	4408.72	4867.32	3003.55	2565.33	4314.74	5162.65	3580.26	2034.06	2981.06	2600.94	2516.73	3804.34	4169.86	2750.77	2994.5	4246.67	3839.05	5227.24	2765.51	4360.33	4245.01	4208.27	4350.17	3695.65	3666.07
CUST_10800_PI425536763	40.1859	42.4416	27.8125	22.2966	24.7863	14.27	27.584	18.9472	20.6179	36.9625	23.0488	24.9412	24.029	20.918	21.0123	12.9649	21.3894	23.5276	21.8203	21.0072	16.3746	14.6318	17.8613	21.6865	25.8272	35.1684	14.9557	24.4652	12.5631	17.9534
CUST_10801_PI425536763	9374.51	4579.62	8633.89	15631	7758.03	9661.94	12444.1	8933.19	6486.52	10129.4	14946.9	9395.12	8893.9	10166.9	7713.55	6976.74	12038.5	11921.2	8726.91	8406.86	14190.2	11384.3	15553.5	9661.28	12916.3	14431.5	16642.4	12892.7	9346.41	10961.1
CUST_10802_PI425536763	986.077	481.231	1033.9	2114.09	975.63	1206.92	1287.4	712.325	569.412	1008.86	1227.77	780.596	490.086	1031.12	581.995	333.951	886.114	1076.44	744.188	929.134	1579.36	1123.77	1433.61	681.237	1690.12	1813.82	1626.64	1565.24	1002.05	925.258
CUST_10803_PI425536763	9.53861	6.03538	10.6731	26.6708	22.094	11.0325	20.3014	11.5185	81.4861	22.253	11.5623	15.7187	8.90493	5.59105	6.08331	4.39721	17.213	10.7156	4.2247	10.2932	5.75153	9.10875	4.20825	4.60901	8.83507	7.48029	9.1406	10.6112	8.13228	4.27055
CUST_10804_PI425536763	1905.87	1485.51	2241.5	2892.74	2396.59	1699	1623.26	1293.3	1278.11	1730.25	1728.82	1407.41	529.367	429.386	557.158	577.452	624.468	738.852	136.543	250.215	340.17	264.911	506.178	266.458	280.187	276.642	213.34	309.003	256.491	265.935
CUST_10805_PI425536763	22.0443	23.1606	14.7748	34.3129	20.6207	8.64941	18.941	11.2419	12.5912	16.618	30.6679	17.9693	13.0842	5.66126	8.72656	5.07327	11.3047	15.2274	4.50136	4.3973	4.3862	3.48071	4.49113	4.33523	12.6609	4.01322	4.10096	9.32814	3.40528	7.72657
CUST_10806_PI425536763	195.71	295.75	155.694	276.354	236.512	235.712	178.149	117.655	133.965	195.493	220.899	189.594	48.7701	106.915	60.6833	49.8415	202.879	144.319	105.493	98.0347	299.225	190.714	222.721	148.957	198.247	232.179	301.447	292.115	90.2733	197.084
CUST_10807_PI425536763	16504	13554.9	13777.2	54911.6	16150.6	38201.1	36480.8	16335.5	16243.3	30645.5	47162.2	29865.5	10168.9	31174.9	12955.1	9651.46	32642.9	25767.6	23017.5	29296.4	46369.8	46404.1	50000.7	36044.8	43660.6	50856.9	50510.1	56622.9	29648.2	45152.3
CUST_10808_PI425536763	6.11486	3.91054	6.51064	11.703	4.71499	6.81734	12.1127	4.0989	10.066	5.01821	16.9944	9.47447	2.83648	5.32497	10.324	7.05199	8.74232	16.4793	4.2853	5.35992	385.579	6.40209	12.9508	10.4746	6.86727	3.71792	2.98251	8.74428	6.8388	7.78441
CUST_10809_PI425536763	72.0515	38.5206	60.7895	137.991	34.892	99.0347	124.103	51.9473	46.3828	101.678	117.19	69.8726	51.5754	92.2506	65.0837	58.7603	122.209	91.2758	76.6346	102.25	138.157	116.435	121.999	95.0544	155.195	190.424	145.42	116.121	105.94	83.9238
CUST_1081_PI425536763	234.008	72.4686	254.116	1787.59	213.292	1147.47	1264.31	331.926	508.486	1441.16	2741.22	844.132	617.573	1409.36	815.545	1042.15	1990.89	852.966	1587.15	1247.44	2593.91	1741.42	2996.31	1683.82	1970.27	2058.88	2440.38	2478.11	1644.6	2262.3
CUST_10810_PI425536763	3.06643	2.218	6.20292	7.10491	5.37965	13.693	3.1598	4.611	4.66262	5.59504	10.3718	6.6928	3.10385	5.90358	5.05926	6.62038	16.5876	3.55998	4.59614	8.44374	12.5101	13.6528	8.60685	12.0207	12.8984	13.3372	14.4087	15.8805	3.70808	5.42222
CUST_10811_PI425536763	414.959	209.393	397.101	620.013	552.092	407.541	632.867	412.201	337.739	603.043	473.834	336.313	245.041	285.304	231.392	288.529	302.724	368.747	178.034	251.379	239.835	218.513	401.245	191.266	268.16	266.318	206.872	223.954	406.737	50.7888
CUST_10812_PI425536763	115.682	82.5655	178.313	223.481	123.914	115.419	155.793	133.59	177.92	162.809	207.797	116.73	69.4121	97.3184	83.8911	56.9514	99.5332	67.7913	72.8863	72.8529	78.4091	65.1456	114.115	66.1956	109.609	140.669	94.1645	85.444	80.007	171.09
CUST_10813_PI425536763	32.8565	16.5987	16.8367	46.2662	23.1941	13.7239	20.4093	11.244	7.63915	19.9288	16.0076	16.2229	9.76062	17.3759	15.0381	9.8265	28.6161	20.439	12.6628	19.1154	28.4325	20.3468	29.219	13.1186	41.4391	51.3796	15.3199	18.3103	21.9299	5.56128
CUST_10814_PI425536763	44.5722	42.1644	40.3657	106.889	47.5403	53.2502	71.8643	71.7041	38.892	74.0631	84.8569	50.9328	50.1717	89.8738	31.462	33.7675	62.2842	54.8134	54.9721	69.1669	127.93	66.391	99.6179	58.3855	95.052	128.629	140.343	106.36	55.3579	72.2875
CUST_10815_PI425536763	33.5874	13.1443	19.7231	37.2902	21.0299	21.7771	29.9735	30.0133	13.8438	33.9615	32.0878	21.2629	10.537	11.8584	12.3285	18.1795	13.7482	15.4833	8.7692	13.6814	4.05831	8.28193	10.4494	12.5533	11.6789	14.5997	3.56643	15.3705	18.118	10.1225
CUST_10816_PI425536763	74390.3	62297.2	66796.8	87602.1	61261.9	56144.8	72063.5	71237.4	51831.8	71706.9	77617.9	67918.5	56571.3	49447.1	49271.9	43082.2	55358.4	53288	30958	40916	33672.9	41813.2	51335.7	32860.3	38719.3	38634.3	33237	35963.1	39892.8	32742.3
CUST_10817_PI425536763	12.2534	13.4598	13.3996	24.2178	6.21403	15.6349	16.2944	11.7975	4.79029	23.0392	24.6232	8.82983	10.3311	11.1441	4.95108	16.5247	14.1449	6.56054	12.1944	9.57074	9.78825	8.87599	4.48842	8.57347	20.2635	30.6105	13.6937	24.0331	4.12406	38.3315
CUST_10818_PI425536763	25.9615	14.1487	30.6767	117.859	18.7262	168.935	60.0759	20.5019	37.4119	69.2372	65.0877	45.888	25.5084	39.8882	49.6069	15.024	51.7418	41.8675	62.5998	61.4239	145.316	125.19	116.676	70.8897	107.505	141.456	153.743	177.855	39.8266	97.4078
CUST_10819_PI425536763	2.89979	5.48293	4.20746	5.56916	23.4452	2.76847	3.06504	3.81535	3.65996	4.4718	2.75703	2.46061	2.63685	4.72562	4.06246	2.97846	3.28588	5.69865	3.8235	2.12797	3.63346	4.72105	32.3875	3.67599	2.49146	6.27443	29.7778	2.27849	4.03942	3.71953
CUST_1082_PI425536763	39.0425	7.58951	38.4435	85.9239	44.0867	104.782	41.8947	30.2025	37.5813	79.032	123.404	47.2372	36.0711	70.3933	55.3384	29.0305	114.639	25.4867	61.3292	74.1854	150.941	100.273	155.389	100.559	129.534	161.276	184.845	151.486	95.7932	77.8508
CUST_10820_PI425536763	5.21724	10.8115	5.71233	8.89475	5.65064	5.21023	14.4892	12.6868	19.0158	11.8293	5.74894	5.46774	5.54801	4.50994	4.5795	6.87563	12.2574	2.85487	6.39992	2.2325	5.3622	7.08632	8.49559	3.47461	8.95993	11.8979	8.34936	6.16645	17.9289	5.85602
CUST_10821_PI425536763	677.3	53.8578	634.394	1911.59	657.852	1368.52	1134.73	520.248	531.104	955.627	1416.68	876.711	335.644	928.615	455.606	276.334	1126.68	597.413	659.054	754.384	1680.95	1206.93	1655.02	894.476	1247.89	1491.49	1659.76	1503.77	1014.41	1101.37
CUST_10822_PI425536763	243.249	268.732	313.291	369.524	372.728	311.474	443.497	258.834	279.05	358.278	508.899	329.437	351.433	473.602	316.062	390.85	482.398	432.025	384.214	326.39	579.318	427.103	711.628	357.638	507.418	724.048	584.733	492.415	416.304	540.797
CUST_10823_PI425536763	6088.23	2827.08	3983.04	7298.71	4507.35	3943.34	4960.38	4963.22	3365.23	4437.09	5317.31	4030.72	2240.94	3890.9	3486.67	2006.74	4398.88	5698.46	1670.76	3762.94	2390.75	2941.48	5635.77	2020.9	4240.13	3842.68	2019.09	2415.23	5783.93	1910.85
CUST_10824_PI425536763	2.40104	8.02585	6.15237	3.5371	4.34189	3.52982	2.55999	3.74105	3.71022	4.41895	8.90802	2.31903	2.57504	4.62717	4.07936	4.74725	3.22041	2.85487	3.77805	2.06994	3.6875	2.58662	3.70571	3.51429	2.80854	3.40079	5.50797	2.27867	2.9246	3.52011
CUST_10825_PI425536763	43.2933	34.5614	27.5256	101.407	26.2513	36.4868	37.3666	53.1324	108.995	38.6735	56.6272	27.8464	25.0376	40.1112	44.9326	25.1958	57.3449	104.267	35.0754	43.8959	43.7427	50.9511	75.7225	35.5702	41.6967	50.408	28.2412	39.684	38.1361	21.179
CUST_10826_PI425536763	29.1048	13.3723	22.2359	50.0659	28.2637	22.9242	21.4349	6.37416	16.3872	16.7374	19.385	13.9933	3.15571	21.5771	10.1576	3.13651	10.2745	12.3677	4.0096	7.26439	10.849	11.2107	11.0732	3.95022	16	30.0198	16.4917	31.411	15.5822	3.92179
CUST_10827_PI425536763	828.577	1756.29	579.734	1272.12	538.22	957.703	2258.24	1302.66	4188.45	4513.53	889.212	2759.71	5587.23	873.197	1124.52	827.184	1212.43	454.029	1062.66	1303.72	3361.81	1850.11	459.329	3145.43	480.169	557.516	7099.66	5137.38	389.803	15601.4
CUST_10828_PI425536763	22.6133	31.9536	34.2945	123.125	14.6555	16.1101	33.8981	16.0287	13.161	21.8181	26.6092	8.31309	12.3945	10.837	9.05007	11.8858	14.7714	2.85487	11.0738	12.2895	9.28594	8.71557	12.5486	9.08877	21.6215	16.676	3.33926	7.43552	9.8884	12.2476
CUST_10829_PI425536763	22.6816	8.84951	22.1245	44.0001	15.64	22.2974	25.4039	4.74536	9.4369	31.7374	55.7105	16.3764	8.66783	13.0919	10.1236	24.555	25.7488	28.4687	14.2221	20.7673	51.5268	21.4058	34.1019	15.274	35.5208	39.3506	52.2873	42.8136	25.8514	26.9729
CUST_1083_PI425536763	294.877	43.807	197.839	304.832	267.519	268.384	399.108	325.331	247.424	490.475	362.964	302.909	178.091	264.241	200.086	171.224	340.238	2.85487	237.525	305.272	289.349	285.011	441.138	195.228	346.356	365.676	255.934	264.128	459.026	210.795
CUST_10830_PI425536763	467.969	219.041	385.772	750.269	375.041	473.577	592.634	333.094	233.708	375.869	516.026	390.071	187.4	500.601	252.52	144.548	431.354	531.203	294.817	344.226	621.899	459.365	702.759	392.854	650.184	677.013	698.147	551.975	401.331	379.034
CUST_10831_PI425536763	8563.55	4458.98	7595.57	11139.9	7955.84	6296.66	6657.47	7350.01	3706.44	6428.32	6644.39	5259.32	4245.08	5788.06	4608.73	3435.41	6489.85	3407.59	2621.61	3513.82	4549.21	4696.25	7044.69	2664.21	4898.58	4681.67	3790.89	3885.69	3965.55	2573.64
CUST_10832_PI425536763	24.371	13.3945	43.7758	32.3246	19.5138	19.8584	18.2085	13.4479	21.006	37.5817	40.7993	18.1416	21.6934	142.588	26.2573	8.1009	24.8209	10.6552	9.80277	10.0395	19.4239	8.5833	31.1543	20.4819	29.5897	24.805	23.2899	21.7016	18.1411	25.0013
CUST_10833_PI425536763	184.977	89.8491	182.382	368.835	175.15	160.621	138.38	163.504	104.852	199.33	200.794	143.086	143.546	110.171	97.306	95.9847	129.166	199.912	79.4502	193.649	136.212	151.638	154.82	85.6784	120.055	117.177	100.26	105.763	151.004	111.222
CUST_10834_PI425536763	8926.72	4324.47	7175.73	8201.21	9178.95	8155.25	6137.77	5612.79	5150.92	8468.34	8377.61	6483.38	3126.85	4629.28	5864.07	4586.94	5849.54	6381.4	5523.34	6308.56	6376.38	8714.99	8980.06	4013.34	6120.2	6039.78	4933.37	5183.57	14284.1	5639.78
CUST_10835_PI425536763	59263.4	31699.2	46487.5	80098.4	50469.1	44983.1	53624.2	50321.4	31086.6	54348.1	60869.5	45611.6	31970.3	41025.9	38752.4	35595.9	49701.3	57428.3	22211.1	28920.2	29814.6	36385.8	55756.4	23512.1	33397	37080.3	25507	29599.6	35204.3	20751.4
CUST_10836_PI425536763	140.437	62.9419	211.214	167.919	309.809	105.471	101.765	119.24	56.8372	100.027	273.39	70.2087	49.3366	129.848	122.289	280.979	108.778	397.913	120.16	66.471	61.7721	66.59	613.942	66.62	264.405	407.427	45.2152	57.1351	415.89	31.8672
CUST_10837_PI425536763	37.887	32.8798	25.0369	45.1738	20.2811	17.2357	28.4489	52.6432	24.2334	49.5069	23.2125	33.8963	37.4208	25.3272	32.5349	23.563	26.7229	33.2792	28.2465	31.5961	31.8834	24.1489	26.4453	19.8725	25.5993	42.1707	32.4999	26.4517	31.072	24.3463
CUST_10838_PI425536763	6.82651	3.37843	6.24987	4.34532	4.79568	3.15414	3.66938	8.88131	4.1589	16.4339	8.88814	3.48907	7.6324	5.31708	5.99786	3.33575	3.51867	3.20859	4.32004	3.16373	4.12155	3.29395	4.22795	4.8875	9.04159	4.7754	3.36903	2.62186	3.86764	4.17195
CUST_10839_PI425536763	632.866	242.77	341.195	588.809	436.402	337.144	471.338	521.166	310.72	304.221	423.45	336.046	223.738	449.629	227.011	96.9939	336.878	164.441	168.05	233.638	369.02	264.952	303.053	207.456	336.261	343.062	384.65	264.357	189.3	206.315
CUST_1084_PI425536763	3563.44	3019.97	3448.96	7626.56	4937.8	5693.28	5343.38	2211.89	2525.03	4988.86	7402.48	4001.93	979.924	3234.51	1409.19	1507.28	3272.12	2204.25	3151.18	2468.89	7894.57	4684.51	5634.01	3455.14	5675.66	7689.2	8398.86	8954.09	3460.35	7193
CUST_10840_PI425536763	53.1744	57.3753	55.9508	70.6286	48.3404	33.401	83.7687	59.2739	25.295	45.8163	40.152	29.586	52.5715	32.9095	48.189	23.895	31.8285	25.2798	39.9973	32.2819	26.2201	23.7985	31.1866	31.4743	46.2343	63.3498	21.1487	29.8309	26.9179	17.7776
CUST_10841_PI425536763	312.245	121.036	203.952	538.695	206.954	284.255	201.982	132.184	77.4156	155.475	209.524	139.09	64.7834	225.799	78.1094	51.546	163.081	157.358	107.016	183.778	344.127	193.731	199.774	171.683	242.236	335.629	308.804	219.351	115.301	155.718
CUST_10842_PI425536763	42.3466	12.2998	67.0381	66.6212	41.2103	46.5241	53.6727	28.427	31.1147	44.7652	37.1016	35.7022	13.7203	24.8584	13.6133	10.9367	21.8721	2.85487	13.6369	19.1763	38.2806	24.4081	34.1524	21.0947	32.6733	41.8266	37.1379	34.6877	15.038	26.068
CUST_10843_PI425536763	162.527	116.519	201.13	1081.42	144.946	707.345	810.021	139.982	233.974	633.694	1192.87	616.268	207.08	581.281	220.342	155.992	988.371	531.352	626.353	431.419	1478.4	808.562	1162.74	961.331	1299.67	1472.77	1533.39	1399.24	756.812	953.694
CUST_10844_PI425536763	199.863	74.4777	147.863	357.025	163.42	233.042	188.964	107.742	74.3483	115.67	246.619	142.646	44.4386	179.705	106.328	41.5656	159.42	217.783	110.437	135.768	291.14	188.827	283.458	157.349	266.664	335.777	333.696	240.297	148.276	160.669
CUST_10845_PI425536763	32.2279	372.163	62.2964	82.5268	59.511	53.596	79.4741	60.1458	28.6929	52.1572	56.9052	36.5458	62.5137	63.8985	43.4163	38.3962	67.5894	72.1483	90.3055	59.4473	115.471	78.0375	70.2542	68.6929	95.0715	130.822	132.791	128.727	50.733	101.482
CUST_10846_PI425536763	2.80165	2.28665	2.83199	4.44214	5.23745	3.61869	3.07875	4.96147	4.82465	5.47247	3.21801	2.75076	5.94562	5.68219	5.01129	4.24258	3.73026	7.32287	4.54764	3.50308	4.39699	3.11834	4.50768	4.37514	3.02352	7.95597	3.36226	2.74526	3.42153	4.34688
CUST_10847_PI425536763	126271	38799.2	114170	169950	111151	113194	140275	115202	88025.3	150338	171589	117722	88295.8	100230	92372.6	110164	113216	122940	73629.2	72719.9	93231.4	98962.6	122645	85098.2	90351.3	96159.1	100391	120882	87962.1	96678.6
CUST_10848_PI425536763	40.8326	86.6968	55.8847	113.695	77.9104	68.7696	141.535	40.8389	26.4115	69.4746	179.4	58.7185	28.163	88.8089	21.3637	14.6283	69.7168	65.014	35.1658	27.4563	120.919	55.0505	66.8036	54.8705	64.9896	77.6381	148.927	72.8124	33.9003	66.2014
CUST_10849_PI425536763	168.725	30.5707	156.687	412.017	293.524	223.037	199.465	132.319	185.007	351.116	848.513	207.668	93.8492	181.492	189.089	118.038	544.707	2.85487	175.005	183.697	405.046	277.984	625.401	311.423	349.793	201.198	416.281	288.112	453.13	275.309
CUST_1085_PI425536763	667.986	639	693.839	1225.29	757.198	836.944	994.367	500.601	504.684	1040.41	1059.8	644.771	557.374	784.12	516.889	408.135	967.869	646.74	696.704	650.927	1355.64	1013.65	1221.82	782	1022.42	1023.55	1176.14	990.787	872.607	889.733
CUST_10850_PI425536763	22.0231	9.7666	4.59434	52.1423	22.9769	39.6324	39.1336	8.92189	16.8499	84.1785	64.3805	95.3484	19.1482	112.165	24.5439	21.9994	47.8996	16.5538	26.9445	25.7324	73.4025	83.6179	145.115	85.4205	61.8839	119.609	72.2176	109.513	77.2232	42.5516
CUST_10851_PI425536763	1410.48	983.659	1121.81	5112.78	979.284	3244.97	4163.51	1328.87	1457.45	2755.99	3379.87	2461.87	1609.7	3624.04	1683.13	1297.32	3347.55	3079.92	3438.23	2848.05	6623.33	4768.16	5292.26	4207.89	6136.91	7665.29	7582.19	6887.62	3181.25	4945.86
CUST_10852_PI425536763	80.2551	54.8024	82.6944	100.27	41.7781	36.3092	86.1132	67.7255	59.3038	62.3216	60.8671	53.7255	51.4517	65.8958	88.7491	33.3863	90.2905	85.8419	50.1108	61.1032	37.5742	49.3061	109.508	66.1984	85.1209	88.316	30.8029	50.9657	48.2375	35.478
CUST_10853_PI425536763	34.9748	10.5084	25.4484	39.4958	11.4192	17.8706	25.0337	20.7976	11.5376	12.5976	17.6005	19.593	27.7182	22.7119	6.76838	14.1302	20.5443	11.31	17.0933	16.7802	11.9084	14.5538	17.4326	14.3125	13.42	20.1789	11.1747	14.9609	13.687	10.5143
CUST_10854_PI425536763	49.6369	27.5754	42.0136	63.5987	36.3	28.1679	51.3633	36.0906	36.4977	50.399	36.2829	40.7394	55.3399	29.0627	30.8981	25.725	44.7824	2.85487	20.4471	29.8914	32.5338	29.2529	35.8372	30.7211	52.9447	56.5947	37.2146	37.0313	27.213	15.3884
CUST_10855_PI425536763	49.757	49.3908	57.8662	56.6362	55.2746	25.2585	46.9708	41.3742	12.5592	27.851	36.2219	30.2955	10.0171	5.02066	8.50846	8.1804	3.453	5.5785	11.8679	10.646	7.8332	2.89794	11.4164	3.73867	12.7999	13.4515	10.2642	8.33433	11.6897	3.5806
CUST_10856_PI425536763	234.818	125.248	137.065	272.408	245.662	241.072	513.583	286.259	265.169	672.535	641.506	202.064	327.135	293.428	247.86	515.101	342.513	251.086	252.822	181.377	523.219	301.808	506.55	498.783	255.203	393.225	501.045	538.384	289.375	739.411
CUST_10857_PI425536763	193.131	54.546	141.647	270.408	178.825	115.245	74.9858	70.5602	35.9689	53.7032	74.2025	71.0101	21.4632	32.226	15.9558	58.0588	16.4878	22.7489	21.4594	9.25747	10.2795	6.74719	9.25925	10.6301	18.5727	23.4332	14.7683	18.1642	10.5434	15.1766
CUST_10858_PI425536763	372.04	487.866	323.622	338.8	153.021	145.219	566.194	454.444	174.188	321.527	186.504	211.373	391.843	185.783	202.049	177.334	158.69	158.514	197.002	209.898	116.326	158.232	155.274	156.983	206.825	213.773	117.213	137.153	132.819	155.913
CUST_10859_PI425536763	332.752	315.556	266.361	570.177	252.089	339.78	399.156	294.227	236.221	379.172	500.685	319.372	322.001	279.248	288.235	351.34	447.622	152.725	266.965	245.228	375.166	339.43	426.183	323.809	298.764	374.35	408.107	362.698	250.131	321.22
CUST_1086_PI425536763	3.0311	2.2478	2.93038	4.3662	5.25734	3.43612	3.05512	4.53481	4.59644	5.50532	3.20734	2.73008	3.07449	5.89834	5.00808	3.63559	4.11033	2.85487	4.60986	2.54074	4.45334	3.19285	4.66983	4.43598	3.08015	3.87412	3.2369	2.79431	3.68943	4.18577
CUST_10860_PI425536763	2.96963	2.98354	3.70341	13.1557	5.42181	3.53499	11.0075	44.9686	4.43178	15.4478	6.99573	2.82952	3.09535	5.80106	5.24583	11.4198	3.90918	7.90692	4.54422	9.42893	4.16236	13.5682	4.61045	6.92838	8.80597	18.9869	4.20098	6.93971	6.30291	4.61668
CUST_10861_PI425536763	12275.1	6859.39	7046.72	13236.1	5633.1	6022.47	8489.46	8270.88	3154.36	6249.68	5591.01	4943.11	3845.18	6842.98	4550.08	2224.16	5601.95	6475.73	3021.18	5131.02	6155.45	4972.76	5980.43	3210.02	6580.78	8345.57	5501.94	5439.8	4008.26	3090.42
CUST_10862_PI425536763	123.68	58.0934	109.722	141.982	79.9982	57.4046	169.499	243.955	234.584	248.962	172.748	108.73	977.744	627.924	518.503	524.533	739.544	609.664	853.06	728.448	856.612	535.925	661.567	610.112	604.536	556.258	656.623	547.131	400.733	678.246
CUST_10863_PI425536763	140.31	78.1666	123.89	212.004	116.074	113.213	205.487	198.675	138.826	208.991	162.865	124.859	190.285	170.458	167.965	138.554	185.179	172.504	114.301	141.476	109.943	134.524	151.824	118.195	150.852	134.822	117.277	101.341	95.6445	76.8592
CUST_10864_PI425536763	82.9244	215.769	93.3597	138.086	101.92	101.886	165.691	87.1808	103.836	171.799	246.475	97.3523	74.8246	79.8578	98.4207	145.462	120.383	114.29	106.3	79.3892	124.112	102.136	149.067	101.489	130.031	145.902	192.918	154.253	97.288	216.882
CUST_10865_PI425536763	508.483	200.943	367.853	1129.57	549.947	535.827	358.401	302.829	242.089	329.79	815.531	421.951	125.614	321.328	166.876	201.639	423.582	542.393	209.891	261.804	600.958	378.772	626.245	267.139	445.967	479.169	581.268	532.747	312.867	427.017
CUST_10866_PI425536763	33.7398	6.39741	19.1117	212.338	18.0164	20.374	13.6467	13.0891	5.60402	4.69985	18.7563	14.1134	2.74327	8.22119	4.25628	3.11516	6.23053	11.5884	4.0239	2.21391	3.87433	4.0039	9.65574	4.15765	6.80782	7.83523	4.56479	6.07631	4.24717	3.79722
CUST_10867_PI425536763	658.936	638.285	737.132	908.024	702.197	502.503	553.864	298.374	349.357	600.341	636.698	432.028	222.912	314.108	284.158	198.112	588.441	475.921	392.228	285.752	621.694	454.096	697.747	476.548	623.902	504.281	627.778	552.815	408.886	434.101
CUST_10868_PI425536763	13638.9	5007.31	6785.99	16841.2	8594.55	9159.26	9076.64	10619.9	7269.33	10965.6	12483.3	10102.4	4591.99	7249.54	6835.74	4805.54	9722.54	13918.4	3369.2	6112.54	6549.8	7331.42	9798.81	5491.56	6207.18	6193.43	6438.43	5958.98	6311.28	5215.39
CUST_10869_PI425536763	343.608	246.113	321.344	395.006	322	256.784	296.418	247.562	217.718	307.74	303.839	253.226	365.39	322.837	276.531	188.498	415.02	277.492	398.663	360.301	493.134	353.28	364.218	316.883	383.179	513.255	431.358	397.482	312.538	317.976
CUST_1087_PI425536763	1192.53	823.428	863.151	2629.49	1333.3	2279.43	2119.18	1297.78	1460.25	2311.53	3911.68	1997.03	780.369	1681.62	1305.79	1543.86	2891.34	1003.57	1491.67	1651.46	3353.17	2962.55	3730.19	2374.54	2687.09	2698.05	2917.84	3447.24	2114.33	2550.98
CUST_10870_PI425536763	115.992	68.5513	80.1665	111.331	116.105	79.6547	134.767	108.273	94.7906	150.022	100.849	107.718	130.702	127.891	115.958	106.343	111.464	125.381	89.3914	102.774	125.652	110.329	144.389	86.9186	110.749	116.594	128.167	102.815	115.007	83.5588
CUST_10871_PI425536763	28.2764	16.5206	29.6013	43.0088	19.738	18.4374	18.3589	18.951	19.0195	23.2265	323.808	8.08664	14.5615	7.1346	22.2958	24.051	15.2828	15.8316	5.04316	10.1044	18.005	2.94227	10.8565	10.6036	16.7602	19.9265	10.1328	13.0227	5.21885	21.7803
CUST_10872_PI425536763	33.8203	25.6058	53.6962	79.6153	32.7169	48.9969	40.3357	35.7899	27.5265	34.6933	65.6965	37.0067	26.2173	28.5938	25.011	16.9086	39.0918	36.2524	17.8056	25.0082	42.0476	28.5415	30.3646	17.2914	31.5265	41.4914	33.2308	45.0023	21.3288	41.7191
CUST_10873_PI425536763	68.1496	63.4009	62.5781	106.568	69.2223	45.4269	112.291	75.584	58.6974	110.055	91.1358	45.8222	92.4184	72.6611	69.9705	51.8923	67.7107	57.7191	70.6943	70.0155	73.6749	53.8259	73.71	59.2065	84.6359	105.197	61.7856	60.0852	67.6432	60.5372
CUST_10874_PI425536763	306.828	239.092	245.442	694.876	238.294	515.999	497.152	239.778	254.667	391.238	679.052	376.358	211.492	391.192	246.277	208.902	504.432	391.047	363.754	354.067	848.973	505.019	665.496	462.859	871.502	791.999	1052.31	797.19	400.053	702.318
CUST_10875_PI425536763	86.673	38.634	62.1123	75.2658	84.0968	40.1165	49.4826	60.3806	37.0393	35.2174	56.2869	31.459	24.886	85.3144	30.7604	15.8605	47.6751	58.1597	13.1588	29.3171	38.6226	13.6508	37.4523	17.4212	25.1507	32.4791	25.8793	18.6194	29.7123	15.288
CUST_10876_PI425536763	179.143	76.4025	117.219	136.843	128.607	147.597	111.107	134.189	58.232	82.1203	137.264	66.095	66.295	174.439	118.064	54.9148	134.382	217.476	76.7449	233.181	105.773	124.388	215.414	74.561	168.218	128.987	97.7727	79.8464	175.339	65.7176
CUST_10877_PI425536763	36.9329	29.1684	29.6114	102.576	33.436	80.2809	94.6641	40.5701	44.4377	79.0093	102.008	42.0109	37.2576	57.6637	38.492	34.2832	72.5244	37.4241	52.5079	65.1689	119.135	74.5654	112.025	66.0633	74.6415	98.1795	143.045	106.661	55.6672	125.783
CUST_10878_PI425536763	40.1617	24.3635	29.8042	127.851	23.3283	41.9495	37.7942	85.8587	9.45941	45.0839	36.8443	30.9666	24.4378	35.0365	25.7384	11.9345	32.8616	27.4999	24.6782	23.5338	51.0911	38.8757	24.7243	31.9197	40.9946	56.7836	68.8396	46.7794	17.747	29.6326
CUST_10879_PI425536763	337.241	207.254	189.965	301.247	255.112	196.48	429.348	535.458	390.363	452.315	365.732	307.622	541.056	424.223	532.648	448.343	527.146	314.204	211.256	272.674	250.235	296.314	368.961	245.874	265.648	310.28	209.757	203.985	249.772	170.703
CUST_1088_PI425536763	33.6173	23.9411	22.2622	33.6559	26.4502	49.3479	27.5571	26.6721	20.8042	31.3567	395.092	16.7071	11.1148	18.3219	14.3579	32.6043	25.4658	31.3272	8.79379	22.9542	5.97674	18.9189	21.9677	17.6912	27.2116	26.8412	10.1218	14.2839	56.783	21.0886
CUST_10880_PI425536763	657.61	558.219	406.675	817.033	561.615	632.784	705.136	652.153	529.902	741.665	795.511	542.02	376.959	583.515	718.429	547.22	706.381	985.756	375.45	511.836	495.321	528.453	956.611	503.199	570.062	667.371	454.321	408.218	534.077	345.41
CUST_10881_PI425536763	47.2396	47.0392	34.8515	47.8937	46.483	44.8518	49.0879	66.7456	28.9192	53.6147	68.1222	42.1271	37.6481	48.8134	49.9223	63.9844	55.6464	19.0881	11.7561	28.5789	36.8142	23.9262	35.899	40.2532	27.4272	40.0458	28.0086	41.4377	31.6892	38.7773
CUST_10882_PI425536763	2135.24	1341.07	1943.09	2150.15	2157.26	1707.45	2723.69	1729.88	1826.14	3206.1	2072.03	1772.62	2058.34	2222.93	2171.24	1718.68	2206.68	2328.15	1824.65	2026.32	2247.79	2251.01	2740.52	2199.78	2326.53	2783.55	1859.92	1897.87	1872.8	1922.97
CUST_10883_PI425536763	40.2834	11.5008	27.5386	55.375	32.2856	33.1701	35.6479	23.4293	18.0222	43.1613	68.0623	25.6295	10.7807	21.7222	16.6167	15.4631	44.61	40.4752	16.394	22.5512	47.8768	32.7732	36.6667	26.0537	41.1817	54.6268	43.5964	24.3925	23.9889	20.5526
CUST_10884_PI425536763	2.75037	2.0952	2.83411	3.9091	4.68592	3.14807	2.80255	4.169	4.12905	5.06006	3.00232	2.53897	2.99688	5.40569	4.59636	3.32668	3.63913	2.85487	4.31847	2.40082	4.13876	3.00314	4.24109	4.27099	2.83365	3.70218	3.12533	2.59151	3.26101	4.08269
CUST_10885_PI425536763	15.1617	22.3122	26.8485	12.0232	13.3992	9.91109	13.0671	23.1835	9.25057	5.37034	7.52728	8.02887	17.6949	9.92476	4.26854	3.18228	17.1296	10.3576	12.6104	8.49154	8.85104	8.86884	5.29478	8.76267	21.0318	20.3385	25.1117	10.7688	6.65262	88.8582
CUST_10886_PI425536763	133.522	66.8048	90.0093	218.292	113.36	164.853	226.924	138.931	102.933	182.196	193.249	169.483	90.9231	185.533	105.798	60.2932	198.606	166.124	131.851	154.75	443.736	237.404	247.46	213.426	261.22	382.322	360.87	345.854	151.755	224.371
CUST_10887_PI425536763	799.338	1010.01	777.526	2980.22	688.071	1698.57	1821.37	690.228	675.12	1253.08	2003.19	859.167	567.309	1587.35	638.035	502.262	1560.35	1503.56	1225.3	1372.86	2637.08	2080.89	2543.52	1280.43	2533.3	2890.88	2736.22	2449.17	1561.04	1781.08
CUST_10888_PI425536763	1543.02	1441.08	1564.92	2019.67	1963.55	1596.76	1517.79	1212.64	1903.38	2685.87	2426.01	1802.59	1372.09	1409.33	1587.86	1283.8	1844.38	1230.81	1225.37	1039.73	1863.17	1601.51	1408.8	2049.61	1296.3	1437.56	1847.96	1944.43	1473.8	2490.24
CUST_10889_PI425536763	11.2784	15.3522	7.7757	19.1925	9.13427	6.4704	26.0753	23.0173	17.2891	27.0891	16.5152	10.4151	25.3139	66.9409	17.3296	16.7237	17.8738	14.1105	4.21122	15.2914	24.8003	6.33427	12.2147	5.73683	26.1345	26.3297	7.74174	15.6047	3.20883	17.4693
CUST_1089_PI425536763	2.82283	10.988	2.8146	4.22723	5.18566	3.26211	2.82	4.03338	4.2411	10.4376	3.53348	3.00661	2.646	5.15993	4.93064	3.0072	3.55555	2.85487	4.26501	3.46806	3.98801	3.20161	4.14762	4.26046	3.00964	3.69253	3.01021	2.803	3.55359	3.83262
CUST_10890_PI425536763	81.0034	67.7663	73.233	205.245	53.0116	107.492	115.434	84.4948	55.2316	104.568	93.5399	79.9706	93.2217	150.554	50.2694	57.5738	94.8844	68.0262	118.654	102.372	173.031	131.914	84.7573	88.1779	241.279	150.714	166.516	155.769	249.005	142.074
CUST_10891_PI425536763	18506.2	12837.9	14171.2	29091.5	16258.5	19623.8	17811.4	14257.3	11026.8	18567.2	21316.6	15870.2	8504.66	16835.8	13858.4	8974.33	18659.4	20811.2	9368.3	15868.1	16066.8	16675.9	26266.7	11684.6	17985.1	17317.2	13373.4	14578.7	16513	9159.08
CUST_10892_PI425536763	33.4274	6.45513	4.42303	68.7947	10.9225	36.7627	35.6675	13.7867	13.3534	22.7124	64.3324	19.758	15.961	44.0726	17.3886	22.3115	34.4165	35.6477	28.2198	26.8787	75.6941	38.0872	35.0584	39.5385	49.6462	53.5652	77.6964	53.1866	19.9641	35.119
CUST_10893_PI425536763	79.2043	71.1086	112.714	122.784	71.6769	70.0014	156.444	109.779	73.6868	109.79	118.529	77.7202	93.935	71.2064	64.9195	65.3373	80.5318	71.6552	73.5121	72.2615	53.6431	74.0367	62.699	52.5961	58.9196	55.127	61.8974	69.1058	43.6344	64.1881
CUST_10894_PI425536763	6.86707	4.17371	10.0226	17.9599	5.10513	11.5494	9.08819	4.1724	4.31352	4.93441	11.3983	6.52446	11.8664	5.40459	4.93636	7.11425	20.989	12.7169	7.01739	11.1654	22.4707	8.72323	16.9406	12.8727	11.067	15.381	23.2861	12.4466	8.11731	14.2438
CUST_10895_PI425536763	638.005	260.125	422.421	1482.79	327.73	1375.1	1026.54	465.533	358.39	854.78	1647.63	689.799	306.65	1258.75	405.49	259.241	1188.76	1067.13	862.363	870.958	1647.69	1026.25	1660.57	928.369	1761.55	1924.25	2237.22	1485.21	879.153	1072.65
CUST_10896_PI425536763	19.7817	18.9869	13.404	44.8963	7.62945	20.8144	20.0078	7.59095	3.83883	25.2028	30.0522	12.8292	9.54036	22.9469	7.73506	13.9764	21.6257	14.6833	15.2383	11.0782	40.0097	18.3606	24.168	18.7219	22.5506	37.1914	43.7329	33.7365	15.7144	19.7874
CUST_10897_PI425536763	13.3372	8.93335	13.0983	16.7129	17.584	11.7548	15.1814	6.71167	4.06654	16.0246	10.9768	12.4469	21.5962	12.3151	5.36892	17.5395	10.7801	3.18547	4.09715	9.30804	15.2232	10.5101	8.7511	6.56242	14.5285	21.5857	13.8997	22.8162	8.63699	18.4016
CUST_10898_PI425536763	6.58429	7.5378	24.9347	17.3237	15.0072	13.2289	13.8648	14.7898	7.15856	13.4566	16.0167	14.5211	11.786	20.2995	9.74358	3.23188	8.00434	2.85487	4.24971	5.5943	4.75735	9.03223	4.87724	3.77026	4.17108	9.4382	9.16544	7.59967	3.0451	15.9022
CUST_10899_PI425536763	136.071	55.4205	89.7144	150.98	101.501	91.3587	138.01	106.516	49.3297	87.3934	114.303	66.2086	52.481	62.7092	32.7659	38.922	63.7209	63.7373	47.1185	55.9728	108.312	82.0149	55.978	51.5616	115.16	131.936	122.613	105.83	53.8528	86.177
CUST_109_PI425536763	16.3306	29.5428	21.4878	24.1693	11.6309	18.9905	16.6725	7.79088	8.09776	8.00295	16.5962	6.3357	12.7264	5.12923	5.00694	6.53323	16.5611	5.54694	4.14153	13.4838	11.6025	10.4363	5.19932	3.8121	9.54616	14.6601	10.7317	19.8037	12.161	12.5315
CUST_109_PI425708691	2253.78	903.847	1412.02	2443.42	1972.56	1928.54	4414.38	4178.49	3156.58	5141.38	4163.27	2940.78	4032.25	6145.25	6054.5	4973.34	7811.24	9980.59	5247.22	8414.27	6161.11	8405.16	12076.7	3867.31	8367.79	6743.39	3891.24	4531.59	11512.5	4101.17
CUST_1090_PI425536763	2.75052	2.70706	2.75676	4.30142	4.97746	3.38165	33.9951	4.6767	4.25502	192.57	10.4079	8.31621	5.06779	5.4243	4.64712	3.45283	5.34819	4.345	4.35849	6.44497	11.5099	9.49784	4.29246	4.24507	11.1462	8.12824	13.3452	11.2184	3.97048	56.4754
CUST_10900_PI425536763	106.257	62.1309	102.382	137.509	92.8003	82.903	120.237	85.6983	67.0873	98.4247	86.5524	78.7191	50.893	75.106	72.0416	43.4943	67.9179	72.1852	57.7864	69.7685	103.812	59.0209	75.4679	71.3881	97.2521	105.11	99.0886	75.4267	49.7134	62.451
CUST_10901_PI425536763	37.1059	36.9703	13.6327	47.4775	25.6565	29.0784	44.7656	44.2417	38.2465	35.4191	47.91	43.1116	25.0933	16.5094	23.7467	18.4387	22.1191	10.3689	6.42067	11.1222	7.3533	7.00487	7.97822	14.6008	12.8024	13.0409	9.64217	9.74891	7.65308	10.2081
CUST_10902_PI425536763	268.732	227.991	236.743	403.897	219.637	299.96	623.328	299.167	256.522	501.826	382.353	288.89	267.957	367.159	299.073	242.168	420.324	285.921	389.337	359.228	442.411	439.4	499.75	377.654	473.783	641.942	459.797	497.543	290.518	445.949
CUST_10903_PI425536763	210.218	132.73	201.214	298.113	211.099	166.373	245.721	238.643	133.589	192.57	234.443	152.508	143.608	206.041	168.572	151.929	186.404	189.33	110.156	133.886	131.985	113.881	193.882	119.956	159.193	196.017	142.567	143.372	150.709	127.784
CUST_10904_PI425536763	91.03	72.3828	86.2314	94.3767	84.9911	48.4303	70.885	59.2544	74.6917	83.2757	76.3075	49.0162	42.3419	39.0002	40.145	28.3101	44.1183	37.9188	41.7466	46.1226	36.8653	29.505	56.4797	42.1039	49.0841	70.4032	52.9503	59.0209	57.0247	71.7569
CUST_10905_PI425536763	61.9815	44.5827	50.7443	72.985	58.2687	61.2521	79.4346	45.2917	27.9756	58.5056	46.89	44.4514	32.8237	38.7787	36.4894	20.9202	35.6482	29.5545	25.3653	31.6301	49.0665	33.8639	49.4573	28.287	38.9892	67.979	53.9947	68.3764	26.2567	44.5049
CUST_10906_PI425536763	63.1106	41.0947	62.5853	95.6468	58.0678	52.7456	68.0565	66.4905	58.7417	87.966	100.614	56.1653	36.6814	32.0867	39.9072	85.5014	41.3655	51.6364	34.374	37.2771	45.2542	33.8082	50.0358	50.3504	68.075	68.2815	49.2087	57.9004	41.7826	56.4796
CUST_10907_PI425536763	20.4877	22.3474	31.885	45.431	28.851	21.3145	21.5421	30.0593	15.9149	36.054	58.0611	18.2749	16.2289	14.9777	19.8734	29.7361	17.0263	28.0628	19.4512	24.336	27.5555	24.2684	34.0063	27.7774	39.3377	36.0814	30.8639	28.5657	30.5184	38.3451
CUST_10908_PI425536763	815.204	303.577	404.36	1107.06	494.787	788.821	878.8	676.765	575.069	805.77	996.262	694.541	364.835	847.466	438.171	260.132	772.4	1054.42	541.196	756.653	1386.86	915.446	1114.47	609.269	1222.06	1351.78	1201.01	922.303	755.466	747.431
CUST_10909_PI425536763	213.087	158.425	264.392	644.09	413.883	352.765	331.819	293.464	407.193	537.183	613.757	317.924	181.202	190.598	225.186	218.321	266.748	226.652	151.118	159.515	258.612	203.617	296.401	180.102	226.229	238.86	231.068	230.936	169.963	333.927
CUST_1091_PI425536763	16.583	386.2	39.344	27.9108	60.5764	29.4247	30.763	36.9067	25.9887	34.9884	42.5533	23.2324	27.7842	52.6509	43.4299	11.1825	40.7867	29.6053	10.3097	29.0045	16.0176	26.634	27.4841	21.7071	21.514	21.2085	19.5087	24.3482	21.2151	27.6813
CUST_10910_PI425536763	2510.47	186.06	1996.31	8265.99	2342.09	5547.69	7293.62	2912.65	2699.32	6194.73	7321.1	4291.04	2466.26	5724.98	3636.57	3281.26	7100.88	1917.35	4667.24	6184.17	9282.84	7856.51	10846.2	5750.67	8758.13	9060.08	8976.69	9219.16	6637.71	5846.3
CUST_10911_PI425536763	1276.55	891.153	1009.74	2952.76	1367.33	1632.15	1625.19	917.623	1361.21	2193.66	2253.53	1403.4	623.524	843.336	775.826	571.364	1156.94	529.373	939.097	752.706	1744.91	1464.8	1823.92	1203.26	1961.33	1565.91	2060.21	2230.04	1309.69	1953.2
CUST_10912_PI425536763	40.9634	11.6335	29.7814	106.573	29.3823	46.5502	46.6008	38.4326	26.4743	33.9149	83.8901	45.4603	18.8642	23.3398	16.341	42.6014	45.1663	3.99555	26.2014	35.9381	79.6433	47.3817	32.7641	41.7271	61.9066	87.8299	88.9899	60.743	25.2851	56.04
CUST_10913_PI425536763	26.6754	25.1552	22.9798	26.188	21.6557	23.9163	89.7656	38.7416	41.9597	84.0488	40.3679	49.0516	45.7318	18.8338	26.4428	290.262	31.5933	17.8085	27.4385	27.3169	28.1756	30.4421	33.4381	23.3305	24.6064	27.0008	26.9266	29.8686	14.4145	22.6295
CUST_10914_PI425536763	46.1504	30.3402	94.5978	72.2972	38.2625	37.6342	110.284	79.9296	48.5794	59.0572	48.0399	50.4085	96.0965	80.0798	49.3974	156.602	107.323	58.9112	62.4391	58.6604	44.9019	54.6362	67.475	70.9207	55.0554	61.7067	83.7573	65.9062	62.5687	74.0913
CUST_10915_PI425536763	2336.27	4662.2	2175.24	6445.61	2498.6	4745.82	5702.46	1966.96	2221.28	4881.79	7738	4173.32	1373.79	3676.92	1963.05	1278.07	4678.66	4444.1	3101.09	2471.64	7215.38	4998.26	6273.76	4449.87	6025.08	6986.56	8226.99	7127.56	3848.23	4784.14
CUST_10916_PI425536763	71.3806	54.7277	121.855	103.871	59.4891	31.1913	114.805	87.1864	38.6419	117.946	64.0542	23.7351	78.847	32.1775	37.0876	21.5857	37.9921	19.6918	62.1271	30.7154	42.3424	32.788	31.7707	41.7251	49.8394	88.6227	35.3722	30.9047	30.4178	61.8284
CUST_10917_PI425536763	2.5051	3.55867	4.83525	3.71742	4.28707	2.81625	2.69076	3.92544	11.1032	4.51834	2.85403	3.29104	2.70956	4.83056	4.14961	3.03973	3.36323	2.85487	3.87553	2.18904	3.74516	2.78331	3.91433	3.81142	2.58277	3.42796	2.93086	2.34519	3.00691	3.83478
CUST_10918_PI425536763	1894.06	556.661	1025.17	3753.12	954.939	2126.8	1458.03	1056.09	781.869	1155.1	1598.62	1380.94	576.811	1354.11	503.25	270.379	1503.78	1310.33	1023.37	1482.92	2702.34	1786.01	1397.57	1588.43	1895.72	2238.13	2828.66	2304.36	1270.75	1976.37
CUST_10919_PI425536763	24.3875	12.9382	18.8394	40.5119	21.6182	22.7993	34.9697	29.3034	33.3008	35.0954	49.6031	21.4123	16.5376	13.9451	18.5199	36.267	23.0446	16.3703	15.4282	14.4271	24.7901	14.2805	16.0313	11.2884	19.3694	22.2262	18.2203	28.0866	13.8528	24.1236
CUST_1092_PI425536763	4.55561	10.6623	7.66153	4.5859	5.02717	6.89292	3.05401	4.94103	4.87045	5.2921	3.3119	5.16999	7.32582	5.62654	4.9329	3.61052	3.68912	2.85487	4.42678	7.66512	4.31789	4.07527	4.48519	4.24105	5.37595	5.96043	3.15716	13.4003	3.40333	4.60129
CUST_10920_PI425536763	17.3165	46.1056	22.0311	88.1551	20.5545	81.1124	94.0203	14.2388	26.4457	31.0639	80.2468	13.6437	12.4373	28.5376	21.9086	6.12055	56.8045	26.309	42.255	58.2287	85.1083	57.3669	83.8095	61.6667	102.056	107.487	120.555	112.378	34.8051	145.331
CUST_10921_PI425536763	784.419	525.461	495.158	2364.61	883.429	2109.05	2636.14	818.359	1113.87	2926.74	2668.88	1445.87	742.793	1109.22	769.111	813.249	1799.13	1150.31	1198.36	1277.61	3139.9	2087.01	1998.17	1983.04	1738.64	2063.41	3301.16	2936.88	1013.54	2843.69
CUST_10922_PI425536763	11940.7	7103.44	7400.85	22688.9	8929.9	17260.7	21547.2	8127.36	8426.76	19188.9	33343	15685.9	2683.79	12929.9	4004.46	3386.38	18683.7	8158.61	8926.27	6659.39	22357.3	12855	18750.6	15192.4	15133.4	18788	25494.5	26860.8	10222.1	20335.2
CUST_10923_PI425536763	65.0775	21.0124	40.2688	72.1342	136.358	26.1893	51.1411	39.0754	18.4331	46.6017	34.422	25.4655	19.1511	13.6629	25.487	36.9862	11.196	27.594	19.917	17.4663	19.9632	4.22182	12.939	16.4987	18.9786	20.0419	22.3098	16.8965	145.444	15.7374
CUST_10924_PI425536763	83.6838	69.1582	94.2008	572.988	68.1935	493.653	356.416	69.552	102.308	219.747	667.569	256.32	70.3191	402.388	98.6935	61.5757	475.014	85.9553	212.608	221.656	906.355	505.477	587.556	371.076	453.785	594.683	954.153	617.112	257.947	429.885
CUST_10925_PI425536763	2.64315	2.67747	4.89119	10.5215	4.51574	2.90505	3.46161	9.01337	3.93218	4.56618	7.9626	5.77621	4.01217	4.93735	9.63959	4.11206	3.42794	2.85487	3.9522	4.63456	6.91038	5.90306	4.02262	7.25346	5.74066	7.05853	8.75589	8.59048	7.26864	9.39316
CUST_10926_PI425536763	1039.37	1100.07	993.754	685.652	448.399	281.61	769.924	582.841	286.488	625.836	309.334	318.122	631.393	489.706	551.61	212.004	427.255	429.432	333.839	328.171	275.658	237.44	321.321	262.121	573.937	654.305	175.48	202.196	273.76	117.239
CUST_10927_PI425536763	85.26	30.2253	59.4422	230.631	53.1561	165.047	196.998	93.6783	101.484	211.594	227.839	155.724	85.2537	164.073	89.1666	50.9257	217.365	115.222	149.306	150.473	391.592	235.437	264.929	182.278	227.291	327.227	354.038	268.334	137.885	203.769
CUST_10928_PI425536763	226.579	120.475	146.952	411.937	162.752	226.143	285.469	160.669	125.092	184.313	265.116	162.198	109.772	233.337	132.858	83.1577	245.089	252.151	149.207	226.97	385.792	251.585	308.073	188.923	310.558	349.219	365.633	268.37	179.332	218.28
CUST_10929_PI425536763	11918.7	6919.63	10827.9	24778.7	15393.5	20620.6	22233.4	8947.87	9615.23	21073.1	25076.2	13778.2	6866.05	14182.7	7232.67	9337.54	15631.7	12555.5	10676.6	10212.1	24855.9	17305.1	22812.9	13503.8	17117.9	20349.2	25898.2	24293.8	13170.6	21137.8
CUST_1093_PI425536763	11.891	12.9551	24.1082	21.6296	11.6945	6.1746	12.0859	16.7175	6.28059	5.89416	12.7191	13.0296	18.7392	5.33454	4.51818	3.30374	13.2662	3.17356	4.28745	2.50774	4.04678	6.19412	4.48474	7.29203	13.586	12.0533	9.36548	6.07149	8.88414	11.5353
CUST_10930_PI425536763	686.051	257.39	358.087	1428.49	520.105	912.649	896.42	396.869	275.274	624.696	877.711	611.221	242.804	872.27	292.928	172.491	849.603	523.298	603.575	657.538	1659.4	877.211	1352.54	732.433	1285.81	1454.14	1593.32	1149.91	678.822	687.38
CUST_10931_PI425536763	12.5202	72.9238	5.05967	31.8661	10.1317	8.16096	6.16847	4.83686	5.92165	17.3789	19.9459	7.28709	2.99328	11.3636	4.86011	12.913	8.76762	11.2288	13.4225	3.71306	20.2452	10.7094	14.5993	10.294	2.96054	19.7578	18.3885	13.7739	11.2769	12.8687
CUST_10932_PI425536763	158.532	70.0556	115.607	396.626	130.196	268.805	219.77	112.291	113.536	201.742	296.675	170.322	96.2001	249.884	124.167	80.3188	248.282	246.591	184.827	188.893	511.698	315.361	289.368	241.67	324.919	477.855	534.889	396.48	191.495	280.558
CUST_10933_PI425536763	424.391	145.779	302.806	497.447	385.859	225.195	335.924	358.897	199.276	384.35	482.813	244.362	209.544	352.872	319.66	233.143	328.583	535.192	183.348	344.664	257.267	322.225	566.125	182.379	406.175	358.459	224.703	205.613	403.494	197.813
CUST_10934_PI425536763	23.2453	39.7031	32.9839	8.15231	23.1862	13.7744	40.4924	22.1264	7.92596	22.1853	18.7357	19.1781	15.5615	5.79815	5.1663	12.4716	20.6966	29.6885	12.8998	16.4456	24.5274	12.2186	14.4427	18.8285	23.7812	11.9003	14.4379	30.5471	24.2702	6.5568
CUST_10935_PI425536763	4476.32	1223.76	2527.03	7443.38	3095.22	6710.14	5631.93	3093.59	2775.44	5997.98	6683.24	4520.14	1966.85	6171.76	2824.47	1594.22	5644.42	6262.64	4102.25	4748.06	9748.72	5916.99	8662.82	5202.99	7902.46	9576.09	9127.48	7594.4	6402.64	4800.61
CUST_10936_PI425536763	24.9739	13.8524	28.1154	70.0567	18.0024	52.6783	37.1549	26.1664	18.7247	101.848	118.845	32.9607	16.4005	42.0805	19.9989	32.2458	44.0331	32.7082	34.8831	33.0153	139.22	60.9405	89.079	41.7145	93.6589	96.7333	118.663	96.8032	43.7941	77.4911
CUST_10937_PI425536763	8214.87	6378.89	6207.52	11094.1	6595.14	6165.76	10937.3	5550.06	4240.52	11211.6	7661.9	4644.52	3333.09	6764.73	3534.85	3233.88	3813	3182.54	4112.86	3916.65	7115.94	4730.02	4209.52	3488.34	8102.89	9025.9	9376.39	8320.7	3344.91	7456.96
CUST_10938_PI425536763	5.4854	5.15678	6.81846	3.70628	10.3209	2.95	6.49543	3.91571	3.83723	11.8928	5.49992	2.39288	15.792	5.01999	15.705	5.9397	9.53682	2.85487	10.0668	4.75624	5.11446	9.44637	3.97642	6.94511	8.2828	7.75045	6.7009	5.5297	3.11013	14.0887
CUST_10939_PI425536763	65.749	64.6089	68.0451	150.948	78.0598	111.46	141.846	95.0468	88.6868	138.491	205.205	110.274	131.834	144.865	77.9916	114.454	147.237	145.995	142.308	123.296	292.743	174.622	252.901	166.316	199.084	293.745	311.585	226.864	136.843	225.625
CUST_1094_PI425536763	91.276	72.5656	64.032	108.904	109.574	73.1792	50.4308	44.1249	39.5447	82.8755	52.3571	47.5073	46.2518	47.9414	56.8594	71.6978	116.126	145.147	102.698	126.731	101.982	209.012	285.891	82.8712	110.482	89.8063	73.3327	62.8244	178.916	116.274
CUST_10940_PI425536763	859.326	562.19	772.906	737.043	760.374	573.559	1233.34	1208.72	1149.45	1662.71	935.089	888.266	1415.73	965.746	1030.52	754.48	1032.78	841.001	882.266	641.92	1105.71	843.54	746.978	945.582	863.882	860.697	874.748	766.953	543.515	879.258
CUST_10941_PI425536763	584.591	350.026	609.515	1443.12	540.652	815.868	1134.87	559.282	533.448	833.229	1318.09	776.147	620.876	841.052	549.66	625.563	1009.73	753.515	801.569	661.941	1315.4	970.754	1209.44	1000.39	1106.14	1415.73	1554.39	1239.87	696.208	1130.22
CUST_10942_PI425536763	3.23176	2.22304	3.08093	4.60027	5.27516	3.50454	3.13928	4.91586	4.56304	5.74022	3.6203	3.03897	3.26025	10.0082	4.98534	3.75501	3.79505	2.85487	4.66588	2.67717	4.58472	3.43081	4.5929	4.61562	3.25827	3.56485	3.54914	2.90399	3.79549	4.64887
CUST_10943_PI425536763	20.5977	15.9426	32.2976	30.2024	7.93432	15.1875	25.071	22.2128	14.0338	25.685	33.7389	16.4714	13.8572	9.81773	13.6838	9.34015	7.99135	6.37925	8.37019	15.377	21.7128	15.0227	7.90869	24.1763	17.2873	17.4594	12.39	12.9305	15.4164	9.61234
CUST_10944_PI425536763	1542.58	793.596	1583.07	5808	1262.21	2680.89	5777.02	1710.84	1647.21	3213.16	4395.4	2732.3	2149.22	3749.1	2103.35	1735.15	3754.25	3249.96	3144.38	3443.59	4976.25	4657.61	6026.12	3461.47	5759.16	6980.68	5709.71	4869.98	3218.61	3932.07
CUST_10945_PI425536763	27.4298	13.5649	32.3593	37.7447	18.118	19.3308	21.6985	11.0614	26.094	44.2699	34.1869	6.48583	9.72265	10.6321	20.7589	16.8457	9.25494	13.9955	20.8581	10.0352	12.4068	8.74058	8.73813	23.1889	30.8501	92.199	15.0711	19.2285	15.3804	29.924
CUST_10946_PI425536763	34.5242	16.2256	34.1482	79.329	34.6182	37.4069	36.8866	20.6436	23.1499	37.9725	45.3375	35.2227	15.8734	130.781	11.5236	10.7359	39.2641	26.5291	21.5584	26.4019	57.1785	38.3534	41.6913	28.8268	38.5388	57.4423	73.6375	50.9595	23.0406	32.7452
CUST_10947_PI425536763	1828.42	161.12	1874.63	3355.11	2016.15	1531.7	2070.23	1525.19	980.408	2035.1	2135.61	1483.17	1109.93	1266.34	1138.37	1159.29	1670.71	223.743	1122.31	1146.62	1423.3	1497.71	2163.35	1187.77	1627.27	1428.81	1495.78	1466.35	1546.95	1165.3
CUST_10948_PI425536763	21.0795	18.023	16.9909	31.666	11.1981	12.1919	22.5952	20.9338	17.8632	13.3645	18.3356	11.8265	20.6614	24.9124	29.1589	16.7274	14.8469	17.9757	9.94501	13.1891	9.84415	9.03522	9.80391	6.1626	15.1329	17.1301	12.2171	23.5678	7.95092	7.43515
CUST_10949_PI425536763	79.8879	70.583	71.069	108.171	82.2245	73.8861	62.6814	60.3313	59.2274	55.8613	87.2913	67.1962	59.5299	78.0009	68.1923	52.9691	86.5667	83.0002	48.9297	51.6478	94.657	69.2586	105.289	62.6608	76.2698	100.746	97.6404	86.2911	65.5302	75.7664
CUST_1095_PI425536763	37.8331	8.49845	39.907	49.825	38.8958	28.6825	43.3584	43.5475	33.3046	50.8687	43.6115	37.1344	42.4695	38.333	52.5099	34.5247	47.3853	2.85487	23.7718	43.4924	21.1686	33.7411	58.0825	29.7426	50.9725	38.0289	25.6342	31.4389	52.4282	30.5532
CUST_10950_PI425536763	32.1224	8.93376	22.9012	49.7523	31.1837	28.7059	56.2959	55.6461	48.2614	84.4475	60.9019	43.5225	72.6679	108.444	119.433	119.712	180.843	196.909	69.6575	71.4957	118.19	107.062	232.068	100.43	69.6463	55.9881	71.9188	55.5578	118.009	39.7741
CUST_10951_PI425536763	2.46776	8.66845	2.48091	9.87042	4.23202	2.81819	2.74668	4.01518	3.66507	4.55157	2.90311	4.29441	4.02482	4.75386	4.03481	2.97999	3.30873	2.85487	3.84006	2.15546	3.56396	2.84101	3.85504	3.74446	2.50877	3.43263	5.30801	6.44774	2.99622	8.55266
CUST_10952_PI425536763	186.921	119.942	172.666	284.436	162.937	186.892	252.022	225.274	194.794	386.3	301.469	231.597	255.452	249.108	334.317	211.129	333.245	333.874	237.022	337.974	339.372	335.048	393.12	277.663	332.676	378.73	315.957	277.389	304.933	250.49
CUST_10953_PI425536763	3.05109	4.33103	2.954	4.7495	12.5949	3.28789	3.45018	4.69993	4.63188	5.5058	3.45601	2.80198	4.19659	5.47457	5.07203	3.70985	4.15271	2.85487	4.31895	2.53374	4.22129	3.43466	4.96622	4.43445	3.19902	3.84725	3.51057	37.0715	290.464	4.54619
CUST_10954_PI425536763	1474.99	809.049	1131.17	3229.54	1285.66	2358.48	2626.37	1300.03	960.698	2065.51	2301.53	1791.64	920.479	2114.15	1097.71	702.788	2251.67	1986.18	1579.15	1590.07	2806.59	2136.7	2703.38	1815.77	2666.36	3167.88	3143.11	2741.2	1244.58	1949.41
CUST_10955_PI425536763	23.4934	16.3209	30.4972	58.9114	18.9148	47.4312	63.1448	28.3857	23.1471	47.5341	78.9025	39.1925	33.1457	52.6465	18.9559	20.68	48.5289	35.1667	36.8374	32.6385	87.7125	44.5554	51.4907	49.7649	51.0147	74.8949	131.12	72.0874	21.1185	12.3692
CUST_10956_PI425536763	697.489	340.456	459.626	820.489	541.861	547.14	621.793	675.623	489.932	709.029	592.069	561.738	447.039	773.04	551.171	384.423	827.281	966.181	399.221	769.826	640.559	672.238	830.721	412.25	838.097	708.706	630.598	545.915	626.962	402.599
CUST_10957_PI425536763	664.825	569.038	667.26	2333.82	841.482	2080.14	1765.66	675.964	735.77	1802.06	1876.69	1283.66	717.751	1864.08	886.677	557.187	2741.24	2017.1	1407.75	1725.76	3395.03	2314.4	3564.37	1995.4	2905.7	2842.3	2773.47	3113.8	1899.48	2029.08
CUST_10958_PI425536763	109.912	50.1252	90.9017	137.041	111.365	75.6464	128.189	113.34	74.3595	112.553	80.6907	76.2763	47.7145	40.0047	27.4912	41.5934	52.2467	59.235	14.8559	42.6485	33.3937	25.5015	47.1928	18.2452	42.7293	41.0005	30.3101	28.5221	35.341	28.807
CUST_10959_PI425536763	119.522	91.5538	103.704	174.613	142.55	117.469	116.587	101.645	80.9343	118.886	107.355	87.1005	53.792	82.0552	89.1075	65.708	92.9653	93.8191	66.1455	89.6911	92.4976	98.6516	130.256	59.6896	97.33	94.0847	61.173	83.4225	88.5353	68.6746
CUST_1096_PI425536763	1913.76	1354.03	1588.49	6067.55	2149.12	4296.01	4578.26	1866.78	2396.03	4332.93	5854.36	3438.9	1851.82	4727.07	2649.47	2804.61	4375.96	4708.02	3657.84	3901.84	6428.86	5661.69	8610.23	3291.93	6572.69	7914.02	7581.4	7603.2	5505.01	5732.89
CUST_10960_PI425536763	57.9091	28.0819	45.6373	91.793	56.0652	32.2916	39.9679	54.993	44.9886	63.6105	62.1793	47.1818	29.0937	25.3709	37.9909	52.297	29.2333	32.4612	14.8362	30.0833	20.6583	22.2136	42.5297	42.4196	28.1663	31.1329	29.8164	30.7256	58.5167	28.8285
CUST_10961_PI425536763	1871.6	1528.5	1362.47	2311.6	1379.62	1460.04	2757.02	1738.81	1184	2378.02	2122.43	1509.14	1211.55	1823.47	1394.01	1126.55	1794.68	1912.71	1205.83	1349.22	1760.2	1493.49	2158.93	1481.65	2166.43	2680.04	1716.9	1890.78	1260.92	1472.69
CUST_10962_PI425536763	18.6425	6.07529	22.2223	38.0924	12.3704	19.0504	29.1267	13.3659	10.7878	14.5904	30.3348	21.2136	21.1745	15.6403	10.9193	15.4305	22.0714	7.86429	13.3335	14.8944	29.0505	25.3784	26.8273	19.884	28.6167	34.2721	35.1041	20.8641	18.1188	18.4602
CUST_10963_PI425536763	549.022	679.287	553.489	812.994	475.488	517.307	749.234	558.398	423.627	794.775	454.618	436.067	596.738	526.923	452.551	301.832	753.189	515.623	642.238	474.005	714.382	541.454	554.838	618.014	657.382	826.508	640.52	572.077	417.69	439.028
CUST_10964_PI425536763	1200.51	700.585	905.117	1133.27	917.983	707.172	1420.71	1098.89	649.533	1299.15	827.567	736.797	775.719	996.193	804.397	723.414	846.632	1271.07	651.009	728.407	693.57	687.569	1063.79	536.907	905.749	1133.46	545.859	489.97	792.635	403.476
CUST_10965_PI425536763	4.5324	3.79788	8.1454	11.9828	6.87209	2.87765	6.69206	6.65664	3.95819	4.59424	5.95161	2.87955	2.60328	15.9979	4.23957	3.11069	3.34801	6.01189	3.91973	2.18	3.86486	2.6994	3.90376	7.80454	2.5548	4.25276	6.94455	5.75769	2.99724	4.34829
CUST_10966_PI425536763	281.967	318.798	229.649	649.876	462.468	606.977	803.351	339.995	488.152	1393.27	634.835	745.129	524.247	410.022	611.109	756.345	777.914	642.43	404.43	377.166	652.023	614.046	1316.08	663.986	507.728	856.242	612.179	979.219	481.044	863.597
CUST_10967_PI425536763	734.957	379.959	538.495	833.768	868.371	663.13	558.694	552.26	444.3	717.091	754.759	581.742	259.358	515.456	485.825	328.247	623.232	680.03	297.386	482.982	501.562	548.008	887.553	350.548	497.203	473.389	360.261	345.104	499.45	281.533
CUST_10968_PI425536763	246.381	768.859	165.037	529.265	155.892	370.12	456.474	201.53	313.354	395.254	266.157	271.863	233.56	330.014	284.599	203.111	437.082	445.595	259.16	325.048	398.91	534.773	497.248	345.16	438.587	422.403	326.204	362.265	299.779	419.847
CUST_10969_PI425536763	7433.15	2065	4809.1	8891.59	4653.16	4895.76	5422.57	4982.09	2444.6	4319.43	3991.25	3392.57	2093.1	4630.14	2684.9	1513.03	4023.22	5713.75	2567.12	3581.76	4907.09	4056.98	4829.16	2659.49	4990.64	6534.59	4608.66	4163.09	3011.12	2673.4
CUST_1097_PI425536763	2.442	6.35545	2.41515	3.57808	4.4334	2.84884	2.58796	3.79292	3.82793	4.52719	2.70018	2.35548	2.55019	4.79256	4.19609	3.02009	3.31676	4.84434	3.89826	2.12907	3.81306	2.61036	3.81665	3.60622	2.50323	3.45675	2.76503	2.34271	3.01449	3.53415
CUST_10970_PI425536763	286.808	162.379	263.68	358.913	233.735	189.049	366.356	324.465	144.258	235.446	215.888	167.928	193.442	306.554	206.796	248.816	193.55	272.563	215.365	230.15	217.14	143.331	285.778	221.729	378.226	427.856	253.853	197.852	219.535	186.388
CUST_10971_PI425536763	44.4149	15.2854	45.3285	74.363	54.0399	27.1673	35.587	24.3331	10.7021	21.5395	49.2191	25.3083	11.7616	15.3622	12.3732	5.445	29.6424	19.2931	15.606	17.9235	39.0542	26.3172	30.9307	19.8248	28.8418	34.6618	33.9117	30.0214	12.0712	30.1891
CUST_10972_PI425536763	112.322	69.3717	53.111	87.1516	81.403	41.8065	66.0848	171.452	51.4486	54.0431	73.429	66.4019	33.3286	56.5861	44.3326	32.1314	61.5309	91.3835	14.2804	23.8874	19.0549	20.9988	46.6253	12.5113	38.382	41.272	22.0086	22.789	32.743	24.7233
CUST_10973_PI425536763	41.3232	27.1514	40.9535	70.1739	37.5979	32.0054	41.0827	32.346	28.9539	45.7103	58.0677	36.7937	23.7268	24.5839	15.5455	42.546	34.2916	18.2855	18.9241	16.3215	34.6601	27.8369	28.0184	21.6495	34.6949	44.1736	22.6779	34.1976	15.1186	36.3017
CUST_10974_PI425536763	57.6022	62.9323	29.6778	108.562	37.2905	65.9055	70.6912	66.746	52.7236	61.8897	82.6693	52.7738	55.9591	86.2559	69.1558	45.7343	96.2257	78.2746	62.9329	85.3621	129.81	83.9751	88.3154	75.9777	133.548	154.538	135.712	135.282	61.5977	103.986
CUST_10975_PI425536763	3177.91	1790.58	2772.96	5310.1	2320.43	2724	3576.35	2699.45	1560.15	2689	3303.01	2368.63	1009.63	2502.42	1628.17	1103.77	2558.35	3194.83	1547.29	2360.21	3107.9	2630.36	3535.03	1958.02	3481.06	3793.08	3460.26	2725.91	2042.41	1834.21
CUST_10976_PI425536763	13.8063	4.9153	8.82471	6.89236	4.27728	5.73681	2.79721	4.10308	9.43249	4.63006	4.47628	2.44426	3.39304	4.84362	5.23603	6.49672	3.35837	2.85487	3.90079	2.20018	3.62121	2.90443	23.7404	3.83057	2.5587	6.60029	9.35287	2.34895	3.0563	6.88183
CUST_10977_PI425536763	177.836	57.6952	136.811	260.875	116.841	136.628	121.324	110.863	58.3126	82.7534	167.181	101.968	46.3083	86.0138	46.7832	40.7472	92.3633	102.015	43.3258	70.6039	126.159	81.648	109.787	58.7817	103.086	107.723	119.671	91.8343	53.3883	67.7708
CUST_10978_PI425536763	50.9844	43.3489	104.588	100.723	54.1704	52.6119	97.6905	89.3673	66.0676	71.0559	100.554	56.6308	39.8051	42.1176	40.8465	23.297	53.311	29.4217	20.8748	42.5994	32.3427	22.933	34.7322	28.8912	72.6304	65.2707	44.8846	36.233	24.6649	51.7998
CUST_10979_PI425536763	95.9226	109.414	82.4037	158.665	91.5738	170.065	178.028	106.887	116.819	157.383	146.128	114.917	131.217	159.429	124.374	96.8231	182.732	48.4977	109.213	137.545	166.492	159.196	169.869	177.788	194.26	166.697	232.837	226.122	132.869	249.052
CUST_1098_PI425536763	3.43061	2.81431	2.778	4.28535	4.59939	3.16842	13.8336	4.53105	4.03932	25.2595	3.23606	2.66921	2.95163	5.32932	4.40227	3.29384	3.6166	2.85487	4.23775	2.41628	13.851	3.19155	77.2945	4.22061	2.79974	3.57559	3.25961	2.57556	3.35634	4.32779
CUST_10980_PI425536763	23.5706	841.457	25.6358	37.0594	26.8975	32.7497	29.0676	25.0177	20.2234	29.5429	48.1227	18.9209	12.1888	11.6343	4.80793	13.8264	17.6506	19.8545	15.5746	12.4041	22.1267	8.62885	12.9068	22.0784	18.2325	17.8234	15.5015	18.5492	14.0331	14.0602
CUST_10981_PI425536763	270.357	8.06894	329.841	269.425	366.755	138.309	310.817	365.355	275.677	378.505	432.625	348.923	380.034	224.31	269.105	315.008	230.309	3.45095	31.4988	31.4811	41.44	39.0221	53.0435	66.3268	52.576	39.8279	48.6138	45.048	33.4915	52.459
CUST_10982_PI425536763	46.0983	76.022	42.5039	118.129	36.9598	44.8964	115.828	83.6638	151.324	183.8	68.629	111.175	224.648	73.1359	85.6095	101.078	106.841	70.1361	57.1989	63.7812	98.9804	86.7304	46.1881	124.023	67.9508	67.7947	163.083	151.087	44.0633	683.667
CUST_10983_PI425536763	18.9495	10.2355	11.4684	27.2553	29.1992	20.6933	22.5052	16.4608	16.5652	28.8565	39.3478	26.0791	16.7529	18.9239	10.4779	11.4326	19.9947	19.9803	14.3981	9.38471	26.6472	11.2602	20.0439	19.5808	24.8247	140.863	25.7673	17.0783	45.1131	30.6182
CUST_10984_PI425536763	2.74842	10.4742	2.33843	7.71049	4.15443	2.69627	2.55213	3.71326	3.51852	4.34274	17.4833	6.36078	2.47541	4.52394	3.93627	2.86828	4.58642	2.85487	3.70043	3.56569	3.68144	2.61306	3.67612	3.47933	6.85	5.39118	6.127	7.18391	2.85249	3.56643
CUST_10985_PI425536763	39125.6	19208.5	33528.2	48174.6	30299.8	25660.3	34582.3	32947.5	19934.4	33461.5	30122.1	26828.2	20819.8	25270.1	24283	18571.9	31880.5	33960.1	13052.9	17869.2	17886.9	21434.8	32584.3	13754.8	20453.4	22237.5	14352.3	15750.7	21475.2	10560.4
CUST_10986_PI425536763	582.413	310.841	350.02	738.965	440.559	357.572	448.403	417.993	306.673	415.281	441.606	337.153	268.186	301.663	254.648	255.259	437.84	441.204	73.4142	103.699	185.426	200.759	201.03	145.732	131.462	109.174	103.655	129.894	124.588	83.7435
CUST_10987_PI425536763	173.784	115.294	158.032	290.399	156.459	144.383	243.683	160.889	127.426	228.018	296.736	156.671	258.008	211.286	227.438	186.907	311.101	255.9	216.39	176.051	296.529	229.048	365.958	211.598	271.269	304.878	350.88	265.973	207.542	198.71
CUST_10988_PI425536763	958.696	74.8701	998.335	1052.37	1089.06	1035.77	2139.95	1782.71	2116.42	2617.43	1451.35	1714.11	3964.44	2227.9	2292.39	2503.96	2990.16	515.76	2204.04	1845.27	2983.86	2449.72	2499.62	2649.01	1578.76	1443.04	2162.9	2157.77	1285.16	2492.35
CUST_10989_PI425536763	2183.11	490.408	2336.29	5006.65	2880.99	3220.84	4084.46	1869.57	1874.33	3562.27	3471.64	2747.31	1396.84	2663.67	1755.6	1345.01	3027.27	1682.4	2009.3	1985.79	4971.37	3345.34	4186.81	2693.55	3495.23	4043.13	4066.39	4004.47	2263.64	3082.83
CUST_1099_PI425536763	11.2617	3.4888	2.86397	17.2496	5.31879	7.49088	21.4688	10.0311	4.6635	7.02232	19.7413	14.2803	3.04177	5.70796	4.9884	18.258	8.58932	11.0654	4.57999	2.56898	4.31075	20.1673	4.52512	4.41987	8.69667	16.0915	3.63711	7.4947	3.9349	4.45
CUST_10990_PI425536763	194.02	91.5726	193.78	359.152	240.127	297.171	206.643	151.556	170.842	233.529	462.478	186.357	98.2469	227.907	222.232	215.138	297.585	383.467	149.397	150.666	329.906	198.297	350.923	240.808	231.329	291.156	351.972	242.164	194.413	185.463
CUST_10991_PI425536763	24.8566	9.96618	19.3801	23.2985	26.4782	15.0464	21.2731	13.1421	16.3091	16.5741	13.87	10.5344	11.255	12.0389	10.5379	10.408	6.89308	13.0156	50.1873	3.33543	3.72043	4.47529	3.92553	8.37645	8.81449	50.5443	7.59889	10.1631	9.2405	3.87513
CUST_10992_PI425536763	181.965	10.2486	178.527	255.008	112.457	118.833	163.406	87.4082	85.3931	123.245	173.505	104.011	47.0047	73.4339	68.2458	40.49	102.655	2.85487	48.742	74.0029	98.2817	86.4429	110.29	60.0868	107.237	93.2655	81.3238	97.878	67.7677	39.5831
CUST_10993_PI425536763	147.47	72.5439	88.7938	148.924	110.733	98.5971	120.828	93.0772	49.9672	80.9949	101.908	80.0199	69.7274	85.0181	73.2049	49.072	96.4706	123.736	59.282	87.6224	118.076	92.787	93.1185	55.8011	73.012	82.8881	63.3588	50.5628	70.7974	40.1462
CUST_10994_PI425536763	709.918	23.4848	464.034	676.794	509.07	351.896	695.726	662.936	422.665	672.989	653.761	541.609	341.245	513.148	335.383	277.188	476.031	2.85487	162.266	281.899	206.634	255.2	427.016	203.64	380.884	343.139	169.956	179.349	440.429	186.199
CUST_10995_PI425536763	292.912	157.361	222.133	479.4	236.875	329.475	381.93	275.531	202.818	300.459	344.083	296.925	243.507	319.826	243.255	239.797	375.81	330.572	276.082	321.497	429.898	385.107	518.912	320.606	425.535	462.772	461.504	385.689	300.178	326.029
CUST_10996_PI425536763	21.8454	32.2968	19.363	57.6935	15.2051	23.4962	36.499	25.1953	36.8584	41.9411	31.6152	24.5498	38.2019	11.6071	15.9013	21.0459	31.5511	14.6182	23.2139	27.6764	32.9491	16.0562	20.3906	29.2272	19.1623	30.4339	26.0916	38.6009	15.9384	48.2656
CUST_10997_PI425536763	190.125	112.715	148.206	248.215	169.366	146.456	246.831	234.567	152.475	232.187	193.209	157.309	158.311	127.229	169.583	138.173	210.817	261.854	141.401	170.095	176.39	196.133	292.074	126.282	178.835	187.642	178.243	172.099	212.923	124.847
CUST_10998_PI425536763	2.5493	2.68875	2.60052	4.00297	4.67908	3.02412	2.80882	51.1827	4.17064	4.77607	2.82673	2.37978	2.63341	5.07507	4.41409	3.32485	3.42667	2.85487	4.07201	2.21894	122.59	2.89107	4.20262	3.78543	2.61486	3.49656	2.87284	2.43463	3.16018	4.18905
CUST_10999_PI425536763	31.8088	270.604	29.9747	51.5125	32.3228	42.6666	44.7934	30.783	52.7174	34.758	38.6871	39.6648	40.7405	35.9311	44.6008	42.9249	65.5048	72.4167	29.6611	46.0996	48.3023	68.8267	62.7386	39.1953	48.3872	112.046	49.1518	60.2242	38.3619	37.9258
CUST_11_PI425536763	224.57	34.4625	224.165	361.6	240.757	130.698	281.826	193.906	186.596	172.748	211.184	193.665	33.1638	74.372	67.6381	52.1799	107.732	2.85487	66.0819	80.4118	102.217	97.2785	156.234	104.033	130.535	197.561	163.726	167.529	90.1662	139.725
CUST_11_PI425708691	2296.33	1289.76	2282.88	6538.76	2467.7	4763.43	4097.61	1494.02	1800.59	4024.09	5984.36	2653.82	871.698	2390.25	1332.11	1309.35	3855.46	2740.24	2558.23	2022.5	5643.91	4087.84	4765.17	3225.22	3957.73	4711.9	6369.11	5263.73	2772.85	3911.08
CUST_110_PI425536763	2.32908	10.4999	3.55327	3.62393	4.28706	18.4732	2.59101	3.80708	3.58743	13.9107	2.75908	2.33505	2.42385	4.53356	3.98967	2.90061	3.16117	2.85487	3.71877	2.23591	3.51832	2.65821	3.66043	3.50232	2.39747	3.47939	2.83217	2.24241	2.89722	3.6102
CUST_110_PI425708691	24560.3	11877.8	16822.3	24194.8	19269.3	15500.9	39352.9	26584	23316.8	37171.7	29294.2	23838.1	21377.4	20651.6	19440.8	20617.1	18917.2	19169.9	10529	16341.9	14365.1	14727.8	18298.2	12492.5	18150	19814.8	12294.2	12330.8	23205.3	12274.5
CUST_1100_PI425536763	2.44839	6.37881	11.3056	3.81482	4.45881	2.91591	4.67541	4.06663	20.5662	16.8922	4.97173	2.43261	6.24202	4.76365	4.1506	3.05165	3.28281	2.85487	3.88099	4.83997	3.67983	2.82248	3.81298	3.72708	2.5245	6.54002	5.34036	6.99635	5.14799	4.30415
CUST_11000_PI425536763	29.2994	10.4593	20.7533	49.3956	15.4555	28.1919	30.6347	17.5355	5.3284	12.2246	26.9245	18.4703	15.5063	13.5862	9.55539	11.7622	30.4692	2.85487	17.4579	27.9397	41.0447	25.9282	30.2236	21.1236	28.8986	50.2235	50.9058	32.6312	15.6995	15.5755
CUST_11001_PI425536763	62.2936	37.544	54.9997	151.937	50.19	62.3212	74.1518	59.0397	58.4455	88.5895	133.708	64.9064	42.0961	67.8227	66.5641	71.7772	121.092	73.9216	62.1373	46.7574	118.662	78.5635	113.013	75.0878	94.5383	299.935	117.421	128.271	80.3911	265.767
CUST_11002_PI425536763	30.9537	27.6316	56.6688	87.1825	20.106	11.639	28.1406	15.0551	20.3536	37.427	29.613	17.4173	49.5266	21.2609	23.6129	14.081	30.2665	32.8423	43.4016	37.543	21.4438	23.788	30.7144	22.0528	41.9835	44.1241	17.0967	21.5877	31.3966	38.5361
CUST_11003_PI425536763	4884.76	3037.24	5128.14	25465	5766.08	13527.3	11236.5	4275.39	6245.78	12113	30230.8	11835.4	5384.24	11503.4	5804.27	7075.12	16087.8	12577.3	10627.3	8141.55	22390.5	15582.7	22379.8	14922.1	18129.3	21349.8	27956.2	26012.7	12555.6	24488.2
CUST_11004_PI425536763	176.694	162.458	181.965	268.562	152.004	157.672	240.748	186.78	115.062	205.587	245.107	129.958	110.373	231.863	160.328	256.832	184.444	216.704	126.777	168.671	173.682	146.934	297.976	103.925	189.412	209.692	111.368	124.924	189.153	109.794
CUST_11005_PI425536763	134.598	56.2446	92.164	151.734	97.1354	72.3522	141.017	125.416	74.8099	102.922	96.6451	75.7521	68.4039	76.0761	48.7315	42.5142	62.5908	51.0711	54.806	69.0821	60.4768	40.0134	56.1733	50.7663	76.095	96.5989	61.4459	52.8038	38.5085	35.0927
CUST_11006_PI425536763	18.8812	12.5919	10.4316	22.6558	14.5236	16.4593	12.7046	12.0809	26.1164	25.4564	20.3038	14.6191	13.2342	9.27495	4.45013	3.58897	8.79453	12.8571	11.1069	12.5928	10.7976	13.8627	12.8447	7.31662	19.061	24.4545	4.93354	17.1608	16.7246	9.80081
CUST_11007_PI425536763	48.9927	17.5397	41.3196	156.837	45.6338	62.6144	59.2727	33.6528	28.5777	39.4399	69.0679	46.2902	22.4217	52.787	23.4728	20.2549	66.544	94.3442	41.8911	42.8218	96.4702	54.1644	84.4814	30.49	69.9327	81.9308	84.5445	67.022	51.8364	42.04
CUST_11008_PI425536763	110.219	124.327	90.2158	144.24	77.7847	81.5339	242.468	179.271	107.844	215.3	105.791	111.378	98.1812	126.623	89.07	81.8241	100.561	38.9602	67.4282	79.7206	79.6236	80.9639	80.5114	72.9256	104.017	98.112	122.592	95.273	116.781	81.5714
CUST_11009_PI425536763	2.9114	2.61585	2.85803	4.20751	5.09158	4.19135	2.94165	4.39862	4.40431	5.38911	3.11188	2.6515	3.01104	5.73027	4.85172	3.5353	3.91897	2.85487	4.53714	2.46278	4.29506	3.11448	4.49556	4.33017	9.34973	3.84314	3.16504	2.69129	3.59491	4.0913
CUST_1101_PI425536763	6.46531	2.49251	6.01905	10.6846	10.4015	6.32623	13.1085	14.6135	4.7527	9.60351	15.9096	2.74747	10.176	5.67915	6.91185	8.41795	9.12078	10.1671	6.08928	4.96546	4.39454	3.17339	4.47596	5.8106	4.12495	3.65689	6.5594	6.25102	7.02038	10.9475
CUST_11010_PI425536763	27.9642	4.44089	6.98915	17.116	6.94	10.0786	12.3107	23.377	18.3813	25.0354	22.8779	10.1258	38.8266	60.4612	48.202	22.5018	60.4944	136.786	31.147	77.5515	64.0072	64.0918	85.7475	45.8752	62.8235	40.2359	46.4835	39.815	69.804	31.665
CUST_11011_PI425536763	65.6463	45.5954	51.8724	72.7148	35.5381	32.4302	68.2723	60.3902	30.095	58.3908	52.9005	48.3291	60.8887	44.346	33.9129	45.6318	36.6192	40.4729	51.2955	54.1978	36.7002	35.6626	50.7266	24.1267	50.4155	63.634	40.5124	43.9137	36.3858	45.2087
CUST_11012_PI425536763	203.285	68.2175	112.851	170.605	136.939	99.6189	333.97	327.835	213.381	285.346	320.198	175.685	407.565	422.149	385.431	484.959	553.18	546.468	182.135	276.859	271.366	346.842	646.713	167.596	352.43	390.556	202.603	180	293.679	196.762
CUST_11013_PI425536763	1045.94	467.981	877.559	1773.25	702.832	889.83	858.484	515.927	439.442	673.968	884.223	661.474	315.475	697.157	512.174	160.804	646.005	464.417	413.874	745.312	699.505	643.216	1236.36	428.754	1030.59	1042.19	565.573	769.386	704.879	587.46
CUST_11014_PI425536763	2.75899	2.71192	2.79355	120.795	4.78767	3.19126	2.81408	4.20961	4.1578	5.17034	2.98335	2.54359	3.58007	5.47025	4.62575	3.38052	4.25159	5.9203	4.38762	2.38896	4.12429	2.99821	4.28045	4.21553	2.82542	3.81266	3.09056	2.57607	3.35633	4.01513
CUST_11015_PI425536763	2.52402	5.3479	2.56317	3.70792	4.47675	2.95367	2.63064	3.91402	3.83953	4.74904	2.80257	2.39562	2.70862	5.02141	4.3001	3.13529	3.42513	2.85487	4.06975	2.20417	3.83064	2.74968	3.9755	3.81162	2.59142	3.60364	2.87053	2.3881	3.1198	3.73511
CUST_11016_PI425536763	49425.6	23848.2	42511.8	50442.2	38298.1	30258.6	50862.6	40608.8	26409.2	44804.1	34049.3	29783.1	28561.7	33026.3	28603.9	22393.3	35873.9	41989	20704.3	24233	27709.4	24872.3	35775	18261.7	32212.4	34607.9	24969.4	21191.1	26195.4	17293.8
CUST_11017_PI425536763	32.2129	28.2393	73.409	40.2059	35.9395	30.2429	36.1065	34.7302	19.0782	36.7798	47.3292	35.0253	9.36544	19.4405	14.7741	10.8265	26.2149	15.3251	10.7721	17.0916	17.8939	12.4047	17.9243	29.4877	24.5065	26.2952	17.8309	28.5943	9.04999	14.8437
CUST_11018_PI425536763	1108.41	837.453	1080.24	1240.7	883.038	708.372	942.276	1026.06	1116.06	1414.01	874.052	701.272	880.95	1158.25	1177.22	1014.54	1307.34	2044.45	868.279	1329.49	1004.67	1399.47	1971.89	782.367	1144.39	812.59	714.666	736.399	1972.78	581.187
CUST_11019_PI425536763	23.098	18.0719	25.7471	13.809	5.39848	9.59113	38.2268	19.5636	4.09971	13.8936	7.24117	12.1128	5.81501	6.9507	19.4248	3.32297	15.0315	2.85487	18.7705	2.45105	6.57417	9.87921	33.2665	5.29934	13.281	29.9474	7.75549	3.82163	7.84863	11.9161
CUST_1102_PI425536763	5107.27	2483.36	5063.57	9426.35	5600.11	5568.16	6472.57	2909.11	2836.85	5344.25	7013.25	4419.52	1736.17	3332.3	2558.18	2802.22	4925.17	4642.47	2520.43	2605.62	5143.5	3945.21	6552.87	3112.44	4009.06	4886.32	4617.62	4735.67	3771.34	3594.18
CUST_11020_PI425536763	66.3176	37.1635	46.7226	72.4655	43.995	37.3714	62.432	62.9689	46.446	58.1397	61.0955	41.5604	104.542	131.706	193.45	131.505	244.653	365.656	125.801	162.133	95.3493	127.556	303.117	85.0312	146.516	141.71	109.385	73.0094	259.094	69.8437
CUST_11021_PI425536763	279.448	184.149	190.002	344.794	192.924	171.599	261.729	202.514	126.065	208.902	206.835	161.682	119.751	152.805	133.511	70.1067	150.214	245.91	96.8823	149.119	98.4358	132.609	203.152	80.5113	157.684	140.308	80.2178	90.1738	137.076	59.4079
CUST_11022_PI425536763	113.114	11.4637	99.8274	119.37	111.512	70.1308	82.9993	92.3615	59.8403	65.5529	89.6512	68.6703	37.1122	40.9623	39.7127	37.3381	49.8956	2.85487	13.3167	20.6196	18.4322	22.4642	44.0801	13.3383	27.1311	19.3339	25.6351	12.1971	36.9835	14.0626
CUST_11023_PI425536763	15.4437	11.3285	3.72246	14.4932	7.02997	8.68271	23.0055	9.56708	18.9579	8.37149	68.549	19.1311	12.2869	8.10895	6.19636	3.81835	14.9766	16.222	8.1299	8.26705	36.1542	5.20313	9.39378	15.1786	12.3747	16.8533	11.1675	16.5329	3.51659	4.0924
CUST_11024_PI425536763	54.1482	31.4142	55.0738	81.5223	68.9375	55.9645	58.3479	73.2269	73.8999	108.641	154.415	63.5491	39.1531	48.3882	49.0026	108.394	66.0221	84.3578	33	30.5582	40.832	32.9681	49.761	58.8102	47.6132	39.7082	61.0042	52.8454	30.9136	79.0245
CUST_11025_PI425536763	25.8959	24.2522	25.0663	41.4388	28.5973	18.6401	25.9972	35.2193	30.1058	27.4222	63.8858	19.8865	17.9152	7.72072	14.5552	46.8779	23.4857	20.2232	9.90785	19.1712	6.92952	10.3503	19.9776	10.5958	24.2242	30.0113	11.5666	20.3387	15.7611	21.5688
CUST_11026_PI425536763	23.4564	19.124	30.3598	46.905	19.3275	10.8498	15.9446	21.855	15.5096	16.8117	30.8905	19.0081	11.3811	6.1746	7.40361	3.55984	9.72029	3.33539	4.04802	3.30118	5.25191	7.07577	16.3512	9.1076	22.1241	13.9211	2.84824	9.07198	8.80535	11.99
CUST_11027_PI425536763	4621.28	1522.84	2312.22	4481.39	3008.53	2788.56	6068.15	4772.77	2516.68	5191.09	4921.17	3359.05	3059.44	5308.49	4626.7	3256.87	6452.28	7592.43	1567.4	3184.16	1794.27	3566.33	5103.14	1411.68	4261.09	2510.88	1481.55	1751.1	3173.31	1422.29
CUST_11028_PI425536763	2.58979	3.26085	2.66532	3.75101	4.47612	2.98661	2.69211	3.99408	3.91438	4.81776	2.85837	2.41783	2.83237	5.12403	4.36222	3.19033	3.48494	2.85487	4.12222	2.27894	3.92553	2.83338	4.05655	3.9793	2.92017	3.60662	2.97257	2.44382	3.79159	3.89744
CUST_11029_PI425536763	89.3744	94.4116	39.7673	87.6408	38.9644	52.2758	134.306	91.2794	56.7044	113.019	66.5872	60.7531	23.7933	59.9434	34.9608	23.8998	35.5111	56.7407	24.3525	44.5864	22.9826	30.0131	41.8504	26.8039	53.7687	62.5739	23.8531	21.6644	59.297	12.0855
CUST_1103_PI425536763	2.90232	1.97528	2.90268	4.14736	5.04805	3.36567	2.96841	4.39892	4.46176	5.32578	3.02487	2.77161	3.04605	5.6786	4.86465	3.53424	3.79954	2.85487	4.60571	2.50309	4.28502	3.03092	4.60141	4.2993	2.90447	7.46609	3.08886	2.73345	3.47655	3.99246
CUST_11030_PI425536763	115.141	80.3997	116.031	319.352	141.825	189.09	194.28	107.911	127.565	192.872	250.22	141.297	111.45	155.021	138.121	150.047	191.665	172.352	132.1	151.558	338.871	178.088	292.01	195.773	295.215	313.288	407.032	387.806	154.999	306.76
CUST_11031_PI425536763	403.899	200.762	384.781	565.139	431.812	321.112	501.183	467.661	410.24	612.341	561.174	376.168	375.218	435.173	357.559	439.637	568.841	687.563	286.774	272.62	450.094	396.759	532.992	377.183	436.13	461.183	310.161	308.951	402.996	317.103
CUST_11032_PI425536763	1020.4	695.739	891.854	2059.26	1171.36	896.197	1240.93	689.499	602.818	984.765	1010.26	831.532	581.627	1072.43	682.007	511.889	1177.17	780.184	756.029	680.96	1585.38	973.637	1667.56	888.198	1194.23	1132.52	1385.34	1359.99	960.087	879.63
CUST_11033_PI425536763	17.1413	10.7	12.8953	7.08342	15.2683	19.3219	20.5742	17.9087	28.8661	13.6482	21.8997	16.2718	8.89934	5.88934	43.554	5.21657	4.13328	13.1681	4.59794	8.1172	4.3976	3.2915	4.70468	5.95922	4.00978	3.86945	3.29615	2.7771	3.70024	4.59597
CUST_11034_PI425536763	110.827	83.0827	104.7	180.718	92.9653	102.129	148.023	113.25	99.343	129.511	179.27	121.271	100.288	135.078	84.5161	82.3197	130.177	111.832	118.057	96.3026	247.183	116.973	212.212	116.915	174.022	255.2	305.306	202.594	134.851	206.089
CUST_11035_PI425536763	46.1753	42.8787	42.0718	71.3642	39.2482	55.3443	65.2444	53.1383	45.2263	58.5418	109.576	47.7355	57.7261	66.5736	66.4229	77.194	79.0856	70.0761	51.2415	54.6152	99.9516	66.6859	95.127	73.8327	82.9528	110.282	109.675	100.732	84.7606	97.1844
CUST_11036_PI425536763	3001.25	2662.88	2601.36	4604.57	2896.78	2537.11	1967.32	1331.51	1103.16	2139.91	2024.93	1593.37	513.22	1358.68	951.457	528.837	1336.13	1791.59	929.642	1263.79	2004.59	1424.06	1998.6	1006.62	2154.78	1947.85	1694.8	1570.74	1059.36	1136.31
CUST_11037_PI425536763	275.496	178.785	236.349	297.216	324.649	237.648	334.437	297.486	251.554	421.006	420.69	256.44	245.325	218.707	229.764	296.333	311.924	251.484	203.364	198.101	204.003	223.936	264.552	192.407	202.593	196.258	181.376	249.96	230.399	274.21
CUST_11038_PI425536763	78.5677	50.4431	69.4652	69.1483	49.3951	52.283	122.748	85.0666	102.412	108.168	94.4783	46.1788	58.6496	82.3417	72.9165	73.5163	106.865	86.6607	44.1427	59.7242	67.9058	43.0658	64.1075	45.9948	109.205	73.526	144.244	73.2479	53.143	44.3918
CUST_11039_PI425536763	1221.21	457.656	1068.21	3108.99	1097.92	1502.33	1578.15	680.841	646.147	1402.87	2306.57	1227.63	381.305	1081.73	672.162	437.459	1159.84	1121.79	961.782	1259.13	2409.07	1747.7	2365.88	1155.4	1842.5	2053.05	2422.96	2192.78	1287.6	1494.22
CUST_1104_PI425536763	3066.63	1306.67	2443.69	3391.67	2854.75	2149.39	3472.94	3673.85	3384.7	4918.59	4242.93	2589.83	8514.45	9537.29	8287.97	8620.49	10632.5	12494.5	8480.07	9758.54	9191.02	9875.75	15261.2	6371.81	8569.79	7585.15	6737.66	6372.47	11183	5922.42
CUST_11040_PI425536763	35.2655	29.2705	31.9155	37.8894	29.4383	29.4558	34.1362	43.5016	14.7911	32.0497	17.673	27.574	15.0257	19.854	11.8865	17.7775	22.8283	24.5132	20.8193	32.0755	31.5842	26.3006	27.5207	28.1867	42.8316	42.6571	22.2777	30.8758	15.554	26.4871
CUST_11041_PI425536763	161964	126324	151389	175527	152213	146816	150855	156050	132429	174327	178625	152030	129584	132730	135046	139244	153382	132476	94969.9	110479	112560	127280	156668	105423	114070	115883	110672	115525	119961	96524.6
CUST_11042_PI425536763	13.086	6.23116	13.5403	16.6905	6.04317	6.96581	15.9679	11.2398	6.91685	15.642	25.2692	5.9813	14.8958	5.87481	4.93086	15.6409	3.95878	8.72288	7.58957	11.2891	21.562	3.33033	4.67495	6.95708	6.99165	3.67864	6.43979	15.8592	3.73955	9.20412
CUST_11043_PI425536763	57.8741	29.2969	61.2998	158.318	51.6203	102.577	125.937	60.9588	43.6411	94.1909	146.747	92.6738	54.5965	99.8687	76.928	43.9215	141.863	92.1902	99.3364	93.8444	189.612	127.912	149.674	131.776	115.846	181.555	207.056	160.834	91.0189	117.534
CUST_11044_PI425536763	12608.9	9428.32	10591.8	19804.5	10382.6	9524.65	10389.5	6267.45	3963.65	8002.42	8567.72	7041.5	2626.79	8352.6	5226.25	3286.45	6313.55	9335.19	4274.77	7882.95	8341.22	7116.09	12169	4593.7	11540.8	11717.8	8645.06	7316.62	7169.23	4669.4
CUST_11045_PI425536763	18321.6	1481.42	15399.8	37833.8	19359.6	23837	31919.5	16563.3	14523.3	29127.5	34640.8	23357.8	13609.5	22201.6	17438.7	19688.9	28126.4	145.164	21649.2	22532.6	26622.3	30277.8	41584	19931.5	28200.3	32723.3	30138.7	27567.8	27478.2	25951.6
CUST_11046_PI425536763	222298	96391.9	201277	240541	188164	179651	198476	195364	158528	229579	223959	185914	165551	167121	165298	160924	182314	221383	122319	139391	133664	156753	199115	124664	158391	149926	151684	140568	156717	109056
CUST_11047_PI425536763	12.8764	12.5072	9.38827	14.587	4.53572	6.66454	18.728	8.82589	7.76996	38.1356	30.4096	16.2642	12.6987	4.98076	9.56129	8.67695	6.67713	2.85487	4.0415	9.73038	3.85717	3.95571	13.6227	7.70755	5.84904	10.3768	5.85844	12.9932	3.1622	16.4694
CUST_11048_PI425536763	118.397	99.2449	88.1345	127.413	81.151	73.8748	124.99	108.691	59.4631	100.224	75.1816	75.4588	71.7987	98.4797	84.6596	66.017	104.412	90.3432	62.1375	78.7545	66.8057	70.8036	86.0052	77.3937	118.019	137.736	82.7867	74.6193	85.6276	51.7402
CUST_11049_PI425536763	112.686	42.9789	82.2271	109.349	103.903	96.723	117.805	147.506	111.753	152.085	188.501	141.992	57.9333	61.101	67.5739	74.0709	73.5682	131.071	50.0327	44.7353	50.4153	58.7287	102.228	77.4555	55.7559	70.6282	59.1788	48.8571	72.4335	48.5738
CUST_1105_PI425536763	2.3363	9.09675	2.36508	3.62476	4.14529	2.70807	2.60207	29.0938	3.53549	4.37038	2.74877	2.29961	2.51293	4.55285	3.93562	2.88073	3.18812	4.42175	3.71132	2.05021	3.46073	2.6673	3.70732	3.53313	2.39683	3.39641	2.78245	4.28138	2.86549	3.64261
CUST_11050_PI425536763	4765.91	3722.13	3640.47	5849.44	3655.88	3119.69	6099.76	4579.57	3645.05	6604.41	3772.93	3981.32	3707.07	5349.81	4925.19	3479.38	5974.97	6023.21	3848.47	6611.56	4422.67	6096.24	8066.63	3352.18	6272.33	4895.19	2594.25	3349.69	6218.01	2328.44
CUST_11051_PI425536763	312.125	261.532	321.699	357.54	325.224	259.737	460.558	259.577	255.936	598.916	272.975	281.212	334.869	224.044	198.982	213.607	228.534	172.947	215.182	188.408	306.273	264.255	219.97	205.699	247.713	293.887	283.943	266.465	167.068	247.757
CUST_11052_PI425536763	3.15564	4.12534	3.0162	4.6127	5.44661	3.48055	3.26669	4.71294	4.79625	5.63692	3.35669	2.81035	3.16456	5.97703	5.16643	3.75455	4.31862	5.15236	4.60994	2.82336	4.54763	3.34946	4.90209	4.57448	3.68703	3.88618	3.3844	2.88906	3.66481	4.39916
CUST_11053_PI425536763	82.5976	41.5503	60.6251	79.5979	68.2175	59.4851	64.075	83.9441	72.514	115.539	89.8449	76.9424	183.828	236.764	210.646	171.248	273.43	359.781	171.474	237.548	240.373	220.189	313.604	166.424	177.73	166.65	170.352	138.204	234.018	135.956
CUST_11054_PI425536763	331.813	164.085	282.068	531.324	307.579	402.594	521.616	353.852	292.216	446.41	844.709	323.038	206.99	334.447	413.765	270.471	700.37	486.558	211.184	237.11	399.141	334.171	502.694	439.213	362.522	361.865	448.755	308.052	331.687	463.133
CUST_11055_PI425536763	5224.98	1853.62	3276.7	8004.98	3862.63	5772.85	6733.29	3717.97	2392.8	4682.76	7822.37	4202.53	1784.92	5456.39	3197.82	2441.42	6138.4	7641.08	3598.57	5099.57	8193.02	6021.63	10048.3	4282.89	8074.5	8239.78	8439.1	6894.29	6424.61	4910.1
CUST_11056_PI425536763	24.5812	11.7661	25.4228	50.6099	70.4715	30.8589	32.8431	21.3616	31.648	69.8772	72.0218	45.7071	22.7128	19.2675	38.0919	53.6249	63.4275	54.7798	30.5456	23.9821	51.643	53.1569	56.9064	47.2249	34.3564	49.227	43.9084	55.9127	52.1959	48.828
CUST_11057_PI425536763	19.0635	11.126	18.1704	47.3265	13.209	18.0511	187.883	35.4855	18.9796	44.502	64.1014	27.483	67.5631	82.2852	89.0339	93.9322	135.155	180.709	87.9794	121.75	106.751	134.128	242.484	70.287	87.1075	97.9558	82.1552	60.2945	139.715	45.7726
CUST_11058_PI425536763	44.7129	12.5227	33.9555	63.2556	55.0437	38.4522	40.9506	40.6569	24.5297	53.1738	54.0828	36.5885	31.1102	30.9991	34.4243	41.3654	36.5764	8.29612	27.347	24.7489	38.6351	33.1011	44.3985	37.0928	35.9687	39.1175	29.7981	26.6312	43.3844	27.0899
CUST_11059_PI425536763	29.7173	24.8785	17.2008	52.8643	26.1957	33.7467	22.6526	23.7501	30.4349	23.2522	73.8558	18.3668	19.7484	18.1247	13.5368	16.6801	25.2268	15.3489	12.7219	21.7945	38.2839	19.363	23.0996	30.1933	37.5697	35.2277	37.8455	31.7643	17.4684	54.4888
CUST_1106_PI425536763	1248.98	855.335	1258.29	1979.93	1534.38	1452.41	1631.39	968.396	760.64	1383.76	1562.18	1124.44	459.547	841.54	564.056	494.18	1149.59	994.362	630.915	689.265	1145.57	928.898	1428.23	796.598	1232.33	1184.61	1182.11	1189.19	817.14	842.813
CUST_11060_PI425536763	1646.92	837.746	1430.51	1851.39	1958.76	1107.43	695.817	966.524	650.187	1065.44	1295.77	731.245	453.823	684.829	647.276	529.901	1061.99	1375.07	293.232	508.264	536.182	532.048	1301.14	441.98	789.228	629.397	495.054	436.445	1260.93	281.436
CUST_11061_PI425536763	846.079	396.381	789.8	845.975	932.469	618.04	915.269	771.799	698.816	1118.49	923.764	715.733	696.985	667.434	757.065	536.616	935.409	849.26	624.606	548.926	904.559	688.975	898.185	736.574	829.333	876.128	677.843	748.096	891.074	706.475
CUST_11062_PI425536763	9.4936	8.08597	3.20876	19.7015	12.8764	16.5459	22.3579	7.38956	18.6634	27.0675	17.0355	16.0965	14.8328	8.74886	9.90816	12.8503	17.6047	6.30971	10.2233	12.3384	20.9385	17.0384	14.5127	10.498	20.5446	5.8214	19.4433	15.6316	8.89167	38.9833
CUST_11063_PI425536763	5.62049	2.59129	11.0097	4.00344	4.60235	7.6321	3.92862	4.13232	4.16483	11.1215	2.85054	2.38401	2.62472	5.0373	4.36161	3.30673	4.07754	2.85487	8.60762	2.22684	3.83966	3.89034	10.2817	3.79567	2.63327	7.31097	3.90117	5.91423	3.10121	4.32101
CUST_11064_PI425536763	493.164	287.791	371.895	480.625	322.271	282.74	706.317	535.032	287.092	526.644	337.488	303.558	299.802	425.049	356.714	265.938	332.597	425.305	278.982	422.514	244.874	321.461	457.615	202.755	509.213	533.494	236.015	230.372	437.904	188.055
CUST_11065_PI425536763	67.2323	34.6245	63.5269	55.0943	54.3774	60.1352	99.3123	49.9009	45.6898	49.7166	46.7223	35.8184	74.8716	69.1348	29.097	24.7541	124.083	83.8175	61.1789	54.437	85.2829	47.9322	85.4848	49.4292	87.654	97.3024	67.6006	70.5964	38.7258	30.777
CUST_11066_PI425536763	3317.72	2055.49	3838.39	6643.2	5085.71	4029.19	3233.99	3330.76	2286.66	3537.47	4615.43	3443.53	1981.87	2709.86	2244.47	1914.4	3467.93	3014.5	2283.09	2171.51	4497.54	3374.73	3373.08	2650.8	3523.36	4210.83	3943.88	3708.45	2204	4342.37
CUST_11067_PI425536763	2910.76	2131.42	2676.77	4098.22	2870.1	2806.21	3707.45	2779.12	1996.33	3626.48	3237.43	2639.64	1595.95	2483.38	1840.75	1953.86	2526.92	3099.19	1738.31	2026.37	2573.03	2384.5	3410.95	2074	2491.64	2760.51	2369.41	2313.73	2073.62	2232.47
CUST_11068_PI425536763	582.499	191.395	284.338	924.152	435.948	624.098	462.185	332.413	240.62	551.187	686.875	391.293	180.002	634.021	318.758	197.118	645.105	865.208	320.235	486.458	942.172	575.179	653.66	544.139	578.031	679.215	920.366	665.479	430.285	484.399
CUST_11069_PI425536763	6.38312	3.10967	5.83041	11.5086	4.4835	12.0563	2.7498	4.0335	8.45628	4.64983	19.2628	5.60294	2.61528	4.89414	4.25153	4.5178	6.36842	5.11201	3.91175	3.84158	3.88125	3.61349	3.93753	3.75947	2.59719	12.8618	2.95134	3.61432	2.99505	19.9691
CUST_1107_PI425536763	1153.79	75.1466	1028.81	1549.88	1243.76	1034.89	2045.88	1495.77	1328.13	2144.51	1781.07	1172.48	2967.96	3200.28	2995.97	2985.77	4413.01	1535.35	2929.01	3690.39	3473.3	3695.23	5932.93	2162.04	3218.05	2500.76	2166.55	2151.08	3484.56	1992.66
CUST_11070_PI425536763	65.3266	38.9556	49.9851	114.208	53.7948	64.7164	64.6122	61.4911	38.2474	72.3453	46.8061	40.6174	23.3665	36.5537	24.6954	18.1544	38.1541	49.2187	22.1084	32.5637	39.9952	31.7044	35.3123	20.3523	45.3844	48.0453	36.4726	36.2338	21.2613	41.4273
CUST_11071_PI425536763	5.87374	7.10637	2.44897	11.1135	4.27702	2.80154	3.34483	3.77964	3.6613	4.51389	5.08344	2.31424	2.59656	4.74999	4.09953	2.99106	4.55135	2.85487	3.86618	3.23679	8.4914	3.52256	3.81215	3.63239	4.7235	3.48952	2.78711	2.3411	3.70014	3.64042
CUST_11072_PI425536763	366.872	328.076	338.19	433.424	360.983	354.346	456.275	350.154	292.546	415.369	599.836	333.203	305.142	286.173	252.487	201.593	382.845	302.559	250.892	255.151	304.574	285.42	370.599	256.825	341.661	390.186	433.647	428.327	270.63	246.58
CUST_11073_PI425536763	23.8446	7.1952	16.0487	20.5601	24.1035	16.358	17.2563	133.943	16.2055	21.9687	29.4794	18.4494	7.1221	15.9123	9.2406	23.316	8.34848	13.6892	11.0346	3.58172	9.63714	14.0917	15.8249	4.55018	17.0077	17.7022	7.10373	18.7623	5.11994	21.168
CUST_11074_PI425536763	46.5914	29.5148	44.1656	49.9501	44.4978	38.5945	49.8564	39.5452	26.5112	48.1918	29.1196	31.3045	31.7876	24.2759	30.7828	33.1164	28.3294	4.44533	15.9969	24.5501	29.9997	26.493	41.8583	18.9641	23.3879	35.5832	20.5471	31.7025	43.1804	22.5206
CUST_11075_PI425536763	3522.89	197.243	3177.78	4712.3	3604.87	3504.59	3989.48	2808.8	2019.24	3547.31	3549.63	2902.22	1884.92	3569.71	2566.11	1999.22	3706.06	13.4473	2398.77	3090.86	3443.69	3231.16	6238.61	2356.23	4150.7	4162.05	3367.11	2717.47	4595.5	2104.89
CUST_11076_PI425536763	2061.91	1206.34	1353.71	2278.81	1398.2	2538.19	2409.96	1036.91	1243.6	2917.33	3678.36	1458.74	881.5	1296.8	1347.55	875.753	2939.84	1609.7	1845.65	1356.55	3068.58	1483.8	2877.08	2218.47	2635.82	3142.08	3359.39	2426.36	2486.78	2681.86
CUST_11077_PI425536763	26.0956	14.9252	27.1699	25.8384	22.8427	24.1583	45.8438	24.2726	10.3059	31.6535	29.9699	28.2691	14.4881	15.2856	9.67882	3.48449	13.2617	10.5389	4.52404	11.0422	17.4219	7.84297	4.45035	9.45545	14.8791	16.441	5.82636	14.9382	4.73218	12.7653
CUST_11078_PI425536763	23.886	12.2117	33.8619	49.0934	31.8332	37.5213	39.7903	28.487	31.8931	48.1184	80.6113	26.842	27.6145	29.6565	23.475	36.0769	39.0819	41.8037	20.97	29.3385	44.7214	32.2328	45.8355	34.0439	274.768	27.4902	50.9751	44.1786	27.5797	73.868
CUST_11079_PI425536763	20.5928	11.29	13.7946	24.2873	13.3583	17.7145	25.7293	24.1647	15.3068	33.0603	43.1738	25.9658	19.0214	9.58577	7.90403	29.2743	25.0544	18.7783	7.73327	6.25597	20.3456	16.5144	10.9036	15.3373	15.7019	12.7028	17.8023	16.013	13.5005	28.1415
CUST_1108_PI425536763	365.858	40.1417	328.436	530.803	416.861	359.588	597.683	471.503	498.942	670.88	803.401	458.704	992.103	1103.5	1180.75	1356.62	1785.08	343.204	1001.68	1193.62	1151.6	1367.56	2487.81	918.338	1114.93	876.225	889.806	957.319	1216.44	1041.82
CUST_11080_PI425536763	47.7714	21.8809	53.3992	46.1833	35.5453	20.7832	46.4083	30.4087	33.2067	49.7589	39.2663	15.137	40.4974	91.2614	20.2833	23.2906	25.0969	11.2235	23.247	18.5025	25.8586	15.9473	21.8646	32.023	32.3529	55.731	17.7153	20.2006	18.8491	9.96088
CUST_11081_PI425536763	165.839	12.6161	115.522	271.204	106.097	211.822	148.911	149.332	135.45	176.054	279.425	183.015	197.793	346.978	316.012	187.077	433.179	2.85487	283.397	360.478	390.495	359.137	622.148	278.474	335.378	361.366	411.068	291.742	425.339	255.801
CUST_11082_PI425536763	507.625	466.005	441.262	738.451	706.159	559.865	458.248	615.657	268.949	600.998	679.987	598.262	239.964	231.969	151.131	192.404	369.176	249.406	96.3683	81.5718	181.528	136.51	200.375	149.96	100.991	168.647	127.778	142.636	87.8467	185.009
CUST_11083_PI425536763	119.604	107.887	170.74	655.675	331.771	282.299	95.4147	47.4769	73.52	183.11	346.493	108.085	33.9781	122.426	200.691	423.777	229.525	160.821	50.0669	96.5998	205.317	153.704	293.493	108.566	147.524	103.985	166.158	137.319	427.423	107.598
CUST_11084_PI425536763	591.662	370.674	503.785	854.138	474.013	651.164	1190.71	845.306	670.474	1064.15	676.29	622.304	615.61	1020.36	643.429	402.186	686.848	678.306	870.947	1243.12	993.02	847.05	862.828	653.1	1752.45	1662.15	1057.17	1041.81	725.743	1071.33
CUST_11085_PI425536763	141.206	139.724	164.482	239.075	214.767	155.667	118.904	88.8264	119.873	364.673	210.732	121.552	66.8626	69.436	157.412	125.059	157.168	180.847	88.9994	109.219	112.498	127.737	261.159	119.449	107.881	115.102	83.7018	99.0579	173.174	107.527
CUST_11086_PI425536763	7902.84	5431.62	6846.27	11227.2	7449.62	7670.73	11491.3	7061.8	6285.72	11347.9	10370.1	7858.26	5189.85	7480.75	6014.03	4298.39	7979.65	8644.98	6769.7	6435.41	9888.42	7810.39	10743	7586.23	9358.45	12254.5	8860.2	9883.4	8435.73	6611.46
CUST_11087_PI425536763	22.2998	10.6152	22.9076	25.2954	34.139	24.576	32.0714	24.5434	25.2143	35.858	40.3287	20.6515	32.8067	29.419	28.5589	48.0353	46.0912	29.8645	32.4864	28.3684	50.8899	29.1593	62.3291	30.6479	46.02	49.0399	46.145	53.6064	34.9191	48.8653
CUST_11088_PI425536763	5.18263	8.78629	7.01987	12.4641	14.4218	3.0826	10.4571	12.9267	9.81558	4.36693	4.33411	2.71682	4.69363	62.3299	9.32857	4.43288	6.80935	2.85487	3.71918	4.95043	5.01086	2.64346	5.29504	6.48478	4.99774	4.22596	2.76487	2.21229	7.21757	3.61992
CUST_11089_PI425536763	77.2729	17.7282	83.2595	160.075	71.7169	144.596	122.407	68.6171	69.5348	141.731	186.142	101.61	67.2032	93.8883	127.659	69.688	269.052	95.1464	207.741	128.753	180.015	162.284	284.155	153.842	177.308	176.221	140.163	179.142	141.209	88.8197
CUST_1109_PI425536763	2.66348	3.44599	2.64513	4.08427	23.4211	2.98749	2.90763	4.30876	3.87403	4.82793	3.0977	2.5505	2.83981	5.06206	4.21902	3.14213	3.47189	2.85487	4.05421	2.30451	3.76881	3.05041	4.06191	4.03173	2.67987	3.49503	3.1225	2.45186	3.2108	4.11224
CUST_11090_PI425536763	20.5503	10.0369	17.3271	21.1855	13.0474	7.14423	31.5028	36.8176	42.9136	21.1197	22.5941	17.6146	11.1745	29.522	18.9051	54.8898	21.072	27.1934	6.82248	6.46205	8.6915	3.37523	11.6315	7.7512	5.44979	11.9519	6.94517	8.41053	3.32692	5.15531
CUST_11091_PI425536763	17.2855	8.01282	10.8303	24.8691	23.9339	16.9751	26.3919	26.8448	19.3524	30.9568	24.8859	18.2511	20.4951	21.7621	31.706	31.2416	34.2159	42.5286	21.229	35.2906	37.1307	30.0554	37.3067	24.1786	30.9869	35.6524	25.3267	39.3902	29.2068	27.4571
CUST_11092_PI425536763	1857.39	1215.26	1945.94	2577.41	1475.87	1777.39	1751.06	861.348	839.806	1323.29	1425.73	1372.85	653.02	1313.52	934.283	439.701	1390.19	1554.09	912.82	1129.38	1943.2	1676.22	1899.79	1215.92	1674.51	1666.31	2132.13	1546.22	1050.12	1003.92
CUST_11093_PI425536763	2140.23	1636.65	2272.74	3755.56	2146.57	2565.77	2633.82	1513.04	1334.83	1876.01	2637.05	2025.59	704.571	1817.85	1471.66	642.698	2570.26	2465.21	924.663	1546.76	1919.8	1861.37	3580.01	1547.08	1932.07	1993.53	1753.53	1768.53	1612.48	831.148
CUST_11094_PI425536763	27.3955	26.044	18.2257	83.1719	24.784	32.0938	46.2562	39.501	34.2753	41.627	353.791	32.1915	22.4007	17.6714	27.7362	296.972	31.7229	40.8591	27.2486	23.8908	36.0044	25.0667	35.8855	25.2658	27.597	24.1278	42.172	34.0793	23.5512	97.4012
CUST_11095_PI425536763	5.94611	3.87899	4.80778	7.79986	5.11345	11.4888	11.2509	4.78147	6.6627	15.623	18.2731	11.0692	16.2959	5.89251	8.96488	13.4764	8.24363	9.22404	8.61436	13.7835	17.8597	14.2558	13.5338	4.33047	2.90949	10.0353	18.1502	15.8123	6.01771	16.2173
CUST_11096_PI425536763	28.0145	29.8821	26.6413	41.7918	48.6935	48.5168	47.9888	42.1848	58.4502	85.462	46.8411	35.3458	48.7175	18.8767	24.4849	28.5812	46.2768	28.3878	17.3752	22.1049	33.804	17.4793	22.3291	23.9359	14.7312	25.5481	39.8554	39.9932	14.5366	53.3438
CUST_11097_PI425536763	57.3812	42.0008	80.8763	92.3497	75.8112	63.7162	90.7244	81.421	65.8907	217.849	91.0981	61.1793	58.0898	63.9582	54.0926	67.1993	62.541	69.264	54.9385	51.7356	62.0185	55.8496	65.3635	569.515	76.3552	75.1209	50.2303	63.2233	55.1685	53.3814
CUST_11098_PI425536763	28.6424	25.6159	28.6444	32.7831	39.8961	19.6205	28.5012	20.9753	30.9664	39.5539	44.4702	27.7309	32.1135	39.3054	51.4289	52.0792	54.7346	22.6443	24.4018	30.8069	46.6553	27.6665	55.388	38.2364	30.1077	31.0837	41.7476	44.7472	31.5456	33.6173
CUST_11099_PI425536763	49.528	18.2006	47.4156	71.0277	61.2315	43.437	43.4379	30.7631	26.1698	69.6768	66.6247	44.6672	24.5849	28.1445	27.8893	35.057	41.982	39.3659	32.7058	21.647	52.2444	40.7653	44.1077	27.9462	42.4931	48.0821	45.4203	37.114	45.956	49.4531
CUST_111_PI425536763	2.39475	24.1367	2.44418	10.7052	4.25692	5.55676	4.07253	3.7753	3.64931	4.49607	5.54577	2.30813	2.59421	4.73081	14.4754	2.98088	3.27211	2.85487	3.84926	2.10619	3.62795	2.65551	3.80309	3.62582	5.51596	3.66687	17.0167	2.52554	3.75746	3.64382
CUST_111_PI425708691	1786.94	1141.63	1750.78	1676.54	952.451	836.825	2853.92	1701.49	886.076	1597.72	958.733	958.769	1754.99	1381.26	1207.24	1053.17	1046.19	954.834	1588.98	1384.28	821.713	1018.17	1156.17	1002.48	1709.49	2284.82	955.743	998.193	1036.55	896.216
CUST_1110_PI425536763	2466.51	1241.83	2646.68	4591.99	2557.89	2755.72	3742.57	1565.93	1350.55	2740.77	3115.92	1917.91	1093.5	2216.61	1296.9	1300.81	2357.01	2153.63	1695.71	1738.11	2989.65	2530.84	3735.53	1772.12	2976.55	3163.85	3765.41	2859.72	2010.17	2365.22
CUST_11100_PI425536763	13.3362	9.75129	10.1	11.544	16.029	13.5641	11.1767	3.76621	5.68731	19.3429	5.81381	7.09278	4.88388	10.7295	16.8208	2.87243	7.44672	2.85487	5.14355	6.43505	10.4193	5.62826	10.6826	4.39487	13.2254	8.00379	7.16908	7.06803	4.14456	9.5087
CUST_11101_PI425536763	50.6065	10.5182	28.1397	60.4498	21.8276	39.7982	47.3477	39.2668	41.3814	54.6296	72.4529	29.7569	24.767	28.2413	23.73	87.3615	33.7961	25.9874	17.1278	32.3197	38.5049	25.7452	23.2231	41.3628	38.3688	67.4637	28.1184	39.0999	56.2456	41.3741
CUST_11102_PI425536763	71636.4	37411.4	68425.9	100582	76650.4	62671.3	73435.8	69495.5	55967	78040.3	103498	72630.4	48116.6	55287	60163.3	55217.3	68768.5	80628.6	38190.4	43113.3	51304.6	58618.1	73061.9	39547.7	60183.3	53242.6	57366.7	63662.3	63798.9	55600.5
CUST_11103_PI425536763	322.554	167.983	262.046	629.349	256.819	321.437	498.91	310.408	279.889	303.029	506.799	304.252	374.587	523.44	412.336	302.012	672.319	809.605	392.659	523.591	716.207	593.496	854.908	443.646	618.558	678.587	684.583	490.391	576.629	389.889
CUST_11104_PI425536763	97.8577	109.63	101.346	468.345	180.005	245.8	169.656	121.849	270.683	333.061	507.219	233.871	166.518	215.384	173.056	368.363	322.763	238.653	164	129.145	392.234	274.236	258.17	319.442	238.073	224.143	517.917	469.942	202.231	823.751
CUST_11105_PI425536763	161.427	191.347	196.696	805.562	183.682	396.144	452.06	151.028	228.947	444.733	898.768	392.226	232.647	429.755	268.125	235.584	602.735	416.738	417.6	277.659	1012.2	556.097	723.832	648.187	767.009	953.545	1202.29	1089.38	503.523	919.56
CUST_11106_PI425536763	25.0702	9.52299	17.6012	44.1	19.6349	22.8724	28.339	34.0167	20.0331	40.1109	40.6628	32.1967	49.0569	41.317	53.0733	39.3005	47.7552	42.4281	29.7712	38.3489	45.3048	43.891	149.663	27.3487	35.8615	29.5132	38.1423	28.1762	32.0675	34.9293
CUST_11107_PI425536763	30.2036	24.5798	32.6855	39.7364	31.7786	28.2571	57.7692	48.6605	36.1982	46.5059	50.4108	43.215	53.1568	24.9385	44.2467	33.8745	40.4118	23.0128	51.52	37.968	42.4744	42.8618	39.839	37.4149	35.0285	82.6958	54.2774	49.4654	48.6442	51.8648
CUST_11108_PI425536763	445.467	272.715	317.422	722.485	312.87	450.809	431.845	259.523	158.031	282.037	322.731	240.985	133.641	390.586	184.693	116.211	360.489	392.266	221.225	261.983	502.531	300.864	367.961	287.493	441.866	604.839	550.097	355.563	229.042	219.031
CUST_11109_PI425536763	116984	56623.9	102757	143778	96666.6	78923.5	105006	100330	66392.5	106719	110218	84445.9	79007.1	79771.2	74739.1	76876.5	85874.3	104680	45709.8	61337.7	47847.1	61181.9	80683.9	47355.9	63019.4	62447.7	46449.7	48174.2	64548.5	38916.1
CUST_1111_PI425536763	3.02683	2.34508	2.90134	5.93465	5.37784	3.364	3.20173	69.3014	4.61804	525.201	3.27478	2.72006	3.11415	5.77545	5.00849	3.63886	4.07725	2.85487	4.53373	2.49315	4.2882	3.36041	4.67361	4.51469	3.11127	3.82994	3.31862	2.72695	5.25895	226.806
CUST_11110_PI425536763	9170.27	8939.07	6717.37	9649.29	9090.18	6629.47	14551.2	9580.5	10025.5	15591.6	11305.8	8604.21	10971.3	7846.99	7935.36	9097.86	9800.24	7042.28	9094.97	7765.94	11138	8906.7	9461.16	9660.39	9688.91	11200.2	10956	10608.4	8919.96	11681.9
CUST_11111_PI425536763	9445.14	4015.97	8068.99	14335.1	8599.11	10824.2	13088.5	9666.56	8544.98	16509.3	15081.9	9776.59	8019.02	11062.5	9374.72	8744.92	15415.4	13477.2	9764.36	10341.9	13456.8	14025.4	18542	10184.2	13240.3	12844.1	13580.1	13550.1	14349.2	11401.3
CUST_11112_PI425536763	232.143	61.076	201.712	636.236	193.643	333.933	412.409	217.923	227.806	438.129	308.978	324.067	322.938	302.085	144.901	150.915	252.475	63.2559	245.176	298.435	539.805	402.738	295.366	354.926	354.877	481.637	498.363	452.214	224.012	402.959
CUST_11113_PI425536763	8932.84	3286.65	7354.18	23712.9	8213.83	16694.9	15587.5	6571.57	7432.3	13202.9	30501.8	14467	4905.84	11740.8	6090.27	5015.19	17819.4	13975.5	9515.45	9262.83	23775.4	18332.9	22458.6	15786.1	18495.8	19849.2	26677.8	23778.8	13168	18509.7
CUST_11114_PI425536763	70.2548	30.4084	59.3075	288.604	77.0148	223.73	133.196	59.4964	72.2124	110.78	322.756	138.689	63.0485	130.612	84.0599	72.4463	251.946	172.688	104.696	131.964	295.686	221.82	251.228	203.433	170.022	223.716	345.306	266.872	167.627	214.827
CUST_11115_PI425536763	961.577	743.648	792.022	1139.95	987.895	879.463	1004.82	778.018	581.088	1098.75	1398.03	760.528	488.993	774.272	808.954	770.26	957.005	1206.81	541.847	708.043	694.105	743.014	1177.42	733.558	936.136	1084.16	503.638	598.596	897.192	489.297
CUST_11116_PI425536763	2008.61	1306.91	1807.43	2450.57	1684.77	1591.11	3444.66	2255	1482.59	2697.99	2020.69	1619.59	1792.28	2427.61	1700.91	1162.31	2086.54	2239.38	1689.83	2181.52	2108	1852.55	2473.82	1475.79	2824.68	3379.76	1999.37	1795.08	2142.62	1527.92
CUST_11117_PI425536763	163.446	133.561	131.044	231.194	120.184	134.331	134.186	159.556	81.0792	130.371	180.268	98.7413	59.7448	74.1494	82.2259	57.6205	89.7091	125.829	48.7901	75.7407	67.1432	57.363	81.8108	62.4387	75.5078	107.605	74.4824	61.8537	77.9204	49.7028
CUST_11118_PI425536763	7.22459	2.99214	7.62552	3.83662	4.7497	5.31613	6.31907	4.09028	5.79159	4.94366	7.49406	5.34349	8.89672	5.3212	6.52252	4.45849	4.99125	5.1961	4.28513	6.95474	4.31654	13.134	7.81492	9.145	5.13838	13.8986	6.0039	13.3544	6.03009	3.9727
CUST_11119_PI425536763	33.4673	10.0527	28.1433	42.0288	16.1883	18.8318	33.7514	17.1574	18.3785	31.4995	24.7824	23.7468	34.8882	25.9352	18.643	5.39081	17.3732	8.9315	21.2019	31.8409	17.9964	25.9536	50.1115	15.4909	56.7133	50.0636	21.1762	36.1843	47.9582	27.4076
CUST_1112_PI425536763	86.4446	75.9224	74.1582	145.083	59.0232	92.2093	138.177	89.064	35.04	76.9919	95.8383	73.1274	71.0428	133.466	63.4431	57.1433	94.6764	80.4469	70.2371	106.961	105.594	81.9581	138.696	69.4997	143.78	163.978	110.736	116.838	118.865	55.2432
CUST_11120_PI425536763	8471.1	5133.95	6825.85	19148.2	7505.41	13527.1	18459.9	8835.22	8174.44	15770	16693	10385.1	9338.24	14350.7	9284.3	8624.37	15814.4	15264	11898.3	14424	18418.2	17455.2	22976.1	12256.6	17560.4	17055.2	17013.3	18463.8	16415.6	14338.5
CUST_11121_PI425536763	48.0705	31.2768	55.4805	57.7984	32.526	32.5681	37.2849	49.8197	23.0789	35.7835	37.0177	26.8883	33.1602	40.638	26.6711	24.3997	29.5504	33.2969	20.1307	32.9129	21.7633	11.1857	29.0652	19.9049	38.1459	52.9727	27.9556	33.0121	27.4466	27.6795
CUST_11122_PI425536763	107.29	109.735	140.947	133.876	97.3949	74.2966	126.287	129.529	56.8381	112.624	134.059	61.0093	59.6661	90.1781	79.9313	82.6018	69.0621	53.9023	59.0166	80.5397	61.1726	49.2071	104.331	56.8696	130.724	142.867	76.1319	73.2733	79.8942	72.8184
CUST_11123_PI425536763	205321	153638	139863	258088	147071	186273	191273	190791	134637	199176	229567	176639	118029	179311	143192	145892	186077	231882	140428	148692	164503	183393	209231	151493	181713	201147	176463	213874	154217	134413
CUST_11124_PI425536763	1761.54	265.221	1202.88	1547.61	1380.49	1181.59	3044.3	1828.38	1083.78	1930.34	1565.08	1230.15	774.894	1213.82	860.42	480.13	894.77	452.18	775.513	1336.87	908.355	802.305	1163.94	525.024	1491.05	1317.22	678.197	723.039	1013.15	570.357
CUST_11125_PI425536763	1578.26	204.898	510.649	570.247	658.337	361.481	530.846	689.273	266.831	444.169	436.112	400.302	77.6826	73.3808	75.5952	66.0486	65.0518	37.0919	47.2908	56.8812	62.1239	48.3487	60.6848	42.3331	76.209	76.7985	61.8717	53.9368	49.8976	54.885
CUST_11126_PI425536763	118.617	59.5492	116.923	149.271	129.709	118.158	147.677	88.0063	106.934	204.261	147.274	126.592	108.573	137.786	104.68	72.7892	160.796	128.806	73.6891	89.7634	210.86	106.518	148.837	109.7	145.315	145.102	153.53	150.002	95.7722	103.86
CUST_11127_PI425536763	116.288	89.4035	169.224	192.504	227.79	158.153	268.875	192.066	134.919	191.582	329.928	204.898	138.72	127.967	158.627	154.165	104.492	160.63	59.8951	96.6063	74.7304	85.3105	156.188	70.7504	83.607	91.4111	82.0694	95.094	109.773	128.002
CUST_11128_PI425536763	5865.46	12412.2	5574.15	5071.71	3025.99	1940.5	6356.46	5723.07	2446.76	3129.29	1892.1	2019.31	7212.76	3844.57	3576.87	4920.67	2517.06	2744.77	4875.44	4248.28	2186.92	2143.32	2807.55	2098.03	3535.98	5338.88	1886.93	1622.09	3231.51	1875.32
CUST_11129_PI425536763	2.35309	9.08321	2.37503	3.68031	4.17096	2.73382	2.63243	3.83406	3.54787	4.40521	2.78869	2.32768	2.51658	4.57505	3.94662	2.89205	3.20096	9.75561	3.72765	2.06196	3.45655	2.70636	3.72372	3.55953	2.40749	3.4061	2.81808	2.2289	2.89164	3.68613
CUST_1113_PI425536763	367.608	135.991	211.605	559.607	208.886	407.952	348.097	269.021	173.846	302.752	454.858	316.709	163.265	414.304	291.486	198.093	510.557	565.148	271.285	320.812	622.819	450.999	768.283	329.93	479.121	518.097	611.05	414.846	500.19	304.491
CUST_11130_PI425536763	67.8846	33.8154	44.9289	73.5473	49.126	35.3059	94.3187	66.1701	49.8677	80.6213	74.1358	65.2793	77.5615	66.5279	61.2735	54.6541	80.446	65.7882	48.0498	58.4574	75.6984	70.619	66.6795	59.8303	88.1516	104.187	102.287	72.9355	45.892	59.9345
CUST_11131_PI425536763	56.4901	62.8923	74.2168	279.313	68.6181	236.84	251.972	69.9629	103.211	193.287	352.21	217.691	99.5218	178.967	104.298	85.0142	368.715	158.764	218.608	174.706	496.678	349.795	469.299	269.932	388.821	461.995	352.642	348.031	203.784	304.261
CUST_11132_PI425536763	49988.9	30218.1	38149.3	58117.9	35121.3	34085.3	47432.3	43679.2	28384	45863.8	40685.9	34783.5	31519.3	34891	32932.8	28544	39773.3	43439.3	24346.7	27575.1	28193.8	32230	41452.3	24562.2	34555.1	37416.8	28650.9	28359	30161.5	22474.1
CUST_11133_PI425536763	15.0715	19.9946	10.9125	33.2821	9.73588	19.5277	21.8951	13.8903	19.2444	10.9138	25.838	17.4501	18.2613	14.6863	17.4984	4.3979	11.5568	18.8137	12.595	12.5742	22.6993	13.9578	21.839	5.78067	20.9055	31.8496	26.5749	18.7052	20.6935	11.8089
CUST_11134_PI425536763	196.702	154.685	286.048	397.764	180.403	97.5687	217.612	197.528	186.022	131.362	239.889	154.637	61.5095	60.8167	64.6877	55.7915	100.149	46.6382	43.809	84.8601	42.9364	48.0248	110.021	75.4551	118.417	88.1902	77.153	75.3428	74.7139	113.834
CUST_11135_PI425536763	154.37	58.4144	123.461	146.428	87.755	64.5891	142.048	229.417	111.071	151.445	107.197	85.4778	76.4204	87.7649	91.5626	41.3933	98.2166	161.442	29.216	69.8995	34.4129	59.6262	90.8755	41.7365	69.0078	81.6705	42.6708	37.5081	72.092	37.7152
CUST_11136_PI425536763	3.69265	18.6029	11.7206	17.9852	4.17859	9.71217	14.23	138.617	16.4358	11.8673	10.383	12.3051	13.2056	12.7748	4.01934	22.4956	16.3424	4.70288	7.42424	8.94655	16.2523	10.8726	8.55424	8.43943	13.2858	25.803	20.528	13.9511	15.3232	39.2348
CUST_11137_PI425536763	205.862	185.355	168.892	289.51	194.45	234.185	232.727	184.288	151.448	287.151	328.282	177.304	113.676	154.455	180.639	188.301	273.821	407.442	176.943	204.977	220.744	203.834	490.531	195.861	279.297	304.947	179.975	195.793	465.07	176.635
CUST_11138_PI425536763	139.259	104.458	147.17	181.619	152.791	109.587	149.248	127.26	123.005	182.967	181.025	117.442	148.435	122.832	153.902	144.328	172.314	164.197	101.006	96.1661	154.486	123.594	185.711	137.988	123.793	122.269	133.43	119.01	131.502	133.208
CUST_11139_PI425536763	1007.7	914.017	1394.47	1466.09	1870.09	1554.36	2184.35	1294.78	1648.55	2311.79	2176.72	1467.55	1985.57	1137.33	1460.05	1438.94	1413.28	962.759	1592.48	1249.33	2365.69	1643.63	1675.38	2176.94	1157.58	1702.88	2072.88	2007.83	1157.43	2582.22
CUST_1114_PI425536763	2.89853	4.50126	2.52436	3.67553	4.56671	2.96726	2.65503	3.90885	3.99216	4.70012	2.75491	2.4183	2.66966	5.0239	4.35691	3.13309	3.45094	2.85487	4.06301	2.22026	3.97214	2.68027	3.98239	3.76083	2.60166	3.53819	2.8167	2.43791	3.13793	3.60956
CUST_11140_PI425536763	22.2925	16.7036	25.4426	47.0676	29.7992	21.9492	18.0558	11.8179	23.6505	24.7244	47.9513	24.0035	12.9116	20.723	15.2155	20.0268	34.063	16.1733	14.3986	40.2177	21.9172	27.9595	34.1248	12.9265	33.7779	29.6259	22.4996	22.015	32.0677	68.493
CUST_11141_PI425536763	3.04303	1.99769	3.07512	4.64029	5.28035	3.61234	3.15249	4.90036	4.58145	5.69336	6.32059	6.1796	3.1676	5.93024	5.01166	5.47754	4.00299	3.07189	4.61112	2.64963	4.29079	3.32271	4.73377	4.49818	3.11923	3.66146	3.46658	2.86134	3.60066	4.68711
CUST_11142_PI425536763	154.59	63.2718	102.327	491.324	118.743	456.133	1355.87	697.049	700.818	1159.83	1170.62	540.455	380.294	616.295	505.094	496.548	708.781	735.308	201.391	298.361	291.254	414.27	712.922	314.366	429.065	385.386	317.748	348.672	351.008	227.093
CUST_11143_PI425536763	20.9996	15.1768	22.1971	23.605	19.0022	14.7916	36.004	36.841	17.6383	42.0657	34.5236	23.2244	21.8021	25.7532	138.923	18.9448	18.2462	40.5005	22.6047	20.519	21.6732	20.1969	18.3484	32.7377	30.2239	41.9776	27.0404	20.9081	25.3549	19.0785
CUST_11144_PI425536763	62.6009	53.8151	50.3956	92.4535	53.1882	39.6156	51.0542	58.4699	41.5547	53.9595	92.0365	46.871	55.9471	61.8425	78.071	70.3765	81.2275	66.906	40.05	58.637	42.3115	52.6177	112.163	36.6843	70.1211	50.0435	40.9818	35.6256	61.2412	88.1743
CUST_11145_PI425536763	33.2968	41.5515	43.1923	63.3667	31.4048	33.2777	43.7555	24.2921	18.1931	40.8766	34.2544	24.6015	15.9426	24.6094	12.163	23.2829	23.1613	30.3645	28.2184	23.2022	32.2655	25.2517	41.0696	19.5314	39.5578	44.2948	39.6845	38.2162	26.5174	13.4644
CUST_11146_PI425536763	2560.41	1271.98	2537.57	4911.98	2379.91	2368.76	2105.9	1176.32	712.29	1225.64	2339.66	1338.65	357.279	1365.87	560.518	372.058	1492.72	1461.34	697.563	1027.26	1808.01	1346.54	1947.82	1076.52	1588.25	1768.51	2147.68	1401.61	1111.32	947.359
CUST_11147_PI425536763	3.27087	8.35657	3.49075	8.15836	4.42504	2.93014	2.74786	4.09988	3.98232	4.66545	4.97106	2.4566	5.57721	4.79735	4.13209	3.03901	3.31232	2.85487	4.3327	3.38447	3.58803	2.86923	3.862	3.74634	4.177	3.50183	3.02417	2.35536	3.40023	3.89589
CUST_11148_PI425536763	5.84105	4.34823	5.47835	22.6451	4.23465	10.2361	7.0112	4.01188	3.71642	16.4888	23.5768	11.0633	2.70033	4.782	4.06298	3.00047	3.3305	2.85487	3.85126	3.29546	7.90932	2.8425	3.8839	3.79462	2.55148	10.4437	4.45482	9.76083	3.01931	8.56286
CUST_11149_PI425536763	42.9449	46.987	47.0857	87.6757	60.6445	56.9447	49.3663	51.4011	53.2019	91.3185	121.635	51.4019	31.6938	35.3595	32.9315	78.3567	53.1775	58.5748	39.4198	23.4619	45.8158	29.0789	64.7497	48.8865	38.948	49.7798	30.1015	37.618	35.9145	56.8371
CUST_1115_PI425536763	2499.49	1352.47	2542.43	5889.68	2812.12	3995.99	5026.34	2448.15	2569.29	4336.43	4963.53	3551	1725.42	3972.49	2318.45	1924.21	4446.48	3981.91	2684.59	2820.09	5270.48	4293.18	5964.1	3170.19	4940.93	5356.7	5322.05	5440.97	4133.04	5383.13
CUST_11150_PI425536763	1202.24	547.824	655.372	1164.46	680.015	825.216	1173.47	1306.64	863.147	1412.67	959.57	827.36	1049.31	1590.15	1514.45	1001.05	1989.81	782.537	1132.68	2022.2	1625.78	1852.05	2898.12	1084.4	1972.11	1703.54	952.147	1028.37	2099.15	713.981
CUST_11151_PI425536763	40.9532	10.634	43.4798	63.0572	34.9152	29.4305	39.875	49.0983	11.6472	36.2268	40.3185	40.5082	8.01322	12.011	5.26218	5.97337	9.16435	2.85487	3.76968	15.8477	17.5977	11.043	19.3701	10.561	15.1756	15.3235	29.2136	14.0581	2.93626	7.65596
CUST_11152_PI425536763	2927.91	2807.52	3256.95	2445.64	2563.75	1994.04	5288.97	3423.2	2857.28	4438.45	2737.42	2682.49	4891.58	2648.5	2401.08	1517.01	2277.43	720.847	3028.86	2179.98	3289.47	1927.06	1722.57	3063.87	2768	4551.52	3535.61	3104.72	1877.93	3277.8
CUST_11153_PI425536763	217.494	126.902	348.397	413.671	266.19	222.901	252.262	114.53	162.944	205.603	205.606	291.856	130.214	224.055	100.37	130.812	181.043	217.904	176.618	114.917	497.131	274.332	428.144	301.087	349.067	403.233	469.126	554.938	238.562	419.901
CUST_11154_PI425536763	50.7377	25.3756	58.62	89.9941	44.2453	37.2807	54.9973	44.2296	39.8629	56.8477	46.5607	37.9434	25.8078	32.4727	22.063	20.6537	36.4191	36.234	23.9084	25.6981	35.8743	21.5597	36.9132	22.8123	43.5685	37.4408	28.5801	29.0498	19.8098	27.3146
CUST_11155_PI425536763	393.054	191.216	259.442	593.819	357.284	385.355	550.88	436.743	332.464	578.351	732.766	563.092	128.632	211.048	242.119	165.723	293.268	315.637	114.657	171.825	131.966	162.18	327.292	149.62	218.272	209.752	144.491	171.69	163.258	176.829
CUST_11156_PI425536763	7.96069	7.11151	11.0584	75.4379	18.6278	7.83737	10.3105	11.705	15.7629	45.8564	17.0857	15.3382	16.171	22.7261	10.9665	16.9181	8.17421	11.5748	8.02775	6.98602	5.04574	4.18265	9.21698	6.98699	7.96019	12.2848	2.98997	6.95927	9.20769	5.75062
CUST_11157_PI425536763	55.3822	26.4136	58.9039	72.5987	30.5616	25.2127	108.242	83.3927	26.6384	65.8047	56.1649	29.4655	50.3425	30.4645	27.3483	32.251	32.2996	40.7007	41.0542	39.3277	35.5515	33.8211	37.8775	32.7987	37.6807	83.3301	39.6723	28.5737	34.3712	47.6852
CUST_11158_PI425536763	427.351	165.818	295.043	501.416	342.389	291.736	339.331	274.488	196.425	328.507	426.215	255.047	186.083	282.138	202.233	155.388	313.047	418.279	146.731	193.917	283.182	221.413	328.996	199.258	261.77	287.776	265.485	286.337	185.837	222.095
CUST_11159_PI425536763	517.855	294.71	431.615	521.943	432.701	273.652	370.618	316.509	221.502	230.711	222.436	262.165	138.502	155.812	102.631	108.654	114.285	220.722	77.6004	89.0472	120.835	109.849	119.222	86.4484	136.808	124.041	82.4912	74.0777	106.222	76.4871
CUST_1116_PI425536763	2.44613	7.42583	4.69716	3.95439	4.31213	2.86468	2.98161	8.12383	3.65898	4.59073	2.91889	3.16114	4.86781	4.74804	12.2419	2.98979	5.98123	4.64733	124.462	2.14014	3.53313	2.84395	3.84075	3.71137	2.48922	6.43999	7.87604	3.50561	6.69675	3.86271
CUST_11160_PI425536763	1254.39	725.383	1070.48	1449.45	1082.66	859.501	1387.36	1256.1	858.626	1381.24	1196.6	990.97	643.712	636.238	466.548	547.478	796.51	636.271	413.576	475.72	680.667	473.183	794.051	386.285	511.043	588.261	612.314	582.339	652.625	524.924
CUST_11161_PI425536763	23.5143	6.86928	12.9593	21.1583	13.5177	18.4779	20.4993	16.871	15.5081	14.7192	15.1438	8.59481	20.3751	5.68825	4.81455	11.905	18.5774	13.668	18.0283	13.0156	15.1837	14.1093	12.4057	13.6002	21.7312	41.1623	17.3448	23.3444	12.0947	17.7964
CUST_11162_PI425536763	88.5764	67.2449	43.6158	100.946	54.7547	72.9405	82.8419	76.2613	45.5489	66.6601	63.7788	57.8443	51.8976	107.101	31.1423	21.6344	76.8031	37.8374	40.5671	56.204	159.745	63.2346	73.4823	91.017	84.1639	120.185	151.348	110.403	41.2954	62.6694
CUST_11163_PI425536763	28.7596	9.42643	20.8923	152.706	39.4719	109.835	98.9937	24.4801	48.1401	58.5191	124.897	78.4016	25.8504	73.7282	42.073	13.588	108.721	82.5345	58.532	85.7907	119.221	112.398	109.251	89.8227	94.2771	117.185	116.177	124.353	82.8313	69.1231
CUST_11164_PI425536763	41.9058	13.4368	28.8117	47.6499	48.0098	25.4743	25.8435	24.6619	17.0534	26.3798	27.2016	15.103	14.4062	16.9079	19.7123	15.6796	38.7526	35.0737	18.8869	26.0201	40.2232	41.9248	41.0565	18.0163	58.1472	68.771	46.8525	48.1253	53.8187	21.1722
CUST_11165_PI425536763	110.364	45.4646	76.2746	192.598	93.1639	156.246	124.366	74.9438	89.9992	254.186	373.81	139.588	119.77	156.579	140.246	139.039	255.478	247.473	179.369	190.084	376.719	236.278	307.968	292.759	244.201	285.672	406.542	372.43	248.131	301.606
CUST_11166_PI425536763	59.4055	35.7777	46.8197	89.3851	63.495	91.984	123.373	74.8089	100.7	137.759	150.871	99.6917	64.0248	98.8748	70.2338	95.2766	132.334	85.3286	231.937	117.449	197.223	163.02	186.961	146.046	179.925	245.832	258.109	218.353	128.579	223.688
CUST_11167_PI425536763	7.51008	17.6174	9.03762	19.9621	11.5777	9.04405	9.37339	13.8274	7.97975	18.2403	47.1815	14.8276	17.8841	9.56452	10.1908	32.1768	17.5437	14.3408	7.59126	12.5635	5.28812	7.51276	19.4618	7.41481	12.9467	16.9257	11.0765	9.91875	14.4711	38.846
CUST_11168_PI425536763	2.47327	3.54863	2.4685	3.7239	4.45683	2.87661	2.70967	3.96042	3.96594	4.60109	2.75637	2.356	8.70602	4.8432	4.22117	3.12679	3.34101	4.45284	3.88988	2.18545	3.85727	2.74743	3.89323	3.71111	2.56587	3.39672	2.90256	2.37537	2.97572	3.90517
CUST_11169_PI425536763	5895.62	317.365	3064.19	6624.55	3885.82	4456.94	5517.69	4290.13	3364.85	5117.14	5060.2	4097.26	2603.03	6025.53	4008.53	3168.56	5596.97	2983.18	3351.81	4779.96	6666.18	5006.8	8872.34	3481.11	6081.67	5378.47	5529.28	5301.85	6159.38	3489.82
CUST_1117_PI425536763	2.73328	3.46237	2.74939	4.29282	4.72462	14.7528	4.79282	4.53643	4.05053	5.13356	3.21505	2.65623	2.85648	5.32515	4.46212	104.93	3.71838	2.85487	4.2468	2.39169	3.85203	3.15637	4.24394	4.1588	4.42141	5.03359	3.28034	6.1582	3.3379	4.31323
CUST_11170_PI425536763	284.308	210.75	278.727	270.497	269.35	215.296	364.353	303.662	251.987	426.81	378.654	236.73	411.369	339.465	312.172	219.028	355.736	348.215	308.201	266.428	431.543	314.07	330.135	331.009	341.329	421.847	320.376	296.561	289.878	293.191
CUST_11171_PI425536763	531.729	154.13	339.122	748.488	14950.8	101.121	170.987	1188.59	252.235	210.936	243.065	579.662	854.151	2577.64	395.371	376.106	678.122	3024.59	536.431	647.107	409.451	720.287	1013.53	426.786	1733.39	527.343	176.296	183.879	451.55	196.763
CUST_11172_PI425536763	663.722	303.36	522.84	1017.58	748.156	686.369	640.522	665.977	534.553	951.985	1274.97	633.715	397.76	655.206	766.261	943.418	829.614	1089.09	403.736	492.027	691.256	592.905	1033.18	619.906	568.13	611.548	486.373	545.234	704.176	502.262
CUST_11173_PI425536763	63.0785	45.4291	60.5897	114.022	80.8278	75.9518	52.7873	44.957	62.177	118.681	134.398	67.9837	49.9969	64.8966	45.0647	97.3462	105	99.9078	41.2596	48.6706	104.395	60.052	119.203	49.4182	59.4242	69.9083	95.7907	75.3107	65.0198	82.9783
CUST_11174_PI425536763	52.0923	54.5097	53.046	112.855	49.5859	61.0695	74.4623	62.4906	52.8002	77.7855	134.326	72.5874	56.4862	81.2103	49.4898	117.658	81.4428	42.7895	70.6362	59.4188	148.206	67.0999	106.81	75.529	98.5104	144.821	144.327	150.325	70.4943	133.055
CUST_11175_PI425536763	7.51218	4.9707	38.5969	43.8491	20.5941	29.0962	12.7354	6.50836	4.18332	18.3714	62.6754	15.0402	4.19457	7.4564	4.37663	19.4481	16.2656	17.7984	4.58485	9.67645	13.4683	5.34457	18.3776	22.9616	12.6524	12.9142	13.8186	14.2647	14.7418	14.5829
CUST_11176_PI425536763	27.3252	22.2003	34.5192	44.8133	53.814	29.0386	32.0068	47.541	27.5463	43.1347	30.7037	18.9816	19.7879	27.4874	17.8088	20.8555	19.1237	14.2652	20.4052	23.6358	29.9412	17.6396	31.6193	24.9702	34.2626	41.5711	20.5433	23.9618	18.2973	16.0174
CUST_11177_PI425536763	454.703	226.976	442.75	821.793	378.263	572.226	680.982	414.786	278.161	565.314	649.008	399.229	280.814	495.256	316.586	288.03	483.165	535.111	390.654	433.107	546.291	438.677	707.682	457.746	626.13	893.61	512.477	560.964	482.38	378.218
CUST_11178_PI425536763	3.0754	2.20031	7.29476	4.51135	5.38591	3.44231	3.16371	9.4745	4.67626	5.597	4.54748	3.12891	3.85183	5.91823	5.07048	3.6929	4.18579	2.85487	4.60047	2.547	4.43101	4.17283	7.68202	4.50675	3.28163	3.93721	3.31381	6.14837	3.71364	4.29563
CUST_11179_PI425536763	48.6632	29.3979	42.5048	62.3138	44.4409	39.9031	75.6671	44.2737	48.0939	63.2145	84.4069	49.1478	59.9233	88.6092	48.9779	51.827	61.8634	45.422	54.3524	40.3057	67.8926	50.1512	45.5001	43.9182	38.1812	43.301	73.4915	64.09	33.2058	62.105
CUST_1118_PI425536763	142.52	63.1918	122.525	531.424	148.315	456.513	281.84	135.576	199.629	380.641	690.971	374.948	114.939	364.035	187.383	141.922	444.374	405.235	294.586	319.054	749.32	534.897	833.573	493.264	661.407	891.16	915.549	900.223	466.989	674.374
CUST_11180_PI425536763	21.8295	26.7336	26.3655	94.5447	47.4931	78.856	55.7522	16.487	31.7487	94.6368	215.244	83.0771	24.2681	91.6707	43.2359	31.6816	158.969	61.3374	107.648	54.2208	211.267	141.62	233.619	86.7895	200.97	360.849	287.161	370.12	116.763	237.468
CUST_11181_PI425536763	4119.89	3333.62	4186.1	14959.5	4048.49	9203.44	12172.5	4242.83	3935.59	8982.08	12144.8	7946.55	4381.28	9309.51	4313.21	4041.34	9946.98	4823.67	8170.93	8197.35	17448.2	14503.8	14547.6	11173.7	14989.8	17550.5	21667.5	17185	8022.18	13304.4
CUST_11182_PI425536763	3.02326	1.97086	15.2421	4.42584	4.83219	3.66008	7.5953	4.73316	4.22858	5.24835	3.97254	7.7269	3.07338	5.47314	4.56797	3.41522	4.46986	5.10451	4.41919	2.49993	4.20298	3.35995	4.3163	4.45416	2.99017	6.86692	3.42484	3.48081	3.70947	4.32446
CUST_11183_PI425536763	595.404	403.548	204.471	582.686	114.791	293.072	892.919	760.766	463.858	1178.28	312.075	512.149	156.575	251.663	133.682	28.3328	108.842	85.8665	73.4476	180.416	220.756	164.316	39.7012	88.4517	186.966	115.331	252.654	210.47	33.5849	137.59
CUST_11184_PI425536763	29.714	49.4261	22.0819	71.2165	45.1472	45.8046	70.1404	46.38	94.8189	88.2681	76.4638	40.4237	50.2019	71.908	42.5423	57.6434	56.3475	45.9829	43.6516	41.7601	80.3388	47.6591	77.3116	49.3928	63.6729	78.1837	94.3812	75.2117	60.1175	76.5573
CUST_11185_PI425536763	2.55526	5.52888	2.52366	11.2987	4.5836	2.98426	2.63351	3.90613	3.95684	4.71972	2.78057	2.43395	2.65691	5.04346	4.36602	3.13055	3.46793	2.85487	4.08048	2.21008	3.95473	2.68554	3.97905	3.75597	2.60219	3.5761	2.81519	2.43608	3.18347	3.59045
CUST_11186_PI425536763	2.48217	4.15738	2.46651	3.64548	4.47471	9.41867	8.67701	3.87693	3.94229	4.59279	2.71469	2.35861	7.1399	4.86747	4.2481	3.09431	3.3544	2.85487	3.93713	2.17756	6.17366	3.30981	3.8986	3.68499	3.03215	3.44055	2.81827	2.41214	3.01421	3.6879
CUST_11187_PI425536763	30.624	20.8626	57.1704	86.5963	44.6735	41.5356	34.3089	50.0661	36.4017	57.6991	86.6629	35.4682	23.4309	26.7078	32.8576	44.7742	35.1613	7.20992	111.993	24.6969	40.7959	34.1029	73.7588	39.9123	38.4741	48.4684	28.565	30.6827	41.756	59.1438
CUST_11188_PI425536763	6.90397	6.16698	6.6079	4.25269	14.0732	3.10864	4.53661	5.67392	12.7052	5.03147	6.8496	2.6715	2.97634	89.7751	4.37566	4.25353	8.31116	2.85487	4.22502	2.41102	3.96548	3.20077	4.20243	4.24785	2.82536	3.52923	4.28267	2.90807	3.41355	4.25172
CUST_11189_PI425536763	156863	129283	136172	171001	123535	120268	113147	136383	109691	153682	154011	127400	105915	116630	112626	114834	127783	138262	71456.9	93594.7	96959.8	108149	128454	86556.1	100643	92333.8	86103.5	97467.8	100484	75271.5
CUST_1119_PI425536763	164.587	10.2035	125.649	231.544	128.435	133.618	109.653	77.8725	80.3207	120.395	169.955	114.859	62.9917	115.612	92.3068	87.2226	147.364	44.3911	106.376	104.782	200.247	147.872	235.957	110.859	147.242	162.402	202.9	175.39	142.548	147.447
CUST_11190_PI425536763	28.0015	31.2475	32.0506	47.5137	37.2041	43.0437	33.3218	30.6904	31.3379	34.8638	63.7583	24.4861	10.9569	24.8334	29.9043	52.8504	39.0415	34.1218	12.7535	16.2821	35.4803	20.7704	41.4194	22.0647	26.3308	37.9441	24.347	32.03	29.6859	16.6139
CUST_11191_PI425536763	147.945	71.8079	160.443	258.343	167.287	142.002	194.196	129.476	101.157	221.034	270.169	113.323	93.5208	116.475	107.535	165.956	148.669	156.401	103.897	107.945	170.856	120.441	127.45	134.298	154.403	179.46	186.375	158.776	103.317	195.357
CUST_11192_PI425536763	195.311	155.675	182.998	297.022	201.401	209.786	239.395	144.854	210.721	277.299	303.549	210.155	152.633	202.366	193.178	145.687	210.622	227.008	158.399	166.98	217.899	246.842	283.008	175.17	303.001	299.276	297.641	339.108	214.769	360.497
CUST_11193_PI425536763	50.1417	31.6756	42.9123	33.23	36.179	20.4675	31.029	33.3919	26.9651	35.2481	16.7989	20.2742	45.2461	22.2251	51.6316	15.6272	28.434	18.1113	63.411	15.7848	28.9032	17.4781	27.8056	26.7223	33.2923	54.2613	25.5368	18.5113	17.3023	23.8476
CUST_11194_PI425536763	84.322	93.8054	85.4873	94.0036	85.1774	48.8004	42.6181	44.3756	35.7396	41.3875	51.1186	37.8692	19.9677	20.2073	14.9647	13.7238	30.0756	24.8029	19.2529	16.4722	37.7898	15.5322	35.7829	19.0094	33.6582	44.2261	60.1498	38.6349	21.0072	48.5648
CUST_11195_PI425536763	9.01401	8.51141	6.05706	11.1773	4.96169	8.18075	14.9108	11.8857	4.36289	5.18802	12.8305	2.57061	14.1714	5.71139	4.74946	3.47024	5.71863	9.66568	4.50981	8.54262	4.11869	2.96682	4.70113	5.20384	9.82833	13.4853	4.49147	2.64551	150.556	14.9058
CUST_11196_PI425536763	792.769	764.488	825.25	757.56	1005.89	521.692	1056.18	1020.96	965.31	1355.04	806.361	773.926	1179.24	794.124	712.96	533.046	808.253	736.297	795.314	527.131	861.974	514.179	516.445	559.486	809.876	1031.05	920.823	890.31	617.144	1010.25
CUST_11197_PI425536763	2092.01	2647.93	2841.29	5956.07	3458.07	3293.43	3135.11	1828.38	2540.02	4668.17	5481.97	3231.19	2434.5	2887.74	2233.7	2751.35	5489.07	3110.63	3660.28	3060.74	6555.13	4994.99	6718.61	4256.59	4955.34	5731.76	7984.77	7100.71	3976.32	7213.4
CUST_11198_PI425536763	3.61268	3.01517	6.46852	11.9419	7.10287	2.94965	2.76894	4.04007	4.09431	4.69379	4.6385	2.36746	2.63179	4.97738	4.32246	3.2358	3.40264	2.85487	3.9789	2.21632	3.8607	2.82411	36.2313	3.76633	2.60596	3.43337	2.8975	2.41375	132.466	4.08178
CUST_11199_PI425536763	5.82171	2.85833	11.5438	13.4193	4.9201	5.09751	12.3992	45.6268	9.50032	11.6245	26.3767	12.7944	7.16749	29.5541	11.6699	6.86537	7.9386	12.3898	101.374	5.83514	5.46715	6.38963	4.40561	4.54518	7.23629	16.6777	3.48053	3.1989	5.51177	6.47041
CUST_112_PI425536763	29.606	18.366	36.0799	52.1921	9.01029	3.44527	27.9936	24.3593	9.7072	9.64189	17.8665	11.8275	21.2029	9.44464	36.6869	15.1484	37.4457	35.6455	18.9017	15.5311	7.83252	13.6684	13.6984	10.3681	15.3094	20.4281	9.10802	9.84743	14.6315	6.75943
CUST_112_PI425708691	46.4688	24.5353	37.2711	60.4927	174.915	65.162	97.9564	42.0787	35.2659	63.9024	47.7751	32.6614	39.2808	77.1171	47.7502	33.0232	61.506	151.137	17.0846	36.6061	14.9866	25.9655	59.4292	18.4506	47.2859	32.7748	27.21	125.409	128.057	12.4038
CUST_1120_PI425536763	157.411	86.1091	164.844	133.244	111.188	79.1802	263.867	177.742	72.9529	154.812	97.8484	87.4201	116.612	150.786	125.809	82.9397	82.4268	118.516	70.2275	100.615	55.3088	58.7665	87.1942	64.5188	171.474	186.015	58.9327	73.6338	135.211	36.5779
CUST_11200_PI425536763	138.891	60.9604	204.951	280.302	183.363	124.067	225.446	122.536	151.402	251.782	226.622	245.103	192.341	236.07	194.403	121.666	310.461	235.112	282.762	184.022	598.072	284.29	354.655	223.677	487.701	562.525	481.125	378.72	223.278	202.545
CUST_11201_PI425536763	1414.49	307.856	1036	2136.16	1066.39	1170.05	1272.79	1175.64	635.823	1172.93	1396.57	954.973	725.419	875.586	841.253	479.949	1194.14	154.835	584.684	1038.36	1161.55	1160.14	1361.41	821.442	1077.43	978.311	1289.02	1088.54	976.65	917.519
CUST_11202_PI425536763	15.5086	8.95069	18.1695	54.695	11.0808	13.0775	23.9705	4.66185	9.31854	8.66763	21.7341	6.308	12.0639	7.77778	4.59894	4.89342	8.48571	10.9266	4.2609	13.366	29.7478	8.97858	8.66896	4.23888	9.72952	24.9178	10.0411	8.59502	7.09795	4.60917
CUST_11203_PI425536763	5317.74	2693.86	4439.13	11671.3	5445.56	8681.33	9513.15	3984.46	4590.73	9371.26	10945.6	7211.13	2625.08	6873.88	3403.21	2815.18	7933.01	7727.49	5400.65	5399.76	13543.1	8314.17	10745.5	6537.2	11570.6	13536.4	14423.3	12833.4	6347.22	8362.81
CUST_11204_PI425536763	36.6297	20.5754	34.0354	37.0446	17.3874	30.1113	31.8848	43.9007	18.2856	26.7645	33.7055	20.9625	30.3398	24.3462	25.2215	32.1182	25.3358	25.9002	27.0331	34.7626	29.0916	26.6123	37.7675	21.841	26.7535	46.2545	27.5131	39.1475	29.3521	30.8636
CUST_11205_PI425536763	24.7204	3.64353	23.1728	18.8415	5.2337	3.57608	30.907	16.071	4.59591	5.50798	9.7874	14.4399	8.20815	11.2528	5.37029	4.25137	8.78426	10.9386	4.54324	9.74163	15.845	6.0839	11.7645	4.41299	16.8728	29.3043	14.8548	4.89067	12.8885	5.68535
CUST_11206_PI425536763	2.9069	72.96	2.83023	4.3492	4.66945	3.1951	63.4549	8.61122	22.8039	99.464	4.37327	5.60067	3.0451	6.03912	41.1458	6.14141	4.63474	2.85487	7.66674	2.47185	4.05519	11.8074	4.2888	4.35159	2.89624	6.96052	3.33298	2.62988	3.49583	4.35679
CUST_11207_PI425536763	50.9194	31.4464	50.7497	63.8263	50.2024	38.7554	143.214	63.8904	53.9522	46.4719	30.1036	29.3459	44.8177	87.2058	15.9358	20.6493	59.7618	23.2804	21.5525	42.6755	22.9476	40.8383	21.3115	38.4055	34.5103	33.3539	60.999	23.6156	12.1511	26.6126
CUST_11208_PI425536763	63.6412	11.1944	44.8912	69.3637	68.5602	40.784	98.257	81.537	74.2164	101.751	77.4219	53.1074	52.2563	42.3589	43.1357	128.078	53.3925	10.4568	42.1239	30.7399	60.4271	42.9446	41.2246	37.0517	50.1757	49.0391	40.9968	50.6612	35.8587	50.6626
CUST_11209_PI425536763	21.91	21.0729	32.9761	47.3337	25.1964	29.9698	37.3955	22.9461	26.7399	46.2974	75.719	39.0215	18.0432	7.94532	15.3539	31.8516	28.8835	2.85487	16.3106	21.2715	27.8476	18.4135	34.3358	30.663	21.7352	20.0197	21.3899	27.8259	13.4665	43.8289
CUST_1121_PI425536763	14.9177	10.7755	6.31642	14.1363	6.02474	4.46823	12.6246	10.3992	9.36131	33.5845	15.1097	15.0615	9.88051	6.80239	7.19648	6.91573	8.69544	10.9101	24.44	10.9123	13.5723	10.3137	6.81336	10.6915	8.51114	21.9755	14.2899	10.5631	5.44548	8.43962
CUST_11210_PI425536763	2894.22	1422.98	2149.49	3250.09	3102.98	2335.41	3377.49	4145.07	2926.81	4014.56	2687.7	2690.73	2347.45	3485.03	1938.92	1505.26	3068.9	4592.37	1644.09	2479.98	2561.3	1924.68	2299.76	1711.81	2696.94	3201.92	2173.71	2047.75	1918.6	1640.67
CUST_11211_PI425536763	798.869	304.963	851.707	666.019	554.858	231.977	787.109	923.99	378.743	995.69	386.184	259.853	709.411	475.103	379.138	208.399	453.894	488.076	491.204	336.271	313.308	295.072	398.537	405.055	406.051	511.129	232.437	190.076	380.892	278.76
CUST_11212_PI425536763	2.37405	9.54236	2.38204	3.7491	4.27454	2.7998	3.38201	3.91326	3.58947	4.48122	3.53819	2.37507	2.49388	4.61842	4.00142	2.92877	3.21656	2.85487	3.77064	2.0776	3.48026	2.75188	3.74273	3.59087	3.35557	3.44013	2.8854	2.81604	2.94473	3.73373
CUST_11213_PI425536763	25.2989	17.3381	17.7846	38.8977	9.08397	23.569	25.9819	10.3855	9.77396	20.6147	42.9884	19.1484	19.8018	9.27544	5.16601	17.887	25.189	16.9735	19.9847	15.3798	25.1317	23.6613	27.8283	19.8218	29.5957	30.5793	41.2425	27.9723	14.7732	18.7693
CUST_11214_PI425536763	1166.23	806.434	1179.52	1315.44	1441.1	1024.04	2379.61	1470.73	1143.2	1847.14	1619.2	1040.86	1031.04	1195.37	1488.38	1868.09	1555.98	1252.42	1518.47	986.572	822.984	967.494	2172.03	745.92	1449.78	2006.83	820.776	858.048	1679.09	1250.22
CUST_11215_PI425536763	14.988	14.7293	15.6229	22.6564	19.6569	19.9163	19.8258	11.4174	4.72536	29.7071	30.912	12.531	17.9053	9.08834	12.4429	10.1511	12.8189	18.2787	13.1545	11.5096	21.3519	4.49332	10.3067	8.77581	7.63782	24.3646	24.6959	10.9526	12.9563	8.93799
CUST_11216_PI425536763	19.3964	15.3969	24.0148	37.8752	9.33376	5.37063	42.2214	36.2635	17.4295	50.7973	21.7002	22.5622	33.7172	14.1133	12.1651	13.13	19.7324	15.9764	9.55662	13.4078	33.3468	19.4411	16.2742	9.71196	13.1038	23.2984	11.5445	21.7481	11.8643	17.3109
CUST_11217_PI425536763	55.8337	35.6785	67.5536	87.7916	54.3336	48.2239	103.165	73.8767	34.5396	278.614	66.0409	107.686	47.505	67.8479	28.4871	32.5018	47.5001	64.2296	45.4375	51.1486	55.0916	51.6706	57.591	46.5891	76.8179	84.8578	54.7555	67.6146	45.9872	54.4716
CUST_11218_PI425536763	46.1805	31.2123	38.6052	293.128	43.1518	164.82	152.101	54.0164	63.6285	99.0468	202.22	105.746	33.2274	186.078	55.7348	62.8152	162.863	123.727	105.097	126.433	346.932	198.866	204.039	183.208	264.079	307.826	357.768	293.602	95.1833	269.665
CUST_11219_PI425536763	251.641	164.089	203.73	302.218	166.817	233.521	416.079	268.23	228.554	332.747	260.353	203.505	237.373	270.065	226.766	190.079	246.044	255.112	715.465	259.331	272.385	218.749	309.182	228.517	391.938	458.908	242.872	223.477	206.464	248.927
CUST_1122_PI425536763	1738.4	989.309	1438.71	2807.59	1703.23	1519.46	1669.45	1142.8	792.001	1448.66	1651.62	1046.23	919.536	1076.29	976.405	1163.68	1501.44	1745.03	829.139	1090.17	1067.93	1128.85	1447.83	915.61	1164.94	1308.44	1141.4	1023.82	1020.44	898.521
CUST_11220_PI425536763	2.68588	2.08503	2.69061	4.16033	4.75923	3.23237	16.5581	4.56683	4.30007	5.09684	3.08729	2.58885	2.83627	5.2911	4.5281	3.41432	3.55435	2.85487	4.21021	2.41652	4.14912	3.09921	4.16239	4.17614	2.82378	3.55515	3.3452	2.5948	3.21146	4.45389
CUST_11221_PI425536763	770.563	412.603	694.829	7292.54	656.832	4565.27	5249.67	1206.6	1546.31	3088.65	5907.37	3768.36	1861.15	6590.42	1986.74	1249.32	5969.9	4661.03	4930.5	4282.94	11078.2	8049.47	9381.48	5986.54	7258.88	11845.9	11115.7	9820.32	6136.74	6409.77
CUST_11222_PI425536763	57.8337	41.3165	57.744	64.5639	59.3696	59.8494	75.3554	55.2248	48.691	85.4966	110.186	57.7676	61.0807	83.5404	43.0997	77.1897	79.9442	91.176	49.7068	63.6983	78.7917	59.6649	85.3288	76.877	77.8364	78.9414	71.9616	80.369	46.6807	66.005
CUST_11223_PI425536763	27.1305	61.7157	40.2495	65.7712	67.3297	37.2315	27.8537	18.3038	15.7523	36.3993	33.0619	23.065	10.924	5.01788	13.9977	7.39464	12.7434	17.4284	4.04924	2.2572	11.9564	16.5016	13.4867	15.5865	18.5712	6.76418	14.6275	32.9087	30.1512	9.63549
CUST_11224_PI425536763	108.704	110.537	175.835	366.957	182.317	169.304	260.212	70.9885	80.2982	155.887	700.45	185.831	81.0798	103.669	33.7823	21.4152	146.041	36.3463	77.4741	72.8985	205.663	148.886	141.967	76.1072	183.71	182.79	186.917	171.621	105.071	186.56
CUST_11225_PI425536763	23.4912	15.4787	29.4537	82.179	25.0891	25.0664	30.3174	26.6965	28.7576	46.6633	79.0975	21.256	29.9177	27.6302	30.4049	74.784	34.4459	42.0629	19.8378	16.3735	38.758	24.2126	36.2108	31.2301	28.4133	33.0861	38.3337	23.8926	32.7062	24.1947
CUST_11226_PI425536763	9.82768	13.9049	13.1674	24.3819	8.29707	10.2606	7.9134	11.2653	8.96347	9.81325	21.5459	5.43882	7.2587	5.16627	4.35119	3.23062	6.77377	8.91046	5.95751	7.63576	11.9069	20.9991	16.126	10.7786	9.09169	11.9228	14.8272	21.4711	8.15979	9.77502
CUST_11227_PI425536763	158.73	136.495	180.525	248.039	132.09	114.012	202.256	170.174	104.919	132.334	154.168	76.7793	155.425	94.9876	81.1015	43.7471	65.966	87.9164	77.7452	97.4477	103.719	67.3933	74.3755	80.833	122.66	125.473	120.802	74.6265	57.6036	114.107
CUST_11228_PI425536763	34.0002	51.8268	34.2207	229.998	53.4506	60.6719	83.1107	47.4498	121.775	161.881	126.18	81.8633	118.093	29.2195	50.5423	81.8347	71.1892	44.477	225.633	45.9923	76.6731	52.849	29.9591	114.36	28.6636	32.1435	172.348	139.466	31.0185	15.5229
CUST_11229_PI425536763	153185	68205.5	135116	161096	111672	106243	133564	127081	89841.3	142905	144082	118209	113915	112336	102818	110365	120970	129035	98757.4	83556.8	84380.3	87753.7	120849	81346.8	98055.2	100634	89280.1	98436.2	92149	76402.9
CUST_1123_PI425536763	167.499	67.8959	79.563	185.352	158.838	119.086	163.988	160.457	111.781	221.49	177.994	151.677	65.702	101.332	87.5145	101.774	134.706	93.277	41.5579	62.078	67.8152	70.6103	112.959	52.3105	89.1639	83.5619	55.6099	50.7029	110.442	58.8411
CUST_11230_PI425536763	60.969	16.2269	64.6318	79.8364	61.0606	53.6511	64.1452	50.9241	51.9584	104.057	78.606	53.4747	44.0628	63.9807	54.0966	60.6587	61.9128	51.5552	46.0832	48.5031	65.7082	45.7199	77.6674	64.9513	63.9565	81.9963	36.6587	44.3014	44.8097	72.4025
CUST_11231_PI425536763	17.8256	4.54282	12.4032	64.854	18.7697	36.3425	16.472	11.1336	15.5577	35.6663	157.008	30.6893	17.3242	12.1612	23.7469	51.4305	48.3912	91.113	27.5464	23.8191	68.2576	48.7563	74.7247	75.3321	47.6059	28.3284	92.9488	93.1951	68.7079	162.14
CUST_11232_PI425536763	10771.2	32046.6	5433.51	26367.1	5340.72	17050.9	32821.2	17380.7	61417.1	67495.5	13151.8	44129.5	60864.7	12379.1	13066	6787.98	20147.3	3465.25	13597.3	21684.3	51099.9	32333.4	3874.01	42319.2	6877.39	5458.95	84081.6	71710.2	3519.75	158228
CUST_11233_PI425536763	11677.7	6256.31	12007.6	14225.1	8269.58	8923.69	16355.6	11100.6	7861.09	13285.2	13105.2	10002.2	11502.1	15398.2	9242.41	8472.2	13990.9	12718.2	10109.7	10482.2	13293.2	11404.8	14245.8	11376	14381.2	16394.1	14599.1	13307.5	10564.8	1129.25
CUST_11234_PI425536763	11.2688	24.4922	15.7935	14.9462	14.4871	14.9587	25.021	14.4299	10.8932	21.1544	12.3379	13.134	15.5701	7.90725	5.42545	7.11502	14.0813	7.67425	10.0028	9.20974	292.948	11.2961	17.8762	14.9676	12.3644	21.0998	16.6049	16.874	13.7335	15.6744
CUST_11235_PI425536763	434.97	614.194	294.632	430.001	266.928	353.309	485.843	439.904	423.033	732.569	424.419	394.915	499.31	388.155	345.492	385.915	535.577	373.25	289.215	246.529	386.413	361.656	230.981	505.688	295.676	415.393	421.231	443.713	214.191	331.266
CUST_11236_PI425536763	33.7246	29.5068	70.4562	53.508	25.0295	23.6835	48.2617	71.2331	64.2812	105.812	59.6217	37.9058	219.229	72.546	59.1636	81.8652	98.6777	65.8934	62.0353	69.03	88.6934	81.6744	45.2178	92.4064	51.0956	45.3924	107.6	92.5342	28.9578	192.006
CUST_11237_PI425536763	4.1965	9.64666	16.3419	14.7779	11.9545	20.3245	21.7675	11.1799	17.1521	30.5176	47.3222	24.4212	32.6513	20.1897	28.237	9.61993	30.986	16.4728	21.5408	19.238	64.0196	25.7631	36.618	45.4262	36.4362	49.1314	64.1356	53.7708	29.9239	56.2591
CUST_11238_PI425536763	4.36096	146.206	7.12328	62.9711	4.85435	3.54369	14.2208	4.8922	4.84121	14.212	3.37515	2.81748	7.06239	5.56715	4.8391	5.18015	5.38212	9.32291	7.72514	2.31921	9.38792	4.62132	4.53089	3.98769	2.88236	6.45045	2.89418	8.83542	8.26339	56.3528
CUST_11239_PI425536763	108.443	102.716	92.7323	114.438	121.416	117.304	113.5	98.472	122.974	230.403	109.099	99.9749	73.5452	80.3033	102.213	79.041	109.987	119.553	66.3194	62.0662	250.48	65.4924	100.386	103.237	57.203	88.1432	78.2973	86.4516	98.4007	84.4147
CUST_1124_PI425536763	1853.35	1166.56	1502.76	3734.81	1836.59	2381.73	3279.98	1785.06	1691.05	3908.8	3121.72	1994.47	1560.48	2488.94	2066.55	2269.08	3136.01	2849.33	2612.46	2697.71	4012.57	3411.24	3892.63	2336.71	3450.32	3454.97	3714.26	3599	3009.32	3978.4
CUST_11240_PI425536763	58.3344	26.7592	20.2739	52.2485	38.1704	15.263	31.7056	20.4578	17.68	18.8437	23.5537	21.0957	9.09954	11.6549	6.37492	3.39656	12.1973	28.8053	10.935	13.2275	7.56857	13.0221	51.574	4.26336	8.5054	10.6694	10.1308	8.92095	34.1903	6.20611
CUST_11241_PI425536763	243.889	187.962	256.888	321.396	183.124	166.113	367.696	276.111	142.567	241.648	222.684	147.461	214.821	184.279	151.274	167.606	160.572	151.659	184.995	170.255	138.769	165.038	183.403	180.53	215.26	289.929	159.418	168.787	126.437	187.188
CUST_11242_PI425536763	29.0226	27.2558	45.7462	57.3562	37.3393	33.1008	31.7588	31.3238	120.254	41.773	84.811	31.3943	19.4075	27.2878	29.9881	9.80207	29.9483	28.0762	15.7778	21.944	42.6662	18.327	72.6143	34.6611	33.1466	49.9601	32.5665	305.087	21.169	29.3315
CUST_11243_PI425536763	3.17401	2.49184	3.11037	4.57529	5.38032	3.54321	3.10979	4.83248	4.6554	5.76305	10.5471	7.78723	3.24401	5.88745	5.09818	17.5106	3.91146	7.15994	4.61264	2.67949	7.45812	3.31481	5.32622	4.57066	3.26811	10.6659	4.52134	2.91323	3.64087	4.69959
CUST_11244_PI425536763	99.931	90.1788	85.0357	117.445	56.7492	64.1599	112.741	75.7348	57.8798	77.1401	82.8676	71.5426	82.6249	101.12	65.168	86.1502	96.8838	67.6028	71.0038	99.0209	89.9712	68.6335	94.6458	72.4348	93.8089	118.803	80.566	93.8414	75.6322	95.1556
CUST_11245_PI425536763	778.933	293.971	583.454	1321.74	636.852	550.589	369.957	383.935	265.206	423.282	712.077	423.133	177.558	504.932	329.909	184.809	550.57	1010.12	319.888	563.87	524.36	521.673	894.906	341.522	563.116	607.799	447.714	444.815	596.549	271.814
CUST_11246_PI425536763	290.936	351.576	211.562	359.858	258.154	227.201	533.86	422.06	369.411	548.397	379.468	401.239	461.829	388.108	361.337	284.494	438.788	306.119	354.374	404.02	400.175	428.837	398.937	335.016	373.989	358.066	443.043	524.886	301.872	525.683
CUST_11247_PI425536763	27.5768	414.055	12.1902	32.1007	16.9352	27.0956	27.1393	30.169	26.9566	47.564	72.1206	23.735	36.6142	16.6996	14.0448	27.7792	32.6952	21.8993	22.8649	13.7268	37.0953	27.9977	15.438	29.6469	17.3723	15.896	92.5933	17.8108	21.8066	60.4643
CUST_11248_PI425536763	1401.04	1423.18	1205.2	541.957	1184.26	377.24	751.721	1018.79	791.047	1026.34	630.661	467.446	670.837	453.801	722.971	575.852	462.824	524.487	320.289	483.07	313.948	275.173	425.359	419.069	375.172	446.295	250.445	290.652	426.306	366.439
CUST_11249_PI425536763	4663.77	2743.8	3581.03	4069.22	3818.2	2701.77	7954.63	4905.38	4478.44	7260.62	3884.42	3724.44	6021.02	3986.09	3647.73	3288.31	4069.16	2303.74	4631.86	3841.13	5396.63	3717.97	3644.64	3999.34	4968.86	6119.27	4298.6	4729.97	3841.95	4113.6
CUST_1125_PI425536763	6.92038	12.6226	14.9536	24.7548	6.06697	14.564	8.01921	4.15707	6.34881	9.46856	33.6005	10.9475	6.76651	7.10843	4.22011	12.0543	3.45126	9.51853	3.94349	9.86084	8.31277	9.88873	7.91756	13.2835	9.26988	13.948	16.8365	4.98135	5.00042	16.4339
CUST_11250_PI425536763	319.421	114.353	218.603	462.873	298.595	280.057	528.048	286.449	250.913	427.834	471.446	262.784	178.503	356.723	224.724	200.812	300.436	322.848	234.716	207.248	501.706	318.45	408.531	204.716	372.228	488.889	402.29	425.345	288.637	366.087
CUST_11251_PI425536763	186.693	114.89	126.904	242.788	106.8	111.989	131.612	124.78	72.592	129.879	127.054	99.3584	66.3369	87.076	77.7494	84.1341	107.534	124.51	57.9839	122.272	116.218	97.123	139.593	76.4597	129.536	152.969	131.941	110.134	98.4343	72.286
CUST_11252_PI425536763	2.976	2.07637	2.78918	4.36797	4.79613	3.17862	7.83068	31.3014	4.17617	5.12867	3.42014	2.7853	3.00429	5.36563	4.51184	6.9048	3.54488	2.85487	4.34964	2.44741	4.14356	3.31402	4.25398	4.37981	2.94442	3.53628	3.38448	2.63989	3.69555	4.22245
CUST_11253_PI425536763	3.13425	2.18843	3.3348	32.2262	5.48796	47.1965	58.214	4.69708	4.78574	24.3065	73.8953	29.2596	3.59504	36.6191	5.14659	3.74542	65.8337	25.8125	17.6294	11.0187	60.903	29.2086	48.8971	37.9203	26.5194	55.8248	71.4694	64.0762	21.9019	37.8864
CUST_11254_PI425536763	38.1728	34.7483	55.8899	46.1664	41.8813	30.6317	51.7444	47.2405	35.5353	42.0526	34.9008	43.3649	36.8716	22.778	16.1221	32.6617	31.5724	51.7656	18.0702	19.6016	129.738	21.4582	28.4034	13.464	38.4282	44.0314	21.4229	23.1229	12.9108	21.245
CUST_11255_PI425536763	87.0918	41.1906	64.0821	102.731	80.6928	93.4955	107.817	106.924	111.946	178.275	128.71	92.305	167.261	97.2635	133.443	147.349	152.211	103.004	120.437	124.634	146.426	133.326	155.861	117.018	114.526	119.833	178.244	162.136	122.792	234.545
CUST_11256_PI425536763	6.38886	2.16219	8.53236	11.5703	18.7208	3.14567	3.45897	4.59043	8.38766	5.52512	3.32535	4.03023	3.01026	5.34109	4.43871	3.31646	16.6662	2.85487	4.28818	3.13057	4.05295	3.45573	4.23886	4.32256	2.88454	3.53431	3.32033	4.51706	3.52457	4.26425
CUST_11257_PI425536763	1268.18	177.112	1172.17	5739.12	1307.37	2910.22	1812.33	788.267	1293.06	2320.4	9657.84	2711.83	747.515	1589.58	1138.2	1105.71	3826.93	966.731	1657.34	1221.81	4926.98	3031.43	4262.97	3438.68	2926.62	3078.56	5354.11	5648.2	2672.1	5448.58
CUST_11258_PI425536763	470.002	389.618	664.911	1261.19	874.834	617.607	714.668	553.261	522.264	934.413	1180.77	505.795	235.868	335.646	320.312	260.362	348.21	336.429	269.241	294.442	299.907	236.379	400.235	327.269	482.395	580.567	343.061	321.416	291.047	605.552
CUST_11259_PI425536763	44.6389	20.5853	33.5814	33.3439	43.6578	17.0697	84.9957	43.571	33.4462	45.1123	38.488	40.9571	45.8304	43.2546	34.1097	38.8965	80.4013	36.0904	44.0628	33.9018	33.0686	41.5733	29.8616	30.1532	45.5662	41.4079	54.4753	47.6645	33.9408	59.0679
CUST_1126_PI425536763	23.4939	13.9972	23.4185	73.7717	22.5889	43.9821	85.4429	28.438	20.7652	50.8427	77.1259	50.577	27.8851	61.6063	76.2986	136.193	49.4352	51.7351	44.6862	46.4997	78.2975	63.9924	85.2844	59.1543	106.835	142.454	116.61	107.383	55.1462	72.3215
CUST_11260_PI425536763	2.56201	9.19513	5.60007	20.7696	4.30561	2.93012	10.1528	4.21457	13.9053	4.39802	29.0204	9.42401	17.2857	7.83783	9.07205	33.4271	15.7907	2.85487	12.3898	15.4565	10.161	17.2713	33.2916	11.1692	17.2334	3.74171	13.0948	19.1484	25.8934	16.3148
CUST_11261_PI425536763	29.8593	19.5625	27.3725	59.3118	16.4661	21.5752	26.9642	23.0411	7.98263	24.4321	16.8722	16.7275	16.5543	18.2367	7.98995	25.6348	15.0537	34.481	20.0777	16.4016	11.8181	10.9963	9.54782	7.74076	21.4976	32.708	5.83647	7.57597	8.63376	4.89019
CUST_11262_PI425536763	1304.12	589.726	956.28	1326.6	873.042	797.843	890.653	815.936	514.378	944.115	811.149	728.407	419.336	902.04	590.665	365.151	727.399	1011.21	473.998	646.002	790.464	678.352	950.941	527.14	865.759	956.963	734.675	621.721	596.772	367.394
CUST_11263_PI425536763	42.9242	10.1165	25.5382	22.2068	11.7659	13.8687	8.30834	17.9095	4.52361	5.30228	9.81278	13.6223	16.2205	10.0571	4.94497	7.40351	8.79834	12.1166	8.6903	8.44629	6.85959	3.78628	14.9418	4.24895	5.23168	11.4814	4.48261	10.6691	3.5676	18.7386
CUST_11264_PI425536763	822.904	626.623	697.788	1732.88	1104.37	1174.11	1102.24	612.794	700.807	997.224	1027.65	940.981	343.061	530.177	593.266	384.738	791.948	749.182	450.738	543.856	807.254	689.082	1140.74	707.121	647.587	830.585	744.325	852.774	531.334	691.835
CUST_11265_PI425536763	97.4976	107.925	92.981	98.8272	79.9513	78.3378	139.767	74.4089	85.3106	158.111	116.92	72.107	104.285	80.4908	63.3315	61.8741	79.476	77.1083	92.3878	59.1527	125.088	94.4747	56.9376	110.865	89.8893	140.435	136.167	110.133	57.6954	169.561
CUST_11266_PI425536763	136.867	49.0966	80.3183	109.272	107.302	92.1024	145.265	182.021	118.489	175.637	175.646	114.173	157.313	199.41	185.417	132.682	187.786	62.4994	119.024	175.679	146.129	124.535	242.844	109.218	140.268	155.593	128.399	130.837	195.677	129.169
CUST_11267_PI425536763	283.894	124.5	368.645	431.824	246.068	340.17	278.265	214.572	183.957	260.727	442.197	251.912	137.914	346.287	213.478	228.844	332.931	474.633	260.303	245.204	502.371	325.15	442.279	297.521	351.336	479.594	517.707	385.127	327.135	344.175
CUST_11268_PI425536763	22.0184	6.63631	27.0236	31.0992	31.2216	19.7265	33.826	11.9077	20.2937	22.1147	19.66	18.7302	24.2961	16.8496	14.718	19.1394	19.7095	4.4744	18.2723	19.2386	23.4139	17.709	11.7581	13.8778	19.4315	18.5148	19.8584	24.7328	16.517	16.7326
CUST_11269_PI425536763	13.0647	11.8908	6.29419	9.87735	4.23408	5.07301	4.63881	8.62558	8.50354	4.74673	8.28369	8.68913	10.5791	17.8306	11.4383	9.776	14.2759	3.4483	4.94621	11.7561	8.20536	7.8066	12.2739	6.2958	10.2657	10.9105	3.8589	5.62502	8.26986	5.64162
CUST_1127_PI425536763	2803.83	1241.12	2926.24	5093.8	3017.04	3266.57	3905.47	1592.18	1436.06	3121.35	3322.52	2169.73	1152.93	2443.31	1391.19	1252.15	2722.9	2442.99	1856.88	1934.99	3398.07	2969.28	4356.31	2105.87	3245.9	3564.1	4025.83	3097.6	2327.66	2129.12
CUST_11270_PI425536763	197.091	106.992	136.084	291.129	153.869	180.667	228.369	150.082	100.035	224.64	250.703	167.899	81.3641	148.158	148.971	78.5502	164.549	242.701	126.673	121.166	246.773	209.898	253.04	124.339	240.286	435.431	221.643	245.443	171.116	159.923
CUST_11271_PI425536763	26.4746	11.8076	19.1319	53.1632	17.9301	37.4291	47.6617	18.8152	15.0455	47.5082	33.828	61.4449	27.1908	39.1586	19.8906	13.2202	42.1775	6.59865	33.0133	39.4014	66.3871	60.5533	86.2472	58.7722	50.6427	71.9429	55.3036	88.3817	29.5982	48.3651
CUST_11272_PI425536763	37.0905	26.1637	63.9735	57.3767	47.3058	31.3128	39.1484	30.6339	9.02562	26.8856	67.4777	19.5578	18.6213	27.5799	23.648	27.1117	13.9828	41.6775	19.7225	21.2048	20.9715	12.2817	48.2285	14.1823	46.844	55.8527	22.2656	17.4189	33.1123	10.9624
CUST_11273_PI425536763	7815.28	2770.46	4358.32	7337.18	5282.74	3201.07	5865.16	6024.21	2823.02	4650.93	3923.47	3094.39	1988.81	3632.82	3029.08	1681.48	3730.24	6589.32	1349.6	3080.43	1351.43	2332.19	5101.56	1172.43	3291.77	2778.54	1063.82	1056.91	5171.68	591.199
CUST_11274_PI425536763	663.598	226.796	375.428	785.724	347.529	367.125	343.243	425.865	253.91	356.348	506.286	351.924	189.936	501.194	330.594	175.405	500.503	924.309	114.31	333.845	168.18	230.93	529.113	141.588	289.168	203.281	124.901	123.899	396.33	71.7057
CUST_11275_PI425536763	830.216	395.247	698.857	2011.43	796.28	1250.95	1225.19	797.7	695.257	1164.26	1954.59	1071.72	641.644	1365.17	760.454	761.229	1483.86	1489.98	888.61	1147.5	2072.79	1540.89	1865.52	1243.35	1798.45	2021.16	2184.86	1763.03	1250.37	1612.54
CUST_11276_PI425536763	88.2157	47.1884	76.1316	109.95	94.2047	70.9321	108.581	121.468	101.77	113.24	143.507	99.9215	210.203	210.768	137.124	227.471	212.343	165.249	159.207	152.3	204.821	186.203	424.486	157.032	140.552	174.809	190.187	195.423	216.375	227.086
CUST_11277_PI425536763	84.7363	90.2112	39.0968	73.3932	48.3391	56.3294	76.6656	56.4719	88.9227	87.051	55.1916	85.0522	71.176	31.0185	44.3835	38.1367	57.3515	40.1509	37.3419	47.217	46.758	48.2717	39.03	52.2149	56.3898	56.7519	45.2653	55.0589	34.0865	112.45
CUST_11278_PI425536763	29.0014	15.3266	17.3448	30.2435	16.0576	20.6876	28.1548	23.5927	9.74975	24.1132	36.7402	23.2633	18.9522	22.775	12.6675	12.0051	36.3824	28.6098	12.8277	23.5945	43.3652	24.537	56.7334	26.0256	36.5665	48.5585	35.691	36.8945	21.5119	19.0905
CUST_11279_PI425536763	2.88449	9.69105	2.86044	4.70928	5.38421	3.16513	3.4202	4.59781	4.33812	5.38295	13.2078	2.76482	6.25105	5.06719	4.91671	7.95707	3.80219	6.63664	4.18577	2.40427	3.85948	3.41654	4.87432	4.2473	3.03734	3.89153	14.8413	2.68875	2.9948	4.47123
CUST_1128_PI425536763	30.9433	30.3475	26.6325	78.746	36.3144	66.3032	58.5118	19.2437	31.9085	53.8988	122.294	44.9337	25.5907	60.2453	24.606	32.5669	72.3352	36.7011	40.9212	39.1316	101.028	71.4187	89.8104	64.5166	75.8973	151.164	127.238	94.2712	38.5945	72.0726
CUST_11280_PI425536763	51.4808	34.7862	56.6236	66.2566	82.1669	29.2221	24.8159	10.8066	17.0309	35.3302	827.982	27.6612	13.8992	9.34051	27.2866	20.9855	43.8524	22.9077	21.1122	7.54715	31.9815	13.0112	30.0878	37.4055	28.839	29.5118	39.2131	27.3264	24.5398	19.4764
CUST_11281_PI425536763	74.9314	25.548	55.3355	233.948	48.591	152.195	140.54	51.4633	59.4018	90.8314	281.562	90.8758	40.4288	137.494	58.6431	55.9912	154.117	140.385	104.298	142.45	276.126	181.677	227.963	135.671	225.986	255.527	318.733	250.704	157.477	171.64
CUST_11282_PI425536763	70.4453	50.5517	56.4287	90.9211	45.5378	47.4126	42.9043	88.42	37.5565	45.7833	77.4461	53.3764	31.9226	33.6383	32.3628	29.7484	46.825	81.4176	68.914	27.5463	27.3215	32.4217	35.9207	23.4367	27.0373	30.1075	16.9735	21.3103	28.4421	25.6662
CUST_11283_PI425536763	151574	133335	135465	193773	136440	137054	133494	138210	108953	150533	195024	141188	130850	124963	120835	145779	150239	127249	102354	91889.5	101934	121846	155585	102182	102715	112760	109822	127922	114941	106198
CUST_11284_PI425536763	119.354	145.608	181.964	211.988	138.264	100.021	222.799	144.723	107.305	184.98	175.949	103.902	90.4483	97.71	70.5096	89.5995	69.5759	97.0152	78.2734	79.5212	79.8473	66.6756	108.49	79.9684	114.71	162.339	82.049	74.7844	67.3454	108.465
CUST_11285_PI425536763	18.5804	13.049	21.1891	233.701	6.22806	15.4988	35.5585	18.8628	14.5152	33.58	21.688	20.1124	15.9533	8.705	10.9334	9.81855	7.94029	2.85487	9.12401	10.8772	12.9788	9.80559	18.431	12.4528	16.6484	17.7117	11.5873	9.40764	9.46781	19.8042
CUST_11286_PI425536763	34.6771	267.075	25.9274	197.75	32.7295	131.936	60.5366	12.2756	49.1373	76.6514	232.443	40.3556	37.4774	67.6928	57.9706	43.4736	102.638	2.85487	90.9534	57.6753	197.681	114.191	189.268	88.7656	159.298	136.539	190.381	159.252	84.361	250.487
CUST_11287_PI425536763	4.65895	6.86792	7.70715	14.783	22.3568	9.75013	9.46057	14.096	5.72776	5.45151	18.2502	13.9717	69.791	65.467	61.1967	38.4287	139.475	141.103	188.352	108.36	156.751	137.255	206.795	152.375	74.544	83.7335	76.6777	77.1824	115.145	51.1957
CUST_11288_PI425536763	13.6742	212.512	17.4406	40.6642	14.629	22.099	159.038	15.8807	33.8443	69.4617	51.6694	24.5571	22.4609	32.5675	91.6596	58.3615	41.5875	38.8457	25.9341	30.557	46.3815	43.9551	61.2865	42.9366	39.6018	42.0752	63.1927	56.4746	42.6361	79.9067
CUST_11289_PI425536763	21.021	8.15556	14.6129	22.4712	14.4802	8.16305	18.791	13.4698	3.95782	7.47232	13.0859	2.45592	12.5645	8.93015	6.7327	13.2744	13.3822	6.92462	12.1909	13.7799	7.80472	13.7675	13.7302	3.85883	7.25633	6.28192	14.9385	10.2633	7.61095	7.20706
CUST_1129_PI425536763	1946.5	1055.55	1713.69	3278.86	1793.66	2159.34	2674.9	943.951	965.295	2196.22	2710.04	2172.8	559.378	1655.42	749.443	688.045	1827.49	1519.24	1399.74	1205.92	2907.84	2129.87	2468.29	2052.11	2343.91	3969.41	2839.15	2826.13	1174.35	1939.31
CUST_11290_PI425536763	738.44	494.047	737.322	792.3	653.888	730.886	1290.17	781.573	613.289	1163.51	775.856	600.483	627.755	725.742	636.005	548.587	593.576	545.966	556.827	655.597	678.129	616.343	728.987	632.186	680.149	721.14	668.011	683.17	543.092	766.222
CUST_11291_PI425536763	985.125	967.488	768.696	1057.57	711.109	786.192	1424.29	893.238	778.967	1350.62	1038.48	826.181	997.717	1105.31	815.316	593.182	1194.19	1098.12	1083.83	887.841	1455.51	1003.72	1277.12	1013.24	1497.33	1847.81	1113.04	1106.84	1067.05	853.941
CUST_11292_PI425536763	2.88285	4.42178	5.43416	4.50467	5.91348	3.48678	3.08312	4.78956	4.34057	9.93542	8.68389	2.76539	2.9986	5.66792	4.77006	3.55492	3.82172	2.85487	5.65798	2.53057	4.06352	3.26689	4.50773	44.4491	5.86879	4.05297	8.59797	2.73573	4.01217	4.50533
CUST_11293_PI425536763	4.04195	5.91061	11.0135	8.5314	5.02486	5.76701	71.2967	4.71814	4.30296	5.32791	14.369	6.71304	2.88956	5.47246	4.69242	3.48617	3.66418	4.58426	4.39421	7.9679	4.06933	3.16969	6.56435	4.27874	6.66499	13.302	4.33036	2.66855	8.23348	4.33857
CUST_11294_PI425536763	147.719	68.9489	211.465	250.519	135.691	126.669	187.127	114.339	71.8287	108.237	168.756	107.691	63.4996	149.235	64.5632	64.083	108.585	95.1729	92.8158	77.2117	139.355	103.198	155.621	81.6336	145.986	172.369	156.879	124.353	80.0467	112.694
CUST_11295_PI425536763	164.175	127.251	167.993	211.503	175.123	153.364	164.822	159.102	130.103	206.892	180.258	141.107	364.13	301.502	367.159	295.982	354.337	295.667	329.945	477.311	299.249	397.816	712.579	382.168	366.399	386.106	267.812	326.428	435.821	407.422
CUST_11296_PI425536763	6.11682	4.06548	8.95279	5.55601	13.9147	6.11135	4.82274	11.1262	8.19304	5.35789	14.2205	9.86377	16.1313	86.9419	4.8615	4.80644	13.3444	9.13631	4.44191	9.02038	4.36461	5.89345	4.45649	7.79601	12.4979	11.1655	11.6825	2.72984	3.92305	4.74135
CUST_11297_PI425536763	25.2892	10.3803	22.0927	136.736	12.5479	10.2789	50.9576	45.3061	31.0733	28.0362	33.9988	19.6726	33.0891	44.1564	18.3137	13.9629	42.6788	21.0451	7.02841	41.1018	12.8777	14.7372	22.5717	25.092	36.4908	31.5301	36.8407	11.1395	12.2221	4.741
CUST_11298_PI425536763	63.3178	31.5375	33.514	54.0581	32.1815	34.2358	19.0769	22.4554	8.37301	9.19476	28.8984	22.0487	6.07695	14.2806	4.57451	3.4004	28.9338	17.4835	13.714	13.4086	35.5491	30.3002	26.5596	9.60295	48.1321	63.075	26.1581	28.5653	3.98414	8.66868
CUST_11299_PI425536763	12.4796	13.5004	13.1921	27.4986	17.358	18.8313	19.3126	14.4328	19.7664	37.1101	30.0009	14.0377	11.3096	6.24023	5.24552	63.1852	16.8311	8.74189	5.6762	11.8853	10.7436	8.62917	8.20412	5.03174	12.7419	10.357	13.8143	12.3174	9.59055	25.8659
CUST_113_PI425536763	120.528	75.1322	263.376	125.364	119.558	106.934	42.6851	108.008	40.561	77.3411	323.209	193.424	114.904	439.277	128.523	96.9772	457.67	389.119	48.7051	44.5044	126.18	64.763	157.459	165.03	65.8963	80.8999	54.3679	44.4826	40.0923	4.53594
CUST_113_PI425708691	474.532	77.7643	523.002	719.994	769.775	538.866	811.324	638.689	722.8	1251.04	759.165	613.025	623.893	530.228	478.988	542.729	677.567	160.338	441.908	368.895	775.124	441.912	599.397	704.657	509.549	598.552	828.022	691.469	450.483	796.64
CUST_1130_PI425536763	3.96487	3.26112	5.1692	3.74663	4.49117	2.89883	2.72006	3.96701	4.0097	4.62892	7.96809	2.35679	2.61446	11.2379	4.26079	3.15712	3.36542	2.85487	3.92878	2.1965	3.86876	2.75413	5.2316	3.72601	2.57716	5.56492	2.88196	2.38905	3.0058	3.91597
CUST_11300_PI425536763	3.63974	9.18677	2.36387	37.6346	4.14621	3.13445	11.6574	3.78053	6.01535	54.2495	22.1387	19.0058	99.2933	138.391	146.203	13.844	57.8627	110.127	40.2771	43.3659	27.52	22.8535	289.76	3.53167	10.3522	14.0594	12.9539	12.6242	42.377	11.0652
CUST_11301_PI425536763	91.471	34.853	55.8154	113.782	327.805	66.4981	85.9891	105.547	61.3683	103.441	93.5308	76.7951	65.3235	144.027	40.5128	63.9053	68.8949	172.581	57.8419	56.7759	86.95	65.6278	76.7497	42.7412	98.5286	97.0534	75.8445	84.0415	64.3726	106.209
CUST_11302_PI425536763	3.49819	1.78194	2.78514	4.32541	5.3923	3.39237	3.03774	4.77935	4.507	15.2059	11.6333	2.6711	2.94918	5.50235	4.70192	3.54418	3.65353	2.85487	4.36032	2.50251	4.28624	3.18793	4.31466	4.32815	2.92974	3.60958	7.97492	2.68195	3.31738	4.59897
CUST_11303_PI425536763	366.028	313.114	302.06	325.705	138.64	153.785	777.248	360.116	131.71	372.253	184.02	137.528	315.738	334.202	167.45	202.918	172.471	223.981	290.882	285.281	194.134	184.683	226.213	171.951	430.705	606.901	195.913	189.672	173.717	137.395
CUST_11304_PI425536763	38.2052	24.6508	35.5071	45.0726	22.9755	36.4429	44.2992	28.6746	26.7497	41.2468	42.9798	34.58	28.7689	29.5283	29.3906	7.13872	23.7657	30.6543	23.4381	42.4905	36.1148	32.4865	39.0529	29.2646	40.9417	55.9294	39.8787	34.4966	23.5511	29.6681
CUST_11305_PI425536763	51.2775	55.8689	73.3711	103.806	65.1369	49.2236	78.2365	53.6261	52.7742	178.909	83.1245	58.1039	62.2304	42.5426	46.625	62.2911	56.2857	45.0508	47.4667	47.4932	49.9354	44.0198	69.9673	44.9258	59.4368	69.6001	58.3567	65.4246	43.4276	79.7588
CUST_11306_PI425536763	39.1066	62.5809	49.1839	66.7198	44.8083	52.0823	52.5937	29.0251	24.8893	51.9913	61.9818	41.5613	31.3391	40.3511	36.1135	29.6639	34.1847	19.1465	27.7617	27.477	30.6537	19.5661	44.4692	35.3285	45.6903	64.1713	39.5875	42.1909	26.0676	28.431
CUST_11307_PI425536763	18.7462	17.2647	37.3324	62.3664	25.277	15.5419	31.0405	22.1393	13.2171	33.7709	24.0467	24.8218	28.7528	26.2049	18.3307	17.9703	15.5527	13.0231	18.4572	10.312	12.0521	15.3215	17.4705	11.7579	15.4239	14.4907	14.8505	20.6573	12.8635	20.3658
CUST_11308_PI425536763	115748	46360.1	80057.3	131535	75655.8	74644.4	86350.4	91302.8	50614.6	87987.6	89771.6	81262.3	55284.5	78003.5	66092.1	45382.7	80837.3	89209.4	39203.8	56347.4	68614.1	73249.8	79768.4	51884.6	73220.6	72094.5	68851.3	63201.6	50693.7	50193.5
CUST_11309_PI425536763	42.5528	20.6345	44.1137	225.437	34.3613	176.32	227.263	43.7526	66.03	162	247.04	133.912	66.5439	138.407	73.874	55.4894	210.168	166.625	179.824	160.771	467.915	269.598	302.289	294.104	312.24	472.629	423.552	397.799	173.873	266.885
CUST_1131_PI425536763	2.88445	5.40848	2.90102	4.23757	103.298	3.34428	5.04669	4.14033	4.31655	4.82256	3.60223	2.92912	2.68608	5.36793	39.0768	3.1753	3.67399	2.85487	4.23897	2.29385	4.16253	3.19533	4.27518	4.3278	2.93601	3.71942	3.13443	2.85657	3.6645	4.05351
CUST_11310_PI425536763	45.1368	30.9723	39.0848	62.4862	41.6681	45.1076	55.9791	37.8035	22.2515	63.5697	68.8158	51.2903	47.1415	26.9184	23.5863	36.0178	43.0442	42.2876	27.1086	31.6168	39.8695	31.9541	36.0058	34.0022	25.967	53.6128	53.105	40.0669	20.0007	57.9058
CUST_11311_PI425536763	2.34556	639.444	3.62052	4.26625	4.23785	2.76319	4.27902	3.8531	3.55566	4.42667	3.2671	2.34876	2.46842	4.56592	3.96832	2.89876	3.18762	2.85487	3.73388	2.05237	3.45526	2.71034	3.70582	3.54163	2.40075	3.42258	2.84228	2.23988	2.91214	3.67747
CUST_11312_PI425536763	1049.98	1443.97	1088.65	1162.76	1251.7	892.157	1472.8	1412.01	1161.07	1673.95	1215.87	1113.72	1254.1	990.135	1052.53	817.722	1223.53	1150.04	936.15	894.931	1255.44	1072.54	1153.61	960.636	982.113	1112.65	1192.49	1034.97	871.648	1025.9
CUST_11313_PI425536763	318975	230534	311946	314026	294491	313069	337326	316716	279609	344336	373008	317202	328362	301174	282968	293095	298802	343288	297108	319450	305312	312302	332394	326492	296752	349561	339836	352937	305860	351822
CUST_11314_PI425536763	192.072	21.3991	210.789	401.9	164.602	255.499	284.426	136.841	110.259	183.754	271.969	163.471	86.7159	142.91	83.1254	64.4015	160.602	54.8726	138.338	171.037	263.78	171.582	275.618	137.746	317.885	302.633	294.821	277.514	145.772	249.463
CUST_11315_PI425536763	7.32929	2.6246	2.59808	4.04042	4.69528	2.96625	2.82122	4.19822	4.01593	4.59804	3.1849	2.52774	4.91871	4.98433	4.39407	3.16551	5.61645	10.7843	4.00599	2.23408	3.92558	3.00297	4.07234	3.99376	2.75997	8.74594	3.1431	2.48838	3.47536	3.91094
CUST_11316_PI425536763	113.145	120.81	99.0334	107.02	136.544	97.1101	117.118	78.5995	102.614	187.514	161.117	120.3	46.5155	59.0428	79.705	40.0586	120.793	147.721	52.8255	50.719	88.476	67.6167	123.652	83.7336	108.509	114.54	65.8428	60.901	131.812	42.7001
CUST_11317_PI425536763	1532.55	905.547	748.937	1161.98	1177.77	801.895	1139.25	1419.02	653.677	1204.82	966.903	933.661	828.158	855.183	1054.06	889.929	1011.68	1097.21	877.01	1229.79	728.447	1126.08	1566	669.205	1352.54	1283.38	590.581	740.506	1584.03	970.506
CUST_11318_PI425536763	8.99702	7.10449	17.6931	15.4133	4.99507	9.78688	49.6995	4.72509	4.34969	17.3614	15.8426	20.6473	14.4884	9.5302	4.68714	10.9972	4.93286	7.52388	18.9367	6.77733	6.83568	7.46092	11.0327	6.65655	11.1486	15.954	9.69428	17.1046	7.30808	15.406
CUST_11319_PI425536763	2.67871	5.98513	2.65481	3.87477	4.75409	3.13082	2.71748	4.07843	4.08512	4.97618	2.90438	5.54381	2.7833	5.31779	4.54129	3.28198	3.6284	2.85487	4.27188	2.29887	4.06352	2.83673	4.16711	3.9615	2.7249	3.70602	2.93607	4.6607	3.35841	3.77678
CUST_1132_PI425536763	17.8612	6.83658	24.9579	34.9946	15.6652	12.401	23.7445	20.6381	42.0864	19.2425	15.0833	6.35091	6.02927	11.5917	13.9623	2.96271	11.4533	4.08104	9.42528	8.30163	11.5742	3.48562	3.78932	12.0162	19.8026	19.5697	9.33522	10.4731	12.3079	8.44472
CUST_11320_PI425536763	380.381	293.239	382.496	457.231	582.717	454.982	473.048	379.406	485.697	844.89	558.756	453.758	437.415	365.53	373.323	410.705	491.632	481.62	366.029	294.403	497.734	404.817	491.823	445.699	390.075	467.68	479.053	502.31	456.643	566.445
CUST_11321_PI425536763	60.7812	11.482	61.021	35.8535	33.8085	16.6535	42.4147	22.8089	8.41015	17.3398	20.2323	21.6993	6.51707	11.5488	12.5612	5.38008	29.9075	2.85487	15.8082	16.807	11.3511	18.2235	18.5835	22.3708	38.1198	35.1007	48.1041	3.95561	14.6982	9.92142
CUST_11322_PI425536763	18.6108	10.9525	13.1385	21.2457	40.7194	20.5425	4.16764	19.2033	27.3226	29.584	46.9892	24.329	16.4677	17.3086	9.54633	20.488	8.46449	12.8573	4.20242	2.3989	9.38889	3.17568	4.1945	13.818	6.76203	4.13499	15.6978	19.5321	3.35436	35.9199
CUST_11323_PI425536763	115.43	144.586	155.8	195.758	107.949	119.143	144.32	101.981	97.7855	140.074	165.173	94.1711	92.1277	90.8612	90.8923	59.7897	111.205	72.4387	67.6046	98.7964	110.822	88.8036	105.979	100.6	113.775	137.897	118.353	111.905	71.6488	110.468
CUST_11324_PI425536763	101.582	67.8093	86.4146	89.6556	68.6502	45.7825	103.882	61.8638	35.5609	157.921	83.1825	39.6648	80.8836	59.7862	40.8893	39.0544	44.0263	54.0642	73.7788	47.4761	69.9106	53.4921	58.7945	53.5711	68.3008	141.661	79.4691	58.2251	59.6833	66.9219
CUST_11325_PI425536763	2.3199	165	2.33326	3.52876	4.24556	2.73452	2.51265	3.68162	3.56662	4.37692	3.36806	2.29103	2.45254	4.5727	4.00554	2.89482	3.18144	2.85487	3.75056	2.02443	3.53171	2.57338	3.68393	3.46198	2.6708	3.43798	2.7046	2.22063	2.9072	3.48652
CUST_11326_PI425536763	124.901	56.0684	110.069	126.264	86.3033	89.3401	162.066	97.868	51.9762	109.898	117.865	65.5767	71.2336	100.896	79.581	94.0932	82.0461	92.0637	88.3344	80.3909	89.3233	74.401	115.358	80.6979	135.826	208.68	80.1201	76.4167	89.5358	59.6465
CUST_11327_PI425536763	25713.8	11841.7	11336.4	11030.8	11459.4	7057.28	22302.4	11039.3	6474.83	8720.71	14287.5	7791.99	3627.12	5606.57	7210.3	5451.57	8491.68	7580.08	2894.07	4157.85	3060.42	3517.08	8959.76	2813.55	4167.55	4401.29	3567.57	4018.4	27897.6	2404.96
CUST_11328_PI425536763	212.629	143.98	174.319	301.224	131.698	185.657	393.929	189.996	138.097	233.13	223.703	187.944	220.275	261.401	140.844	115.889	194.707	78.4363	159.929	174.466	340.152	221.148	267.665	171.805	308.673	322.389	324.858	243.222	138.76	205.843
CUST_11329_PI425536763	2849.76	2815.74	3009.1	3469.53	4169.32	2952.62	4250.84	3520.72	4734.22	5735.69	5102.36	3971.89	4899	3322.79	3489.09	3383.55	4897.61	3561.93	3579.14	2623.13	5196.58	3252.43	3580.66	4072.35	3326.26	3688.28	4873.06	4927.73	3042.28	5897.45
CUST_1133_PI425536763	577.056	520.138	516.822	2325.24	674.03	2227.9	2916.49	836.243	985.32	2633.24	3705.74	1907.7	555.34	2029.9	562.817	699.585	2174.49	1743.88	1696.53	1303.95	4471.67	2418.44	3010.5	2269.19	3375.34	4247.85	4870.92	5080.64	1558.05	3823.45
CUST_11330_PI425536763	96.5204	64.0033	61.6251	82.5918	69.7562	68.7726	82.6132	70.1138	51.2296	97.1363	81.9366	53.0498	71.7394	61.0204	68.4277	66.2924	85.1756	41.8743	76.779	80.5373	81.0942	61.4037	98.4571	50.6176	117.394	133.915	57.7002	63.0432	132.404	41.0315
CUST_11331_PI425536763	2.6676	7.74218	2.49001	3.64301	4.51837	2.92278	8.26574	3.87502	3.95233	4.63943	9.60867	3.54391	9.54542	4.94238	4.3012	3.14052	9.33349	2.85487	4.00344	6.31189	8.55912	8.50445	6.27566	4.61933	5.9946	5.11291	6.82986	10.8122	35.3051	10.3698
CUST_11332_PI425536763	10835.9	5151.35	10978.4	19746.9	12170.7	13130.9	15577.8	9684.19	7968.22	14385.5	13484.1	11720.1	5745.46	9794.97	8570.51	7273.61	12832.5	12759	7560.61	9314	10399.8	11431.1	17235.9	8519.05	11574.8	11680.8	10878.1	11154.6	11417.8	8474.17
CUST_11333_PI425536763	32.6332	34.6334	44.9842	55.0309	48.9597	33.4729	86.8594	53.8064	54.614	79.514	93.8331	48.7576	77.143	56.6012	65.7325	70.5746	58.4381	46.6964	56.4944	63.3363	73.7876	61.7093	58.5064	100.028	78.0164	94.2133	66.8098	79.3996	56.5665	94.6121
CUST_11334_PI425536763	3602.3	4867.82	2556.76	7720.36	1863.28	2353.76	6311.66	4673.81	6670.08	8399.43	2696.85	4389.34	8246.07	2134.84	2169	1764.21	1932.55	974.275	1674.43	2176.23	3597.27	2443.55	660.363	3961.19	1413.21	1414.37	6125.25	6295.14	830.33	24596.1
CUST_11335_PI425536763	116.151	40.8455	106.549	151.538	105.59	96.693	89.1818	79.4031	62.0301	93.9925	148.32	80.6211	52.8971	61.8599	65.6513	73.0546	81.1892	114.252	47.393	54.8486	55.1023	51.1833	77.8008	58.7665	68.6321	73.2015	52.6948	62.0329	58.8586	52.3824
CUST_11336_PI425536763	328.228	195.875	281.061	483.943	414.128	372.086	660.263	388.81	218.765	528.828	509.534	339.295	231.377	373.667	294.062	259.594	496.711	427.433	317.193	445.958	430.817	440.304	675.109	384.706	619.816	697.596	401.82	407.073	332.682	341.373
CUST_11337_PI425536763	1127.08	826.8	933.978	1759.14	1113.4	1243.9	1642.27	934.915	817.236	1598.74	1763.76	1173.58	871.438	1339.26	973.314	867.127	1705.64	1422.99	1141.2	1175.63	1898.13	1452.9	2304.12	1305.23	1841.37	2071.81	1862.58	1690.25	1622.89	1471.2
CUST_11338_PI425536763	69.3191	33.8108	69.8751	100.123	78.8693	63.3029	82.0462	50.0902	63.5717	85.8115	105.674	74.2724	58.9557	78.5081	59.3922	51.7843	68.831	74.9617	52.5428	51.0924	111.522	72.5385	98.3463	50.7555	91.0242	99.5794	115.826	96.0147	65.2485	89.3
CUST_11339_PI425536763	18.3982	16.3754	29.5604	57.5653	21.7166	18.3457	21.3672	18.1289	21.9143	20.3598	43.1087	12.7868	18.3132	22.1261	22.4066	14.4529	11.8515	14.8791	19.3234	15.6837	20.9612	17.1372	29.6075	9.70513	24.9995	32.8087	11.7311	19.8189	9.31798	7.21727
CUST_1134_PI425536763	2.3827	6.99974	2.35829	3.55439	4.35687	2.78299	2.58117	3.76984	3.74747	4.44203	7.83062	2.32395	2.48826	4.65367	4.09771	2.96699	3.23593	2.85487	3.79138	2.08785	3.72004	2.60509	3.7262	3.54321	2.45688	3.39591	2.78121	2.29332	2.92649	3.56366
CUST_11340_PI425536763	10.9451	33.1454	14.3477	52.2433	18.5876	49.5748	38.5529	23.2268	28.913	47.7408	72.5104	42.5416	33.3313	34.3157	15.1546	40.3352	56.0697	12.3429	20.8718	30.7159	71.6821	51.9456	35.0399	48.6492	38.3259	53.637	107.124	82.4614	20.1816	66.798
CUST_11341_PI425536763	844.037	411.617	708.851	1047.61	786.831	760.327	1640	1193.79	795.399	1487.66	886.526	870.472	1011.24	909.718	1209.15	772.273	1245.15	567.556	893.161	1195.18	865.457	1100.43	1287.88	992.702	1407.28	1394.46	647.057	823.633	1089.92	675.606
CUST_11342_PI425536763	11445.6	10909.4	10145.9	13402.2	11878.5	9388.7	15574.5	11988.5	11023.3	20295.6	12928	11335.6	11431	9293.78	8669.45	8306.79	11039.1	9489.67	9177.03	8658.54	12124.6	10126.9	11188.4	10508	10675.6	12316.2	10720.8	11426.7	10423	11466.2
CUST_11343_PI425536763	2.62338	4.71645	2.63136	3.821	4.65585	3.07239	3.4234	4.027	3.98963	4.91754	2.87231	2.46931	2.7682	5.22155	4.4565	4.14588	3.55033	2.85487	4.21265	2.26734	3.97031	2.82024	4.10271	3.92498	2.67965	3.68162	2.92471	2.61649	3.27454	3.78382
CUST_11344_PI425536763	90.969	52.4754	78.6875	226.244	179.128	60.9091	81.964	60.4562	147.65	110.354	138.606	54.5286	86.0428	110.385	163.436	143.861	145.922	179.431	111.041	150.413	147.097	127.175	212.58	141.005	206.591	181.074	204.949	151.885	198.149	114.653
CUST_11345_PI425536763	35.8861	33.9679	40.5461	53.7866	51.3032	32.2527	49.8996	38.8059	32.9098	44.1569	55.9881	28.459	50.4323	35.5718	44.0936	43.1153	44.5899	18.0996	29.5497	33.2428	34.9447	37.2909	59.1263	38.3392	34.4197	58.2712	40.8508	47.2248	48.5093	54.0512
CUST_11346_PI425536763	5.62375	1.97904	4.08903	27.7288	5.21877	4.9975	13.9434	5.80155	7.47622	9.79462	10.064	10.0643	10.583	5.89643	11.8425	18.5178	8.65559	16.6145	4.64977	5.65215	7.9381	8.52847	4.86907	4.61061	10.4008	21.9536	18.2272	5.14529	4.37846	31.6522
CUST_11347_PI425536763	10.1516	7.04685	9.3263	17.8821	5.03314	9.36405	10.5625	4.6288	11.4285	22.8549	28.845	12.0404	20.295	6.99181	14.2468	16.3988	12.1769	8.47355	4.19411	13.8664	14.2901	6.97295	6.23116	9.37808	8.05965	3.52048	22.7799	17.614	3.2495	53.1513
CUST_11348_PI425536763	2503.62	1755.38	2484.94	3458.73	2483.76	2620.05	4085.21	2747.24	2135.66	3472.4	3115.28	2569.96	2159.44	2554.93	1995.35	1538.01	2484.12	2217.82	2092.62	2280.79	2577.8	2297.05	2716.58	2723.3	3178.45	3665.86	2797.98	3021.53	1826.85	2463.05
CUST_11349_PI425536763	152.722	137.162	148.569	145.813	142.95	118.254	187.021	157.632	99.9123	147.482	135.257	140.996	154.412	201.007	123.267	124.31	291.86	177.119	101.268	148.027	171.049	121.862	125.525	152.641	118.429	202.538	207.091	131.379	99.7729	74.8592
CUST_1135_PI425536763	2.41663	8.01609	2.41162	860.242	4.39388	745.113	293.639	13.7134	316.661	563.383	720.902	411.988	70.4185	288.921	140.064	73.962	1009.28	271.814	379.256	264.812	1355.33	525.665	420.657	1023.61	1175.46	860.176	1139.31	1843.82	912.382	755.028
CUST_11350_PI425536763	427.707	234.859	334.785	725.39	307.362	245.69	474.025	566.023	282.754	534.177	416.762	383.655	126.545	242.406	261.015	206.461	163.618	466.118	99.6675	215.234	153.342	149.798	268.614	133.795	373.264	397.817	160.774	269.594	577.785	148.228
CUST_11351_PI425536763	30.786	12.7575	23.8921	20.5573	33.7604	18.7269	26.9162	84.4347	24.9892	28.5734	13.0859	23.1593	32.4845	18.611	21.8664	8.74038	12.9219	18.2597	22.6986	11.607	18.2395	14.7251	8.94826	34.9557	9.69969	34.5924	11.3123	5.74254	18.3152	19.0964
CUST_11352_PI425536763	2.65725	2.57341	4.83273	3.9194	4.57939	4.60059	3.12738	4.08894	3.97297	4.56972	23.5039	2.4661	2.69621	4.97688	4.36201	7.60527	29.7203	2.85487	3.97007	2.23572	6.45799	2.92328	4.6817	3.96086	2.72442	4.3361	12.7954	2.76327	3.3036	14.3801
CUST_11353_PI425536763	18.1862	12.5395	22.9728	31.1305	11.5487	14.1898	27.4986	22.1609	7.3491	17.9629	31.651	11.1052	33.2265	7.21837	9.79021	17.8069	7.60137	10.5456	15.9621	12.5225	8.44858	11.6014	11.0943	21.3204	9.47267	25.5581	13.9207	13.8214	3.68316	21.2177
CUST_11354_PI425536763	252.751	119.337	216.864	672.678	219.019	474.558	443.858	183.447	197.878	392.809	606.636	326.938	165.037	377.286	179.756	127.066	506.99	62.3145	348.151	307.218	845.724	519.941	612.148	442.01	515.726	591.388	972.43	652.955	334.666	475.537
CUST_11355_PI425536763	291.836	55.3714	220.323	330.408	297.349	220.368	258.964	235.631	269.084	353.615	409.439	298.947	262.66	235.151	279.589	264.184	334.446	14.0224	212.4	201.296	367.085	245.103	308.267	253.481	236.378	341.409	401.433	382.207	269.675	452.683
[truncated: 58,669 more rows]

## Sheet: Samples
Sample name	title
Control1A	Testis_0μg EE2/L_rep1
Control1B	Testis_0μg EE2/L_rep2
Control2A	Testis_0μg EE2/L_rep3
Control2B	Testis_0μg EE2/L_rep4
[truncated: 26 more rows]
