# Supplementary material for: Adaptation of a Bioinformatics Microarray Analysis Workflow for a Toxicogenomic Study in Rainbow Trout
Source: PLoS One. 2015 Jul 17;10(7):e0128598. doi: 10.1371/journal.pone.0128598 (PMC4506078; doi:10.1371/journal.pone.0128598)
Supplement: S2 Dataset — (XLSX) [file pone.0128598.s002.xlsx]

## Sheet: donnees normalisees.csv
Control1A	Control1A	Control1B	Control2A	Control2B	Control3A	Control3B	Test1_1A	Test1_1B	Test1_2A	Test1_2B	Test1_3A	Test1_3B	Test2_1A	Test2_1B	Test2_2A	Test2_2B	Test2_3A	Test2_3B	Test3_1A	Test3_1B	Test3_2A	Test3_2B	Test3_3A	Test3_3B	Test4_1A	Test4_1B	Test4_2A	Test4_2B	Test4_3A	Test4_3B
CUST_1_PI425536763	9.34754	9.10357	8.99784	9.40613	9.3127	9.44582	8.85994	9.06373	9.06014	8.94469	9.04237	9.1372	8.72287	9.46499	9.20706	8.63129	9.25422	9.92747	8.91872	9.65888	9.98182	9.67159	9.52675	9.32903	9.62365	9.52958	9.84249	9.63171	9.43381	9.36991
CUST_1_PI425708691	8.14665	7.38767	8.00024	7.09441	8.13302	7.23373	7.88672	8.42451	8.16943	7.41503	7.96442	8.01348	8.05844	7.60487	8.47147	7.85501	7.64136	7.83276	7.22811	7.83723	7.06496	7.3293	7.53982	6.86468	6.90308	6.63016	6.54497	6.46347	7.86643	6.5415
CUST_10_PI425536763	12.207	13.2324	12.3446	13.3209	12.5111	14.6073	10.2061	11.8691	12.7185	13.3099	14.0672	10.588	12.3998	11.2569	12.4203	13.0656	13.7141	13.5082	13.7289	12.3286	13.8151	13.3952	13.4433	14.39	12.8267	13.7063	14.8895	14.2277	13.7594	14.2674
CUST_10_PI425708691	10.7074	8.59964	10.7551	10.2791	10.5308	10.0296	9.96771	10.2408	10.2135	10.5166	9.50156	9.63951	9.92844	9.55408	9.98686	10.2241	9.32704	7.69328	9.28614	9.61918	9.18317	9.3565	9.34088	9.3594	9.62365	9.17516	9.27385	9.42235	9.63725	9.47286
CUST_100_PI425536763	13.5111	13.2704	13.4278	13.1047	13.4955	13.1198	13.2363	13.4299	13.2988	13.2615	12.9516	13.22	13.1063	12.888	13.2186	12.9594	12.9595	13.5082	12.6147	12.9201	12.6143	12.8768	12.6961	12.8747	12.7564	12.7437	12.3791	12.3748	12.7157	12.4365
CUST_100_PI425708691	10.9068	10.8566	10.9718	6.21357	5.70803	5.81998	5.57588	5.92844	11.076	5.64619	7.71586	10.5463	6.52576	5.19003	9.7049	8.23082	8.01572	6.0866	6.44288	7.98332	7.99728	6.93619	8.12046	5.47947	5.86737	7.18959	5.09153	6.93657	5.84759	4.94949
CUST_1000_PI425536763	1.65453	4.19686	1.95679	2.80919	1.66622	1.65583	1.61623	1.65728	1.67374	1.69855	1.92794	2.04582	2.14953	1.74076	1.7215	1.68959	1.68305	1.86389	3.60985	1.65718	1.69592	1.66841	1.69741	1.86873	1.64738	1.70196	1.66701	2.84688	1.67249	5.67875
CUST_10000_PI425536763	9.40974	9.40018	9.64665	9.72907	9.80638	9.74973	9.50545	9.09719	9.33972	9.53657	9.40284	9.42875	8.49567	8.92616	9.05501	8.96908	9.59414	9.48942	9.54353	9.28958	9.53004	9.81684	9.61949	9.40945	9.56485	9.60745	9.72692	9.67244	9.4851	9.6082
CUST_10001_PI425536763	3.06912	2.80474	2.59065	2.44366	3.68484	1.60486	1.97453	1.62319	1.64952	1.61375	1.83823	1.60348	2.13057	1.6219	1.64889	3.13599	1.60328	1.86389	1.61313	1.86333	1.65993	1.61555	1.59551	1.61881	2.06945	2.34289	2.32145	1.59809	2.39262	1.63816
CUST_10002_PI425536763	13.1447	13.1092	13.2198	12.2905	13.1268	12.3501	11.7229	12.6043	11.9662	12.0679	11.5131	12.0106	11.6394	11.4817	11.819	11.5808	11.3497	11.9071	11.1903	11.8164	10.6038	11.1011	11.4951	10.7925	11.4295	11.1634	10.4273	10.5766	11.6328	10.208
CUST_10003_PI425536763	7.10049	6.5408	6.85508	6.58985	6.71922	6.28555	6.90003	7.78821	7.33485	7.24358	6.88013	6.97763	6.35905	6.55191	6.93398	6.83738	6.13345	7.56996	5.3682	6.0437	4.5735	5.26598	5.71981	5.12212	5.31064	4.77088	4.54744	5.14019	5.55959	5.01448
CUST_10004_PI425536763	6.49694	6.31858	6.32511	6.23757	6.20744	5.89411	6.59995	6.49783	5.56918	6.08739	5.95651	5.9738	6.17696	6.36726	6.05459	6.909	5.89694	6.2657	6.03626	6.14085	5.77445	5.7108	5.7731	5.72651	5.94456	6.12187	5.66088	5.58329	5.32513	5.59537
CUST_10005_PI425536763	5.45306	3.75736	4.73833	5.17589	4.92247	4.82076	4.19631	4.04985	4.29296	3.92739	5.01136	4.93641	3.22681	5.06203	3.9724	2.99589	4.57086	3.2736	3.75356	3.55821	4.88298	4.49604	4.44246	3.55218	4.68454	4.50468	4.49691	4.87608	4.51729	4.70664
CUST_10006_PI425536763	9.48046	8.84326	8.97006	9.30049	8.91568	9.12271	8.45219	8.58522	8.17713	8.31448	8.74343	8.52943	7.99827	8.84509	8.38439	7.63152	8.91562	9.1876	8.95529	8.89973	9.42592	8.95623	8.85057	8.9896	9.12341	9.51647	9.54754	9.19306	8.8116	8.77962
CUST_10007_PI425536763	9.2212	10.0701	9.61277	9.19997	9.67524	9.14188	8.91949	8.9451	9.12466	9.18039	8.98531	8.89033	8.64599	8.65773	9.0221	9.22915	8.60346	8.94256	8.6225	8.58643	9.15374	8.8261	8.94034	8.93312	8.62346	8.64803	8.89532	9.14051	8.60642	9.17327
CUST_10008_PI425536763	4.69635	2.82826	3.92369	4.57547	3.85623	5.10138	4.75927	3.1762	4.76459	4.22155	4.91212	4.6577	4.29604	5.00815	3.39309	4.53842	5.25282	5.67734	5.14825	5.06041	5.81712	5.849	5.11914	5.34965	5.55772	5.46721	5.82338	5.89105	5.19524	5.03255
CUST_10009_PI425536763	5.04875	4.97605	5.16254	5.52927	4.99407	7.42112	5.38355	4.64851	4.53909	5.12722	5.45609	5.2349	4.86996	5.48436	4.59344	4.96259	4.79053	5.67734	5.58232	5.33436	6.00206	5.66633	5.59756	5.98384	5.43614	5.70459	6.60228	6.11484	5.38152	5.49702
CUST_1001_PI425536763	5.02665	5.00378	4.52362	3.08168	2.80072	3.14632	4.88123	3.25386	2.57394	3.51213	2.62978	3.49983	4.82597	4.17249	2.98664	3.90504	3.40625	3.97635	4.05618	4.75527	3.34715	3.9509	3.34913	2.91286	4.353	4.76285	3.39068	3.36925	3.38948	3.31507
CUST_10010_PI425536763	1.97173	1.57717	2.34668	1.82301	3.40604	2.38657	1.80052	2.37572	2.44896	2.78786	2.88014	1.80405	1.82893	2.42284	2.31578	2.21152	1.85628	3.24292	2.30847	2.17979	2.28102	2.07398	2.02116	2.18753	2.25933	1.75425	1.99107	1.78494	1.88488	2.42928
CUST_10011_PI425536763	4.48668	2.43534	2.72527	2.45336	3.44263	3.41456	3.29967	3.67763	1.68492	2.58589	2.59123	3.68351	3.08299	1.66177	3.06729	3.49467	3.41771	3.7563	3.02913	3.72377	3.78627	3.54817	3.45077	1.63411	3.23549	3.49123	3.27545	2.73023	3.19923	1.63067
CUST_10012_PI425536763	4.08605	4.44731	4.07898	3.52065	4.66441	4.08306	5.2934	3.42718	4.53189	4.71861	3.98976	4.46605	5.37107	4.84254	4.5044	4.02345	4.89823	4.66881	4.61114	4.68968	4.81309	4.79649	4.74254	4.813	4.48668	3.687	4.28799	4.78097	4.37631	4.46204
CUST_10013_PI425536763	10.8261	7.7601	9.87872	9.64058	9.91444	9.28001	9.24544	10.2251	9.61514	9.44903	9.38843	9.66906	8.46196	8.31654	8.64653	8.54152	8.03759	9.12172	7.38976	7.6029	6.97915	7.21512	7.4759	7.20687	7.60519	7.3961	7.137	7.31323	7.95167	7.59916
CUST_10014_PI425536763	3.91048	4.65607	3.32513	3.859	3.93421	4.56604	4.29778	3.12919	1.66138	3.08241	3.74447	3.72119	4.07815	5.54796	6.4093	3.84153	3.51625	4.43992	3.69976	4.30708	3.97835	5.0318	4.83795	4.28461	4.64125	4.35853	4.7187	3.93421	4.57754	3.68222
CUST_10015_PI425536763	9.62092	10.5361	9.54224	9.14396	9.81255	9.07395	9.23541	9.69281	9.83984	9.59677	9.37608	9.36235	9.62962	9.35209	9.82296	9.771	9.01137	8.81179	9.29516	9.21931	8.90455	9.01394	8.96623	9.08334	8.84159	8.73022	8.69239	8.91179	9.32488	9.3356
CUST_10016_PI425536763	9.54857	9.67771	9.77526	9.7527	9.7764	9.82654	9.63975	9.87644	10.3181	10.1847	10.1529	10.052	11.1218	10.1602	10.586	11.0698	10.4944	10.3887	10.8303	10.4822	10.4388	10.515	10.2539	10.7754	9.89115	9.98995	10.3952	10.5766	10.6085	11.0924
CUST_10017_PI425536763	4.16372	3.18286	3.9939	4.07911	4.54877	4.96159	4.96056	4.25308	4.59887	4.92964	5.34139	4.82456	6.15619	5.96879	5.98296	5.72957	6.23357	5.90612	6.0285	6.03515	6.21895	5.95927	5.95648	5.83322	5.96187	6.6079	6.34611	6.26771	5.98352	6.06667
CUST_10018_PI425536763	2.61482	3.20476	2.31251	2.38798	2.31699	2.31354	2.08942	1.60988	1.58036	1.58701	1.93949	1.75394	1.61052	1.68239	1.57588	1.58757	1.59796	1.86389	1.59448	1.58882	1.58279	1.62713	1.60565	1.61881	2.30545	1.98599	1.60393	1.5742	1.56735	1.64626
CUST_10019_PI425536763	4.25749	4.03148	3.31031	4.25049	2.84268	4.68041	3.78243	2.64225	2.34228	2.91369	3.26167	3.77207	2.44077	3.76465	3.62301	3.26467	4.02736	1.86389	4.0038	4.50468	4.7993	4.17504	4.11147	4.93707	4.53498	5.136	4.95531	4.65836	3.91102	2.959
CUST_1002_PI425536763	6.0392	3.42073	5.42325	5.91966	5.36976	6.07412	5.81684	5.21368	5.49081	5.14057	5.64823	5.60404	5.1314	5.82781	6.0669	5.18217	6.21439	5.72685	5.87572	5.85842	6.28843	5.9752	6.3041	6.2828	5.97455	5.40819	6.0358	6.20902	5.80259	5.13947
CUST_10020_PI425536763	1.84753	1.63432	1.83555	1.75753	2.19377	1.82831	1.76907	4.89798	2.10325	2.05456	1.74823	1.78886	1.97024	2.42284	2.36233	1.94931	1.93322	1.86389	2.44011	1.80975	2.10755	2.09762	2.02116	2.60144	2.01883	1.82745	1.84794	2.22282	2.98696	1.88495
CUST_10021_PI425536763	13.0211	12.2007	12.8486	12.1899	12.21	11.5291	11.3125	12.3582	11.0956	11.0859	11.0365	11.5006	9.68463	10.3145	10.2062	9.54636	9.73984	11.0869	8.15844	10.042	7.59984	8.9451	9.59654	8.36396	9.13193	8.80174	7.09966	7.39325	9.38462	6.85259
CUST_10022_PI425536763	4.10306	2.32699	3.63654	4.01419	3.65294	4.12518	3.72468	4.559	3.80261	3.361	4.84713	3.33729	2.05614	3.4254	3.05772	2.01253	3.7592	4.05807	3.40774	2.89816	3.35108	1.85061	3.68067	2.10877	4.23502	4.70943	3.21615	2.49249	2.87982	1.8312
CUST_10023_PI425536763	5.52252	5.50339	5.99167	5.35995	5.34179	5.81998	5.69063	7.51976	5.21697	5.30723	5.38863	5.68003	5.49483	6.01319	5.3265	4.74856	5.98479	5.82189	6.13371	5.55959	6.34482	5.89799	5.79024	5.6942	6.06744	6.41414	6.75825	6.17921	5.8415	5.8019
CUST_10024_PI425536763	6.74172	6.41643	6.39482	6.5523	6.56853	6.2597	6.65646	6.99491	7.21143	6.37138	6.34942	6.70337	6.29202	6.19604	6.03096	6.48462	6.00868	6.72593	6.41795	6.19758	6.24848	5.81886	6.23307	6.04253	6.28848	6.33467	6.04578	6.00467	6.6148	6.17088
CUST_10025_PI425536763	17.1447	16.9006	17.1351	17.1431	17.1068	17.0617	17.2636	17.1051	16.9447	17.157	17.2102	17.0926	16.8144	16.9763	16.9763	17.2307	16.9476	17.1313	16.73	16.8828	16.4263	16.7871	16.9722	16.4958	16.5507	16.5079	16.2946	16.4666	16.8278	16.574
CUST_10026_PI425536763	11.5787	10.6044	10.7805	11.2164	11.1238	11.2773	10.4514	10.7057	10.6177	10.6253	10.7165	10.8261	10.3823	11.1715	10.5573	10.2115	10.8754	11.3123	10.3161	10.7614	11.5206	10.8898	10.5197	11.2168	10.9583	10.916	11.5006	11.0475	10.4806	10.8932
CUST_10027_PI425536763	4.2728	1.75461	3.56366	3.46239	2.85929	2.40837	3.78808	3.92655	3.48673	2.90434	3.56639	4.21526	3.96283	4.18668	4.05573	2.66052	3.38341	4.48842	4.59828	5.86673	4.20999	5.07836	4.84292	3.67123	5.24904	4.6526	3.39068	3.89076	5.04098	3.67143
CUST_10028_PI425536763	5.78777	5.37102	5.34179	5.84118	5.73002	5.73543	5.696	5.97177	6.07633	6.16778	6.30056	5.75586	6.37769	5.91749	6.4987	6.90708	5.95064	6.51436	6.31964	6.14922	5.61809	5.81566	5.94002	5.91362	5.62059	5.54264	5.68481	5.83743	5.65845	6.05687
CUST_10029_PI425536763	4.72482	5.56027	4.6577	4.94852	4.37424	4.80563	4.78097	4.80957	4.61961	4.72386	4.40809	4.73812	4.86335	5.05026	4.75916	3.04917	5.14686	5.6175	4.69755	5.62784	5.39432	5.42296	5.28888	4.68494	5.50611	5.32795	5.38754	4.93142	4.99121	4.99941
CUST_1003_PI425536763	2.12689	1.82072	2.13225	2.5663	1.74235	2.47532	2.14732	1.74973	1.78554	1.71662	3.47145	2.7182	2.14001	3.56653	1.75461	3.06514	2.90008	3.26322	1.71428	1.67784	1.76365	2.71759	3.07383	3.36184	5.64501	2.17234	1.71959	1.81383	1.86313	3.79879
CUST_10030_PI425536763	11.9402	11.9318	11.6265	12.2859	11.3549	12.1007	11.7146	11.1619	11.3854	11.3763	11.8584	11.889	10.808	11.8216	11.6871	11.1521	11.9055	12.0758	11.5736	11.7184	11.8097	11.9226	11.8545	12.1451	11.8584	11.9341	12.0695	11.7277	11.3969	11.7891
CUST_10031_PI425536763	13.5692	13.54	13.7775	13.5844	13.577	13.7799	13.9991	13.6477	13.8635	14.0069	13.6336	14.0555	14.3841	13.8233	13.8842	13.7165	14.0344	12.8248	14.4776	13.8689	14.2491	14.0986	13.9094	14.3592	14.3667	14.5479	14.2046	14.3175	14.1337	14.3318
CUST_10032_PI425536763	7.64968	11.3332	6.90361	7.38696	6.31229	7.63041	8.80461	8.37569	10.9642	9.8481	6.72219	9.70105	12.0239	7.89116	8.85204	8.53515	8.10658	7.24139	8.57262	8.79854	9.5028	9.02478	6.53883	10.1582	6.76931	6.54256	10.8422	10.5065	6.70838	12.3238
CUST_10033_PI425536763	6.12835	5.44352	5.8003	5.48757	5.91602	5.84381	5.83186	7.33622	5.83736	5.85842	5.81343	6.16291	6.1617	6.47217	7.02835	6.07617	6.17642	7.24139	5.29838	5.95019	5.7769	5.63318	5.96196	5.49355	5.48022	5.27862	5.80947	4.74205	4.79851	5.42067
CUST_10034_PI425536763	5.50007	6.36289	5.35611	5.86958	5.08315	5.5356	6.06572	5.97562	5.51623	5.23152	5.55849	5.63318	5.76441	5.83587	5.3915	5.46507	4.66243	5.98677	5.76706	6.20246	5.78777	5.5516	5.26631	5.42681	6.01708	6.25375	5.95898	5.62185	5.23405	5.67103
CUST_10035_PI425536763	9.33186	9.21767	9.62372	9.7527	9.48251	9.88501	9.3365	9.41894	9.5502	9.81175	9.87527	9.51233	10.1358	10.1105	10.1461	10.267	10.2888	10.7537	10.382	10.6569	10.2395	10.4662	10.5829	10.5343	10.2889	10.2445	10.3259	10.3822	10.5266	10.3936
CUST_10036_PI425536763	12.4213	12.566	12.0877	12.556	12.2393	12.4916	12.1184	12.4779	12.287	12.4258	12.4888	12.4976	11.9997	12.4574	12.8125	12.5577	12.8573	13.5491	12.3506	13.0322	12.2043	12.6009	13.0926	12.2795	12.7502	12.373	12.0367	12.2546	13.154	12.1935
CUST_10037_PI425536763	13.4445	13.0144	13.0512	12.7059	12.3217	12.2914	12.4061	12.9437	12.1087	12.1921	11.7314	12.0215	13.2199	13.2238	13.0808	12.4837	12.4433	13.2861	12.669	13.553	12.3576	12.6298	12.5943	12.4991	12.9981	12.9384	12.1149	12.0612	12.6193	11.5012
CUST_10038_PI425536763	14.0648	14.2806	14.4854	13.7966	14.8397	13.7882	12.0067	12.3793	12.2087	12.504	11.975	12.4576	5.27882	6.82739	7.14826	7.89877	5.85811	7.09844	3.18452	2.12683	4.28229	3.40857	4.71526	3.87882	3.84538	5.43367	3.23717	3.7966	4.84333	4.21834
CUST_10039_PI425536763	12.0677	11.4699	11.9102	11.7415	11.8259	11.3491	10.7349	11.1804	10.7461	10.5257	10.8868	11.0518	10.2873	10.9501	11.2847	10.4968	10.83	11.8	10.5726	11.1456	10.6397	10.9596	11.4019	10.6195	11.0378	10.8955	10.7625	10.6399	11.108	10.2673
CUST_1004_PI425536763	2.06888	3.49868	1.58959	2.11416	1.55899	1.8212	1.59455	2.98161	1.61609	1.5779	1.84983	1.5701	3.83157	3.34698	3.55762	3.25414	2.49286	2.73657	1.58138	3.41769	3.859	2.97727	3.24993	2.30064	1.57824	1.58333	2.40418	2.48508	1.56735	1.64255
CUST_10040_PI425536763	4.79078	4.67263	5.4562	4.64797	3.90018	4.53006	4.31438	4.73232	6.48991	4.31402	3.52563	4.78448	5.51452	4.61954	4.21834	4.09303	4.7867	4.76672	4.92964	4.80571	4.97267	4.93656	4.46779	4.64584	4.36061	4.97162	4.48054	4.32038	4.61328	4.6914
CUST_10041_PI425536763	7.54754	6.65271	7.03795	7.21224	7.28651	7.37509	6.70123	6.96609	6.92774	6.89678	7.20117	7.04824	6.72713	7.16437	7.27726	7.21416	7.21467	7.4175	7.32144	7.26262	7.77606	7.39389	7.36921	7.56736	7.53657	7.52884	7.99137	7.79832	7.46513	7.92852
CUST_10042_PI425536763	13.7799	14.0295	13.896	13.4988	13.4594	13.2976	13.6166	13.5102	12.9604	13.1563	12.9241	13.1652	13.174	13.556	13.4312	13.1763	13.0203	13.4603	13.3166	13.6784	13.1879	13.2877	13.3458	13.0794	13.5208	13.6758	12.9996	13.0871	13.276	12.6445
CUST_10043_PI425536763	2.1209	1.88244	2.35902	2.01537	2.23616	1.80943	1.75688	1.82277	2.04045	1.90128	1.79272	1.8542	2.94098	2.13099	2.42379	1.78215	2.32672	3.62298	3.04818	1.76043	1.93381	2.11728	1.88256	2.45945	1.80745	2.00953	2.11259	1.88678	1.93208	1.80321
CUST_10044_PI425536763	1.64639	2.22743	1.65563	2.5663	1.66154	1.64659	2.47239	1.64857	2.99687	2.94229	1.61555	2.32351	1.68863	1.9062	3.05224	3.49191	2.45428	3.19419	1.73439	2.6853	3.00408	2.62729	3.41751	2.77055	2.87528	3.55938	2.76068	2.43176	1.65998	2.94098
CUST_10045_PI425536763	8.20102	7.24781	7.9845	8.079	7.62752	8.13175	7.7485	7.28136	7.18665	7.32024	7.43952	7.74142	7.2298	8.11639	7.51825	7.36697	8.05502	8.70365	8.31045	8.32754	8.55664	8.33309	8.46814	8.28094	8.70365	8.79919	8.91655	8.59743	7.95167	8.3672
CUST_10046_PI425536763	4.91278	2.54065	3.84351	4.74698	4.75687	5.19228	4.32566	4.00187	3.56769	3.69162	4.86835	4.91529	3.89234	5.21243	3.78808	3.57718	5.17006	5.38382	4.89262	4.88994	6.00781	5.55927	5.63295	5.61138	5.49965	5.80807	6.34216	5.78739	4.8785	4.99413
CUST_10047_PI425536763	8.59816	8.58123	8.31392	9.03708	8.2623	9.39021	9.24392	8.08299	8.48042	8.47204	8.63523	8.50733	8.18677	8.94202	8.57699	7.92263	8.98766	8.88202	8.83515	9.25925	9.40825	9.40224	9.24789	9.70688	9.38843	9.27355	9.44135	9.47611	8.4486	9.22038
CUST_10048_PI425536763	9.55047	9.07338	9.34578	9.20796	9.44323	9.05493	9.12649	9.64887	9.71763	9.43693	9.35023	9.45515	9.87846	9.32828	9.93964	9.85413	9.3646	9.96085	9.42065	9.54131	9.30637	9.44192	9.32907	9.00663	9.05858	9.01729	8.70542	9.12444	9.28303	9.52668
CUST_10049_PI425536763	3.65878	2.65896	2.78986	2.95434	2.36863	2.59844	3.21757	2.63332	2.4155	2.95434	2.97314	2.43183	2.37218	3.40806	3.56034	4.03414	2.59574	3.63732	2.4864	2.80398	3.80496	3.32522	3.57956	2.33243	2.73483	3.79276	2.45912	3.87968	3.7944	3.49202
CUST_1005_PI425536763	6.41568	5.54943	5.79707	5.82378	5.68011	6.24192	5.803	5.83997	5.76614	5.55828	5.9171	6.19801	5.36541	6.02409	5.41775	4.6403	5.47082	6.6536	7.74321	6.22377	6.1592	6.18656	6.03418	5.92439	6.11954	6.20036	6.41402	6.14252	5.83858	5.98958
CUST_10050_PI425536763	9.64176	9.73987	9.77049	8.79698	9.10507	8.87227	9.11362	9.51936	9.19037	9.20965	8.73698	8.94631	9.85289	9.00109	9.36879	9.03074	8.76399	9.04054	9.50589	9.26836	8.94202	8.85786	8.61021	9.20303	9.15456	9.43021	9.07399	9.10572	8.81878	8.99314
CUST_10051_PI425536763	7.49295	7.55419	7.08106	7.13294	6.93045	6.94305	6.76242	6.7909	6.47928	6.11368	6.72219	6.64041	6.45223	6.62251	6.39045	6.05546	6.58721	6.80591	6.40515	6.83945	6.99522	6.81483	6.86586	6.61219	6.91384	7.09085	6.85503	6.71523	6.84009	6.23166
CUST_10052_PI425536763	8.40953	9.40018	8.28088	9.01334	8.21418	9.44384	9.51717	8.63158	8.85771	9.49544	9.1948	9.80693	8.59935	9.24193	8.754	9.09781	9.3929	9.45544	9.33837	9.21708	9.75032	9.83088	9.55247	10.1582	9.60806	10.2528	9.93787	9.90342	8.88459	9.71631
CUST_10053_PI425536763	6.11292	4.09303	6.26535	7.12154	5.4505	6.75534	5.75542	4.56674	6.00756	6.51442	7.53048	6.10285	5.0742	5.63561	4.38448	5.3411	7.52335	1.86389	6.50397	6.7368	7.60982	7.06704	6.83012	7.44296	6.75941	6.66341	7.32712	7.32712	6.45578	6.74242
CUST_10054_PI425536763	5.0874	6.32573	4.85044	4.15531	4.78378	4.60923	4.22284	3.96268	3.57891	3.66603	4.23418	4.38601	3.63408	4.63556	3.24743	5.18217	4.05135	3.78829	4.3358	4.56944	4.87559	4.33867	4.14619	3.93122	4.72778	5.17448	4.80957	4.75624	3.81556	3.38675
CUST_10055_PI425536763	5.75898	5.89005	7.13362	6.71486	5.23349	4.99974	5.558	6.04397	6.37496	5.39786	6.05007	6.22696	6.86616	5.19337	6.46002	6.31215	5.83922	5.86651	5.91468	6.51428	5.30708	5.43438	6.07157	6.09513	5.519	7.0042	5.09461	5.22314	6.15249	5.72107
CUST_10056_PI425536763	6.08613	5.84024	5.91668	5.96171	5.90268	6.14426	6.47829	6.88416	6.23032	6.53809	6.7307	6.6681	5.318	5.56814	5.43981	5.49874	5.80148	6.20309	4.78097	5.90942	5.47585	5.73802	5.86458	5.83018	5.36732	5.55004	5.47554	5.94573	5.60992	5.39084
CUST_10057_PI425536763	10.7964	10.4563	10.4527	10.1517	10.4433	9.84051	10.007	10.4108	9.55618	9.76129	9.37003	9.81148	8.45562	9.09299	8.84783	7.83256	8.67892	9.33136	8.37692	8.56093	8.88606	8.77752	8.75846	8.44661	8.8273	9.30352	8.76923	8.72444	8.74427	8.26215
CUST_10058_PI425536763	12.9615	12.6947	13.2033	13.0599	12.8678	12.5475	12.8789	12.7826	12.6307	12.7991	12.6391	12.5824	12.4924	12.5117	12.5899	12.9653	12.1921	12.6051	12.6529	12.5382	12.0832	12.4095	12.4612	12.1897	12.4539	12.3634	12.1476	12.3096	12.5187	12.4912
CUST_10059_PI425536763	12.6948	10.4927	12.8253	12.4505	12.1966	12.0519	12.3852	12.5426	11.8835	11.8943	11.6494	12.3624	12.197	12.1636	12.0948	11.7414	11.79	6.09345	11.7904	12.2618	11.1443	11.7488	11.6668	11.6368	12.0615	11.6774	11.2933	11.293	11.5814	11.0322
CUST_1006_PI425536763	2.34631	5.93345	3.17201	2.27523	3.00142	1.87273	3.25365	1.73996	1.7698	1.80006	2.32823	2.38273	1.7895	1.91473	1.87192	1.96419	2.35213	1.86389	1.92537	3.09233	1.82639	1.75382	1.79131	1.86274	2.36709	2.01644	1.73896	1.80094	3.73536	3.24488
CUST_10060_PI425536763	11.8501	11.4699	10.7927	11.2656	10.8633	11.2773	10.6518	10.8211	10.0568	10.3111	10.1234	10.8442	9.26654	10.9097	10.1829	8.41861	10.337	11.016	9.9313	11.1159	10.6759	10.5572	10.2286	10.5643	10.8488	10.8159	10.5493	10.557	10.2155	9.81769
CUST_10061_PI425536763	8.49934	7.5888	8.25724	8.60013	7.8283	8.50074	8.83573	8.66638	8.03113	8.09531	8.03189	8.62668	8.32311	8.61773	8.46514	8.30355	8.39377	5.05026	8.29898	8.74096	8.63057	8.63012	8.2866	8.67192	8.66276	8.69239	8.66973	8.6032	7.87259	8.30172
CUST_10062_PI425536763	14.8397	14.7799	14.7251	14.7084	14.7149	14.8284	14.7779	14.9391	15.0349	14.8698	14.8806	14.8603	15.3014	15.1271	15.5077	15.5782	15.3151	14.768	15.1467	15.6862	15.2715	15.4983	15.4379	15.426	15.2501	15.2359	15.2891	15.2808	15.3293	15.347
CUST_10063_PI425536763	7.75903	7.85629	7.88462	7.96918	7.62752	7.95528	7.7544	7.34622	7.10411	7.15605	7.59668	7.52695	7.37111	7.50187	7.03795	6.08622	7.36775	8.41265	7.2874	7.55668	7.58814	7.78273	7.69834	7.42321	7.58779	7.58814	7.61757	7.58217	7.333	7.10898
CUST_10064_PI425536763	3.88969	4.83664	3.2763	2.54585	4.33173	3.72236	3.93421	4.17742	4.35519	3.61266	3.62298	3.24011	4.89489	3.92984	3.78808	4.05451	4.11767	4.61135	4.48912	4.48184	4.13765	4.02032	3.70382	3.44577	3.75746	4.46977	4.12654	3.67339	4.12174	4.15247
CUST_10065_PI425536763	6.26256	5.90929	4.91127	4.87507	3.66352	5.87643	6.04423	6.87045	4.41875	6.17519	5.9793	5.76099	7.302	7.14487	7.12099	7.09706	7.02316	7.78395	7.48343	7.19838	7.42648	6.8838	6.86586	6.79376	7.05805	7.21629	7.49946	7.10747	6.96587	6.80591
CUST_10066_PI425536763	9.80759	9.23282	9.46626	9.16241	9.19156	8.59436	8.65472	9.43977	8.70352	8.26734	8.29401	8.63129	8.14323	8.13272	8.68782	7.95274	8.19194	9.61911	5.66533	6.60702	5.98355	6.59531	7.20733	6.01904	6.63024	6.41414	6.02677	6.15029	7.394	4.57741
CUST_10067_PI425536763	10.3512	9.85967	10.3677	9.48308	9.95697	9.14026	9.33869	10.0654	10.3181	9.9983	9.09334	9.34226	10.3945	9.94273	10.4878	10.6594	9.84226	10.7185	9.97348	10.3794	9.28212	9.98042	10.0701	9.49217	9.60806	8.97808	8.93572	9.05632	10.6524	9.08005
CUST_10068_PI425536763	6.03232	6.70663	5.90705	5.76975	5.97692	5.74427	5.22007	5.78199	5.68197	5.51157	5.65413	5.98209	5.26406	5.50586	5.96171	5.4375	5.8071	7.10898	5.14825	5.95691	5.01811	5.35193	5.77525	5.24663	5.52432	5.136	4.41791	4.89434	6.03626	5.09153
CUST_10069_PI425536763	10.2657	11.1828	10.3326	10.2724	10.2194	10.1804	9.56978	9.79024	9.54757	9.45363	9.79529	9.85216	9.09042	9.6911	9.36469	9.03074	9.73984	10.2996	9.21787	9.3859	9.45923	9.66202	9.67724	9.28893	9.45765	9.31779	9.38251	9.28855	9.615	9.30588
CUST_1007_PI425536763	14.6812	14.4493	14.6263	14.1934	14.52	14.1107	14.1337	14.1319	14.153	14.2584	13.9336	14.1579	13.6877	13.8148	14.036	14.022	13.8717	14.0746	13.9872	13.7652	13.9132	13.7922	13.9423	13.6956	13.666	13.6965	13.6029	13.66	13.8801	13.7835
CUST_10070_PI425536763	6.05741	6.13059	5.9534	5.93401	6.23451	5.67154	6.00027	5.81937	6.05367	6.50087	6.09025	5.69605	5.83555	5.14555	5.75009	6.37173	5.55891	6.44998	5.67193	5.04268	5.62383	5.43096	5.6017	4.99556	5.68943	5.86758	5.38395	5.4528	5.70459	5.51201
CUST_10071_PI425536763	4.89029	6.19203	4.51086	5.55038	4.6482	5.29361	4.90865	5.04658	5.88852	5.33415	5.80717	5.26561	6.09803	4.59898	5.49355	5.82144	5.32411	3.40297	5.55532	4.91361	5.42825	5.41041	4.7269	5.70683	4.72318	4.95144	5.78417	5.75319	4.28785	7.987
CUST_10072_PI425536763	4.58594	5.46032	4.28785	5.74446	4.53221	4.59198	4.48554	4.89216	4.99309	5.53916	4.95739	5.26962	5.37636	4.99341	4.98069	5.40139	4.60832	5.12018	7.02267	4.69755	4.45204	4.62872	4.22284	5.26924	4.56229	4.59861	5.25746	5.14483	4.71386	6.8283
CUST_10073_PI425536763	8.36752	9.18713	8.8405	7.80803	8.54748	7.6936	7.91544	8.33486	8.25865	8.02534	8.01532	8.20996	7.98756	7.12412	7.67683	7.87377	6.97787	7.25109	6.61181	6.82744	6.62375	6.8838	6.47524	6.70352	6.5518	6.25375	6.69148	6.80402	6.6883	6.79392
CUST_10074_PI425536763	4.65321	4.93984	4.3923	3.78516	4.34925	3.85647	4.62128	4.64851	4.16251	4.09741	4.15488	3.1151	4.2286	3.69752	4.54786	3.32539	4.14513	4.80673	3.11951	3.8746	3.74984	3.82794	3.79258	4.33173	3.78306	3.97377	3.46552	3.91662	4.19508	3.20798
CUST_10075_PI425536763	6.89961	7.49377	7.39003	11.6834	7.2671	11.8507	11.1932	8.59069	10.2911	10.8119	12.0482	11.4605	9.56473	11.293	9.59346	10.621	11.5122	11.2016	11.2714	10.6677	11.7255	11.7358	11.8596	12.0871	11.3371	11.7765	12.2446	12.2731	11.135	12.0423
CUST_10076_PI425536763	3.07205	4.13692	2.34004	3.61588	1.6153	2.18564	2.02461	1.57955	1.58568	1.57003	2.09059	2.75457	2.27223	1.56957	1.58833	1.57439	1.56686	1.86389	1.57003	1.56609	1.59088	1.58279	1.55986	1.57061	1.56871	1.56803	1.58749	1.5742	1.57439	1.58882
CUST_10077_PI425536763	5.60409	3.05674	4.41431	3.78516	4.82762	4.11618	4.93393	5.86105	5.81269	5.03255	4.39538	5.04829	6.67432	5.84024	5.83605	6.1338	5.77709	6.0866	5.66533	5.88735	5.74795	5.57248	5.8955	5.4584	5.10625	4.95144	4.75368	4.36697	5.47711	3.65997
CUST_10078_PI425536763	5.9458	6.0462	5.54201	5.55241	5.00837	5.81998	5.5537	5.05043	5.37197	5.75867	5.77944	5.72399	6.45223	6.03832	5.25497	5.91958	5.83655	6.51049	6.60639	5.81631	6.50899	6.15	6.10985	6.01012	5.78229	6.52257	6.78633	6.35773	6.11622	6.56832
CUST_10079_PI425536763	7.99827	6.47045	8.30132	8.70589	8.17442	8.50882	7.94221	7.77148	7.6759	7.66625	7.96087	7.90205	7.67683	8.10707	8.2415	7.788	7.94748	1.86389	8.2637	8.4794	8.16217	8.50667	8.27821	8.25528	8.51581	8.47314	8.56245	8.60642	8.35795	8.31629
CUST_1008_PI425536763	8.78707	8.71346	9.09781	10.1244	9.05052	9.8209	9.74029	8.56779	9.10395	9.65377	9.83188	9.39336	8.86153	9.46002	8.9337	9.43994	9.87319	9.69315	10.034	9.5066	10.2313	9.95313	10.0846	10.0672	9.93941	9.90238	10.2087	10.2338	9.68076	10.5897
CUST_10080_PI425536763	6.77022	8.35887	7.39003	7.23504	7.52188	7.51644	7.28574	7.06781	7.10411	7.23727	7.60704	7.16772	7.11823	7.24165	6.94141	7.19172	7.36775	7.69328	7.48343	6.8686	7.72708	7.3376	7.39353	7.22765	7.51717	7.85067	8.12814	7.85194	7.53132	8.08156
CUST_10081_PI425536763	10.0684	10.0549	10.3192	10.5815	10.0731	10.8534	10.0777	9.29669	9.63725	9.70817	10.4164	10.0343	8.96902	10.1105	9.25947	8.37218	10.2334	10.0922	10.0325	9.93745	10.6397	10.3062	10.1025	10.6764	10.2359	10.4641	10.7208	10.2604	9.75159	10.0415
CUST_10082_PI425536763	6.75629	7.27641	6.6491	5.87688	6.89254	6.1098	6.28876	7.05802	7.26419	6.03081	6.46265	6.68652	6.91817	6.35375	6.68849	6.65928	5.9778	6.42908	5.56687	5.78145	5.74458	5.72505	5.74268	5.53514	5.57938	5.62685	5.33768	5.48843	5.80259	5.27943
CUST_10083_PI425536763	9.11362	8.8621	8.82495	8.71383	8.69503	8.75225	8.7907	9.18029	8.55166	8.5729	8.81908	8.8399	9.18317	9.40575	9.04701	8.64831	9.08734	9.00525	9.28089	8.89973	9.33177	8.98297	8.74304	8.98245	9.48624	9.58159	9.60053	9.42822	8.64953	9.15008
CUST_10084_PI425536763	7.32947	6.42136	6.71103	7.21661	6.29845	6.69151	5.96749	6.20961	5.99582	5.90497	6.0189	6.42703	5.84327	6.16476	6.15952	6.11048	6.43859	7.22052	6.44731	6.7637	6.76726	6.56733	6.10347	6.26751	6.60326	6.30979	6.90548	6.33384	6.17212	6.06667
CUST_10085_PI425536763	6.8159	7.46513	6.95086	7.05805	7.72821	7.16041	6.66736	6.98118	7.48837	7.52935	10.0961	7.43278	6.79373	6.61219	7.16226	9.76243	7.24346	7.5523	6.50765	6.76625	6.94345	6.93619	6.97707	7.22765	6.66273	6.34811	6.71446	7.28598	7.27466	8.99914
CUST_10086_PI425536763	4.57925	4.6907	3.76465	4.61056	1.69962	4.90175	4.9866	4.39956	4.45189	3.9338	4.56686	5.17838	4.28557	5.41887	4.44619	4.50424	5.24918	5.90365	5.27335	5.48558	5.82279	6.13116	5.37698	5.49719	5.19702	6.40106	5.75947	5.58575	5.1494	5.60561
CUST_10087_PI425536763	6.01142	6.2655	6.5415	6.56895	6.17298	6.98381	6.6455	6.54037	6.41155	6.46123	6.54016	6.78391	7.302	7.03604	6.48405	6.58557	6.95804	6.938	7.34466	7.0747	7.69814	7.34536	7.07276	7.18602	7.22873	7.58814	7.87681	7.72234	7.05805	7.74709
CUST_10088_PI425536763	8.80775	8.71346	8.97006	8.49506	8.85057	8.53863	8.66766	8.85216	8.90614	8.88887	8.67308	8.67568	8.37744	8.24435	8.5069	8.35882	8.11084	8.52284	8.53087	8.31337	8.59596	8.34908	8.2623	8.77584	8.51581	8.63664	8.77092	9.00782	8.34896	9.15866
CUST_10089_PI425536763	11.1034	11.5615	11.3371	11.0747	11.0838	10.8248	10.5518	10.5792	10.2941	10.4366	10.2567	10.2872	10.0141	10.0778	10.0386	9.81255	10.1802	10.6436	10.229	10.5231	10.0698	10.2646	10.019	10.0436	10.4511	10.3097	10.7329	10.2604	10.0845	10.2202
CUST_1009_PI425536763	3.14291	3.42073	2.56955	2.61482	3.11974	3.17837	2.88256	3.41168	3.8274	2.81948	2.94971	3.63863	4.09998	1.64137	3.57702	3.00975	2.87584	3.71828	3.46826	3.80136	3.13162	3.09932	3.10561	3.52037	3.10639	2.79994	3.39068	2.77441	1.69418	3.28264
CUST_10090_PI425536763	4.04202	4.29167	4.01419	5.38746	3.60557	5.51452	5.35907	4.96723	4.29296	4.75916	4.81717	4.83719	4.85031	4.9471	4.76481	5.20037	5.09988	5.38826	5.52183	5.5629	5.81032	5.51153	5.52205	5.5986	5.74677	6.28356	6.10773	6.29109	5.63214	6.1391
CUST_10091_PI425536763	5.16811	4.60853	5.49225	4.98306	5.64512	5.73543	4.36295	5.06269	5.12358	5.15965	6.41179	5.31115	4.68598	4.8579	4.51844	6.00515	5.37305	4.95999	4.27448	4.43424	5.34341	5.31551	5.00954	5.6307	4.72778	4.0795	5.19606	5.08072	5.03212	6.12937
CUST_10092_PI425536763	8.52636	9.08538	9.27934	8.56123	9.50995	8.88753	7.94221	8.37569	9.08795	9.40738	9.32209	8.63505	8.10155	8.25403	8.70818	10.2115	8.22255	8.45075	8.43197	7.80391	8.26159	8.0078	7.92696	8.83166	7.87681	8.28669	8.62611	8.2751	8.36299	9.1635
CUST_10093_PI425536763	7.61797	8.1698	7.9845	7.04476	8.38835	7.36014	7.90873	8.24061	8.3547	8.05844	7.32112	7.97287	8.80995	7.65184	8.37227	8.63618	7.52335	7.28072	8.47473	8.06364	7.7423	7.93813	7.53982	8.03725	7.77549	7.87973	8.37882	8.30355	8.3539	8.88423
CUST_10094_PI425536763	6.3491	6.12622	6.22164	7.15711	6.05063	7.24962	7.40562	5.9782	5.88143	6.24022	7.18762	6.66129	6.45223	7.61176	6.71298	5.74619	7.01403	6.06757	7.27707	7.35218	7.93147	7.43401	7.21478	7.34277	7.66928	7.79832	8.07848	7.66676	7.21588	7.26648
CUST_10095_PI425536763	11.6954	12.1072	11.9071	11.9232	12.0217	11.7802	11.6363	11.6152	11.4936	11.664	11.7353	11.8215	11.72	11.8905	11.8302	11.6845	11.8208	12.2609	11.6712	11.7239	11.941	11.995	12.1732	11.698	11.8034	11.6555	11.8512	11.8336	11.8735	11.8587
CUST_10096_PI425536763	4.62313	3.98602	5.44894	5.54576	4.72493	4.96646	5.52129	5.01448	4.94034	4.98432	4.90058	4.56363	4.67822	4.77062	4.61609	3.8701	5.03248	5.25792	4.61114	5.52671	5.52344	5.63318	5.01954	5.17045	5.3942	5.3068	5.56206	5.21969	4.99602	4.83308
CUST_10097_PI425536763	16.7719	16.5411	16.5542	16.5542	16.3076	16.2389	16.1129	16.4333	16.1061	16.223	16.1109	16.4383	16.1856	16.342	16.3729	16.0008	16.2213	16.676	15.7186	16.1556	16.2197	16.2197	16.0151	16.0604	16.0807	16.0807	15.9802	15.9216	15.7978	15.8131
CUST_10098_PI425536763	5.1978	5.13976	5.00355	5.72472	5.1109	5.41058	5.86475	5.14475	6.23032	5.60942	5.51885	5.61746	5.54249	6.52904	5.6134	4.66243	5.43981	6.47602	5.61603	5.55607	5.64146	5.89529	6.02052	6.15186	5.92018	5.66765	5.49225	5.97399	5.64691	6.02449
CUST_10099_PI425536763	2.26965	3.80651	2.65896	2.3712	2.19377	2.42542	1.81069	2.27191	2.04045	3.85338	1.81122	2.38624	4.20768	2.57952	3.98319	3.07824	1.99176	1.86389	3.08024	1.85568	3.68985	2.19745	2.16692	3.04235	2.07181	2.52038	3.22254	3.28847	2.12978	2.67891
CUST_101_PI425536763	3.22344	2.25331	3.8862	2.96561	3.77384	3.59981	3.86505	1.7345	2.82366	1.80952	2.62978	2.30489	1.77326	1.9062	1.86306	1.78738	2.93457	1.86389	1.95744	3.55821	1.81193	2.41619	1.78433	3.4765	3.64953	3.61554	2.66589	2.40145	1.77984	1.75769
CUST_101_PI425708691	9.70951	9.41052	9.27934	9.02367	9.73046	9.1439	9.03105	9.87159	9.83743	9.78612	9.42822	9.69862	10.2382	9.35944	9.85845	9.85945	9.70269	10.0684	9.63997	9.89097	9.4779	9.78742	9.30079	9.80269	9.45533	9.24109	9.34705	9.31852	9.93706	9.69952
CUST_1010_PI425536763	2.03414	1.66011	1.81252	2.55581	2.34611	1.8823	1.81993	2.37572	2.10325	3.4592	1.85304	1.92718	1.9198	2.38618	2.24287	2.12388	1.78593	2.67833	2.69455	1.85568	2.35201	2.3986	1.98343	2.68614	1.8793	1.73886	2.17017	1.8102	2.53959	2.07497
CUST_10100_PI425536763	12.4612	9.65387	12.0779	12.3288	11.7239	12.3282	12.1758	12.157	11.794	11.9284	11.8781	11.9764	11.9493	12.4658	12.1947	11.4455	12.1817	5.72359	12.2281	12.806	12.1296	12.3215	12.0269	12.285	12.4591	12.3373	12.4006	12.1656	12.1754	11.8165
CUST_10101_PI425536763	3.70034	2.36794	3.91359	2.92263	3.32407	3.33902	3.12169	2.27191	2.82568	3.35179	2.76633	3.51291	2.68621	2.26389	2.22793	2.10857	2.36639	1.86389	2.29118	3.10367	2.13815	3.18813	3.08107	2.14994	1.98125	2.67158	3.63732	2.70107	1.87192	2.19908
CUST_10102_PI425536763	15.4937	15.2588	15.5131	15.101	15.5326	14.764	14.9771	15.2754	14.9437	14.8181	14.6555	14.8377	15.0975	14.6435	15.1145	14.7666	14.4984	15.1297	14.1569	14.4339	13.8395	14.1848	14.4145	14.0197	14.321	14.0807	13.5761	13.6434	14.4549	13.5248
CUST_10103_PI425536763	4.10306	3.83157	3.9939	4.02611	4.29799	3.88373	3.73382	5.04166	3.54711	4.16226	3.98976	4.67562	4.80413	4.19315	3.94279	5.11537	4.45819	4.94323	5.08498	4.30708	4.19766	4.62313	4.52236	4.28461	4.04958	4.47962	3.76465	3.96423	4.71932	4.06263
CUST_10104_PI425536763	1.78486	3.92639	2.82053	1.77195	2.04247	2.11694	2.71693	1.80006	1.90505	1.87405	2.40806	2.329	2.64005	3.1337	2.13358	1.87563	2.46321	1.86389	2.23826	3.73717	2.02977	2.49609	1.88256	1.84504	2.6566	3.46052	2.6734	3.65236	2.04575	2.7395
CUST_10105_PI425536763	16.6746	14.9544	16.7455	16.8495	16.8008	16.8444	16.9886	16.9447	16.7241	16.9303	16.7241	16.8794	16.7896	16.7871	16.7769	16.8495	16.7896	14.5402	16.5808	16.7369	16.6557	16.6965	16.71	16.5585	16.676	16.8518	16.4453	16.3817	16.6262	16.3772
CUST_10106_PI425536763	5.73794	5.86416	6.69175	7.28072	6.95657	5.78914	6.03515	5.26746	6.44808	5.95869	6.36211	7.03737	6.25375	6.63527	5.38766	5.0577	5.83922	4.54937	6.74818	6.57255	7.55758	6.76628	6.89372	6.21516	7.37981	5.75947	6.98867	6.71523	6.33835	7.27693
CUST_10107_PI425536763	12.0062	12.334	12.2598	11.8863	12.1887	11.9553	11.4298	11.6341	11.9946	11.712	11.5928	11.8512	11.5609	11.2631	11.7984	11.3897	11.6679	11.4345	11.2061	11.3426	11.5306	11.5247	11.1414	11.8199	11.2808	11.1932	11.519	11.4759	11.1645	11.6104
CUST_10108_PI425536763	7.30044	7.08701	7.09443	7.95043	7.48062	7.88175	8.28878	7.44224	7.95619	8.3661	8.28312	8.20996	8.36372	7.97756	7.86513	8.52805	8.02117	8.10203	8.38824	8.17483	8.85193	8.4441	8.64246	8.37473	8.40358	8.86484	8.89968	8.86774	8.59424	9.02276
CUST_10109_PI425536763	5.50815	5.95561	5.25016	5.14434	4.84384	5.36805	5.56442	5.5356	5.18031	5.54713	5.12853	5.31551	4.97633	5.49664	5.58851	5.22476	4.66682	5.41041	5.39462	5.21157	5.00213	5.3318	5.13607	4.75594	5.4886	5.87636	4.84663	5.41696	4.88977	5.41385
CUST_1011_PI425536763	7.71263	8.02454	7.70186	8.72131	7.67683	8.26457	8.54299	7.38666	7.79613	8.23962	8.82991	8.54907	7.56373	8.46944	7.41066	7.35034	8.14592	8.55338	8.57877	8.06958	9.32172	8.93018	8.56847	8.88485	8.8894	9.51647	9.6517	9.5749	8.34896	9.56157
CUST_10110_PI425536763	8.48412	8.58123	7.9845	7.57407	8.00734	7.14968	7.20117	7.92149	6.95181	7.44203	6.82979	7.15645	7.35839	7.13415	7.31312	6.76037	7.13534	8.00964	6.81125	7.23015	6.46076	7.06704	6.74711	6.06703	6.95851	7.94766	5.71622	6.13361	7.13376	5.55387
CUST_10111_PI425536763	5.56687	4.79779	4.86349	4.94852	4.67004	4.65057	5.46959	5.54553	5.38239	5.86935	4.77251	5.36435	5.96151	5.3675	4.55549	5.13824	5.50053	4.90737	5.5265	4.99895	5.72347	5.14578	4.55436	5.77427	5.24315	5.17729	5.48311	5.34042	4.0795	4.7206
CUST_10112_PI425536763	3.57669	1.98215	2.37008	2.76112	3.63001	3.61146	2.77151	1.81821	1.84999	2.57595	1.90062	2.36721	2.81273	2.25013	2.10767	1.89956	3.21777	1.86389	2.27461	1.7698	1.92181	1.81625	1.88256	2.02077	1.96743	1.8189	1.77326	1.72768	1.87192	1.81209
CUST_10113_PI425536763	4.92221	5.4265	4.559	4.12705	4.17971	4.36584	4.75115	4.45573	3.89985	3.89001	3.56639	3.87288	3.89234	3.40952	3.19728	3.97403	3.18871	4.93166	2.01363	3.73717	3.39007	4.29225	4.01357	3.94279	3.9353	4.44024	3.77584	3.2029	2.47443	3.27971
CUST_10114_PI425536763	5.06533	4.96812	4.75203	5.67413	4.04228	5.94791	5.27943	6.57246	4.66243	4.89178	6.01508	5.38137	4.46409	5.76482	4.94114	5.49369	5.66951	6.28631	5.86791	5.82781	7.59305	6.10622	6.08736	5.93151	5.50896	6.2102	6.51041	6.55183	5.70459	6.57927
CUST_10115_PI425536763	5.32748	4.23575	4.19686	4.9734	4.42103	5.17243	4.07925	3.46381	3.97006	3.85965	4.82906	4.73303	3.04926	4.17911	6.56872	2.98636	4.21758	4.76672	4.85044	4.83106	5.84061	5.41381	5.04689	4.98136	5.1534	5.59054	5.99939	5.71311	5.09882	5.37047
CUST_10116_PI425536763	4.76581	5.29616	4.29799	4.99121	4.95724	5.0046	3.31494	4.26091	1.81012	3.0327	4.4206	3.79488	3.4506	4.4272	3.55081	2.91379	3.4755	5.16514	4.05618	4.20616	4.14513	4.27659	3.94347	3.72262	4.27913	4.51119	4.68258	4.35356	4.06989	3.78851
CUST_10117_PI425536763	10.7869	11.3474	10.8543	10.2469	10.6666	9.7567	9.77278	10.0807	9.75191	9.73761	9.47446	9.81284	10.0902	9.83239	10.2505	10.1717	9.49166	10.2087	9.8622	10.142	9.36934	9.64454	9.75071	9.22624	9.9835	9.69351	9.30903	9.35987	9.70266	9.23425
CUST_10118_PI425536763	11.7057	10.9323	11.0464	11.1545	11.109	11.0142	10.1863	10.9961	10.6409	10.5941	10.5758	10.6673	9.88405	10.4743	10.4416	9.82654	10.4374	11.3672	9.73002	10.0525	10.0698	10.1234	10.2872	10.0672	9.95079	10.0081	10.0553	9.7897	10.2052	9.48072
CUST_10119_PI425536763	4.51765	5.16034	2.62483	5.56081	5.92847	6.50742	6.44146	6.34548	5.87386	6.65625	7.16598	5.34341	4.69267	5.09844	7.49513	5.2934	6.88994	5.95869	6.13371	5.54468	4.66881	6.12491	8.17615	5.1749	5.75304	4.78527	5.89806	5.06514	9.16105	5.04042
CUST_1012_PI425536763	9.64366	9.2387	9.67055	10.2636	9.43065	10.2187	9.74029	9.21233	9.23581	9.4248	10.2306	9.91148	9.08047	10.1972	9.20064	8.64148	9.80666	10.0922	9.99825	9.80304	10.7667	10.1567	9.9045	10.23	10.4511	10.6057	10.7947	10.5214	9.74811	10.4732
CUST_10120_PI425536763	10.9844	10.96	10.7058	9.69598	10.2034	9.58746	10.0571	10.7379	9.78771	9.78612	9.28341	9.67537	10.8208	9.91591	10.629	10.4274	9.7934	10.3887	9.95079	10.3421	8.86579	9.62794	9.86761	9.51744	9.85929	9.54224	8.72748	8.775	9.72147	8.68117
CUST_10121_PI425536763	8.5874	8.88761	8.65158	7.74509	8.55233	7.80349	8.9451	9.06792	9.24412	8.92478	7.92688	8.43454	10.1042	8.75177	9.51801	9.07002	8.74987	8.97574	9.34316	8.96501	8.84803	8.85542	8.35944	8.9757	8.72815	8.17896	8.53322	8.22723	8.47252	8.96234
CUST_10122_PI425536763	5.81708	4.61876	6.0079	5.22641	5.78101	5.36805	5.31308	6.02462	5.71608	5.68689	5.43185	5.76099	5.8226	4.98125	4.93541	5.95216	4.99864	2.90683	3.83189	3.83809	4.1664	4.51217	3.57956	4.40986	4.02575	3.94279	3.89155	3.46779	3.62446	4.57279
CUST_10123_PI425536763	5.09691	5.65036	5.55235	4.79631	5.16049	5.46171	5.28732	5.40938	5.70858	5.50238	5.01804	5.48471	6.07137	5.40545	5.68512	6.06596	5.90357	6.41203	6.05179	5.26284	5.92544	5.83988	5.72433	5.9992	5.19337	5.43863	5.58717	5.53011	5.40291	5.65989
CUST_10124_PI425536763	4.69081	4.13692	4.37631	4.73491	4.62505	4.78691	4.90015	5.01448	4.47229	4.42554	4.27508	4.74929	4.42983	5.44958	5.0248	4.78569	4.65811	5.52699	5.46997	5.06041	5.30708	4.70263	4.84977	5.10157	5.26017	5.55959	5.30771	5.26468	4.80413	4.52079
CUST_10125_PI425536763	6.51659	6.67542	6.4613	6.08227	6.36146	5.99582	6.52107	6.42231	6.53404	6.41172	5.61329	6.26579	6.15619	5.98118	6.42841	5.68885	5.98839	6.52331	5.86235	5.98072	5.55571	5.89105	6.00175	5.86976	6.2085	6.57611	5.89071	5.81911	6.14596	5.65804
CUST_10126_PI425536763	9.75227	9.68506	9.72596	9.2541	9.43065	9.14669	8.80986	9.17058	8.71883	8.81394	9.06691	8.76896	8.15376	8.76357	8.66756	8.43429	8.52839	9.06353	8.37115	8.88632	8.52137	8.58902	8.64625	8.03094	8.6556	8.52229	8.33017	8.55338	8.99357	8.04194
CUST_10127_PI425536763	8.51059	8.83595	8.73779	7.69078	8.67508	7.6223	8.85084	8.86314	8.70352	8.74152	8.20969	8.05856	9.23133	8.08283	8.47147	8.87948	7.84137	7.80432	8.20984	8.00734	7.78527	7.74803	7.8348	7.7767	8.06883	7.66187	7.85067	7.94016	7.95167	8.21546
CUST_10128_PI425536763	8.75209	8.29508	8.28798	7.85725	7.72821	7.6994	8.13017	8.66638	7.97287	8.00225	7.57595	7.97893	8.41902	8.25403	8.22558	8.35186	7.77099	8.36377	8.15271	8.29152	7.7945	7.9766	7.67205	7.79065	8.10968	8.27485	7.94564	7.92696	7.74866	8.04194
CUST_10129_PI425536763	13.3487	13.093	13.6441	13.6298	13.2363	13.6251	13.1219	12.8301	13.1893	13.1148	13.2395	13.5016	12.9378	13.3856	12.7818	12.5557	13.1679	13.2733	13.5296	13.1149	13.9362	13.5765	13.137	13.685	13.6394	13.849	13.9814	13.8766	12.8881	13.6576
CUST_1013_PI425536763	7.22614	8.42582	6.47855	5.99212	7.2671	6.62508	6.90003	7.15861	7.18665	7.3002	6.78059	7.06781	6.82768	6.63527	6.78035	7.03795	6.31728	7.33469	5.29838	5.88378	6.02345	5.78783	6.02337	5.64526	5.19337	4.85962	5.33768	5.17774	5.74142	5.30877
CUST_10130_PI425536763	4.53181	5.19433	4.95627	4.20672	5.44328	5.21649	4.7863	5.00294	5.71961	4.52236	5.21198	5.08444	5.90419	5.35636	5.18508	6.22587	5.4988	5.72685	5.50317	5.29785	5.47078	5.45668	6.20152	5.58587	5.30142	5.70459	5.82787	5.91602	5.82032	6.16823
CUST_10131_PI425536763	3.29378	3.74098	2.96312	3.75973	4.58877	3.88373	4.03984	4.12037	2.71319	4.42554	4.16559	3.90462	3.16285	4.32493	3.48239	4.22712	3.88307	4.09303	4.28454	4.18053	4.61236	3.78999	3.55935	3.9948	3.97945	4.17796	4.58712	4.62346	3.87648	3.71067
CUST_10132_PI425536763	8.60088	8.08177	7.60138	8.45138	7.97017	8.6496	8.31736	8.18708	7.47619	7.67228	8.62985	8.37797	6.85447	8.10707	7.37692	6.8388	8.2335	8.52697	7.60199	7.82542	8.50265	8.2033	8.21677	8.38445	7.90095	7.98766	8.7431	8.3277	7.43401	7.84591
CUST_10133_PI425536763	3.94111	4.41683	4.49523	3.93916	4.85017	3.26086	3.78243	3.97708	3.19194	3.19717	3.83302	3.25743	3.40257	2.25013	1.83991	2.49241	3.74325	4.61935	2.09883	3.04539	2.60591	2.64005	3.60251	3.42223	4.71715	2.96673	2.63684	2.51258	4.00805	1.65628
CUST_10134_PI425536763	9.73046	4.7187	9.689	10.2876	10.0563	10.3279	9.68858	9.77057	9.72532	9.54531	10.4383	10.0701	9.14076	9.91591	10.0865	9.79181	10.4118	8.06252	9.99058	10.4624	9.92393	10.1772	10.6092	9.79692	10.3658	10.3608	10.2087	10.2258	11.0365	10.0415
CUST_10135_PI425536763	5.38836	5.69468	4.89445	6.27144	5.47815	6.02677	5.53528	4.23725	5.30242	5.0271	6.78059	5.63024	5.19068	6.06962	6.61807	8.17593	6.49694	6.9692	6.30129	5.9923	7.14919	6.69321	6.64101	7.32205	6.57893	7.0042	6.85503	6.86616	7.04601	7.33545
CUST_10136_PI425536763	2.37113	2.07422	2.45932	2.30666	2.00672	1.74701	2.33385	1.76856	1.82208	3.04456	2.31955	1.74166	2.84142	3.48968	2.05424	2.48402	5.14303	2.63136	3.49419	1.70356	2.4502	1.80205	1.80876	1.83366	1.97239	1.93509	1.7943	1.73594	2.11032	1.80321
CUST_10137_PI425536763	13.1844	12.2632	12.0531	11.3169	13.2229	12.5647	12.7645	13.3748	13.0908	13.0196	12.8261	13.0014	11.1009	11.1465	11.6801	11.3996	10.9928	11.6115	10.6078	11.0197	10.0698	10.499	10.7488	10.2775	10.8438	10.7185	10.2928	10.3969	10.916	9.92127
CUST_10138_PI425536763	8.06364	9.42958	8.35743	7.34017	8.0855	7.47047	8.0042	7.98777	7.85288	7.47879	7.08527	7.37713	8.18677	7.76081	8.02796	8.17593	7.19883	7.09844	7.46318	7.63575	7.02176	7.01599	7.21478	7.44296	7.64845	7.57387	6.59104	7.13539	7.53132	6.79392
CUST_10139_PI425536763	7.13348	3.54836	6.75609	8.31765	6.6574	8.78541	8.07187	6.85481	7.11777	7.74993	8.18491	8.20283	6.38012	8.35968	6.81756	6.18455	8.19194	7.58713	7.89502	8.4067	8.92486	8.55324	8.15271	8.63844	8.51148	8.74304	8.95958	8.81191	7.77549	8.08156
CUST_1014_PI425536763	2.15745	2.57241	2.30392	4.11887	4.34325	3.21264	2.25234	1.80889	3.45006	3.04456	4.80516	3.17432	3.29238	1.74076	3.23605	4.9692	3.96204	4.45726	4.17911	2.74416	4.23311	4.21783	3.41751	4.6656	3.13179	4.03355	4.69606	4.8805	3.14651	5.41711
CUST_10140_PI425536763	6.21895	7.35034	6.29316	5.81582	6.75624	6.20744	6.48915	7.19365	7.18665	6.99306	6.24848	6.37997	7.53712	6.72987	7.43106	7.79901	6.72921	7.17845	6.97961	7.06464	6.46076	6.60577	6.909	6.73961	6.76931	7.02748	6.82862	6.78333	7.28415	6.66063
CUST_10141_PI425536763	11.8972	12.4718	12.3573	12.7525	12.1966	12.4421	12.3957	12.0578	12.5996	12.5989	12.7948	12.4425	12.4082	12.3422	12.4976	12.6986	12.502	12.3547	12.6211	12.2952	12.5891	12.7997	12.7514	12.8122	12.4315	12.2855	12.6781	12.6013	12.4602	13.0147
CUST_10142_PI425536763	4.13242	2.62844	3.38015	4.36584	3.87288	4.76994	4.61663	2.95004	2.92724	3.82631	4.16559	3.90462	3.05902	4.41599	1.70537	1.69571	4.55878	4.73336	3.77876	5.03834	5.46396	5.01122	4.94098	4.43362	4.84144	5.30042	5.7133	5.40361	4.41542	4.79078
CUST_10143_PI425536763	10.1989	11.2527	10.2921	10.6868	9.67367	10.7868	11.0835	10.547	11.4701	11.739	11.0591	11.0375	11.8344	10.838	11.1183	10.7181	10.9516	9.84339	11.0547	10.9881	11.5382	11.2349	10.1707	11.5407	10.6764	10.557	11.6037	11.4493	10.1636	11.8883
CUST_10144_PI425536763	9.32642	9.48755	9.59037	9.64058	9.61692	9.60766	9.43293	8.85216	8.83591	9.14895	9.48534	9.22695	8.88387	8.99339	8.78564	8.87309	8.89491	9.48262	9.06663	9.01059	9.41418	9.38261	9.35181	9.31158	8.84474	9.12122	9.70012	9.35302	9.10426	9.52893
CUST_10145_PI425536763	2.75358	1.75461	3.9939	2.06576	2.50484	3.01755	2.88256	2.77429	2.24059	2.21426	1.94416	2.57686	4.66248	3.35918	2.67413	2.83262	2.49034	4.89034	4.04397	4.21526	3.859	4.90175	4.11147	2.67054	3.77051	3.78516	3.54558	3.9085	4.0795	2.959
CUST_10146_PI425536763	4.8695	4.48688	4.80413	8.9173	4.85633	4.74842	4.41999	4.09896	4.04202	4.49533	5.00806	4.63469	4.77648	4.86196	4.13145	4.39956	4.5272	4.79406	4.61816	5.1513	5.49369	4.79078	4.95981	4.80084	4.65755	5.28577	5.46507	5.21328	4.68477	4.7641
CUST_10147_PI425536763	11.8582	8.14967	11.898	12.0986	11.4876	11.8641	11.3081	11.0898	11.1456	11.2127	11.6523	11.5414	10.6804	11.2569	10.8139	10.2772	11.4168	10.0777	11.2224	11.3771	11.5206	11.3836	11.3744	11.5679	11.584	11.4784	11.5049	11.5737	11.1291	11.3022
CUST_10148_PI425536763	9.95069	7.23817	10.0677	10.0003	9.74425	9.6468	9.88736	9.64457	9.20783	9.36033	9.79529	9.54171	9.31412	9.67499	9.2964	9.20336	9.64572	3.92247	9.40999	9.5522	9.28885	9.70706	9.83988	9.44025	9.71579	9.42469	9.74016	9.403	9.59037	9.23678
CUST_10149_PI425536763	5.06041	5.4265	4.64932	4.80001	4.49933	4.95728	4.24541	3.52366	4.60568	4.67453	4.08994	4.37631	3.79258	4.25582	3.06354	3.3546	3.57098	4.87639	3.86796	4.15309	4.71314	4.20819	3.68067	4.0795	5.05125	4.82886	4.79723	4.7874	4.20608	3.29956
CUST_1015_PI425536763	8.11253	8.33563	8.44839	7.7932	7.76281	7.6591	8.05125	7.81702	7.63703	7.74077	7.56856	7.50462	7.91929	7.79613	7.78395	7.88672	7.50184	7.68412	7.92713	7.83102	7.95528	7.52613	7.65709	7.7767	8.09886	8.20803	7.9196	7.82118	7.7825	7.88144
CUST_10150_PI425536763	13.4278	13.0144	12.6416	12.6716	12.504	12.0571	11.9859	13.454	12.3678	12.528	12.6697	12.2665	12.9698	13.2329	13.5413	12.9554	13.2853	13.0285	12.1193	13.579	11.9344	12.7824	13.4127	12.0342	12.7694	11.904	11.328	11.1978	13.6049	10.7225
CUST_10151_PI425536763	3.22344	2.39894	2.38815	2.04655	2.70297	1.90958	2.35668	4.22124	2.79528	3.19717	2.47566	3.25743	3.38817	2.8294	4.79667	2.31763	2.21243	4.51217	2.53021	1.8487	2.25719	2.31251	2.37419	2.50736	2.86881	1.83852	1.93153	1.80094	2.70581	2.04231
CUST_10152_PI425536763	7.82167	6.92237	6.77258	7.07651	7.51155	7.67453	7.56571	7.37651	7.65782	7.56835	7.7203	7.64825	6.63399	7.5166	7.31312	7.43353	7.32623	8.03394	7.20208	7.75486	7.97086	7.7932	7.8348	7.46266	7.5517	7.65124	7.73766	7.60107	7.95167	7.67526
CUST_10153_PI425536763	8.19538	8.93413	7.88462	7.34539	7.73571	7.13294	7.07453	8.07114	7.58814	7.13957	6.93164	6.93043	8.81553	8.06863	8.69727	8.27949	7.45405	8.37448	8.50228	7.95888	7.08914	7.47798	8.23108	7.51717	7.70787	7.31118	7.0042	6.46489	8.64218	6.25017
CUST_10154_PI425536763	8.43994	8.28574	8.09353	9.44614	9.02367	10.7214	8.93595	8.17483	10.0306	9.70817	9.98775	10.1679	9.58252	9.78708	10.0898	10.1412	10.6195	10.1742	10.2888	9.82601	10.8751	10.5741	10.4083	11.0258	10.8597	10.3815	11.0861	10.9787	9.93706	10.9139
CUST_10155_PI425536763	6.30912	6.3119	6.25375	5.83827	6.47588	5.93151	6.58709	6.83845	7.5647	7.0004	6.65372	6.75804	7.72234	6.72987	7.67683	7.99635	7.22894	7.25109	6.80823	6.7234	6.90548	7.27707	7.17406	6.74967	6.35925	6.73326	6.9649	7.12572	7.27466	7.28598
CUST_10156_PI425536763	5.50325	5.33979	4.63114	3.99448	3.54398	4.79878	5.10636	4.93251	4.13529	3.85965	4.7187	4.40901	6.31247	5.43761	5.1794	4.15337	4.91296	5.98037	6.67172	6.83012	6.22177	6.21376	6.06542	6.004	6.94086	6.2102	6.97961	5.88407	6.39964	6.06484
CUST_10157_PI425536763	10.2657	4.93096	9.70647	11.0347	9.49869	11.3771	10.9427	9.53764	10.073	10.3379	10.9512	11.016	9.47493	11.1526	9.63508	9.14559	10.8439	1.86389	10.9771	10.6778	11.6844	11.175	10.9691	11.4124	11.2329	11.8256	11.8979	11.5241	10.3823	11.1165
CUST_10158_PI425536763	2.02542	1.68333	1.8911	1.89775	2.7255	1.96721	1.86133	2.23984	2.63684	2.3103	1.81798	1.87013	2.20587	2.95993	4.08971	2.45538	2.26781	2.88115	2.60751	3.0144	2.43648	2.32281	2.51928	2.68614	1.92565	1.85963	2.85398	1.84794	2.25393	2.21757
CUST_10159_PI425536763	9.83201	9.57567	9.57704	9.7934	9.26398	9.67435	9.42141	9.49382	9.57166	9.22126	9.2968	9.69272	9.48942	9.63571	9.66154	8.94034	9.59923	10.1451	9.64216	9.80686	9.99986	9.78742	9.55247	9.87294	9.95079	9.91343	9.8992	9.7897	9.45363	9.47006
CUST_1016_PI425536763	1.65453	2.05099	2.21642	1.78354	1.62867	2.11694	2.0499	1.66962	5.09731	1.64568	1.95937	2.34462	2.59123	1.70094	1.68592	3.68795	2.51046	2.67833	1.68265	2.11865	1.67473	1.68305	1.68265	2.8019	1.64738	2.10586	3.00567	2.14773	1.65998	1.70938
CUST_10160_PI425536763	4.61261	2.36362	4.3923	3.66327	3.41195	3.73602	3.56711	3.59825	3.76951	3.04456	3.92832	4.22397	3.89234	4.39017	3.71386	3.66143	3.45231	4.57792	2.44011	3.47371	3.95987	3.41976	2.73589	2.21162	3.64953	3.31131	4.05672	3.64222	3.65878	3.06386
CUST_10161_PI425536763	10.2657	10.1626	10.5115	10.699	9.81715	10.4293	10.4275	9.99825	10.2338	10.4936	10.3847	10.3088	10.2925	10.232	10.4647	10.7051	10.2422	10.7922	10.8383	10.7614	10.5463	10.8261	10.7368	10.5643	10.7905	10.7926	10.706	10.935	10.8209	10.8253
CUST_10162_PI425536763	6.74172	8.10325	6.77981	6.17939	6.82199	6.47359	6.02058	6.98118	6.62587	6.97491	6.20585	6.372	7.41287	6.3573	6.92569	7.63152	6.35169	6.86616	6.5209	6.61898	6.17781	6.38324	6.21895	6.66341	6.21641	6.2967	6.05558	6.40689	6.65069	6.03422
CUST_10163_PI425536763	8.05831	9.0356	8.07114	7.39899	7.87867	7.50184	7.73122	7.70657	7.89417	7.70787	7.22303	7.77556	8.22236	7.63653	7.92735	7.68217	7.43326	7.96495	7.84159	7.69145	7.5523	7.73436	7.6183	7.76118	7.95274	8.14068	7.18556	7.66676	7.79376	7.71118
CUST_10164_PI425536763	12.0108	12.196	12.1368	11.1343	11.7399	11.0634	11.7894	12.4209	11.8426	11.5813	10.9373	11.5917	12.5507	11.8077	11.9123	11.6494	11.3378	11.6629	11.6653	11.6249	11.0093	11.1541	10.6582	11.2969	11.2206	11.2332	11.0227	10.8439	10.9425	10.8782
CUST_10165_PI425536763	14.1231	14.2172	13.5971	13.9407	13.7847	14.0811	13.5593	13.5242	13.437	13.6941	13.7896	13.8881	13.174	14.0026	13.6589	13.2541	13.5773	14.1312	13.8618	14.0708	14.4704	14.0719	13.8612	14.0402	14.3065	14.1337	14.2761	14.1573	13.6599	13.9733
CUST_10166_PI425536763	5.59602	6.71215	5.47585	5.44565	5.66537	5.4862	5.803	5.83549	6.27856	5.7205	5.48735	5.92306	7.302	5.04658	6.2001	5.96159	5.46442	5.77047	5.16432	5.21571	5.62383	5.66318	5.4819	6.06457	4.79501	5.01076	6.56872	6.28729	5.05458	7.79647
CUST_10167_PI425536763	1.59991	3.80651	2.23826	2.50494	1.66154	2.88412	2.11295	1.58459	1.62257	1.61636	2.51878	2.70297	1.59077	3.19233	1.65833	1.62018	3.16914	2.81684	1.65896	2.32489	3.07017	2.46394	3.41751	3.18833	2.40925	2.84204	3.92794	3.41195	2.53448	3.74325
CUST_10168_PI425536763	5.79389	5.20037	6.02966	6.21357	6.17917	6.07591	5.18409	6.01552	5.7006	5.63565	6.14826	5.98209	5.8226	5.54796	5.42892	5.9017	5.53274	6.02403	5.3682	5.50809	5.7506	5.64606	5.99036	5.91997	5.68722	5.82144	6.03894	6.14252	5.33798	6.57536
CUST_10169_PI425536763	6.04179	5.50339	5.65368	7.34017	5.23793	7.14968	7.38556	6.46858	6.64492	7.0004	6.98074	7.51942	6.79047	8.0525	6.23123	6.16284	7.57188	7.68412	8.22768	7.48656	8.26159	7.5669	7.58676	7.96797	8.59188	9.08771	8.1723	8.19173	7.28415	7.444
CUST_1017_PI425536763	5.25023	6.21501	5.09079	7.72708	5.41711	8.47242	6.91627	5.56233	6.94716	7.03413	9.56771	6.99802	6.51773	7.71331	6.15952	6.8814	7.21467	7.35637	7.79832	7.41553	8.82396	7.98731	7.6356	8.56911	7.97121	8.30565	8.94769	9.04131	7.5632	8.99314
CUST_10170_PI425536763	9.77064	9.93314	9.31961	9.40613	9.71993	9.46902	9.15573	9.83391	9.93966	9.67876	9.50156	9.81148	9.6065	9.54147	9.77157	10.0807	9.76701	10.2778	9.47114	9.50904	9.39325	9.5322	9.44135	9.82101	9.18455	9.03232	9.42778	9.10572	9.40415	9.55822
CUST_10171_PI425536763	6.93999	6.94345	6.95086	5.99212	7.10898	6.09986	6.7121	6.82268	6.76729	6.95438	6.31303	6.81283	5.97699	5.76482	5.74427	5.38224	5.37655	6.17831	2.58316	3.75215	3.7293	4.1986	3.9524	3.62711	3.88887	2.74259	3.4531	3.65236	2.98696	2.85753
CUST_10172_PI425536763	9.86132	9.87529	9.76358	9.7064	9.53346	9.44384	8.90113	9.40018	9.08523	8.81394	9.11613	9.35311	9.6028	9.28755	9.27295	9.2383	9.22076	9.51841	9.29822	9.56485	9.41185	9.3652	9.1936	9.33477	9.18311	9.33808	9.63894	9.39783	9.10222	9.28212
CUST_10173_PI425536763	6.19111	5.19433	4.8101	5.37706	5.28721	5.11655	4.58539	5.13229	4.80238	4.353	4.61056	5.02725	2.40891	3.21534	3.78808	4.39956	3.40625	4.61935	2.53021	3.24947	3.28901	3.36614	3.38181	2.56894	3.36114	3.20961	3.58882	2.38692	3.98172	3.32354
CUST_10174_PI425536763	9.54437	8.11437	8.45929	9.59006	9.03855	9.66521	9.25326	9.23555	9.24807	9.1439	9.66836	9.75532	8.49567	9.33972	8.83036	8.28798	9.26752	9.76989	9.19965	9.40347	10.0525	9.60384	9.68803	9.76204	9.71579	9.39529	9.91062	9.83429	9.29527	9.8998
CUST_10175_PI425536763	9.34754	9.05437	8.92551	8.51923	9.01218	8.32206	8.20833	8.54266	8.43288	8.42969	8.15967	8.61668	7.18426	7.09784	7.26401	6.80317	7.24346	7.56996	6.5518	6.71758	6.91569	6.90711	6.83945	7.00549	6.79232	6.83755	6.97961	7.04091	7.26476	6.81777
CUST_10176_PI425536763	8.86052	8.4659	8.82936	8.07068	8.44076	7.63041	7.62258	8.2805	7.45434	7.3059	7.44961	7.54386	7.10049	7.48862	7.82917	7.1879	7.27726	8.35785	6.78325	8.00024	6.93314	7.30625	7.76817	6.81118	7.23656	6.70498	6.13782	6.24325	7.67627	5.86771
CUST_10177_PI425536763	4.79649	5.12238	3.53286	4.81949	4.51274	5.31874	4.79485	5.03255	5.13914	4.73853	5.02333	5.52733	4.74989	5.16674	4.73997	4.82328	5.35093	5.35697	5.43281	5.09134	5.7506	5.763	5.00195	5.59495	5.19337	7.05943	6.02842	5.6784	5.73832	5.18416
CUST_10178_PI425536763	12.8798	11.9489	12.0727	12.4043	11.9761	12.3165	11.859	12.0342	11.4872	11.739	11.8013	11.909	11.0715	12.1541	11.8816	10.971	11.7776	12.6392	11.4348	12.3652	11.9298	11.9078	11.7955	11.8925	12.1073	11.8587	12.126	11.8789	11.8137	11.5808
CUST_10179_PI425536763	11.4764	11.2392	11.3214	11.2164	11.2329	11.1562	10.5343	10.8418	10.4822	10.6396	10.5379	10.6958	10.6804	11.2045	11.1291	10.6694	10.7903	11.2127	10.7552	11.3709	11.087	10.7995	10.9813	10.8827	11.1688	10.9876	10.9826	10.7993	11.0413	10.6196
CUST_1018_PI425536763	4.99317	4.33173	4.764	5.67943	5.34179	5.74756	5.0592	5.14012	4.51826	5.51157	5.52832	5.38137	5.1365	5.20605	4.70861	4.85698	5.87729	1.86389	5.53177	5.35057	6.19336	5.90053	5.82348	5.81444	5.63024	6.11833	6.34216	6.00036	5.06407	5.94253
CUST_10180_PI425536763	5.50325	4.86614	5.94801	6.13339	5.80962	5.60766	5.0044	4.559	4.83258	6.97491	5.5556	5.27293	4.9256	5.24543	4.37646	3.5389	4.21758	4.98832	4.90297	5.2934	5.92544	4.38796	5.08773	4.62203	6.20023	5.62437	5.36652	5.50339	5.42206	5.50863
CUST_10181_PI425536763	4.25749	2.27425	3.06134	1.86147	2.68996	2.55092	2.07845	3.31001	2.60613	3.0327	1.80514	2.68824	2.6604	3.07779	2.91908	2.40607	3.38341	3.03907	2.76582	3.36386	2.44312	2.65229	2.64177	2.63064	2.95513	2.78736	2.31626	3.35563	2.9357	2.11113
CUST_10182_PI425536763	5.97562	5.24315	5.59247	4.8164	5.02113	4.93283	5.17847	5.52301	5.58086	5.15965	4.89302	5.2349	5.4035	5.54796	4.84325	4.80563	4.91688	5.72359	4.51034	4.94162	3.84971	4.067	4.69081	4.60574	4.80472	4.40285	4.35058	4.28991	4.697	3.98034
CUST_10183_PI425536763	5.2311	4.76285	4.20343	4.36584	5.24199	4.17504	4.2746	4.80957	4.05135	7.3436	5.55145	4.94776	1.95379	2.66301	2.2032	2.12388	2.94265	4.37786	2.46151	1.93036	4.26713	2.27699	3.07383	2.44047	1.83306	2.67158	2.02383	2.57007	2.8277	2.34353
CUST_10184_PI425536763	6.46116	3.46044	5.97799	5.56411	6.80591	5.78914	5.18632	6.21465	6.18922	5.64167	5.31976	5.66706	5.66706	5.19337	5.37157	5.65912	4.75971	4.74064	5.15291	4.92486	4.83114	5.0318	4.75172	4.01357	4.85806	4.40285	5.17702	4.90015	5.46423	4.697
CUST_10185_PI425536763	7.38008	8.22207	7.99269	7.97121	7.7022	8.15844	8.08828	7.30412	7.38424	6.99306	8.41279	7.5622	7.00992	7.89116	7.80247	7.5275	8.14592	7.09844	7.94499	7.32024	8.30638	7.91132	8.12778	8.1111	8.06883	8.54773	8.46087	8.55635	7.84826	8.55544
CUST_10186_PI425536763	6.65861	7.21388	6.80356	6.3259	7.0356	6.60001	6.59995	6.69956	6.2536	6.8492	5.96762	6.57898	6.29486	5.49997	5.09109	4.80563	5.94899	6.39083	4.89262	5.36732	5.78059	6.14012	4.80563	5.76788	5.52432	5.40819	5.56728	5.96413	5.17038	5.55387
CUST_10187_PI425536763	6.06436	7.22273	5.88576	6.20152	6.01867	6.52331	6.0341	5.77643	6.12663	6.14279	6.37443	6.52393	6.32072	6.15652	6.06994	5.82144	6.32814	6.42431	6.44731	6.43414	6.74803	6.36558	6.17107	6.66993	6.38233	6.33467	6.85503	6.60467	5.78326	6.71483
CUST_10188_PI425536763	6.88523	6.95086	6.45939	5.96171	6.76908	6.2037	6.59995	6.91334	6.90282	6.50087	6.32536	6.63319	6.55772	6.39863	6.4944	6.68679	5.90145	6.49873	6.29234	6.33709	5.95744	6.27274	6.13522	5.91362	6.25877	6.54256	6.63678	6.65657	5.9484	6.90507
CUST_10189_PI425536763	2.07315	1.66011	2.16521	1.7501	1.84999	2.94117	1.94298	1.99444	1.94581	1.84414	2.31088	1.73697	1.75049	1.9062	1.90296	1.89956	1.7684	2.65683	1.87557	1.76528	1.89634	1.84564	2.89184	1.87523	1.94472	2.17675	1.90223	2.19607	1.76814	2.19908
CUST_1019_PI425536763	12.052	12.9704	11.6573	11.9144	11.7732	11.8507	11.7894	12.1546	12.1841	11.6959	11.6995	11.9408	13.0104	12.4884	12.966	12.913	12.7212	13.2029	13.6149	13.1882	12.3293	12.8113	12.7656	12.5577	13.0592	12.6826	12.1208	12.9567	13.9588	12.8509
CUST_10190_PI425536763	11.7004	11.2527	11.8404	10.7382	10.8204	10.2759	10.0163	10.8113	10.7811	10.2214	9.96809	10.756	9.51305	9.40575	9.94094	9.26803	9.51088	9.82827	9.04938	9.66598	9.81148	9.57189	8.87732	9.19724	9.1623	9.23171	9.47307	9.2917	8.83975	9.44135
CUST_10191_PI425536763	8.7374	8.9206	8.93715	7.92713	8.4852	8.09215	8.61054	8.54748	8.05502	8.20803	7.58676	7.90932	8.82665	8.11639	8.5069	9.07872	7.7012	8.10203	8.32198	8.06364	7.62816	7.788	7.90774	7.93212	8.28597	8.38886	7.75215	7.82786	7.95167	7.28598
CUST_10192_PI425536763	7.19116	8.44505	7.58103	6.45694	7.08727	6.45173	6.89185	6.76195	7.05999	6.87653	6.11914	6.47577	7.71099	6.79376	6.97961	7.07148	6.72921	6.56733	7.33305	6.68133	6.86854	6.75347	6.20152	6.95433	6.781	6.98118	6.9649	6.5647	6.61207	6.92998
CUST_10193_PI425536763	7.7406	7.36273	7.74105	7.51806	7.60973	7.16903	7.23015	7.07864	6.85492	7.07747	7.30998	7.11296	7.18426	7.06781	7.2485	8.35882	7.14422	7.89977	7.36738	6.93314	7.24628	7.14992	7.10898	7.46266	7.15232	7.28451	7.13021	6.9066	7.25555	7.61873
CUST_10194_PI425536763	6.13939	6.40855	6.76314	6.46652	6.44725	6.41835	6.36705	6.27657	6.04694	6.14575	6.49719	6.372	6.26188	6.74247	6.21752	5.68885	6.10315	6.79628	7.65751	6.37151	6.82268	6.69321	6.63248	6.41897	6.87381	6.98118	6.95516	6.78333	6.30514	6.91763
CUST_10195_PI425536763	9.12573	7.34693	9.04607	8.77338	9.26398	8.83287	8.66766	8.65363	8.39022	8.43577	8.39276	8.65628	7.69834	8.58694	8.13859	7.29375	8.44612	8.53031	7.96926	8.48364	8.79474	8.4894	8.58118	8.04326	8.71587	8.61659	8.40953	8.51005	8.45274	7.96963
CUST_10196_PI425536763	10.8261	10.438	10.331	9.99341	10.0846	9.39021	9.05979	9.87848	8.62166	8.70121	8.7727	9.09712	8.72748	9.05626	9.11702	8.23082	8.88472	10.1602	8.72316	9.7059	8.60578	8.92793	9.24577	8.32142	9.1939	8.95468	8.40953	8.29201	9.33954	7.69793
CUST_10197_PI425536763	7.65709	7.27641	7.44757	8.98245	7.16123	8.78236	8.71919	7.43401	7.62772	7.7881	8.51211	8.47247	7.4248	8.80977	7.44164	6.89205	8.18107	8.60865	8.37115	8.64047	9.28314	8.7406	8.38539	8.92888	8.87227	9.02787	9.43745	9.20867	7.74866	8.90784
CUST_10198_PI425536763	4.58594	4.56651	4.73135	3.70614	5.1109	4.53006	4.77018	5.02811	5.12358	4.89178	4.5274	4.63469	6.66338	5.71615	5.58851	5.88883	5.99454	6.12209	5.72954	6.09331	5.71615	5.50586	5.64121	5.56363	5.53724	5.05661	5.48614	5.74756	6.21044	5.63819
CUST_10199_PI425536763	10.8368	10.8383	10.4638	12.0921	10.2412	12.4259	11.4869	10.5096	10.8534	11.1051	11.7785	12.0786	10.6662	12.3302	10.8029	10.4321	12.1962	11.772	11.5796	11.8164	12.5803	12.2549	12.0104	12.5119	12.1731	12.2512	12.7801	12.399	11.6452	12.127
CUST_102_PI425536763	11.1183	11.1535	11.8149	12.7385	12.0058	13.5841	14.2734	11.999	12.8962	12.2139	10.7165	13.4303	12.4497	13.6534	12.2903	11.3996	11.7226	12.7049	12.9366	13.2806	13.5754	13.8546	13.137	11.4927	13.4799	13.5969	12.797	14.3535	11.8137	14.2576
CUST_102_PI425708691	2.39706	4.29167	3.07889	2.78948	1.70494	2.4026	3.51524	3.38521	4.47229	2.44646	3.32781	3.75836	4.13316	3.16241	3.89362	3.51416	3.79258	4.48842	3.05613	4.04588	2.91359	4.26907	3.07857	3.23717	3.41736	3.18422	3.62417	2.83911	3.58734	1.80814
CUST_1020_PI425536763	5.89442	6.07152	6.1843	6.23757	5.91304	6.89756	6.85533	5.87923	6.30703	6.92517	6.98074	6.33978	6.15619	6.22037	6.03946	5.68885	6.83755	6.78621	6.90341	6.68321	7.33258	6.75347	6.2301	7.01875	6.95086	7.09085	7.39145	7.18665	6.56419	6.72804
CUST_10200_PI425536763	4.98118	3.33811	4.04238	5.00677	5.3817	4.42586	3.35035	4.73232	4.07178	3.6036	4.19686	4.57768	3.72055	4.47436	4.27508	4.6858	4.85821	5.94556	3.54006	2.39483	4.2397	3.7625	4.86966	3.10994	3.63039	4.0795	3.07598	3.2742	4.82731	3.62088
CUST_10201_PI425536763	8.18443	8.50117	8.15844	7.99187	7.4525	7.50184	8.13463	8.16211	7.83583	8.02853	7.40684	7.64063	8.5846	8.43015	8.67361	8.32217	8.48738	8.87956	8.75204	8.4794	8.16708	8.65608	8.47655	8.46514	8.97133	8.90141	8.46388	8.60927	8.65713	8.37583
CUST_10202_PI425536763	3.40692	2.1163	4.25582	3.88137	4.42103	4.11618	4.48941	4.40626	4.33367	4.27659	4.27508	3.66825	3.15063	4.9977	3.89362	3.32998	3.44313	4.42505	1.70749	3.55821	3.76917	3.53564	3.70382	3.89917	3.33528	3.20961	3.53259	3.69782	3.45241	3.65997
CUST_10203_PI425536763	2.66019	2.77232	3.94279	3.74674	3.69676	3.62298	3.74219	3.54812	4.05135	3.5775	4.23418	4.00252	4.39109	4.39796	4.39305	4.73135	3.78448	2.8667	8.52631	4.0119	4.32348	4.43163	4.19002	5.0569	3.85477	4.90228	4.71397	4.48842	4.2495	4.48941
CUST_10204_PI425536763	7.8293	7.77425	7.89255	7.45827	7.59984	7.60156	7.97029	7.49275	7.77725	7.87259	7.50823	7.57634	7.83965	7.72168	7.9058	10.1917	7.73799	7.80432	8.07114	7.91294	7.66625	7.72647	7.56526	7.8266	7.84723	8.01194	7.70619	7.78286	7.70356	7.71118
CUST_10205_PI425536763	13.4163	12.301	12.609	13.0356	12.504	12.9296	12.502	12.6517	12.1603	12.3301	12.2885	12.4425	11.7572	12.8775	12.7684	11.5808	12.6813	13.4231	12.0356	13.1024	12.7623	12.6722	12.6506	12.6506	12.7623	12.5607	12.6729	12.3582	12.5221	12.1024
CUST_10206_PI425536763	8.50286	9.69329	8.9108	7.75903	8.44524	7.71249	8.25724	8.80623	8.8067	8.34085	7.67497	8.32594	9.53578	7.78299	8.51781	8.45705	7.70657	7.71657	8.16601	7.87937	7.50823	7.70186	7.10898	8.00696	7.29101	7.52884	7.67554	8.02984	7.40888	8.12592
CUST_10207_PI425536763	5.07922	5.84499	5.2273	4.69713	5.54468	4.74842	4.80472	4.90782	4.24984	4.39097	3.75252	3.82685	5.0136	4.63003	4.47229	4.29477	4.88454	4.63476	4.44024	5.12765	4.12921	4.50424	4.59344	4.59206	5.14994	5.08513	4.07469	4.70228	5.52441	3.12902
CUST_10208_PI425536763	3.44635	1.8307	2.70609	1.96941	1.78038	2.34353	1.72368	1.83923	1.85671	1.76907	2.22583	1.68714	1.68239	1.81063	1.80835	1.83289	2.0312	2.67833	1.77383	1.714	1.80651	1.79675	1.76829	1.77067	2.53825	1.64086	1.76856	1.686	1.71041	2.18328
CUST_10209_PI425536763	7.69031	7.77425	7.5114	6.38952	7.08727	6.27605	6.92617	7.72271	7.63703	7.25135	6.37443	6.94254	8.84983	7.82284	8.45914	7.788	7.84617	8.52284	8.29898	8.23437	7.45773	7.83102	7.65163	7.76118	7.9058	7.69398	7.18556	7.16829	8.17254	6.74242
CUST_1021_PI425536763	6.37797	6.58423	4.94114	4.47042	6.10804	6.07805	6.40318	7.18202	7.92654	6.55039	6.78059	6.31858	8.84983	10.2827	9.77342	9.37009	9.10767	9.8775	8.43628	8.43496	7.81232	8.71352	8.78429	8.81394	7.27048	7.13415	7.12198	6.71523	8.80185	6.84009
CUST_10210_PI425536763	6.2301	7.0769	5.44894	5.48757	6.36602	5.93669	5.34132	5.46697	6.07901	5.74712	5.42381	6.45634	6.36257	5.63876	6.64978	5.38746	6.37443	5.85674	5.48937	5.55959	5.53577	5.76872	5.05405	5.53112	5.20605	4.8441	4.96201	5.59559	4.70275	4.88501
CUST_10211_PI425536763	1.79324	1.79824	1.76	1.78698	1.80006	1.78088	6.42807	2.02155	1.7895	3.88293	1.77581	1.78426	1.80975	2.03127	1.83991	1.84799	2.34046	4.53059	2.01363	1.78072	1.7695	2.0197	4.22284	1.97971	2.31616	1.73284	1.87	1.72408	1.87192	2.07497
CUST_10212_PI425536763	5.78777	5.26468	5.84242	6.36188	6.5402	6.70399	6.27585	6.03839	6.52065	6.47396	6.95597	6.48721	5.74263	6.24815	6.00189	6.25017	7.19092	6.51049	6.76642	6.22003	7.55758	7.04824	6.72987	7.69201	6.85259	7.03659	7.56026	7.24831	6.915	7.64063
CUST_10213_PI425536763	8.65296	8.48374	8.45929	8.73748	8.8268	9.03566	8.90282	8.45033	8.89155	8.8595	8.80205	8.96895	8.66973	8.83918	8.73719	8.42573	9.01654	9.29516	9.15471	8.831	9.35948	9.19923	9.28835	9.07044	9.32097	9.37769	9.33659	9.26883	8.8486	8.97921
CUST_10214_PI425536763	8.34511	8.79237	8.13916	8.55363	8.02984	8.53001	8.64653	8.05844	7.99827	8.25109	8.19704	8.14524	8.53341	8.49567	8.11756	7.63152	8.35643	8.5124	8.72762	8.46137	8.72404	8.50667	8.42015	8.73491	8.71001	8.975	8.8283	8.71428	8.17254	8.43373
CUST_10215_PI425536763	5.84265	6.02689	5.19952	4.92671	5.54468	5.38054	5.93151	6.28779	6.08178	6.05732	5.53496	6.13392	7.03795	6.05732	6.42122	6.78752	6.37218	5.9484	6.67051	6.32439	6.4969	6.28555	6.0773	6.70115	5.72916	5.42613	6.232	6.9162	6.57726	8.22553
CUST_10216_PI425536763	5.65307	6.09632	6.04517	5.41187	5.88867	5.23381	5.82546	5.70664	5.05859	5.9682	5.65017	5.73186	7.06886	6.17924	6.68331	5.53448	6.02558	6.9692	5.28851	6.52059	4.80413	5.72724	5.51119	5.641	5.91734	5.94348	5.0136	5.70941	6.16414	5.33511
CUST_10217_PI425536763	5.67664	4.25573	5.0358	5.00355	5.10138	4.6855	4.49838	4.87608	4.17217	4.19686	4.28703	4.54643	4.36457	4.14497	3.99337	4.04397	4.59875	2.80869	4.38796	4.51925	4.53308	4.26183	5.02658	4.28461	4.44267	4.7135	4.45992	4.49523	5.22022	4.19042
CUST_10218_PI425536763	6.45945	5.40315	6.30835	6.81331	6.69742	6.94305	6.54386	7.30412	7.66665	7.36311	7.13745	7.07759	8.51422	7.61176	8.09393	8.5217	7.81854	6.6941	7.68359	7.64477	7.52066	8.44811	8.39887	7.97514	6.98784	7.82716	7.22273	8.30997	7.66139	7.80349
CUST_10219_PI425536763	14.5752	14.4176	14.3739	14.5324	14.4618	14.5388	14.103	13.9022	14.3094	14.32	14.2277	14.2899	13.5343	13.6962	13.5082	14.0103	13.6523	13.3373	13.4444	13.6784	14.1019	13.775	13.4251	13.7939	13.5208	13.2578	13.8746	13.9456	13.2867	14.4584
CUST_1022_PI425536763	2.85671	1.71772	2.18366	2.98706	2.64359	3.81579	2.05521	2.22492	2.99687	2.80509	2.88014	4.20616	2.83915	2.86406	2.91908	2.42228	2.81418	1.86389	3.99286	3.65476	4.43362	3.51143	2.82979	3.68743	4.0795	4.80022	4.01357	3.2742	3.43	3.89327
CUST_10220_PI425536763	10.146	10.1423	10.1697	11.5306	10.3049	11.4806	11.2402	10.4705	11.0852	11.1979	11.6927	11.3977	11.2084	11.293	11.6047	11.6106	11.7815	11.5086	11.7585	11.4446	11.6467	11.8093	11.7471	11.9348	11.5381	11.5973	11.8362	12.0727	11.3545	12.2446
CUST_10221_PI425536763	3.71067	4.73483	2.8042	3.56103	4.36573	3.64766	3.83954	3.77694	3.9093	4.11475	4.01419	3.47371	3.34621	3.57553	7.86513	3.58861	3.77518	5.4265	6.81531	4.6526	4.92866	5.02213	5.17164	4.82577	4.92232	4.26958	5.05405	4.36697	5.27922	4.29158
CUST_10222_PI425536763	7.48449	7.71309	7.57024	7.33457	7.0356	7.28383	6.97612	7.31369	6.91725	6.56382	7.01458	7.04824	6.90325	7.28551	7.30138	7.06088	6.88025	8.05272	6.80275	7.08635	6.61312	6.99624	7.25962	6.92829	7.39305	7.32712	6.63678	6.7484	7.20504	5.99725
CUST_10223_PI425536763	11.1501	8.13764	10.7805	10.7382	10.6544	10.6918	10.3141	10.0346	10.0677	10.267	9.79529	10.1435	9.25621	9.76383	9.63508	9.31717	9.6768	8.89712	9.97615	9.92515	10.1077	10.0419	9.96974	9.98995	10.3067	10.4731	10.0279	10.2693	9.49646	9.63219
CUST_10224_PI425536763	9.93184	9.57876	9.57704	9.68475	9.69079	9.35669	9.03105	9.23234	8.82293	8.99598	9.33156	9.28275	8.35035	8.83665	8.6921	8.61781	8.86378	9.4491	8.63129	8.68454	8.87921	8.96025	9.12376	8.87921	8.90984	9.03389	8.77567	9.04675	8.64953	8.89944
CUST_10225_PI425536763	7.8438	7.85629	7.53095	7.30429	7.89424	7.00623	6.24848	6.88416	6.21815	6.48795	6.84811	6.6681	6.13945	6.16124	6.16213	5.90861	6.50966	7.69328	5.67193	6.61898	5.55065	5.68053	6.3169	5.70986	6.12159	5.70905	5.62412	5.43614	6.64452	4.94949
CUST_10226_PI425536763	7.85067	5.79255	8.16538	7.4225	7.6852	7.39661	7.40562	7.43401	7.23581	7.32736	6.93963	7.42307	7.21467	6.89976	7.10411	6.49915	6.85952	1.86389	7.0813	7.04282	6.97915	7.17808	6.98985	6.98074	7.34821	7.12672	7.01228	7.06972	6.85343	6.85259
CUST_10227_PI425536763	7.00442	7.24918	7.4027	6.8957	7.12154	6.85068	7.04977	6.94036	7.02354	6.98259	6.77082	6.86604	7.21467	7.09784	6.51023	6.81483	6.612	6.9446	6.89888	6.50867	6.89676	6.57698	6.49862	6.91599	6.75941	6.95597	6.97144	6.48646	6.43314	6.70278
CUST_10228_PI425536763	7.71263	7.7601	8.09353	7.41334	7.635	7.02666	7.69368	8.11912	7.5002	7.48508	7.39958	7.30634	7.81702	7.39325	7.49513	7.70619	6.94867	7.51806	7.35637	7.42398	6.68028	6.48399	6.67138	6.98074	7.23656	7.42584	6.83885	7.01275	7.0793	7.24831
CUST_10229_PI425536763	8.88498	8.59964	8.66817	8.02661	8.13971	7.57998	7.64685	8.24819	7.92654	7.9096	7.81118	7.90932	7.94067	8.92616	9.40057	8.50882	8.77584	9.94923	8.23821	9.56142	8.35769	8.54652	9.37936	8.08696	8.63338	8.32087	7.91041	7.48597	9.47417	7.43487
CUST_1023_PI425536763	3.21011	4.13692	4.07071	7.59382	4.00531	7.50908	7.93796	5.79128	6.1491	6.63319	7.64701	7.85663	6.50939	8.11236	5.97443	6.45431	8.06299	8.09698	7.63023	7.68412	8.91224	8.37175	7.80349	8.7235	8.22255	8.65322	9.16911	8.98211	7.37863	8.50062
CUST_10230_PI425536763	7.72168	7.49575	8.05621	7.31118	7.58254	6.67973	7.62794	7.80906	7.41798	7.45034	7.10868	6.98784	7.78669	6.70417	7.43106	7.35034	6.71827	7.19975	7.36738	6.84789	6.36583	6.44466	6.49862	7.05225	7.02223	7.18959	6.41033	6.21111	6.88916	6.87914
CUST_10231_PI425536763	2.00822	1.70494	1.85023	1.90215	2.79463	1.94651	1.85772	2.18305	2.63684	2.29677	1.81551	1.84173	1.93646	2.95993	2.93681	2.43926	2.27548	2.73657	2.50873	2.06795	2.39486	2.34353	2.46996	2.60144	1.92111	1.84214	1.99107	1.82682	2.38032	6.85259
CUST_10232_PI425536763	6.84727	6.42431	7.77699	8.18311	6.54262	8.20155	7.22392	6.4788	6.80442	6.75652	8.06626	7.6338	6.65949	7.83601	7.04848	5.68499	7.71236	7.94524	7.96087	8.15033	8.44785	8.34908	7.87259	8.2258	8.16437	8.21683	8.57341	8.41946	7.7555	8.02117
CUST_10233_PI425536763	6.5142	7.38539	6.85508	6.86797	6.72295	6.83829	6.98402	6.57596	6.57409	6.70981	7.16598	6.81283	7.39899	7.15593	6.93619	6.72559	7.09643	6.20797	7.03779	6.97417	7.3436	7.12286	6.94716	7.18602	6.80329	6.83755	7.45716	7.34035	7.02282	7.20716
CUST_10234_PI425536763	9.81426	9.49649	9.37331	8.94793	9.53595	9.06413	9.11764	9.88352	9.56015	9.78612	9.12494	9.473	9.20064	9.24914	9.88049	9.41036	9.51525	10.1602	9.11875	9.41294	9.13126	9.18168	9.42855	9.15366	9.28341	9.17854	8.76648	8.71728	9.66083	8.62537
CUST_10235_PI425536763	5.52631	4.48688	5.32237	5.1008	6.35337	5.85212	5.53928	6.29244	6.91615	6.80493	6.36211	6.60216	6.43216	5.47774	6.17445	9.01474	5.97177	1.86389	5.50824	4.84833	5.74458	5.3895	5.54264	5.84333	4.84144	4.79332	5.3342	5.20117	5.26713	6.11368
CUST_10236_PI425536763	8.75705	8.85614	7.89255	7.4339	7.41171	7.19754	8.6324	8.88686	7.73288	7.76118	6.90711	7.93479	6.97438	6.86313	7.37692	6.16854	6.67175	7.48262	6.57071	7.2522	5.88063	6.8511	6.61257	6.42908	7.07369	6.86189	6.234	6.06433	6.52539	5.70149
CUST_10237_PI425536763	5.99642	5.93818	6.00501	5.69249	5.6331	5.88973	6.42807	6.38172	5.8003	5.803	5.38537	5.7071	6.62572	5.08279	6.15334	5.73771	5.86898	6.18936	6.31354	5.7919	5.91485	5.63105	5.05703	6.01595	5.73848	5.48917	5.82338	5.75319	5.29411	5.39084
CUST_10238_PI425536763	3.04688	8.73572	2.14523	2.2578	2.01939	2.15125	3.28608	2.75132	2.57394	3.14424	1.81798	2.52058	3.08548	3.20476	2.2851	3.00142	2.79294	4.11786	2.08227	2.14335	3.00173	3.01785	2.16692	1.91075	1.88646	3.79276	2.38044	1.96628	2.02833	2.60294
CUST_10239_PI425536763	5.0874	4.86614	6.30613	5.24015	5.24948	5.67868	5.1324	4.48067	4.90782	4.82664	5.19776	4.85698	5.23821	4.61954	4.56287	4.83747	4.23179	5.76178	5.01436	5.30656	6.69105	4.8725	5.33879	4.98762	4.85334	5.37016	5.28337	5.32121	5.19963	5.18416
CUST_1024_PI425536763	6.3707	7.5888	6.21514	7.1444	7.04789	7.24962	6.46584	6.21932	9.3262	8.14977	6.84811	8.27154	9.6911	5.42206	6.11914	7.10509	6.39974	5.85387	6.34344	6.72916	8.3539	7.26814	4.85698	8.52973	4.31228	2.9018	9.42614	8.43373	4.62096	11.5243
CUST_10240_PI425536763	8.91562	10.1205	9.43836	8.58344	9.15866	8.48858	8.49019	8.83587	8.17713	8.39616	8.87894	8.01831	8.35753	8.34807	8.5069	9.51177	8.11495	8.89033	8.50228	8.04945	7.3709	7.66409	8.72013	8.36879	8.60434	8.90141	7.59244	7.67215	8.87887	7.80349
CUST_10241_PI425536763	12.6256	13.4458	12.5842	11.9114	12.2636	11.6655	11.7623	12.6168	12.1841	11.9014	10.9971	11.7947	12.3079	11.6474	12.374	11.5562	11.7865	12.0698	11.0318	11.4759	10.7883	11.0586	11.016	10.8488	11.1099	10.9407	10.2087	10.4434	11.1704	10.0663
CUST_10242_PI425536763	9.35974	9.92465	9.40974	9.2541	9.27017	8.74872	8.58349	8.72678	8.41545	8.22151	8.48667	8.49368	8.03132	8.83452	8.90831	8.44292	8.66224	9.33887	8.6225	9.12133	8.90455	8.69141	9.20719	8.40475	9.26154	9.18039	8.82344	8.58425	9.07269	8.08696
CUST_10243_PI425536763	3.09302	1.97034	4.01419	4.85418	3.03035	4.92632	4.48941	2.53698	4.14497	4.7993	4.95739	5.59495	3.72055	4.41599	3.42483	2.31763	5.0852	5.52301	5.17045	4.98184	5.41696	5.36732	5.18192	5.42032	5.04701	5.26623	5.87287	5.6242	5.04572	5.36732
CUST_10244_PI425536763	11.9805	11.636	11.7653	12.2062	11.7039	12.1618	12.3262	11.7947	11.8973	12.1841	12.1916	12.0937	12.26	12.5943	12.1423	12.3738	12.3889	12.5895	12.7757	12.6041	12.9544	12.6818	12.507	12.597	12.8049	13.0551	13.0141	12.9079	12.5472	12.7804
CUST_10245_PI425536763	3.48719	1.68871	2.2715	1.82301	2.54413	1.94651	1.81993	2.05291	2.40291	2.2246	1.77984	2.06178	2.16252	2.9428	5.7731	2.28924	2.19327	3.85477	2.72887	1.84193	2.34275	2.1822	2.33591	2.44047	2.57588	1.85548	2.55548	3.28847	2.62165	1.98149
CUST_10246_PI425536763	5.01963	4.49731	5.14019	3.77729	5.08315	3.78333	3.95573	5.61919	5.05859	4.80657	5.37146	5.04829	5.86401	4.35349	5.27862	5.65528	4.84886	4.57155	2.34475	2.30354	2.29456	3.63917	2.02116	3.65699	2.04546	1.75869	3.56625	4.03717	4.44619	5.84114
CUST_10247_PI425536763	12.951	12.516	13.0159	12.4114	12.923	12.3832	12.5499	12.6168	12.5631	12.5187	12.3034	12.5007	12.4453	12.5117	12.7368	12.6305	12.5038	13.0651	12.5675	12.5546	12.4365	12.627	12.7514	12.2719	12.5357	12.4512	12.3649	12.2855	12.8806	12.197
CUST_10248_PI425536763	4.98118	2.71551	4.89445	4.51925	4.6541	4.47571	4.86385	4.87608	4.26859	3.15722	4.44024	4.36921	4.70785	4.28498	4.41969	3.82678	4.44658	3.62038	4.40638	5.06966	4.00833	4.22632	4.12458	3.79954	3.78306	3.82503	3.62417	3.6199	3.62288	3.38675
CUST_10249_PI425536763	1.68871	1.97438	1.701	1.63626	1.72457	1.69361	2.70553	2.71298	2.65439	2.55058	3.70872	2.51501	1.74041	1.81063	1.78416	1.74223	3.80824	1.86389	1.82923	2.07114	1.75139	2.52488	3.04019	1.77067	2.14964	1.74453	2.68274	2.18793	1.72216	3.13473
CUST_1025_PI425536763	1.61839	2.34788	1.62656	1.61017	1.57935	1.59049	1.61623	1.64145	1.61987	3.6036	1.62082	1.58478	1.64972	1.65051	1.89245	1.62587	1.6301	1.86389	1.63257	2.11468	2.18479	1.66384	1.6469	1.75714	1.61017	1.60089	1.6366	1.59448	1.60724	1.67588
CUST_10250_PI425536763	5.03762	4.45672	4.70708	5.18387	4.88162	5.22611	4.33696	4.08994	4.85706	4.23278	5.11932	5.16928	4.6392	5.12976	4.40986	4.99097	5.0852	5.15048	5.06966	5.01865	5.99522	5.54228	5.43528	5.6081	5.23628	5.44359	6.13392	5.73973	5.17038	5.92896
CUST_10251_PI425536763	2.28239	2.63533	1.80205	2.46142	2.57487	2.7555	2.33181	2.03672	2.37714	2.2246	2.16517	1.79834	1.93646	2.64333	2.6215	2.21152	2.15125	3.05476	2.46151	3.05902	3.48937	2.30392	2.29614	2.50736	2.16521	3.13318	3.78627	2.62546	3.3957	3.15905
CUST_10252_PI425536763	13.5977	13.3301	12.9125	12.575	12.6515	11.9253	12.8357	14.2196	13.3033	13.1997	12.6275	12.8122	14.0816	13.9805	14.1946	13.7522	13.6625	14.1341	13.3166	14.5319	12.6007	13.539	14.0866	12.8074	13.8071	13.1965	11.9243	11.8926	14.5499	11.599
CUST_10253_PI425536763	6.09888	6.21051	7.08106	8.51327	7.84278	9.40314	9.04758	7.18202	7.98932	8.56962	9.09816	8.84443	7.83965	8.80303	8.13859	6.75252	8.93616	9.12172	8.49648	8.46603	8.88397	9.01925	9.17975	9.17617	8.46646	8.36436	9.19549	8.9337	8.66178	8.83815
CUST_10254_PI425536763	9.73684	9.61166	9.69279	9.91403	9.71781	10.2187	9.8304	9.79833	9.80233	9.93966	10.0589	10.1679	9.72089	10.257	10.0295	9.79181	10.1185	10.5319	10.2389	10.2405	10.5265	10.3568	10.3014	10.4824	10.4274	10.7625	10.6654	10.615	10.2052	10.4638
CUST_10255_PI425536763	7.51944	4.27419	7.83041	7.86173	7.35218	7.8283	8.56553	8.05844	7.86088	7.87851	7.94047	8.42561	8.55486	8.3293	7.82917	8.12259	7.92528	5.06938	8.69001	8.32754	8.72937	8.28159	8.46814	7.74787	8.79158	8.7121	8.18089	8.76598	8.27393	8.66676
CUST_10256_PI425536763	9.14125	10.6518	9.89936	7.71194	8.8143	6.98381	8.03714	8.86314	8.73748	8.7374	7.21478	7.03737	10.0062	7.37702	8.82086	7.29375	7.6472	7.0493	8.94502	6.85982	7.50184	7.29913	6.26466	8.73079	7.56391	8.03244	7.58217	6.5647	7.71764	7.36835
CUST_10257_PI425536763	12.2549	11.8156	11.7444	11.6926	12.1636	11.6368	11.1168	11.6712	11.4624	11.2293	11.7172	11.4662	11.226	11.6803	11.9043	11.6494	11.5289	12.5288	11.2933	12.0099	11.4451	11.5985	11.8972	11.0595	11.6629	11.2293	11.314	11.3534	12.0774	11.4643
CUST_10258_PI425536763	7.97121	7.39932	6.95086	7.55466	7.37166	7.68129	6.98402	7.2489	6.44437	6.70981	6.88013	6.82667	5.35176	6.58204	5.83343	5.18217	6.66036	7.35637	5.89387	6.91954	6.40132	6.59791	6.72011	6.17351	6.40717	6.06313	6.59104	6.35368	6.74242	5.93842
CUST_10259_PI425536763	9.71882	9.62109	9.71978	10.2724	9.67761	9.84681	10.3657	9.93655	10.0264	9.93966	9.84322	9.89349	10.167	9.98622	10.2408	10.3902	10.0166	10.5514	10.5726	10.3163	10.5211	10.6373	10.5444	10.1736	10.6397	10.8383	10.699	10.6512	10.3335	10.6841
CUST_1026_PI425536763	4.81835	5.4152	4.99341	5.42786	3.99372	4.55952	4.79045	4.15272	3.87796	3.81054	4.93663	4.37631	3.64766	4.40986	4.30558	3.92759	4.65811	5.81845	4.83258	5.65344	4.13765	5.14578	4.94827	4.49783	5.16991	4.97591	4.23363	4.06637	5.05458	4.82771
CUST_10260_PI425536763	11.7004	12.3266	11.6218	11.7576	11.9926	11.7701	10.9484	11.1709	11.2179	11.1979	11.1209	11.22	10.9	10.9005	11.0258	10.9927	10.5012	11.0395	10.9516	10.955	10.7379	10.8339	10.9728	10.9325	10.8671	10.7115	10.693	11.0531	11.0365	11.0674
CUST_10261_PI425536763	6.24325	6.48598	5.59586	5.84118	6.20744	6.33573	6.35368	6.03021	6.13628	6.35737	6.42504	6.24506	6.57522	6.4881	6.36266	6.98031	5.96239	6.45631	6.66671	6.75817	6.71175	6.70555	6.99624	6.41897	6.43575	6.64101	6.94482	6.89678	7.27466	6.71483
CUST_10262_PI425536763	1.60491	4.15656	1.61461	2.24287	1.56885	1.5791	1.61156	2.16958	3.98922	1.89476	1.61017	3.60137	2.34309	4.4207	1.89245	5.76811	2.5604	1.86389	1.61313	1.60156	1.60577	2.13493	2.73589	3.40806	2.2769	1.58333	2.22723	2.71442	2.60747	2.79583
CUST_10263_PI425536763	13.1578	13.0874	12.7634	13.1047	13.0247	13.1902	12.913	12.9113	13.2491	12.8939	12.6972	12.7	13.4913	13.2438	13.8267	13.5279	13.3541	13.4354	13.5835	13.3526	12.9544	13.4346	13.263	13.5285	13.2857	12.6777	13.0141	12.8745	13.7817	13.2512
CUST_10264_PI425536763	10.534	10.6909	10.5812	10.6689	10.174	10.3922	9.98741	10.0377	9.57522	9.59037	10.1341	10.0495	9.32605	10.122	9.88831	9.12921	9.80666	10.4563	9.81586	10.253	10.1638	10.0898	10.1965	10.0436	10.3745	10.4398	10.4391	10.0769	9.77814	9.85196
CUST_10265_PI425536763	9.73046	7.61757	9.64022	9.77278	9.74803	9.5432	8.85377	9.07628	8.91568	8.71383	9.2086	9.1372	8.72287	9.05928	9.24789	8.95025	9.1529	3.82076	8.74847	9.09006	9.18317	9.1767	9.39218	9.38893	9.11279	8.84456	9.30903	9.09054	9.20726	8.94839
CUST_10266_PI425536763	5.76124	5.80304	5.52441	4.79386	5.0256	5.10943	5.11122	5.32689	4.84609	5.03255	4.82088	5.14354	4.56721	5.26355	4.51161	4.85011	4.00158	3.80261	3.8821	4.66601	4.12011	4.46366	4.47631	4.81936	4.44813	3.92104	4.74951	4.69688	4.2171	3.5141
CUST_10267_PI425536763	6.18886	5.69468	5.60165	5.60404	5.80962	5.40041	5.27677	6.56744	5.28845	5.20259	4.76924	5.52733	5.04055	4.40986	5.85649	5.12196	5.29745	5.4886	5.52183	5.8909	5.25008	5.51505	5.56145	5.547	5.63976	5.24573	5.41328	5.51946	5.89076	4.83308
CUST_10268_PI425536763	9.9059	11.6923	9.99616	8.84751	8.68136	8.07648	9.2475	9.91132	8.69683	8.52483	7.73622	8.49368	10.7806	9.21201	9.39184	10.2982	8.37109	8.67275	9.83138	9.41294	8.08696	8.42256	8.31664	8.72682	8.54551	9.02233	8.22001	8.11154	8.66605	8.39773
CUST_10269_PI425536763	3.76975	3.48645	4.12049	4.12174	3.72079	4.32526	4.65836	4.06611	3.80261	4.3383	3.95336	4.36921	4.24019	4.73401	4.18944	4.64739	3.87498	1.86389	3.48498	3.78784	4.25278	4.63476	3.66933	4.16486	4.53986	4.09998	3.17322	4.18072	3.52091	3.29358
CUST_1027_PI425536763	4.70885	4.25573	4.27955	4.5313	2.45004	3.76134	4.02611	4.22124	4.60568	4.04228	3.29629	4.21526	5.4035	4.71064	4.94114	4.47478	4.61328	5.35233	6.35829	6.67821	5.42825	6.10814	5.26348	5.14149	6.05017	6.02735	5.73516	5.40002	6.21044	5.50002
CUST_10270_PI425536763	11.1644	11.0231	10.8543	10.7928	10.8839	10.7145	10.7152	10.381	10.4083	10.174	10.2403	10.5074	9.70269	10.2081	9.74227	9.42132	9.80666	10.0516	10.0419	9.73602	10.3086	10.0538	9.91406	10.255	10.134	10.5254	10.3899	10.2693	9.51936	9.98796
CUST_10271_PI425536763	5.05444	5.12886	5.30753	3.82647	5.46006	3.99448	4.99317	5.06269	5.9631	5.11452	4.91454	5.51251	5.31164	4.9977	5.37157	5.57259	5.37655	5.64496	2.4864	2.88054	4.2746	4.60905	4.26859	4.40986	3.56914	2.75845	3.96268	4.13295	3.39752	3.9222
CUST_10272_PI425536763	12.4976	12.1503	12.2736	12.3544	12.5139	12.0059	11.568	11.9286	11.9602	11.689	12.1729	11.8565	11.236	11.6655	12.0532	12.1678	11.6647	12.0184	11.414	11.8132	11.3309	11.5288	12.0858	11.1711	11.4231	11.2763	11.2208	11.2896	12.2005	11.4922
CUST_10273_PI425536763	7.48449	8.18056	7.84935	8.46608	8.13302	8.98546	7.37929	7.30412	7.63703	7.64968	9.00487	7.50462	6.83948	7.54337	7.12099	6.79052	7.18534	7.25109	7.76647	8.1197	8.14641	8.29061	7.85616	7.84731	8.53294	8.60648	8.35322	8.51795	8.10832	8.91414
CUST_10274_PI425536763	12.3403	9.69329	12.2425	12.7834	12.4028	13.0099	12.8948	12.2131	12.344	12.7534	12.8971	12.5577	12.3359	12.7343	12.4976	12.6945	12.6792	8.2299	12.8725	12.5636	12.9544	12.6514	12.5529	12.9029	12.7738	13.0551	13.0141	12.9079	12.5385	12.7973
CUST_10275_PI425536763	7.44674	8.07204	7.83041	7.20544	8.64515	7.48597	8.50973	8.15132	8.41545	9.06892	8.45961	8.13302	9.247	8.89226	9.56968	10.0577	8.98531	9.247	9.35855	8.9717	8.87921	8.62055	9.1668	8.92501	9.24677	8.97627	8.85002	9.02233	9.64562	9.3889
CUST_10276_PI425536763	6.69632	6.85244	6.6114	7.09441	6.86357	7.3098	7.25899	6.67224	7.5647	7.37863	7.09996	7.37713	7.8283	7.46665	7.38802	7.27759	7.2928	7.6029	7.67497	7.78957	8.08206	7.86753	7.53982	7.95888	7.46513	7.82716	8.18089	8.13814	7.45851	8.66676
CUST_10277_PI425536763	7.20117	7.54094	7.52148	7.00628	7.64363	7.14968	7.17945	7.52961	7.21143	7.02625	7.27809	7.07759	8.12592	7.85194	8.10203	8.25379	7.46232	7.89977	9.80226	9.31469	8.52613	8.74411	8.76823	8.29735	9.41052	9.2277	8.90594	8.83723	9.64304	9.41968
CUST_10278_PI425536763	4.46571	6.38776	3.97289	4.07911	4.62505	4.56604	4.54522	4.44121	4.04202	4.22155	4.73796	4.60506	4.17249	3.95298	3.93007	4.3151	4.02736	4.10548	3.89294	4.32401	4.31716	3.85276	4.38601	4.0705	4.64621	4.24742	3.79488	4.27508	4.48842	4.33806
CUST_10279_PI425536763	7.33936	8.58123	7.35509	7.12572	7.07287	7.08094	6.69105	6.7909	8.30576	7.27744	7.24757	6.98784	7.25962	7.13415	7.16226	7.36697	6.70683	6.52471	6.91049	7.30315	7.21041	7.04824	6.91763	7.0405	7.11006	7.04971	7.47575	7.39325	6.87643	8.41108
CUST_1028_PI425536763	9.19409	8.8502	8.80808	8.47382	9.07484	8.40097	7.80532	8.12508	7.8755	7.69793	7.67497	7.92794	7.18426	7.94221	7.51825	7.02229	7.62386	8.62466	7.37877	7.87294	7.92666	7.82507	7.978	7.6503	7.94722	7.95421	7.92286	7.67215	7.38696	7.35202
CUST_10280_PI425536763	2.13033	2.28172	2.24364	1.73636	3.59103	2.26438	1.72762	1.83529	1.76497	1.70962	2.30952	1.73254	1.71379	1.78002	1.79472	2.60948	1.71198	1.86389	1.79472	1.6978	1.77463	1.83086	1.76365	1.82277	1.73284	1.64086	1.80514	1.8793	2.07845	3.2287
CUST_10281_PI425536763	5.38427	5.83555	5.61844	5.97765	6.11318	6.55246	6.55388	7.96063	6.64492	6.86847	6.41179	6.78391	6.92465	6.69013	6.8384	7.37981	6.93906	7.06127	6.95306	6.76896	7.3964	7.02577	7.07276	6.89163	6.81424	7.05943	7.21472	7.36243	7.06969	7.23691
CUST_10282_PI425536763	6.21895	6.78251	6.93431	6.45694	6.6596	6.38423	5.26296	5.35057	4.97633	4.61676	5.73587	5.53828	3.96283	4.11949	4.21834	2.99851	4.79427	5.37111	4.31402	4.29778	4.57818	4.40858	4.09225	4.69104	4.57173	4.73031	4.91663	4.92742	4.02689	5.04398
CUST_10283_PI425536763	6.96702	8.55486	7.23909	7.1444	8.55635	7.59305	6.24848	6.50782	8.12046	8.30604	8.33136	7.78867	7.51388	6.8385	8.30583	9.20336	8.37473	8.76829	7.59274	7.32986	8.23102	7.9766	8.07134	8.81394	7.49188	7.54142	8.14282	8.02984	8.41338	8.789
CUST_10284_PI425536763	7.5375	8.79237	8.04911	7.53657	7.17502	6.56557	7.4759	7.50184	7.37031	7.15605	7.15232	7.01082	7.77606	6.26745	7.62348	6.57916	6.54913	6.52938	6.80402	7.09743	6.00069	6.33757	6.02337	6.7307	6.41144	6.84535	6.69148	6.42547	6.27812	7.21736
CUST_10285_PI425536763	5.79389	5.66928	5.62936	7.07078	4.6482	7.38283	6.52107	5.46697	6.38952	6.50087	7.05275	7.01082	5.95445	7.39325	6.00765	6.03852	6.95804	7.34536	7.00677	7.17808	8.26457	7.50302	7.33622	7.25858	7.88144	7.97295	8.44917	8.0902	7.0793	7.52076
CUST_10286_PI425536763	9.27864	10.3108	9.35606	8.74046	9.74016	8.94333	9.67493	9.90878	10.1539	9.79827	9.53142	9.75747	10.5197	9.45108	9.9438	10.5487	9.49559	8.28024	9.92003	9.35468	9.56036	9.31068	9.58516	9.57868	9.4491	9.60745	9.81109	9.7897	9.58237	10.3936
CUST_10287_PI425536763	4.36284	3.98602	4.06277	4.82263	4.86146	4.19392	4.16559	4.42401	3.7293	4.39097	5.00806	4.73812	3.63408	2.9428	3.28325	3.77954	3.94329	4.65368	4.02454	4.37967	4.81309	4.24429	4.31402	4.20646	3.75746	3.61554	4.48054	4.73121	2.52452	5.716
CUST_10288_PI425536763	9.48312	9.94605	9.91413	9.48308	10.1179	9.55822	9.49869	9.33164	9.38938	9.29622	9.54437	9.43684	9.05921	9.15261	9.2098	9.29142	9.30881	9.71579	9.54869	9.43745	9.61139	9.47178	9.24135	9.59706	9.50156	9.51647	9.71225	9.52904	9.10426	9.49364
CUST_10289_PI425536763	10.0465	10.1241	9.91413	9.99341	9.59282	9.77225	9.98741	9.94923	9.62558	10.0114	9.39955	9.63038	9.92539	9.79821	9.89368	9.52001	9.68875	9.75796	9.75299	9.569	9.67292	9.66514	9.52675	9.7405	9.62365	9.86797	9.866	9.75162	9.38212	9.7049
CUST_1029_PI425536763	5.72351	6.31858	6.02052	6.67027	6.05554	6.89756	6.26265	5.71573	6.21815	6.32862	6.6148	6.67881	6.0104	6.82739	6.42999	5.72957	6.89976	6.99522	6.85251	6.96141	7.23868	7.20713	7.21478	7.57521	6.87381	7.2245	7.137	7.08864	6.82768	7.17845
CUST_10290_PI425536763	5.40959	4.35107	5.17551	5.17303	4.49311	4.98112	5.15165	5.67027	4.64021	4.78031	4.44298	5.31551	5.20665	5.51872	4.92983	4.93633	5.11914	1.86389	5.57124	5.3147	5.73959	5.29907	5.21724	5.4043	5.33897	5.72621	5.87697	5.79182	4.95263	5.22718
CUST_10291_PI425536763	5.21368	4.77171	5.92227	5.80485	5.1109	5.97399	6.17924	5.799	6.02992	5.72963	5.30888	5.96327	6.07759	5.83281	5.54687	5.9657	5.46144	1.86389	5.92544	5.96162	5.63503	5.50293	5.7709	5.73475	6.09596	6.05065	5.86469	6.32633	5.35324	6.60741
CUST_10292_PI425536763	16.5674	16.6636	16.6346	16.7181	16.4931	16.342	16.3588	16.5296	16.3858	16.2584	16.2373	16.3628	16.2517	16.1856	16.4453	16.5948	16.2321	16.5507	15.7081	16.1627	15.4028	15.9832	16.1365	15.7554	15.8463	15.6635	15.2726	15.4957	16.042	15.6404
CUST_10293_PI425536763	6.70117	7.68174	7.48862	6.97961	7.21041	6.92232	6.86616	7.06781	6.84093	8.89187	7.09166	6.482	6.24344	6.40684	6.34646	6.82534	6.50966	6.45631	6.38688	6.44731	6.1999	6.20104	6.40564	6.86468	6.60326	6.64101	6.45769	6.65657	6.59104	6.86616
CUST_10294_PI425536763	5.62965	6.45333	5.29453	5.4833	5.9187	5.66609	5.67868	5.65571	5.73663	5.4042	5.60606	6.20036	5.7551	5.31287	4.73401	6.16284	5.22217	6.02403	4.99273	4.71715	5.22314	5.26124	4.86114	5.08483	4.86966	4.92751	5.07953	5.11753	4.93592	5.53226
CUST_10295_PI425536763	9.48046	9.94398	9.7292	9.98431	10.0309	9.90878	9.36592	9.55214	10.1647	9.93966	10.6188	10.1561	9.82886	9.5724	9.76127	10.242	9.94732	10.2192	9.46309	9.06373	9.98997	9.7378	9.84898	10.1736	9.57885	9.4491	10.1704	10.1802	9.65354	10.423
CUST_10296_PI425536763	4.69081	4.89096	5.49646	5.26935	5.36078	5.22018	5.23577	4.4874	6.0104	4.59815	5.11212	4.68066	5.19068	5.9854	5.38766	4.22712	5.38145	6.02052	6.52928	5.67933	5.92772	5.93669	5.33256	5.7911	5.97749	5.92553	6.40466	6.09873	5.77937	5.76354
CUST_10297_PI425536763	6.48399	6.23307	6.32511	5.71476	7.3207	6.18834	7.29136	7.61797	7.34585	7.27744	6.65372	6.65634	7.56373	7.46017	7.50663	7.51482	6.95804	7.6029	7.61986	7.09743	6.09168	6.87415	6.61257	6.41088	6.68732	6.48677	6.49862	6.6171	7.87937	6.32938
CUST_10298_PI425536763	8.97619	8.71346	9.20528	9.10235	8.80261	8.75225	8.7907	8.82226	8.81134	8.74152	9.05678	9.15746	8.66291	8.64511	9.01077	9.0469	8.93338	9.3917	8.50778	9.05149	8.75437	9.05572	9.0198	8.94394	8.91547	8.69001	9.00973	8.93627	8.9394	9.04571
CUST_10299_PI425536763	5.45614	6.76783	4.83177	5.12228	5.97224	4.94192	4.6482	6.08467	7.27726	6.78614	6.37443	5.68003	8.23056	7.72168	8.94071	9.19771	8.20917	8.311	8.71428	8.90271	8.2159	9.26705	8.2725	9.15703	8.40071	7.38959	8.29967	8.35451	8.86899	9.50529
CUST_103_PI425536763	12.8919	12.4025	12.8486	12.8383	13.0175	12.6011	12.4277	12.7494	12.1656	12.3707	12.0796	12.4265	12.0851	12.6979	12.7286	12.3368	12.7068	13.2939	12.3587	12.8343	12.3372	12.5389	12.8591	12.1451	12.6986	12.421	12.2705	12.0417	12.767	11.7661
CUST_103_PI425708691	2.41323	3.00202	2.22395	2.29309	3.35007	1.60486	1.92647	1.59991	1.6536	1.6092	2.38103	1.59448	1.58706	1.63419	1.66384	2.61544	1.61052	1.86389	1.63257	1.59612	1.66622	1.58279	1.60565	1.6101	1.59924	1.60089	1.59368	1.60198	1.62955	1.59387
CUST_1030_PI425536763	1.67784	2.34414	1.66444	1.71053	2.95773	1.68553	1.70517	1.80006	1.66583	1.73263	1.69855	1.70626	1.68239	1.74076	1.69176	1.68469	1.68827	1.86389	1.74041	1.66884	1.63626	1.77984	1.70962	1.74285	1.64738	1.68469	2.31626	1.64368	1.72216	1.79903
CUST_10300_PI425536763	11.4927	10.404	11.4672	11.2885	11.3066	10.8143	10.1229	10.0522	9.44356	9.59525	10.2484	10.2476	8.61325	9.91591	8.9629	7.88672	9.93641	10.4809	9.40449	9.69076	10.0873	9.96666	9.91406	9.86474	9.93941	9.8911	10.3337	9.72118	9.57098	9.2081
CUST_10301_PI425536763	5.48062	5.97318	5.15291	4.7584	4.7519	5.20614	4.72445	4.55204	4.2762	4.48514	5.1365	4.88477	4.67822	4.10306	4.85017	5.85333	4.8082	5.22622	4.85698	4.47259	4.88298	4.81783	4.59344	4.55717	4.15924	4.45463	5.09777	4.813	4.30943	5.07434
CUST_10302_PI425536763	6.49694	6.4312	7.5512	5.74286	5.7578	4.82076	5.70249	6.07889	5.39915	4.43176	5.36403	5.16928	5.39782	5.74763	5.15957	3.36128	3.84705	4.34817	3.92764	5.31986	4.18244	4.26907	4.44772	4.75594	5.56918	5.70459	4.69081	4.62346	3.7944	4.56119
CUST_10303_PI425536763	2.38377	3.05332	6.40503	2.86253	2.33606	2.99006	3.47524	2.92905	3.7293	3.32891	3.74447	3.46018	2.80162	4.00962	2.44183	3.65746	2.52766	4.09303	2.87707	3.40204	1.88558	2.62238	3.23549	2.93681	2.78825	2.97833	2.46072	3.24478	3.41936	3.00261
CUST_10304_PI425536763	3.47371	2.3071	2.99772	4.23388	1.99527	1.75852	2.38806	1.91803	2.01835	2.98848	3.75877	2.39269	1.70719	7.4288	1.86306	2.781	4.71602	3.61554	1.81988	1.74065	1.83529	1.84564	3.59103	1.80876	1.73284	1.665	1.80006	3.315	1.75671	2.39715
CUST_10305_PI425536763	4.99864	4.21747	3.98405	4.5476	5.13556	4.57216	5.28318	4.64851	5.3432	4.46506	5.08971	4.75527	4.26393	4.70531	4.15682	5.21873	4.65361	4.81317	4.92964	4.9357	4.35853	4.59198	3.96893	4.90221	4.66243	3.88426	4.9117	4.74719	4.45479	5.92357
CUST_10306_PI425536763	5.98977	6.53268	6.64201	6.34942	6.49788	6.94305	6.83009	6.99491	7.04232	6.7963	6.89958	6.94254	7.60973	7.05805	6.99402	7.12437	7.02316	7.06127	7.61087	7.12229	7.66072	7.24234	7.05805	7.50908	7.22873	7.64159	8.02208	7.77268	7.32217	8.30172
CUST_10307_PI425536763	8.06364	3.24105	7.79702	7.28072	7.31118	6.92232	7.25899	7.69882	6.52065	6.75652	6.60461	6.98784	5.80234	6.51187	6.55322	5.53038	5.99285	1.86389	4.6257	6.4181	4.98904	5.44458	5.83281	5.10157	6.40473	5.81518	5.17702	5.09187	6.00001	4.43279
CUST_10308_PI425536763	7.08914	7.18199	7.4027	8.47926	6.74256	8.55223	8.26215	6.85481	7.62772	7.64968	8.17344	8.11929	7.53712	8.47299	7.39958	6.62935	8.41576	8.15844	8.77737	8.72119	9.24322	8.87042	8.6881	8.81394	8.87425	9.14958	9.32711	8.96754	8.33556	8.68896
CUST_10309_PI425536763	7.36024	7.63452	7.17476	7.41334	7.75645	7.38904	7.50494	7.36697	7.31226	7.48508	7.96087	7.72479	7.01567	7.26803	7.36627	7.5918	7.3532	7.64086	7.21593	7.12229	7.5523	7.30625	7.82716	7.39607	7.35458	7.44164	8.00436	7.43964	7.36034	7.444
CUST_1031_PI425536763	1.58241	4.0073	1.57892	2.24586	4.79914	1.59049	1.59924	1.63213	1.57491	1.59455	1.86494	2.27327	1.5725	1.58485	1.58255	2.40607	1.58279	1.86389	1.58138	1.57901	1.56871	1.63671	1.58688	1.60089	1.57824	1.60089	1.62355	1.5791	1.59907	1.64626
CUST_10310_PI425536763	2.38922	1.82639	3.64566	2.76112	2.53558	3.29508	1.8341	2.49809	3.18658	2.60278	2.59123	2.58198	2.22711	2.68281	2.73523	2.34882	1.99176	3.28295	2.98548	3.2572	6.28707	2.16713	2.47425	2.44047	2.28571	2.22324	3.05212	2.67842	3.47485	1.95058
CUST_10311_PI425536763	8.87774	9.55403	9.00583	8.12145	7.96171	7.6591	9.07023	9.37643	8.46831	8.48795	7.26008	7.82415	9.33434	7.6301	8.00451	7.69443	6.86911	7.44512	7.95308	7.97017	6.28236	6.82739	6.52424	7.50908	7.29774	7.32712	6.5804	6.83733	6.915	7.76091
CUST_10312_PI425536763	3.74412	2.31995	2.10598	3.92655	2.94666	3.13875	3.55818	6.18598	3.9093	3.04456	3.18328	2.64983	3.7469	2.51616	2.5222	2.73787	3.44313	3.90282	4.36094	3.73717	4.50051	4.15397	2.11865	3.48858	3.97143	4.21526	3.84153	4.67453	3.18907	3.85598
CUST_10313_PI425536763	9.30049	8.97574	9.46626	8.83806	9.63532	8.66655	8.11547	8.5954	8.07848	7.98996	8.28024	8.16767	7.71099	7.67029	7.92049	7.56526	7.66625	8.62109	7.32144	7.41553	7.45107	7.37713	7.60332	7.39607	7.54142	7.54142	7.137	7.30749	7.7555	7.10898
CUST_10314_PI425536763	6.18072	6.47764	5.8763	5.16341	5.05405	5.68224	5.58224	4.85084	5.20117	5.25936	5.12279	5.36435	5.48731	5.59602	5.65026	5.06911	5.2153	6.48728	5.97736	6.2543	5.72107	5.77507	5.71626	5.44473	6.51167	6.42554	5.7133	5.95026	6.30136	5.11544
CUST_10315_PI425536763	6.10356	5.70179	6.39684	6.99402	6.02834	5.80502	6.24848	5.76773	5.29745	5.82215	6.23344	6.46269	5.21273	6.75621	5.21845	5.04658	6.29354	7.07433	5.92544	6.34507	6.71175	6.42901	6.55162	6.22644	6.15681	7.03659	6.60228	6.6303	5.90135	5.95921
CUST_10316_PI425536763	10.9341	11.1962	10.8294	10.6006	10.4905	10.5663	9.82034	10.3955	10.073	9.91595	10.1965	10.2759	9.79833	10.1105	10.0475	9.45951	10.0069	10.7284	9.86928	10.142	10.0873	10.0296	9.77111	10.1009	10.0865	10.128	10.3337	10.0262	9.66934	9.90426
CUST_10317_PI425536763	10.2657	9.89374	9.67348	9.28492	9.63116	8.93319	8.88318	9.55445	8.72306	8.69826	8.81471	8.79158	7.11437	8.42561	8.56543	7.23806	7.82924	7.68412	6.91049	7.66837	7.67157	7.42603	7.58676	7.29889	7.72837	7.42584	7.61757	7.24831	7.54754	7.04601
CUST_10318_PI425536763	10.3253	10.4321	10.7343	9.81456	10.4192	9.67997	9.43497	9.4613	9.66906	9.85958	9.63887	9.65394	9.99857	9.70616	10.1528	10.2326	9.80666	10.1602	9.97185	9.4402	10.0116	9.75578	9.87848	10.3287	9.95079	10.1535	10.0199	10.1242	9.88094	9.85554
CUST_10319_PI425536763	5.23912	5.35697	5.00355	5.60948	5.50305	5.63808	4.48067	4.88171	5.64909	5.49335	6.50842	5.32734	4.80413	5.11452	5.41775	6.76717	5.86673	6.24867	5.38127	5.35524	5.97054	5.39701	5.6141	6.27921	5.58486	5.52818	5.96595	6.0664	6.0161	6.15383
CUST_1032_PI425536763	6.32834	6.00781	6.76896	6.7642	6.51832	7.19754	6.70123	6.6123	6.52191	6.56382	7.02408	6.63319	6.10777	6.5647	6.46218	6.47946	6.66036	6.99522	6.38494	6.61154	6.83193	6.95597	7.05805	7.12961	6.70706	6.99527	7.21472	7.01275	6.38958	7.10898
CUST_10320_PI425536763	8.56132	9.21767	8.13175	7.76237	7.59984	8.07084	8.64653	9.08749	8.57916	7.98569	7.77606	8.4852	8.76846	8.15826	8.11756	7.13348	7.86192	8.06846	7.80852	7.97756	7.91178	7.7932	7.67205	7.78419	8.22723	8.2585	7.99933	7.88628	7.25555	7.61873
CUST_10321_PI425536763	5.47307	4.91601	5.02453	5.37485	5.09676	5.19515	4.57792	4.8368	4.24019	4.45829	4.94623	4.82456	4.2286	4.80364	4.48029	4.32554	5.02486	5.50887	4.05618	4.85912	4.60426	4.95216	4.83795	4.7437	4.73775	4.36386	4.40305	4.51826	4.33709	4.15247
CUST_10322_PI425536763	7.21419	7.19975	7.25135	6.24919	7.43326	6.76723	7.3486	7.40598	7.34585	7.25893	6.85481	7.07759	7.85024	7.04571	7.32661	7.24863	7.23535	7.58713	7.17708	6.85486	7.02918	6.72927	6.59375	6.96794	6.95086	6.74478	6.9649	6.81483	7.01251	6.85259
CUST_10323_PI425536763	18.1526	18.0054	18.1356	18.0985	18.1623	18.1777	18.224	18.2273	18.1411	18.0909	18.1559	18.2147	18.2384	18.1664	18.1411	18.1383	18.1815	18.211	18.1664	18.2002	18.1559	18.2298	18.2273	18.1411	18.1853	18.302	18.2208	18.0853	18.1623	18.2002
CUST_10324_PI425536763	2.71551	2.81948	3.47003	4.85418	3.11622	4.89096	3.98518	3.32571	4.59887	3.89001	5.07797	5.38846	3.77599	5.63876	4.54786	3.567	6.29041	5.83018	5.44958	4.73508	6.24709	6.33433	5.63569	6.24151	6.06273	5.72363	6.97961	6.79392	5.80807	6.30151
CUST_10325_PI425536763	12.8618	12.1784	13.1417	12.6592	13.3445	12.7343	12.557	12.4171	12.6552	12.448	12.5512	12.5692	12.4238	12.4337	12.6252	12.636	12.5627	10.5428	11.9739	12.1743	12.6729	12.4526	12.68	12.5188	12.3769	12.2636	12.797	12.467	12.1938	12.5625
CUST_10326_PI425536763	5.67933	6.10473	5.74693	4.86931	5.23349	5.49557	6.13582	5.90598	5.42656	5.87216	4.92471	5.52733	7.27622	6.4107	6.30168	6.53268	6.00036	6.60216	6.94664	6.56557	6.31025	6.43431	5.62869	6.59073	6.32088	6.38719	6.34792	6.21267	5.85811	6.40397
CUST_10327_PI425536763	3.06275	2.37623	3.47003	2.00892	4.49311	1.87273	3.67686	3.38521	2.17922	2.48398	1.8973	3.0007	4.04588	3.45231	2.95524	2.55749	3.50258	3.43459	3.53737	4.00103	2.89107	1.83611	2.5914	2.04774	3.46321	3.84872	3.26158	1.86425	3.49158	2.59355
CUST_10328_PI425536763	11.4927	11.7045	11.8587	11.4488	11.8935	11.3414	10.6764	10.7574	10.9425	10.825	10.6254	10.8366	9.99046	10.1602	10.3149	10.5327	10.5672	10.6822	10.2784	9.9565	10.4013	10.5666	10.513	10.5025	10.2567	10.3815	10.5685	10.3822	10.1431	10.6196
CUST_10329_PI425536763	6.37218	6.53533	6.50124	5.68152	6.33318	5.89164	6.27585	6.89866	6.49581	6.51442	6.13371	6.33257	7.74375	7.05805	7.67683	7.27759	6.78251	7.47299	7.03779	7.30315	6.95277	7.06704	6.92642	6.75627	6.3864	6.15858	7.16246	6.32536	6.55314	6.46271
CUST_1033_PI425536763	3.2791	2.23512	2.76367	2.1387	1.58568	4.28535	2.08242	1.66583	1.63096	1.62034	1.75626	2.16583	2.31727	1.65785	4.43674	4.17504	1.64086	3.45077	1.6404	2.29386	2.75406	3.33884	3.40475	3.69964	2.59823	2.14516	1.66255	2.70107	3.5892	3.35226
CUST_10330_PI425536763	13.3542	13.6935	13.1815	13.2229	12.9696	12.648	13.2752	13.2388	13.1151	13.5218	12.6309	12.933	13.5731	12.7433	13.3397	13.7075	12.9987	12.7824	13.2186	12.722	12.2526	12.6171	12.1764	12.8646	12.2491	12.5345	12.436	12.5389	12.5023	13.0106
CUST_10331_PI425536763	5.05444	5.06259	4.45395	4.68215	4.61135	4.71064	5.25957	4.26824	5.14497	5.05026	4.73031	4.66881	4.41941	4.86578	5.08072	6.08911	5.4759	6.12209	5.50317	4.68968	4.7863	4.83216	5.46261	4.88469	4.76924	4.80502	4.54035	5.05405	5.33409	4.9302
CUST_10332_PI425536763	2.24542	2.12434	3.56366	2.57588	2.89879	1.80052	3.17256	2.03	1.94581	1.86807	2.46715	3.47371	3.59103	1.93415	1.93406	2.57054	3.31432	4.14033	1.9398	2.85489	3.07551	2.54252	1.79629	1.91075	2.13846	2.75845	2.07086	2.41158	3.74641	2.13915
CUST_10333_PI425536763	5.3411	5.69468	5.16254	4.91448	5.33798	5.29785	5.36158	5.21129	5.08547	5.22168	4.94266	5.05472	6.32414	5.7553	5.75009	6.25645	5.68696	5.56852	6.02428	5.80736	6.06788	5.98505	6.05033	6.05242	6.19259	14.0807	6.2418	6.03939	6.16997	6.23166
CUST_10334_PI425536763	6.13184	7.81118	6.64452	5.71898	6.54262	6.00509	6.34049	6.77634	6.61404	6.38586	6.14826	6.06928	6.72713	6.11555	6.62636	6.44974	6.06433	6.35299	6.20619	6.00748	6.32938	6.08746	5.92779	6.07404	6.01534	6.18153	6.37774	6.21773	6.14596	6.52471
CUST_10335_PI425536763	12.2688	12.2632	12.4888	11.8863	12.2075	11.3491	10.7211	11.1422	10.5257	10.5866	10.9616	10.8072	9.57631	10.3936	10.157	9.82654	10.1389	9.73588	9.65408	10.2405	10.0873	9.96666	10.2286	9.77457	10.2193	10.0734	9.98111	9.85658	10.1545	9.74827
CUST_10336_PI425536763	7.60035	7.0164	7.7601	8.34558	7.7704	8.6219	8.04745	7.81702	8.02379	8.00225	8.39524	8.29629	7.68658	7.80962	8.29324	7.5275	8.5932	8.80536	8.16601	8.17483	8.57943	8.50916	8.51997	8.92082	8.48198	8.57149	8.58049	8.78752	8.07353	8.89457
CUST_10337_PI425536763	1.88522	1.69769	1.82072	1.79472	2.44047	1.90067	1.79131	3.06134	2.26446	2.17455	1.75626	2.25098	1.89307	2.81102	2.55749	2.21152	2.65317	2.75195	2.66197	1.82735	2.24339	2.69231	2.26369	2.79016	2.90514	2.64258	1.8629	1.7895	2.35837	2.61268
CUST_10338_PI425536763	12.4485	12.5537	12.7046	13.1623	12.6993	13.2976	12.8948	12.2592	12.8156	13.0322	13.5511	13.1888	12.5546	12.9594	12.4797	12.2771	13.2071	13.0207	13.245	12.8122	13.5498	13.4102	13.263	13.4633	13.4131	13.5511	13.8472	13.5816	13.1199	13.7036
CUST_10339_PI425536763	4.40125	1.68333	3.95174	4.53986	4.34925	4.43977	4.18383	4.15272	3.99911	3.98279	4.2605	4.54643	4.59815	5.08279	4.20986	3.07551	4.58746	5.20283	4.01419	5.04268	5.74648	5.26598	4.5741	4.80084	4.64125	4.86394	5.26017	5.1072	4.24019	5.05125
CUST_1034_PI425536763	2.445	2.53146	1.72239	3.70614	1.76551	4.7917	4.39454	4.31362	4.66243	4.70988	5.57938	3.99286	3.46918	4.59268	4.247	4.70646	4.80273	4.78079	4.01419	4.32401	4.67822	5.0271	5.55884	4.97581	5.07797	4.05274	5.50043	5.45614	5.21243	5.28769
CUST_10340_PI425536763	8.00528	7.39353	8.53678	8.72734	8.49075	8.96959	8.58969	8.38089	8.27721	8.03776	8.99652	8.74503	8.34332	9.08829	8.61507	8.74152	9.07743	8.49226	9.19108	8.66235	9.2225	8.89917	9.15382	9.36938	9.04938	9.52958	9.35635	9.36286	8.56334	9.48516
CUST_10341_PI425536763	5.27767	4.35107	4.90036	5.03885	4.05835	5.56181	5.07684	5.2934	4.59242	4.44731	5.58971	4.89029	5.30651	5.9854	5.36641	4.26592	5.72391	6.0161	5.82266	5.27531	6.31513	5.68495	5.33256	5.80849	6.08833	5.92831	6.65949	6.19838	5.84759	5.86771
CUST_10342_PI425536763	12.9078	12.6818	12.6875	12.6988	12.8783	13.1426	13.1605	12.7902	13.0257	13.0947	13.0251	13.0919	12.7284	13.1189	12.777	12.7228	13.1148	13.3373	13.135	12.9407	13.4994	13.1902	12.9857	13.3191	13.3685	13.5337	13.6596	13.503	12.7856	13.2787
CUST_10343_PI425536763	8.73079	8.48374	8.76156	8.20722	8.24045	7.81652	7.73583	7.86397	7.21143	7.85103	7.5916	7.58385	7.59969	7.82949	8.48335	6.74358	7.44705	8.39389	7.68359	7.66837	7.69211	7.72007	7.50602	7.58311	7.8133	7.90006	7.85912	7.61508	7.79901	7.19838
CUST_10344_PI425536763	8.51608	9.41052	7.54094	7.98884	8.14617	7.66625	8.34126	9.03501	8.46287	8.20368	8.12005	8.42015	8.44352	7.78299	7.78395	8.03796	7.25203	7.73988	6.66111	7.37489	6.78692	7.11296	7.42615	6.89163	6.90308	7.19774	6.56872	6.7484	7.37863	7.16078
CUST_10345_PI425536763	12.1505	11.874	11.7234	11.2734	11.7092	10.9411	11.0961	12.2338	11.6809	11.5656	11.324	11.6328	11.3997	11.6329	12.4291	11.4696	11.77	12.8771	10.7441	11.6978	9.99986	10.7995	11.4555	10.5025	10.7439	9.99914	9.14711	9.27043	11.5365	9.05407
CUST_10346_PI425536763	7.42549	8.30565	7.79702	6.84503	7.17502	6.67973	7.65204	7.63607	7.55303	7.40747	6.99021	7.27826	8.04027	7.15593	7.5843	7.81157	7.23535	7.0356	6.96702	7.05379	6.67127	6.93619	6.85038	6.92829	6.85259	6.98897	7.13021	6.85492	6.82768	7.00623
CUST_10347_PI425536763	7.73022	7.32173	8.25219	10.2791	8.68558	10.3181	8.41701	7.32623	9.37977	9.42301	11.3466	10.1307	8.52671	8.90969	8.97047	9.36637	10.5743	9.55187	9.54353	8.752	10.8072	9.93134	10.0769	10.9325	9.71579	9.42649	10.5572	10.9787	10.3656	11.0924
CUST_10348_PI425536763	7.51095	7.45851	7.08106	6.92394	7.29811	6.89756	7.13507	7.89388	7.75303	7.23015	7.38767	7.48212	8.06964	8.79474	9.37744	9.19771	8.94202	9.49906	8.37692	9.01925	7.91981	8.63373	8.99724	8.15844	8.25032	7.60797	7.79757	7.26384	8.51176	7.13252
CUST_10349_PI425536763	9.87887	9.87833	9.97457	10.5815	9.94587	10.1927	9.23966	9.32851	9.44356	9.70817	10.04	9.69718	9.35188	9.67929	9.4325	9.54636	9.66103	9.98882	9.58868	9.82267	10.2214	10.0793	9.81079	9.91423	9.81426	10.0734	10.2306	10.0559	9.6523	10.1431
CUST_1035_PI425536763	4.46571	4.41683	4.97323	4.13226	4.97105	4.16037	4.63161	4.08107	4.92817	4.60198	4.37631	4.86451	4.14259	4.29311	4.04532	5.87955	3.93464	5.01076	3.80882	3.28713	4.01503	3.85276	4.02116	4.58573	3.74532	4.10701	3.92794	4.17375	4.04931	4.65361
CUST_10350_PI425536763	7.06464	7.31173	6.56284	6.42816	6.79376	6.3717	5.76376	6.12522	5.70858	5.47652	5.76653	6.01291	5.72255	6.19604	5.96787	6.06956	6.10145	6.95516	6.24161	6.45212	6.46076	6.33261	6.02637	5.78238	5.89411	5.51675	5.99562	6.32411	6.38788	6.2201
CUST_10351_PI425536763	10.2008	10.3392	10.4288	12.4003	10.7358	12.3906	10.937	9.96682	11.2606	11.5012	13.3841	12.2451	10.8734	11.3971	11.0027	11.2075	12.5703	11.92	11.722	11.0538	12.5953	12.134	12.1433	13.0325	11.9721	11.8218	12.9204	13.0707	12.0669	13.1074
CUST_10352_PI425536763	6.00218	6.77956	5.68512	5.45072	5.79925	5.02263	6.09565	6.00775	5.71961	5.54243	5.26971	5.51251	6.25375	5.95205	5.94899	6.04192	5.83291	6.25979	5.6791	6.01897	5.46852	5.79317	5.78804	5.34965	5.53928	5.71064	5.5798	5.66422	6.17453	5.74641
CUST_10353_PI425536763	6.17813	6.44555	6.23808	5.93401	6.5438	6.88573	6.57601	5.78199	6.01646	6.25159	6.69045	6.55388	6.40318	6.36209	6.01358	6.02973	7.04936	6.71894	6.66754	6.35127	6.92416	6.8511	6.85759	7.19705	6.61807	6.49868	7.44451	7.06046	6.32367	7.30429
CUST_10354_PI425536763	6.21638	4.81209	5.5989	6.36188	5.45656	6.0824	6.0285	5.32301	4.88675	4.6497	5.71683	5.64838	4.29604	6.05578	5.20665	4.24938	6.0473	4.72538	5.29361	5.93088	6.36306	6.20563	6.26351	6.03268	6.19117	6.00192	6.41402	6.04578	5.95648	5.42764
CUST_10355_PI425536763	9.73046	9.41052	9.22109	9.6275	9.32547	9.20064	8.60029	8.78007	8.09309	8.02117	8.73698	8.58979	7.56373	8.22151	8.3656	7.09019	8.78878	6.93456	8.03394	9.07143	8.69617	8.77752	8.24913	8.52973	8.42998	8.30172	8.82583	8.49903	8.42938	8.19217
CUST_10356_PI425536763	11.2741	11.1241	10.9145	11.2075	10.9008	11.2467	11.1377	11.1241	11.1715	11.1182	10.817	11.0071	10.9718	11.2988	11.6249	11.1626	11.3574	11.9558	11.1553	11.8723	11.2276	11.6322	11.8526	11.1354	11.3076	11.2127	10.8262	10.9086	11.8811	10.0415
CUST_10357_PI425536763	2.42258	1.7627	2.99772	2.19419	2.23616	1.8823	2.90955	2.94653	3.05775	2.01952	1.70537	2.22628	2.68903	2.60144	2.42379	2.07698	2.5604	2.6725	2.69455	1.83203	2.2688	1.81625	2.23341	2.07805	2.51685	2.09776	2.25719	3.03388	2.07845	1.78554
CUST_10358_PI425536763	10.7869	10.3841	10.7805	10.4742	10.7455	10.471	10.4824	10.4824	10.5425	10.5576	10.2215	10.4598	10.8734	10.5682	10.8387	10.8067	10.927	11.2074	10.8008	10.9115	10.7948	10.8578	10.9813	10.8568	10.8488	10.7314	10.78	10.6822	10.9229	10.4995
CUST_10359_PI425536763	5.33101	5.88576	4.48842	4.74254	4.7187	4.65057	4.88523	4.64253	5.67421	6.17318	4.69734	5.31551	6.14518	5.8433	6.22374	5.79227	5.90145	5.90365	6.38688	6.21397	6.14426	6.16431	5.99685	6.21062	5.44871	5.67893	5.82126	5.64953	5.49945	5.98958
CUST_1036_PI425536763	6.69249	5.54336	5.32689	5.06203	5.47434	5.87643	6.51006	4.23725	3.99911	5.63565	5.6885	5.38505	5.27354	5.33256	4.06672	6.49177	5.71384	6.85192	5.88481	5.24977	6.60174	5.21964	4.92751	6.36851	4.7637	5.78225	6.5804	6.39686	4.5029	4.96494
CUST_10360_PI425536763	13.6952	14.1646	13.3619	13.2012	13.5156	13.565	13.5593	13.8225	14.0796	13.9049	13.3841	13.6307	14.3772	14.1015	14.6283	14.366	14.2944	14.3164	14.0763	14.5776	13.9845	14.3307	14.3419	14.2185	13.9668	13.9397	13.6029	13.7085	14.1957	13.8464
CUST_10361_PI425536763	11.0683	11.2664	10.8422	10.7723	11.1695	10.7315	10.2205	10.3533	10.8402	10.819	10.1341	10.5173	11.0715	10.2701	10.9087	11.0481	10.8149	11.0075	10.6678	10.8915	10.7552	10.8635	10.7436	10.9671	10.4593	10.0164	10.4823	10.5962	11.0088	10.7563
CUST_10362_PI425536763	6.915	6.10158	6.8442	6.67876	7.05999	6.81483	6.82039	6.87045	7.18665	6.73321	7.32736	6.91766	7.31557	6.41507	6.89514	7.29375	6.77327	6.85062	6.74038	6.85068	7.32406	6.90711	6.91763	7.15053	6.65147	6.86189	7.52432	7.36243	7.08925	7.37718
CUST_10363_PI425536763	7.31173	8.57149	7.42508	6.51684	7.24358	6.80329	7.17945	7.36697	7.04232	7.18169	6.36211	6.63739	7.11546	6.92237	7.39958	7.3223	6.58721	6.77932	7.03779	6.99951	6.40027	6.39013	6.61257	6.74378	6.75103	6.99527	6.44469	6.14706	6.79023	6.47632
CUST_10364_PI425536763	5.16366	4.86614	4.08605	4.92349	4.79406	4.70251	4.71042	6.6815	4.88675	4.94459	5.33906	5.22738	3.86573	2.66301	2.47425	3.14884	3.97143	4.52058	2.60751	2.53309	2.82699	2.70562	4.07843	3.56625	3.25099	2.9018	2.79583	2.98661	2.80766	3.95437
CUST_10365_PI425536763	10.8261	10.2871	10.185	9.93415	10.3483	9.83724	10.1772	10.8318	10.1477	9.67876	9.58148	10.0475	9.69831	10.1602	9.70985	8.97248	9.4444	10.6822	9.27307	9.67367	9.4651	9.35288	9.52675	9.28893	9.62365	9.7609	9.47307	9.21741	9.29527	9.11851
CUST_10366_PI425536763	11.9232	12.3192	11.7371	11.5842	11.9445	12.0716	11.6313	11.7776	12.2121	11.9403	11.7785	11.725	12.197	12.2442	12.5622	12.1131	12.2829	12.2548	12.1552	12.2952	12.1882	12.0076	12.0084	12.454	12.1614	12.0131	12.1595	12.4516	12.2469	12.2141
CUST_10367_PI425536763	8.2269	8.30565	8.30716	7.58993	8.58512	8.01572	8.39377	8.60882	8.44008	8.83018	8.05558	8.25795	7.97017	7.52335	8.15407	8.63129	7.6301	8.1966	7.17708	7.4774	7.37946	7.29913	7.20033	7.32205	7.23656	7.18959	6.87613	6.92642	7.65402	7.04601
CUST_10368_PI425536763	5.58146	6.17877	5.90705	5.55671	5.3817	5.92513	5.5537	5.57631	5.64909	5.66951	6.01646	5.36435	5.4035	5.29507	5.15424	5.03347	5.67185	5.03443	5.73336	5.74604	5.88927	5.73282	5.43733	5.8022	5.56061	6.13272	6.21676	6.07469	5.06407	5.987
CUST_10369_PI425536763	4.62923	5.0775	3.85662	4.7321	4.21198	4.45592	4.74272	2.57944	3.38762	2.64444	3.87211	3.63863	2.85696	3.7563	3.26149	3.8701	4.89823	5.3029	8.76846	3.9393	5.37111	5.23804	4.41396	4.78876	4.79963	4.88162	5.37791	4.69688	4.15397	4.26859
CUST_1037_PI425536763	1.82022	2.16098	1.79709	2.27846	2.26565	1.79605	1.75688	1.79506	1.9977	2.66537	1.80052	1.88244	2.837	1.99436	2.40268	1.74223	1.81193	2.63447	2.06397	1.73439	1.8616	2.11728	1.84214	2.38714	1.79027	1.80069	2.3504	1.7895	1.9138	1.76751
CUST_10370_PI425536763	12.6766	13.1961	12.9344	13.0734	12.7628	12.8072	12.4683	12.2309	12.3293	12.4433	12.5601	12.5735	11.928	12.2812	12.2064	12.2338	12.2726	12.1009	12.2594	12.217	12.3418	12.3852	12.4041	12.4501	12.4315	12.4588	12.2989	12.403	12.08	12.3122
CUST_10371_PI425536763	5.51505	4.75359	5.05612	4.70393	4.78378	4.94192	4.4634	4.55204	4.85706	4.37155	4.39086	4.34925	3.66264	3.77481	3.78808	4.05451	3.29819	4.43992	3.15556	3.02641	4.02548	3.67867	3.79258	3.02835	3.31031	2.82749	4.64021	3.66164	3.72055	3.65057
CUST_10372_PI425536763	7.38959	7.74471	7.52148	6.79443	7.56262	7.28383	7.70581	7.77948	7.88491	7.76118	7.22303	7.49824	7.63106	7.25962	7.73681	7.35034	7.30247	7.57881	7.12437	7.34131	7.08118	7.19774	6.92642	7.20687	6.96794	6.90067	6.95516	6.9731	7.04601	7.04601
CUST_10373_PI425536763	10.1185	9.14889	10.1171	10.405	9.77943	10.0556	10.1316	9.91132	9.71763	9.83603	9.65272	9.89349	9.71338	10.0778	9.93539	9.55283	9.97348	6.40717	9.98892	10.0684	10.1965	10.254	10.019	10.1435	10.3582	10.3608	10.3729	10.337	9.76539	10.0929
CUST_10374_PI425536763	4.96751	5.70179	5.90705	5.54576	5.69856	6.4407	6.08739	4.85084	5.23397	6.20873	6.98074	5.32734	5.7731	5.54796	5.3216	5.68885	6.78251	4.46571	6.11315	5.83465	6.63527	6.36558	5.92478	6.83738	5.74427	5.60175	6.9348	6.59126	5.87469	6.70278
CUST_10375_PI425536763	4.65321	4.54724	3.75467	4.73491	3.84819	4.87154	5.02157	4.55204	4.54724	4.7883	4.96437	4.92494	4.70043	5.06203	4.11965	4.51171	4.84886	5.45225	5.56271	5.30222	5.7826	5.06848	5.35193	5.04709	4.84144	5.23389	6.01974	5.9187	6.3421	5.30179
CUST_10376_PI425536763	12.112	12.301	12.1039	11.2392	12.1563	11.5448	11.6206	12.4131	11.9457	12.1668	11.4442	11.9815	10.7082	10.8199	11.3196	10.8376	10.6651	11.1798	9.75156	9.3218	9.73821	9.62956	10.2746	9.39661	9.25953	8.94128	9.35961	8.76417	11.0165	8.86868
CUST_10377_PI425536763	10.3099	10.3108	10.3708	9.83576	10.2034	9.74973	10.0948	10.3379	10.1358	10.408	9.85221	9.93184	10.8208	10.0143	10.4604	11.1015	9.73984	10.2306	10.17	10.2657	9.84681	9.98042	9.75071	10.0688	9.9835	9.81275	10.0372	9.94085	10.0709	10.2202
CUST_10378_PI425536763	8.98367	9.81345	8.76156	8.43373	8.75225	8.43577	8.46151	9.00353	9.55325	8.93022	8.22093	9.01498	8.86153	7.46017	7.65524	7.89877	7.32623	7.99187	7.13822	7.6992	7.32406	7.24234	7.31118	7.68422	7.44164	7.37302	7.6564	7.78286	7.29304	8.91997
CUST_10379_PI425536763	16.9632	16.9476	16.9908	17.237	16.9515	17.0966	16.847	17.0339	16.9863	16.9886	17.1199	17.0926	17.0174	16.9006	17.0733	17.1351	16.9814	17.1501	16.6528	16.7769	16.5524	16.8847	16.7672	16.7939	16.6064	16.6528	16.6288	16.6809	16.72	16.7636
CUST_1038_PI425536763	6.77022	8.63158	6.98031	8.48751	7.37166	8.16753	8.37208	7.27143	8.01406	7.84569	8.48321	8.09788	8.0937	8.6506	7.64363	8.6556	8.05856	8.65296	8.88351	8.39472	9.28314	8.76367	8.6854	8.64653	8.91248	9.02404	9.21558	9.46715	8.80185	9.7202
CUST_10380_PI425536763	7.21419	6.8152	7.61891	8.45138	8.49075	7.58645	5.65096	6.32531	6.5724	6.88662	7.84469	6.39615	5.33817	6.39215	7.47299	9.33186	7.03262	6.8178	5.82552	6.44562	5.70896	6.43314	7.12615	6.08501	5.97749	5.51675	5.2509	5.60942	8.24554	5.69856
CUST_10381_PI425536763	6.51659	6.45694	7.06552	5.38127	5.3458	4.16037	5.42282	6.45676	5.32588	4.89926	4.28284	4.59887	5.19643	4.26859	6.27302	1.77022	4.5652	4.15143	4.65375	5.16247	3.06311	4.03205	3.62313	4.04202	5.54243	5.85294	3.96268	4.18072	4.52861	4.80619
CUST_10382_PI425536763	7.07717	7.57387	6.73062	6.72318	6.79376	6.1608	6.69105	6.91334	6.89968	7.22234	6.09025	6.77022	6.48379	6.17519	5.90357	6.52471	5.84479	7.07433	6.14801	6.23438	5.92544	6.00471	5.71981	5.77659	6.11555	6.2967	5.75471	5.87991	5.73832	5.55113
CUST_10383_PI425536763	4.7863	4.35107	4.71883	4.56383	5.09243	4.42586	4.353	7.14736	4.40262	4.01357	4.35605	4.06116	2.44503	2.64333	2.45729	2.12388	3.51625	4.35642	2.60751	2.22395	2.16951	2.75781	2.18196	2.45945	2.73729	2.82749	1.855	2.99753	3.43119	1.92624
CUST_10384_PI425536763	4.82186	4.17504	4.68345	4.92082	4.92247	4.67581	4.96437	5.21129	4.5029	4.09225	4.68993	4.76716	4.78223	5.81774	4.79005	5.23044	4.40687	5.55866	4.58938	5.13297	4.25278	4.67251	4.45819	4.75594	5.39607	4.83719	5.19606	5.34384	4.91671	5.67396
CUST_10385_PI425536763	3.38039	2.83569	3.66802	2.74929	1.78554	3.40164	1.90634	4.59231	1.7698	4.52236	3.45206	2.34693	2.52174	1.76712	1.77463	3.89294	2.29539	4.18859	3.47731	2.78282	1.77463	1.76925	4.33114	1.77438	1.69176	1.90958	1.8102	2.9757	3.23272	1.855
CUST_10386_PI425536763	7.48449	10.1545	7.52148	7.85067	7.31118	7.33385	8.14988	8.76149	9.55325	8.75705	6.69045	8.59799	10.5025	7.11543	8.10203	7.43353	7.26853	7.06127	7.58329	7.83102	8.07304	7.89424	6.03418	8.84209	6.36821	6.2102	9.29588	9.00533	6.38958	10.7225
CUST_10387_PI425536763	10.8763	10.8332	11.0464	10.7288	11.0838	10.7315	10.4514	10.6817	10.4732	10.4366	10.2735	10.6397	9.91179	9.99972	10.0152	9.689	10.17	10.9244	9.87016	10.1978	10.1788	10.1446	10.2336	10.2775	10.1059	10.3528	10.3259	9.98431	10.2155	9.72147
CUST_10388_PI425536763	11.136	8.8502	11.1744	10.1244	11.2992	10.2298	10.7443	11.4182	11.3854	11.2568	10.2403	10.8863	11.9325	10.9097	11.6047	11.2988	10.7962	9.69729	11.0055	10.9375	10.3637	10.5953	10.5377	10.513	10.2193	9.96072	9.99052	9.80266	10.7126	10.1316
CUST_10389_PI425536763	3.921	2.08836	2.97349	3.27125	3.94279	4.53006	5.32894	3.95357	3.97982	4.37631	4.3383	4.68066	3.96283	5.4033	4.90671	6.11402	4.8809	5.6134	5.12238	4.99895	4.93251	4.79649	5.66312	4.86046	4.34584	4.47426	5.02811	5.66928	4.56486	5.13214
CUST_1039_PI425536763	10.4686	10.3188	10.3661	10.6112	10.3049	10.471	9.58348	9.63601	9.59417	9.67876	10.0076	10.2336	9.28586	10.3463	9.52697	9.09781	10.0522	10.3687	10.263	10.0688	10.9048	10.4288	10.0939	10.5737	10.4662	10.768	11.0531	10.7379	9.88028	10.5198
CUST_10390_PI425536763	1.5779	4.07276	2.01343	1.5677	1.61041	3.17125	1.56079	2.75838	1.58568	1.58701	2.65698	1.5701	1.58347	1.60198	1.60939	1.58757	1.58712	1.86389	1.60608	1.57061	1.59852	1.56957	2.13675	1.57935	2.53593	2.20107	1.56668	1.9277	1.76814	1.57935
CUST_10391_PI425536763	7.10049	7.18852	6.83385	6.88378	6.67736	6.82672	6.96702	7.21472	7.14725	6.58985	6.85481	6.91766	7.07078	6.81719	7.48435	7.11302	7.0405	7.95221	6.71038	7.18762	6.71175	7.14992	7.02792	6.80386	7.02223	6.72395	6.7382	6.52471	6.82768	6.63438
CUST_10392_PI425536763	3.61467	5.06259	3.22794	2.81924	3.95336	2.97637	4.28349	3.01098	1.79824	2.56414	2.93769	2.88412	1.68863	1.74996	1.73896	1.69571	2.9984	3.16814	1.77383	2.86174	3.47558	3.1481	1.85487	1.70938	2.86881	2.48674	2.66233	2.74013	1.70084	3.93963
CUST_10393_PI425536763	8.89215	9.24442	9.01531	8.3256	8.80261	8.47242	8.50973	9.14006	8.87129	8.76312	8.26595	8.64178	9.64304	8.82926	9.36133	9.57704	8.66224	9.26867	9.07878	8.87129	8.54205	8.67903	8.65345	8.88786	8.69371	8.68527	8.65584	8.56449	8.57733	8.7763
CUST_10394_PI425536763	7.90368	7.28551	7.31391	7.46232	7.24358	7.41089	6.93512	7.56506	7.30138	6.91599	6.86254	7.31788	6.82427	6.39863	6.93398	7.08385	6.71827	7.84628	5.28851	6.46447	5.02964	5.93229	6.18119	5.53514	6.18598	6.09534	5.59542	5.87764	6.6041	5.63168
CUST_10395_PI425536763	7.01875	8.06061	7.21478	7.05013	7.41171	7.26495	7.08248	8.02725	8.02379	7.69328	6.74231	7.21966	9.83489	8.75443	9.27025	9.30354	9.13196	9.19907	9.33609	9.21931	8.96788	9.20771	8.90411	9.27339	8.66589	8.43545	8.53322	8.49005	8.7235	9.07723
CUST_10396_PI425536763	6.51092	5.04882	5.86708	5.85102	5.88867	5.88973	5.19309	4.80001	4.79078	5.75442	5.37146	5.24529	4.51225	5.41643	4.97472	4.26592	5.37305	6.18282	5.3173	5.35057	5.79845	5.56918	5.4819	5.07088	5.65266	5.77991	5.95691	5.532	5.32026	2.35386
CUST_10397_PI425536763	14.5487	14.2409	14.5007	14.1821	14.2899	13.8177	14.0661	14.3587	13.6394	13.6128	13.7106	13.7649	13.5593	13.741	13.7997	13.5361	13.5183	13.7572	13.1601	13.4715	13.2482	13.2988	13.4251	13.1248	13.6734	13.5667	13.226	13.1565	13.2867	12.9411
CUST_10398_PI425536763	3.2791	4.63619	4.36157	4.40986	4.53854	4.69104	3.95573	3.37211	3.7293	4.5885	5.12548	5.11178	4.59002	6.1859	4.45479	6.65271	4.78191	5.05026	4.80001	4.48969	5.2413	4.74468	5.15076	4.60574	4.97605	5.19251	5.08483	5.64491	5.47421	5.76354
CUST_10399_PI425536763	11.1644	11.0832	11.2717	11.1254	11.2923	10.8317	10.6334	10.6307	10.8044	10.618	10.8708	10.8366	10.5717	10.8117	10.4542	10.3516	10.5966	10.9851	10.7155	10.6883	10.8844	10.8194	10.6535	10.8387	11.0481	11.0909	10.8205	10.8439	10.6369	10.6495
CUST_104_PI425536763	7.27774	7.04574	7.57024	6.93793	7.84278	6.81483	6.36705	6.51434	6.79667	6.18123	6.43673	6.51414	4.74989	4.54685	4.90671	4.14266	4.41886	5.17575	4.46615	4.66601	4.63528	4.62313	4.14154	4.90865	4.82951	3.84041	4.75848	4.90316	3.69389	2.33502
CUST_104_PI425708691	11.9593	12.0802	11.9102	11.1296	12.3172	11.2631	11.3315	11.8788	11.7254	11.6915	10.9097	11.2643	11.226	10.9618	11.5499	11.2253	11.1626	11.7916	10.7062	11.1895	10.2214	10.539	11.0736	10.4824	10.9851	10.5514	9.97095	10.2258	11.8811	10.0663
CUST_1040_PI425536763	1.78486	1.72234	1.78494	1.84968	2.17113	2.06202	1.80052	2.4589	2.59519	3.4592	1.78354	1.82072	1.82893	2.51616	2.42379	2.26279	1.88462	1.86389	2.32654	1.83624	2.28102	2.09762	2.1041	2.13514	1.82912	1.74939	1.8929	1.7895	1.93208	2.47473
CUST_10400_PI425536763	6.0392	6.01911	5.38067	5.2908	6.14655	5.26468	5.93906	5.39945	4.95342	4.39097	5.09253	5.14808	5.39782	5.01173	4.56964	5.00699	4.47519	5.05026	4.07653	4.84833	4.49488	3.72731	4.18327	4.33173	4.7135	4.2877	4.14242	5.04982	4.84942	3.71067
CUST_10401_PI425536763	5.73794	5.30732	5.58598	5.34384	5.36976	5.37204	5.48448	5.47007	4.52538	5.33137	4.51486	5.03255	5.31164	5.44686	5.49355	4.9692	5.24529	6.02665	5.28851	5.34209	5.46649	5.06292	4.93283	5.13246	4.9954	5.17131	5.3104	4.60063	5.17038	4.89618
CUST_10402_PI425536763	5.56687	4.99671	6.30168	5.12228	4.9357	4.83378	5.06533	4.78984	3.88969	4.67453	5.18369	4.45251	4.11081	3.21868	4.37646	1.78738	2.97557	4.76672	3.58041	4.20616	2.8398	3.6161	2.60925	4.35391	5.1534	4.53498	4.01357	3.15063	3.57745	5.22052
CUST_10403_PI425536763	5.22344	7.39412	3.8862	4.48941	4.44257	4.08306	4.63161	4.44772	4.4817	4.73524	4.26893	5.05472	4.75823	5.13809	4.73997	4.74856	4.10994	5.23497	5.19533	5.43371	4.68345	4.64125	4.25191	4.80741	5.1901	4.34751	4.52395	5.16401	5.47421	5.59237
CUST_10404_PI425536763	5.6	5.44906	6.1542	5.75889	4.95263	5.55532	5.94166	5.73858	4.4817	5.02383	5.99078	5.42314	5.86028	5.66205	5.35057	5.26614	5.44958	5.82757	7.32144	5.97435	5.64409	5.69971	5.6242	5.82176	6.02862	6.25375	5.91541	5.94785	5.50305	5.85536
CUST_10405_PI425536763	8.01236	7.57387	7.43622	7.41714	7.64363	7.41089	7.23653	6.88416	6.88886	6.76729	6.30056	7.03737	6.73004	6.54317	6.50038	5.64167	6.76242	7.15731	6.35973	6.52313	6.62375	6.71819	6.56242	6.71468	6.75103	6.77386	6.75825	6.5647	6.18474	6.37173
CUST_10406_PI425536763	10.5449	6.81032	10.6177	11.1984	10.8204	11.4122	11.0227	10.6553	10.8534	11.0806	11.2126	11.1843	10.6662	11.1408	10.8635	10.9153	11.2631	6.71063	11.335	10.9375	11.5942	11.2842	11.4585	11.4581	11.5482	11.8483	11.7277	11.5375	11.2162	11.3962
CUST_10407_PI425536763	3.85895	4.23575	2.83327	3.33729	4.07653	3.44083	3.14636	2.94502	3.87796	3.94808	3.15107	2.59015	2.91617	3.87073	1.74906	1.74815	3.11822	3.84323	3.56886	2.35201	3.74009	4.22632	2.43562	4.39433	3.67012	5.18583	3.39068	3.93421	2.39262	3.57836
CUST_10408_PI425536763	4.37026	4.31152	2.83078	3.44577	4.11104	3.92655	4.00805	4.11028	4.05135	3.81773	3.20277	4.05274	4.62195	4.46152	1.80835	4.30512	3.64973	5.04042	3.81457	4.75527	4.54129	3.65132	4.6531	4.43362	4.48668	3.65963	4.45992	3.83363	3.82685	3.57836
CUST_10409_PI425536763	9.689	10.5682	9.92127	9.99341	9.37569	10.0556	10.1674	9.28937	9.93792	9.74943	10.0076	10.0014	9.98163	10.4293	9.35704	9.47521	9.94732	9.60188	10.3316	10.1859	10.5265	10.3388	10.2872	10.4279	10.6178	10.8043	10.756	10.5287	10.0115	10.1316
CUST_1041_PI425536763	7.00442	6.56878	6.54354	10.1148	6.33999	10.3719	9.70269	7.42415	8.60865	8.90494	9.78447	9.88932	8.08677	10.0656	8.1723	7.44578	9.65939	9.37966	9.72562	9.73888	11.0093	10.515	9.93952	10.5936	10.0761	10.2445	10.8634	10.6679	9.38893	10.2561
CUST_10410_PI425536763	12.467	12.0089	12.4754	12.6416	12.613	12.6283	12.4912	12.4981	12.5433	12.4621	12.7665	12.7381	12.1454	12.4179	12.374	12.4627	12.5038	12.9228	12.329	12.2238	12.3576	12.3655	12.5202	12.3373	12.4177	12.5536	12.3982	12.5389	12.3724	12.1627
CUST_10411_PI425536763	7.50184	7.32173	7.29136	7.25135	7.21041	7.6223	7.90436	7.19365	7.08914	7.45034	7.49766	7.62734	7.302	7.65751	7.38802	7.33545	7.68376	8.08696	7.6936	7.53132	7.67157	7.7544	7.92696	7.95888	8.01335	8.02379	7.77236	7.82118	8.02529	7.76091
CUST_10412_PI425536763	3.70034	2.17775	4.26393	5.33409	4.17168	5.84661	5.28732	3.81194	4.22548	4.10489	5.0742	5.10303	4.93999	5.98118	3.98319	4.29477	6.24325	5.96136	6.36345	6.08206	6.34482	6.26928	6.25055	5.98037	6.27934	6.22381	6.92519	6.57812	5.58067	5.84632
CUST_10413_PI425536763	4.07532	2.23224	3.54812	3.99141	3.88245	3.94694	2.4165	1.96941	3.39443	3.49207	3.85477	2.92915	3.99286	4.75544	4.3341	3.7271	4.94339	5.13261	5.07973	4.32401	5.16588	4.91522	5.15688	4.61075	4.75143	4.49998	5.38395	4.40687	4.67732	4.65836
CUST_10414_PI425536763	6.67129	8.32539	10.6052	7.04476	8.43588	7.64601	6.08297	6.54971	8.03783	7.97966	8.81908	7.61797	6.89443	6.72987	8.10995	9.61404	7.98644	8.44626	7.18888	7.12229	8.08206	7.81408	8.10634	8.64198	6.70706	6.81211	7.74165	7.97086	8.41701	8.96614
CUST_10415_PI425536763	4.74871	5.61424	5.07173	5.19927	4.90141	4.89096	4.86835	5.19228	4.23363	4.95216	5.5556	5.25309	4.44619	4.72352	4.07898	5.1324	5.02778	5.00529	4.60517	4.42657	5.01448	4.33867	5.29361	5.07973	4.83734	5.4834	5.42631	5.24767	5.32513	5.31273
CUST_10416_PI425536763	4.22712	6.34494	4.97879	3.08168	4.29799	3.6666	2.70553	2.68868	1.57085	4.00149	4.06637	2.55298	1.95379	3.13501	2.01267	4.59135	3.04019	1.86389	3.34042	2.27372	2.60394	1.56206	5.34179	1.56199	4.0795	4.82886	1.56093	1.9053	4.95263	1.56996
CUST_10417_PI425536763	7.94691	7.57387	8.33247	8.37028	7.4017	8.3592	7.97029	7.28136	6.8594	7.05999	7.6788	7.44164	6.75627	7.75458	6.69947	5.9657	8.06299	8.04027	7.98731	7.83102	8.28751	8.26159	7.97287	7.88944	8.30716	8.51189	8.37882	8.19526	7.73143	7.74709
CUST_10418_PI425536763	7.47538	6.3119	7.04983	6.27144	6.62333	5.83046	6.0713	6.46501	4.87537	5.47421	5.38537	5.55278	5.89048	5.49249	5.86289	4.96259	5.3318	6.83755	5.19533	5.86967	4.75594	5.34896	5.40724	4.23217	5.10625	5.08857	4.6863	4.07512	5.64691	4.15247
CUST_10419_PI425536763	5.1941	4.43578	5.62936	4.57792	4.97605	4.6202	4.54997	6.00275	5.77651	5.30723	5.23583	5.35636	7.11823	7.25109	7.74787	7.17602	7.3532	8.63122	7.05035	7.75486	6.69105	6.96626	7.71331	6.46347	6.82485	6.11013	5.81948	5.85814	7.68412	5.94253
CUST_1042_PI425536763	2.03414	2.1017	1.8848	2.22056	2.75442	1.95711	2.10396	2.15885	2.38975	2.35571	1.95937	1.9359	2.66939	2.51616	2.84481	2.49788	1.84661	3.05199	5.86512	2.75755	2.79201	2.38203	2.19393	2.18753	1.99598	1.60089	2.45912	1.8429	2.35837	2.26935
CUST_10420_PI425536763	9.77385	9.80269	9.65272	10.9796	9.48691	11.3833	11.2402	10.6921	11.0575	11.5842	11.2984	11.0071	11.2824	11.2687	10.8387	10.6725	11.3123	11.2757	11.4679	11.4375	12.1094	11.729	10.9691	11.9348	11.6803	11.8744	12.2942	12.1364	10.8657	11.969
CUST_10421_PI425536763	11.8544	8.59964	11.8788	12.0417	11.6669	11.7988	11.568	11.7725	11.5659	11.3931	11.8304	11.6854	11.8198	11.7686	11.8437	11.8642	11.5523	4.08182	12.0099	12.0177	11.9481	11.9405	11.7025	11.8154	12.0832	12.0556	11.9755	12.0846	11.5814	11.8344
CUST_10422_PI425536763	5.76862	4.72638	4.16892	4.06774	3.59103	4.35283	4.09225	3.21993	3.62716	4.10489	4.3674	4.09896	5.16066	4.40986	3.49686	4.44235	4.10994	5.27323	4.63369	4.90112	2.70083	4.55582	4.16372	4.31463	4.65755	4.43472	5.09777	4.8221	4.69104	4.23351
CUST_10423_PI425536763	9.56015	9.26414	9.03698	10.0003	9.57589	10.4915	10.3239	9.58348	10.1061	10.7912	10.7062	10.2195	10.3969	10.6254	10.0535	10.3149	10.6326	10.4689	11.0401	10.7316	11.5339	11.0525	10.952	11.3385	11.1631	11.0372	11.4631	11.441	10.7767	11.4679
CUST_10424_PI425536763	6.51092	7.60156	7.4027	6.71486	7.64363	6.34171	7.02015	7.26094	7.46433	7.67228	6.82034	6.94254	8.31522	6.82739	7.80247	7.95274	7.13534	6.9692	7.58329	7.2522	7.31118	7.29136	7.01209	7.12099	6.42255	6.64101	7.32024	7.0784	6.90193	7.78844
CUST_10425_PI425536763	5.03762	3.90243	4.78448	5.01063	4.75687	4.7751	5.11122	5.15965	4.8082	4.54597	4.54697	5.78011	5.63281	5.17632	5.26955	4.83106	4.83697	4.02575	5.38458	5.28479	5.28337	5.28051	5.11064	4.88469	5.07797	4.99988	5.2509	5.18542	5.07845	4.75916
CUST_10426_PI425536763	6.15029	5.47652	6.26068	6.92394	6.01358	6.67973	5.98807	5.39555	5.1905	5.34209	6.14826	5.9682	5.16066	6.26036	5.81969	5.52205	6.71827	6.92237	6.2967	6.6575	7.24628	6.86233	6.39353	6.68802	6.61807	6.69632	7.14725	6.68036	6.0161	6.32742
CUST_10427_PI425536763	5.10138	5.21243	4.90036	4.42817	4.76637	3.95629	5.14057	4.20631	3.22794	4.45189	4.39086	4.41737	4.8188	4.16656	4.90001	4.32554	5.04701	5.04042	5.41058	4.6526	4.83324	4.88523	3.29001	4.72015	4.86506	6.25375	5.19294	4.85879	4.5029	4.15247
CUST_10428_PI425536763	7.25893	7.23015	7.59228	7.31118	7.66085	7.12229	7.62794	6.7909	7.18665	7.04185	7.0606	7.75565	7.19861	7.59076	7.49513	7.31066	7.13534	8.24132	6.86847	6.66341	7.33258	7.35342	8.02735	6.86468	7.32024	7.06858	7.36931	7.35485	7.49039	7.28598
CUST_10429_PI425536763	2.37818	4.19686	2.68621	4.45726	1.6153	3.32571	1.8848	1.57955	2.81559	3.96268	3.15107	2.91496	2.646	1.56496	1.58255	1.56878	2.53146	1.86389	1.56456	1.56609	2.38561	1.58279	3.16472	1.5662	2.31392	2.57588	2.27823	3.315	1.57439	1.58882
CUST_1043_PI425536763	1.57202	8.56275	1.57892	3.12474	1.59448	3.72236	3.67686	1.56668	2.73614	3.361	3.73142	3.60137	1.71379	3.84153	1.59497	1.58757	4.50417	1.86389	4.20016	2.82678	5.23152	4.72139	3.7762	4.70976	4.83734	4.89759	5.03924	4.89434	3.92318	4.81125
CUST_10430_PI425536763	5.17448	5.23103	4.02454	4.98593	4.33796	5.13679	4.40285	3.92655	4.53189	4.17375	4.7573	4.47417	3.32822	3.97964	3.29303	3.8821	4.05731	4.05807	4.08605	4.19766	4.12011	3.71825	4.10009	4.68494	4.51844	4.14006	4.44731	4.43933	3.70728	4.19849
CUST_10431_PI425536763	6.72804	5.6741	6.62521	6.02874	6.02834	6.01937	5.81969	5.81412	5.30242	5.74497	5.62936	5.89921	6.909	7.0042	7.34035	6.30989	6.95804	8.21488	6.99402	7.34131	6.82268	7.07657	7.31118	6.44815	7.11006	6.71434	6.48553	6.20626	7.62477	5.05933
CUST_10432_PI425536763	5.51505	4.19686	4.60694	4.77814	4.18816	4.764	3.91025	2.98333	3.02857	3.73548	3.86031	4.54643	3.92794	4.06672	4.32422	3.1565	4.03449	1.86389	5.56271	4.47259	4.86584	4.43163	4.3578	4.5313	4.84425	4.53962	4.98899	4.56131	3.70728	3.57836
CUST_10433_PI425536763	3.50137	5.146	3.86891	3.15296	3.36925	4.07328	4.99317	4.559	4.87537	4.04228	3.95336	4.45251	5.51051	5.03762	4.51844	3.85662	4.74842	5.18109	4.15708	4.27955	3.315	4.59802	3.98922	4.04202	4.2728	3.92104	3.41941	4.28328	3.74641	3.98845
CUST_10434_PI425536763	5.54933	5.65517	5.63281	5.04298	5.52717	5.24009	5.70915	5.47326	5.61801	5.05405	4.56686	5.13096	5.28819	4.83734	4.98069	4.87996	4.52212	5.09546	4.37929	5.22469	4.64021	4.68477	4.31402	5.02672	5.19702	5.34022	4.54744	4.8401	4.73031	4.6805
CUST_10435_PI425536763	4.41875	5.84499	5.03228	5.00677	4.38133	5.14005	5.20156	4.61056	4.29917	4.73853	5.08971	4.98211	4.74989	5.03762	4.98069	4.67907	5.10768	1.86389	4.93546	5.03255	5.61524	4.95684	5.07173	5.49355	5.25711	5.31456	5.34415	5.45897	5.18478	5.13214
CUST_10436_PI425536763	13.7404	13.3947	13.6924	13.3209	13.8514	13.3773	13.4138	13.9814	13.9423	13.9216	13.775	13.7723	13.9924	13.5836	14.2062	14.5752	13.6737	14.0969	13.5692	13.7805	12.9775	13.6042	13.7165	13.4217	13.4579	13.0377	12.8849	13.2196	14.2296	13.5028
CUST_10437_PI425536763	10.7551	10.4155	10.2836	10.1148	10.0584	9.71501	9.50545	9.95917	9.42334	9.47429	9.1666	9.42447	9.31012	9.38363	9.37744	9.15732	8.9942	9.98439	8.80472	9.53994	9.01594	9.2454	9.1668	8.95059	9.04718	9.00125	8.88237	8.77177	9.10222	8.50973
CUST_10438_PI425536763	9.75227	11.9112	9.75209	11.1669	9.96913	11.4684	11.1218	9.73588	10.4638	11.0016	11.6401	11.3105	10.4638	11.3231	10.1092	10.3407	11.2631	11.3123	11.7261	11.4375	11.9514	11.7966	11.5785	11.7282	11.83	12.1276	12.0417	12.0053	11.2754	11.8062
CUST_10439_PI425536763	7.2387	7.23817	7.26533	6.33815	6.57752	5.91642	7.67205	6.89866	5.92544	7.27744	6.48511	6.07167	7.21467	6.69013	6.28107	7.2424	5.70926	7.0356	6.73947	6.47089	6.27628	6.10372	6.02052	6.13493	6.65147	6.94641	15.4407	6.10072	6.37827	5.22414
CUST_1044_PI425536763	10.6472	10.5897	10.5672	10.5654	10.7455	10.8454	11.0508	10.6195	10.9118	11.0929	11.0548	10.7897	10.7653	10.9271	10.6562	10.9068	11.0566	11.1852	11.1773	10.9215	11.3572	11.0301	11.3327	11.0816	11.192	11.0477	11.2614	11.2699	11.9445	11.1377
CUST_10440_PI425536763	7.88904	7.57387	7.93521	7.95359	7.42213	7.63041	7.85804	7.32623	7.6076	7.52935	7.87763	7.75565	7.60973	7.72168	7.52994	7.87377	7.73799	8.07848	7.90502	7.75486	8.1122	7.87851	8.12494	7.95888	7.99827	7.86612	8.40639	8.21059	7.63223	8.50511
CUST_10441_PI425536763	12.7716	13.8464	13.0434	11.892	12.9653	12.1373	12.9416	13.062	13.2812	13.1563	12.2184	12.6317	13.7504	12.4602	12.9783	13.0519	12.466	11.4593	13.0046	12.3604	12.4167	12.1723	11.9054	12.7103	12.3429	12.5366	12.3205	12.397	12.4041	12.7343
CUST_10442_PI425536763	10.4964	10.8874	10.4495	10.2405	10.1992	9.94039	9.8304	10.1567	10.13	9.98717	9.95822	10.0701	10.2069	10.1332	10.401	10.0263	10.2422	10.3887	9.88309	10.1109	9.73821	9.95313	10.2102	9.92896	9.90475	9.77026	9.6753	9.8453	10.0341	9.61417
CUST_10443_PI425536763	5.59602	6.11549	5.25716	5.1008	5.77157	5.06021	6.0223	5.65315	5.59918	5.65004	5.17019	5.56963	5.88378	5.27331	5.6	5.61567	4.83983	4.43992	5.45366	5.07675	5.08534	5.25333	5.16042	5.2192	5.16991	5.17729	5.1314	4.96056	5.00514	5.08238
CUST_10444_PI425536763	4.55906	4.59828	4.04238	3.18356	3.88245	4.44731	3.9637	3.66789	3.2656	4.1209	4.5274	4.22397	1.77326	4.09479	4.15682	3.89294	4.02225	3.56085	1.72879	3.50164	4.05618	3.71825	3.90131	3.94279	3.9353	4.38079	4.43003	4.4191	4.13362	3.63923
CUST_10445_PI425536763	9.03041	8.98321	8.8947	8.92501	9.33437	9.00267	8.33845	8.85778	9.37611	9.30054	9.65272	9.18933	9.07399	8.80303	9.4033	10.1431	9.48728	9.88299	9.00113	8.86314	9.69279	9.34721	9.24577	9.7934	8.81553	8.96839	9.44655	9.40522	9.35288	9.67788
CUST_10446_PI425536763	6.22551	4.54724	5.44894	5.48091	5.49476	5.52262	5.08062	4.53935	4.78527	4.86153	4.41227	5.42764	4.50468	3.61366	6.76039	4.23792	4.72166	4.49604	4.5618	3.54494	4.02548	3.73908	4.35241	4.26619	4.14348	3.91404	3.43149	4.06637	3.52833	3.73215
CUST_10447_PI425536763	7.50184	7.36074	7.02408	6.4086	7.31118	6.90998	6.76242	7.68187	7.63703	7.28551	6.51856	7.25893	7.8283	7.28551	7.32661	7.26189	7.15232	7.8868	7.40154	7.14523	6.81483	6.97811	7.15312	7.12961	7.04873	7.13415	7.03734	6.95433	7.50663	7.19838
CUST_10448_PI425536763	7.06464	7.72981	6.45722	6.79443	5.96178	6.57898	6.28876	6.55517	6.24919	5.91458	5.86161	6.07167	7.32986	6.7177	6.38163	6.74069	6.30129	5.71975	6.71576	7.09743	7.04569	6.6698	6.3169	6.50638	6.4984	6.74478	6.82862	6.5647	6.58441	6.34081
CUST_10449_PI425536763	8.04608	7.71309	7.91885	8.42859	7.95403	8.18514	7.74077	7.41561	7.63703	7.62668	8.22093	8.00183	7.77606	7.69618	7.48435	7.96356	8.10223	7.91446	7.90502	7.75486	8.32191	8.21363	7.95221	8.13401	7.93384	7.95167	8.64511	8.25712	7.81892	8.4163
CUST_1045_PI425536763	5.26272	5.92131	6.59357	5.31497	3.57791	4.23294	5.13788	5.30297	4.49638	7.70787	5.61972	4.62831	4.39109	4.31796	4.79005	5.64167	3.91928	4.40768	4.49591	4.22548	4.34349	4.49604	4.55759	4.69777	5.41103	4.56287	4.45992	4.29778	4.60574	5.38391
CUST_10450_PI425536763	2.69064	2.75977	4.19686	2.94283	2.91475	2.25954	3.61599	2.47963	1.6536	1.71364	1.73373	2.03244	2.59506	1.70094	1.68592	2.60948	1.65464	1.86389	3.38675	2.25622	2.76877	2.33376	1.67606	1.79903	3.13179	2.52277	1.73434	2.97234	1.70084	1.7524
CUST_10451_PI425536763	9.87022	7.31788	9.89477	10.0555	10.0295	10.0556	10.0948	9.77634	10.3265	10.0929	9.90598	10.1003	10.5052	10.0656	10.4161	10.7051	10.2706	9.41779	10.0591	9.75213	10.2214	9.88117	10.1328	10.2017	9.76447	9.61809	9.91062	10.1154	9.71392	10.1316
CUST_10452_PI425536763	7.34941	7.66573	7.41458	6.52496	7.21041	6.75534	6.84874	7.0341	6.94389	6.73321	6.82979	6.94254	7.88144	7.25962	8.16708	7.93314	7.36775	8.13764	7.0813	6.90706	7.00466	7.24234	7.15312	7.38696	6.91384	6.94641	6.74709	6.57812	6.90193	6.86616
CUST_10453_PI425536763	9.77064	6.5438	9.46914	8.88246	8.78601	8.43931	8.69553	9.45355	8.77312	8.77788	8.36747	8.60899	9.5155	9.66997	10.1649	9.41365	9.10767	9.02723	8.50228	9.33241	8.03661	8.65949	9.111	7.9634	8.5729	7.88462	7.44451	7.43139	8.74124	7.26648
CUST_10454_PI425536763	15.4833	16.0824	15.6089	15.3862	15.7202	15.2262	15.726	15.6461	15.717	15.9491	15.9832	15.6017	15.6055	15.2021	15.6759	16.1279	15.2136	14.995	15.0128	14.9193	14.5679	14.9199	15.0777	15.0158	14.7547	14.8297	14.5607	14.797	14.9232	15.181
CUST_10455_PI425536763	1.72739	2.00089	3.13857	2.51547	2.98805	2.21588	2.85633	3.4887	1.77463	2.40655	1.68912	2.43683	1.75753	1.94441	3.09911	1.80745	3.12282	1.86389	2.03082	2.18183	6.33931	2.33376	2.27154	2.71156	3.19295	3.27604	1.70523	2.38692	2.18907	2.87871
CUST_10456_PI425536763	4.69635	4.90766	4.92114	3.75973	3.07473	4.79878	4.02611	4.42401	3.48673	4.2404	3.92832	4.23741	5.09231	4.3019	3.53062	3.60985	3.66825	4.67957	4.78097	4.62226	5.80506	4.33173	4.26364	4.51161	4.8188	3.70363	4.95531	4.49523	6.65372	4.46204
CUST_10457_PI425536763	3.79127	4.09303	2.91833	3.41774	3.4193	2.81242	4.14232	3.15296	3.86573	4.07925	3.4002	3.44602	4.31414	2.44232	4.56964	3.7271	2.96928	2.65393	3.94694	2.44047	3.76917	3.78999	2.722	3.34071	2.78825	3.24712	3.09108	3.54435	3.56263	3.65057
CUST_10458_PI425536763	8.64501	8.4081	8.6843	8.27292	8.40665	8.26934	8.58087	8.49318	8.16205	8.1674	8.26595	8.19566	8.81553	8.22972	8.53634	8.56836	8.24304	8.72704	8.72762	8.37103	8.6355	8.74411	8.70672	8.25032	8.57925	8.45544	8.47604	8.45517	8.13401	8.6326
CUST_10459_PI425536763	6.22308	5.81241	6.10804	6.95183	5.65178	6.99522	5.80485	4.559	5.4387	5.77157	6.28746	5.86161	3.5771	5.76016	5.52699	5.12196	6.84892	6.75962	5.78246	6.3224	6.92416	6.50687	6.38111	6.52082	5.63636	6.02052	7.10741	6.42943	5.83277	5.9458
CUST_1046_PI425536763	10.1995	11.0277	9.61009	9.84679	9.90937	10.2759	9.63975	10.381	10.5257	10.5811	10.3656	10.0475	9.33434	9.59207	10.0246	9.98182	9.52229	10.0271	9.66508	9.84167	9.00311	9.2613	9.55247	9.24094	9.77832	9.90238	9.53739	9.77654	10.7126	9.96156
CUST_10460_PI425536763	10.1389	6.87914	10.2786	10.7339	9.90937	9.78345	10.0163	10.0135	10.0098	10.0444	10.3781	9.95358	11.3022	10.2701	10.6006	11.1327	10.2706	6.54386	10.8008	10.6883	10.4569	10.6587	10.0846	10.7303	10.3067	10.5317	10.8634	10.5962	9.96227	10.8652
CUST_10461_PI425536763	5.15091	4.55672	3.9338	4.13565	4.85633	4.16746	4.6914	4.82479	4.04202	4.55124	3.71414	4.64038	4.47229	3.79204	4.5778	4.39956	3.43012	4.96646	3.68697	4.48969	2.47685	3.69162	4.06989	2.63064	4.20659	3.61554	2.92524	3.47731	4.06989	3.61105
CUST_10462_PI425536763	9.58359	9.75089	9.71579	8.83018	9.66016	9.0243	9.29676	9.643	9.26954	9.06892	9.28341	9.12459	9.441	9.48072	9.97617	10.2852	9.21201	9.86262	9.17793	8.75567	8.71213	8.81078	9.04932	9.09606	9.01019	9.08014	8.66513	8.6032	8.99564	8.42004
CUST_10463_PI425536763	7.68324	7.82596	7.18776	7.31118	6.79376	7.50184	7.14382	7.18202	7.04232	7.13957	7.24219	7.49824	7.17106	7.22558	7.02015	7.11546	7.27726	7.95221	7.00677	7.27316	6.91569	7.0947	7.06483	7.12099	7.01332	6.97196	7.45053	7.06046	6.62716	6.87914
CUST_10464_PI425536763	10.6711	8.52943	10.8908	11.8002	10.392	12.1373	12.5429	10.7282	11.0246	11.5264	12.0918	11.9764	10.9	11.7814	10.7571	10.7385	11.6463	9.88562	11.7091	11.5575	11.8481	11.729	11.7688	11.8249	11.9438	12.1362	11.7731	11.7141	11.3031	11.6104
CUST_10465_PI425536763	5.31586	4.19686	5.56733	5.00355	5.25302	4.89623	4.83258	4.9471	3.42897	2.67517	3.9177	4.00252	3.79258	4.27508	2.99173	3.08721	3.35478	1.86389	7.60199	4.33233	3.20576	3.81579	3.29977	3.7593	3.50111	3.96434	2.79247	3.76082	3.9353	1.58882
CUST_10466_PI425536763	7.7406	8.6881	8.23114	7.05805	7.46232	6.90998	7.58901	7.50184	7.16034	7.32024	6.92465	7.02351	7.15861	7.69618	7.12099	6.91612	6.57476	7.18919	7.06664	7.01228	6.60174	6.64559	6.77734	7.05225	7.28449	7.63239	6.61448	6.53807	6.75028	6.79392
CUST_10467_PI425536763	7.666	7.98766	7.77699	7.49726	7.99933	7.50184	7.44643	7.57488	7.35839	7.18893	7.4267	7.32712	7.75526	7.76647	7.78395	7.95274	7.54118	7.79787	7.85067	7.40545	7.53184	7.22455	7.54488	7.41435	7.76488	7.82179	7.68492	7.50663	7.55495	7.55275
CUST_10468_PI425536763	1.59497	3.63944	1.58279	1.5677	1.66622	1.59991	1.56996	1.57955	1.63096	1.59991	1.56496	1.59448	1.57935	1.62664	1.65369	1.60957	1.60724	1.86389	1.63257	1.58363	1.64799	1.56957	1.59551	1.59272	1.59021	1.62955	1.57202	1.59448	1.63702	1.56996
CUST_10469_PI425536763	3.43158	1.66298	2.00391	1.86697	4.9657	2.36025	2.0312	2.917	2.22857	2.47	1.85413	2.7305	4.47229	5.05776	3.70108	3.47222	4.28229	4.77348	4.47446	5.35899	4.52236	4.7276	4.90896	3.57039	3.84538	3.89788	3.40645	3.44059	3.48785	2.25981
CUST_1047_PI425536763	2.25672	1.7448	2.03127	2.15774	2.71405	1.8823	1.84926	2.54421	2.47677	3.70491	1.83171	2.02451	2.30417	2.73978	2.73523	2.30263	2.20369	3.932	2.44011	3.36775	2.90396	2.33376	2.36619	2.47803	1.88646	1.83154	2.59857	1.7895	2.35837	2.03019
CUST_10470_PI425536763	11.261	12.1895	11.3777	11.6926	10.9905	11.2884	11.376	11.3629	10.8181	10.9384	11.0486	11.2127	11.4699	11.7857	11.7131	11.7594	11.5289	12.1581	11.3697	11.7914	11.0159	11.5148	11.7309	11.0975	11.7356	11.4863	11.109	11.2406	11.5665	11.3432
CUST_10471_PI425536763	8.09264	8.4659	7.94327	7.81222	8.04471	8.04527	7.65709	7.23778	7.88491	8.05382	7.86627	7.84389	7.89202	7.36966	7.82917	8.18491	7.71236	7.63369	7.60199	7.5663	7.70265	7.81408	7.84159	7.89597	7.33457	7.30247	7.77632	7.87182	7.60332	8.15271
CUST_10472_PI425536763	6.02697	7.27848	6.19615	5.78011	5.14854	5.32221	5.99642	4.91895	5.59219	6.28242	5.44083	5.5572	6.27669	5.76312	6.3048	5.05225	6.19214	6.72246	6.61381	6.14922	6.50899	6.15526	5.6443	6.39144	7.22873	7.43401	6.52121	6.49888	6.15249	5.8488
CUST_10473_PI425536763	4.88517	5.5908	4.8809	6.39957	5.18608	3.95629	4.65479	5.1098	4.58594	4.76774	4.02094	4.99711	3.60543	4.07347	4.08971	4.02345	2.93769	4.46571	2.34475	3.78784	2.10755	2.89212	4.02116	2.78749	3.75746	3.00891	3.48891	3.2029	4.39369	3.85598
CUST_10474_PI425536763	6.19293	5.49787	6.29957	7.77606	7.23115	7.05999	5.96934	5.55532	6.0046	6.29809	7.46513	6.20738	6.03085	6.37665	6.82667	8.61245	6.88025	7.70887	6.28322	6.65013	7.26384	7.11296	7.09441	7.09729	6.60326	6.58721	7.03734	7.0784	7.80697	7.02408
CUST_10475_PI425536763	8.13547	7.98766	8.33845	7.59382	8.42561	7.33385	6.48915	7.18202	6.52539	6.56382	6.70117	7.01082	4.54744	5.24073	5.30794	4.63364	5.48638	6.80448	4.96437	5.69365	5.04974	5.49695	5.94002	4.80084	5.99032	5.79692	5.50689	5.32697	6.3259	4.26859
CUST_10476_PI425536763	14.0348	14.8603	14.2457	13.3733	13.7988	13.3357	13.6027	13.9511	13.4346	13.2821	13.0369	13.5361	13.6147	13.3856	13.3819	13.2208	13.1842	13.6394	13.4001	13.2709	12.9775	12.9994	12.8444	13.4788	13.2621	13.5853	12.8963	13.0084	12.7856	12.9186
CUST_10477_PI425536763	9.00925	9.3897	8.60642	8.89447	8.54299	9.22678	9.56978	8.96537	9.95691	10.4171	8.82145	9.42045	10.3305	9.07533	9.25109	9.50184	9.05464	8.87635	9.247	9.35084	9.79726	9.49423	8.35186	9.71806	9.05671	8.9895	9.62767	9.6566	8.43608	7.60487
CUST_10478_PI425536763	1.67238	2.02825	2.65247	2.32323	1.78554	2.30238	2.67825	1.74506	1.82208	2.46061	2.59123	2.77939	3.81747	1.92495	2.29949	1.80035	2.50843	4.23725	1.7591	3.48779	2.83108	1.8666	3.51104	3.34976	3.33528	2.36417	2.32145	3.23282	2.69865	1.93509
CUST_10479_PI425536763	7.56434	7.30055	7.48862	7.51806	7.4017	7.72479	7.68226	7.62772	7.29021	7.44203	7.78091	7.59228	8.21405	7.9604	7.9058	8.41861	7.95842	8.15276	8.12225	8.06364	7.95528	8.05372	8.0741	7.60138	8.06364	7.7544	8.10325	7.95221	8.10325	7.52777
CUST_1048_PI425536763	9.35288	9.22289	9.78599	10.5493	9.87278	10.2419	10.1229	9.20041	9.74623	10.1545	10.6667	10.3088	9.66331	10.5857	9.40637	10.1614	9.89952	10.3114	10.5962	9.96963	10.916	10.6373	10.5	10.2899	10.5056	10.7793	10.9826	10.9899	10.4444	10.9961
CUST_10480_PI425536763	10.0271	10.1937	10.0488	10.1244	9.83489	9.77026	9.5552	9.63159	9.7049	9.60998	9.7399	9.77724	9.54764	9.53174	9.80163	9.85643	9.5429	9.99901	9.84341	9.6753	9.64665	9.76386	9.71949	9.67929	9.67596	9.77026	9.68858	9.87967	9.52177	9.88289
CUST_10481_PI425536763	9.94	9.67367	8.97504	8.77843	9.13536	8.90715	8.79461	9.24367	9.21869	8.90289	8.21699	9.08083	9.73274	9.43961	10.2159	9.18161	9.68875	9.97277	10.1387	10.9375	9.3652	10.0666	10.1105	9.43149	10.0539	9.5556	8.98538	9.18213	10.2257	9.2476
CUST_10482_PI425536763	6.28322	6.89144	5.99642	6.14536	6.59142	5.95167	5.46649	5.41485	5.53897	5.25936	5.58163	5.77283	5.40737	5.66205	5.62281	4.87996	5.71908	6.37906	5.83214	6.04607	6.34811	6.39677	5.95036	6.11694	5.96735	6.26954	6.31712	6.05934	5.68926	5.81954
CUST_10483_PI425536763	8.76619	8.96379	8.78956	8.47926	8.66548	8.00978	7.77452	8.46109	7.78623	7.85671	7.85704	7.96574	7.43846	7.28551	7.85623	7.64363	7.37552	8.4703	6.70457	7.68412	6.82268	7.25109	7.64639	6.81118	7.22024	7.08365	6.81764	7.1158	7.84826	7.06858
CUST_10484_PI425536763	11.9763	11.6463	11.9803	12.2596	11.6401	12.4421	12.1826	11.7653	11.7029	11.8549	12.2379	12.198	11.8688	12.2359	11.6692	11.2075	12.2005	12.1162	12.1155	11.9092	12.4964	12.217	11.9786	12.4609	12.3372	12.5536	12.6171	12.3432	11.8036	12.1155
CUST_10485_PI425536763	2.58477	2.419	2.08805	2.97673	3.34634	1.77696	1.77326	2.02155	1.7895	2.65624	2.0197	1.78054	1.80975	2.01835	6.28107	1.82082	2.51046	1.86389	1.99556	1.78072	3.35764	2.0197	7.69834	1.97971	1.74809	2.06669	1.8629	1.72408	1.88488	2.06538
CUST_10486_PI425536763	3.85895	4.6907	4.764	5.2908	4.38133	4.41999	3.53609	3.9431	3.76951	3.69855	5.70139	3.29155	4.57703	3.60062	4.0266	5.31705	4.25788	1.86389	3.30254	4.05686	4.4043	3.9509	4.44246	3.60129	3.92723	3.93464	3.50824	4.54346	4.22596	5.67875
CUST_10487_PI425536763	11.9452	12.3578	12.1465	12.5382	11.9574	12.3282	12.1891	11.874	11.8216	12.1373	12.0728	12.2128	11.6018	12.1682	12.059	11.9641	12.157	12.14	12.2391	12.3321	12.1706	12.3705	12.4714	12.2692	12.3353	12.4798	12.2844	12.3329	12.2032	12.3006
CUST_10488_PI425536763	7.52777	7.54754	7.42508	7.32173	7.04789	7.14179	7.65204	7.70657	7.6076	7.26419	6.90711	7.37713	7.90122	7.67799	7.68703	6.91183	7.55387	4.64748	7.46318	7.87294	7.40406	7.71414	7.49553	7.45255	7.70186	7.51155	7.25135	7.3002	7.40888	6.71483
CUST_10489_PI425536763	6.6545	7.27735	5.91971	5.68152	6.41059	6.20216	5.90335	6.74619	7.40562	6.40027	6.30056	6.42105	7.06701	6.22896	5.95628	7.05475	6.31728	6.76497	6.76642	6.7896	6.57771	6.76628	5.85325	5.84061	6.45939	5.96357	7.04398	6.32878	6.03375	6.86616
CUST_1049_PI425536763	1.74783	1.75709	1.70517	1.71053	1.8562	1.70347	1.88112	1.76331	1.78554	1.67622	1.74464	1.714	1.72501	1.7892	1.87192	1.74815	1.75023	3.26807	1.76655	1.68608	1.80164	1.78512	1.77625	1.79903	1.73284	1.65737	1.77805	2.26872	1.99892	1.84244
CUST_10490_PI425536763	1.8102	1.59907	1.82863	1.97906	1.98092	1.80052	2.65481	2.68666	1.9179	1.89476	1.7368	2.45073	1.84968	2.26389	2.24287	1.85574	1.85628	3.08299	2.23826	1.79103	2.07667	1.8666	1.90945	2.35323	2.07389	1.80957	1.82309	1.7684	1.87192	1.90261
CUST_10491_PI425536763	5.2192	5.65989	5.1491	4.80394	5.19026	4.84455	5.29852	5.70366	5.50293	4.87616	5.25263	5.08956	5.82991	4.98904	5.8052	6.27056	5.52441	5.79973	5.29838	5.33436	5.26328	5.30714	5.23937	5.01645	4.25293	4.73804	5.12358	4.51826	4.92584	4.70131
CUST_10492_PI425536763	7.27774	7.6503	7.20117	7.34017	7.25715	8.21363	6.84874	6.96609	7.2494	7.64288	8.27214	7.23015	7.0042	7.22558	7.08732	7.44578	7.67215	8.27497	7.61986	7.41553	8.31069	7.93813	8.14199	8.20594	7.61797	7.85067	8.18472	7.86592	7.79901	8.10291
CUST_10493_PI425536763	5.81196	5.77348	5.99642	5.40315	4.95263	5.23381	5.82194	5.57631	5.37643	5.76896	4.929	5.51697	5.82597	5.68461	5.26363	4.955	5.78156	6.16675	6.47898	5.67487	5.94509	5.84327	5.34635	5.9375	6.28548	6.66341	6.08123	5.65417	5.54741	5.09153
CUST_10494_PI425536763	9.5871	9.23282	9.1408	10.1244	8.56127	9.97286	10.0571	9.20771	8.78419	9.36033	9.19907	9.37346	9.38373	10.4743	9.0432	8.14815	9.40967	9.8775	10.0572	10.253	10.5978	10.0793	9.18175	10.0589	10.6837	10.5941	10.6829	10.4066	9.08047	9.96156
CUST_10495_PI425536763	5.27986	5.18115	5.29045	4.40489	5.33436	4.53878	5.30242	5.6799	5.43066	5.34209	5.27279	5.1259	6.10142	5.97679	6.35696	5.43288	5.93733	6.2896	6.49769	6.70129	6.02345	6.56887	6.52424	5.97181	5.83791	5.35624	5.76482	5.38918	6.82768	5.90691
CUST_10496_PI425536763	6.26604	7.72981	6.66278	7.52188	6.26954	7.61587	7.42415	6.83845	7.08914	7.1974	7.49766	7.37713	7.21467	7.40861	6.79733	7.42144	7.32623	7.15731	7.44457	7.48656	7.90205	7.70787	7.41066	7.69882	7.56391	8.00461	7.96926	8.03472	7.02282	8.03161
CUST_10497_PI425536763	6.36137	9.07898	5.90357	6.20152	5.54891	6.22968	5.88726	5.74434	5.3432	5.11843	5.75954	5.58491	5.42148	6.94351	5.74721	4.59135	6.14971	7.0493	6.35408	6.71758	7.32406	6.67253	6.34216	6.10609	6.90308	7.0042	7.18556	6.79392	6.06067	6.30514
CUST_10498_PI425536763	1.85568	3.25684	4.48177	9.37592	2.38764	8.41086	8.83765	6.44548	8.26623	8.83902	8.62459	9.83546	7.91929	9.92996	7.5539	7.88672	8.92203	9.64541	9.34078	8.90494	10.2313	9.6868	9.37936	10.0778	9.9835	9.9704	10.2405	10.6893	8.87887	10.6926
CUST_10499_PI425536763	2.53665	4.13692	2.25387	2.42487	1.62867	1.5791	2.84308	1.56093	1.60004	1.57385	2.07539	3.32086	2.91048	1.58922	1.61555	2.6633	1.58279	1.86389	1.59448	2.57007	1.60577	1.56206	1.57263	1.57061	2.04067	1.90682	2.85115	1.5791	1.59907	1.55975
CUST_105_PI425536763	5.76428	5.93818	5.70803	4.58719	4.91711	4.55952	5.22896	5.52301	6.09218	6.18253	4.67072	4.71454	5.83555	6.132	5.60409	5.83715	5.58717	6.33747	5.64884	5.94186	5.51574	5.58376	6.00471	5.52224	5.79071	5.76688	5.02811	4.43933	5.77512	4.92114
CUST_105_PI425708691	11.4645	12.6403	11.8404	12.0252	14.3426	11.9253	11.562	12.3014	12.8386	12.5547	13.6001	12.387	12.3766	11.3105	13.1885	14.3497	14.1902	13.8287	12.1791	11.767	12.6624	12.7012	12.9709	13.1484	12.3331	11.7045	12.3563	12.6199	13.3831	13.4595
CUST_1050_PI425536763	2.29248	2.37416	3.38015	2.0437	1.69361	2.7813	2.46667	1.67773	1.68902	1.65753	2.61566	1.62867	1.60565	1.65785	1.68018	1.67097	1.62581	3.36914	1.65239	1.62611	1.68827	2.41189	1.62867	1.65336	2.02631	2.091	2.23691	1.61787	1.62243	4.53281
CUST_10500_PI425536763	7.87259	5.25141	8.00803	8.14068	8.0585	8.36779	7.77452	7.58311	8.44008	8.25109	8.39276	8.44029	8.42508	7.9604	8.44112	8.13175	8.33104	7.73122	8.38284	8.22212	8.65029	8.29061	8.20774	8.8947	8.11298	8.17099	8.62317	8.71428	8.1189	8.74524
CUST_10501_PI425536763	11.0829	11.5035	11.156	11.1384	10.8839	10.7315	10.212	10.6053	10.2926	10.1847	10.9616	10.4714	10.042	10.7384	10.7783	10.4766	10.4809	9.89115	10.382	10.7431	10.61	10.6373	10.8748	10.4518	10.5758	10.6349	10.6883	10.4743	10.7435	10.5815
CUST_10502_PI425536763	6.74172	6.42739	5.88576	5.85589	6.25423	6.29004	5.92439	6.29652	6.78575	6.37138	6.14826	6.38556	7.68658	6.50075	6.94582	7.44578	6.78251	5.58388	7.15161	7.11006	7.15813	6.98818	6.49862	6.80111	6.5363	6.69632	7.19975	7.29247	7.26476	7.54419
CUST_10503_PI425536763	4.55304	6.45333	4.81476	5.41187	4.39433	6.01185	4.87244	5.80228	5.32121	5.64167	5.51211	5.66928	5.55532	5.2665	5.38239	5.55427	5.66284	6.17831	5.77883	5.86673	5.89529	6.25332	5.90517	5.41381	6.33257	5.94271	6.10175	6.11315	5.22022	5.89866
CUST_10504_PI425536763	11.585	11.2527	11.6513	11.6467	11.3273	11.4358	11.559	11.3706	11.0033	11.2164	11.2388	11.3307	11.2175	11.2799	11.0258	10.7181	11.1932	11.6252	11.3018	11.2957	11.2645	11.3378	11.2368	11.3246	11.4349	11.6215	11.4178	11.1978	11.108	11.0399
CUST_10505_PI425536763	5.593	5.15291	6.28843	5.66422	5.98852	5.70057	5.57134	5.96868	5.84672	5.5629	5.79661	5.62063	5.43438	5.12722	5.09624	5.30732	5.48638	1.86389	5.39804	5.60161	5.20614	5.40361	5.23937	5.5986	5.35093	5.4038	5.31323	5.40361	5.03212	5.60794
CUST_10506_PI425536763	10.3099	9.52451	9.59985	9.7064	9.3127	8.8155	9.14112	10.0893	9.33353	9.47748	8.9639	9.01137	8.27393	8.33784	8.82545	8.58375	7.98644	9.21294	6.97961	7.79757	6.90548	7.19774	7.60935	6.95433	7.43197	7.29712	6.53393	6.83733	7.93346	7.06858
CUST_10507_PI425536763	6.62567	6.63744	6.49998	6.83755	6.33318	6.44754	6.78059	6.10116	6.13028	6.46123	7.46513	6.71758	6.63752	6.13765	6.70129	7.64363	6.22402	6.33943	6.49769	6.71758	6.08885	6.27147	6.57284	6.70115	6.38233	6.47436	5.96436	6.37241	6.40876	6.09507
CUST_10508_PI425536763	7.27774	7.1985	6.98031	6.67876	7.4525	7.18665	7.04977	6.77634	7.31226	7.09643	7.00595	7.21027	7.2298	6.63527	6.99402	6.64135	6.83755	6.80114	6.90203	6.5033	7.06496	6.76628	6.60326	6.92829	6.64101	6.61945	7.30484	7.10747	6.58817	3.89327
CUST_10509_PI425536763	7.8438	7.68174	7.97571	7.4432	7.99933	7.30044	7.41307	7.56506	7.40562	7.60888	7.33482	7.42307	7.08127	7.22558	6.7887	7.08118	6.91817	7.73988	7.67497	7.01228	6.82268	6.75347	6.7042	6.51136	6.84104	6.58721	6.36039	6.55183	6.99134	5.95691
CUST_1051_PI425536763	5.96912	6.6719	6.26333	6.2594	6.22777	6.40823	6.39017	6.07435	6.46262	6.31303	6.04517	6.54643	7.19861	6.36335	6.71608	7.05015	6.50966	6.60322	7.2874	6.72036	6.95277	7.10411	6.58279	6.67717	6.56626	7.07651	7.29136	7.47934	6.81611	8.03161
CUST_10510_PI425536763	4.50121	3.51215	4.42114	4.91791	2.98661	5.44658	5.0592	4.47456	3.7563	5.54844	4.66302	5.21175	5.44415	5.69298	5.22447	5.27239	5.91183	4.3979	5.40223	5.82454	5.72107	5.84327	5.58986	5.34496	5.38836	5.42238	5.78683	5.61649	5.12394	5.43334
CUST_10511_PI425536763	7.22614	8.10325	7.70186	7.13747	8.16767	6.94305	7.43023	7.57488	7.95619	8.13228	7.78538	7.67683	7.51388	6.69013	7.77527	8.1058	6.63638	7.12162	6.81125	6.6041	6.87717	6.83887	7.021	6.39601	6.92234	6.64101	6.69148	7.10747	7.14384	7.54419
CUST_10512_PI425536763	5.26631	5.1021	4.82039	5.1198	4.44933	4.92048	4.40841	4.58594	2.87511	3.05712	4.04258	4.11887	4.32481	4.71788	3.60355	3.00637	4.13179	4.85177	5.32198	4.80001	5.46044	4.69081	4.31402	3.72262	4.67442	5.36094	5.54869	5.20938	3.6818	4.51598
CUST_10513_PI425536763	11.2037	10.9259	11.0181	10.6454	11.2127	10.5838	10.9836	11.4965	11.4789	11.5012	11.0304	11.11	11.3194	10.9822	11.6801	11.9025	11.0258	11.5928	10.382	10.8455	9.78373	10.7326	11.0078	10.3806	10.5197	9.87914	9.1657	10.1802	11.6368	10.0929
CUST_10514_PI425536763	10.6589	8.72248	10.3425	10.5087	9.37993	10.519	11.7045	11.081	11.4345	12.2942	9.41739	10.9967	12.1774	10.1855	10.395	9.78472	10.2515	1.86389	10.2069	10.9115	10.8072	10.8767	8.43677	11.0725	9.63563	9.30637	10.904	10.8799	8.39655	11.308
CUST_10515_PI425536763	9.38386	10.3669	10.0556	10.0555	9.99554	10.0148	9.67493	9.02322	9.51376	9.72424	10.1869	9.89704	8.99286	9.65272	8.91855	9.59316	9.83176	9.79415	9.79541	9.56142	10.337	9.88117	10.0045	10.0035	10.0539	9.8911	10.5118	10.2921	9.76192	10.3831
CUST_10516_PI425536763	14.6468	12.7439	14.2928	13.9839	13.7047	13.7799	14.2037	14.535	14.2326	14.056	13.3652	14.0555	14.4785	14.3793	14.369	14.2528	13.7946	13.2712	14.098	14.6435	13.8316	13.9564	13.9374	13.9064	14.2422	14.4637	13.5242	13.856	13.9272	13.3314
CUST_10517_PI425536763	6.32472	3.80651	6.4613	6.30431	6.74815	5.21649	5.46396	7.81702	6.05687	5.97529	6.97144	6.33978	6.59575	6.11966	4.83747	5.09067	6.27856	1.86389	5.14354	5.62123	5.07109	4.7276	5.26348	5.69142	5.0818	4.73031	5.81492	4.92373	5.29838	3.73215
CUST_10518_PI425536763	6.07872	6.45333	6.18656	5.84972	7.17502	6.39615	5.28522	4.52512	4.94751	5.29796	5.56622	4.76176	2.85696	4.22596	4.48029	3.95174	4.68477	6.72869	1.74627	4.18053	3.63759	4.15397	5.53901	4.01357	4.67442	3.6783	2.93974	3.81556	5.52818	2.78552
CUST_10519_PI425536763	7.29037	6.55689	6.47048	6.05569	5.80702	5.73848	6.94389	6.4855	5.41385	5.95436	5.49787	6.18119	6.28791	5.84883	5.28762	4.51171	5.48879	5.65606	5.99642	5.68644	5.87499	5.81886	5.29144	5.7709	6.57893	6.78333	5.91133	6.49888	5.56528	5.32112
CUST_1052_PI425536763	6.34768	5.88143	7.27848	6.08227	5.4505	6.35951	6.57601	6.54178	5.58505	5.82015	5.5396	6.51536	6.02747	6.20765	5.98296	5.62068	5.80502	6.70347	6.93901	6.65435	6.53284	6.48071	6.62182	5.9992	7.16041	6.91763	6.7382	6.6303	5.7537	6.4164
CUST_10520_PI425536763	8.28701	4.31152	8.88104	8.65283	8.35495	8.07084	8.15737	8.13846	7.66665	7.90531	7.62477	8.44029	7.85933	8.24045	7.94564	7.96356	7.56516	1.86389	8.38824	8.03563	8.72682	8.28159	8.51997	8.05372	8.53001	8.24656	8.26039	8.19888	7.89255	6.79392
CUST_10521_PI425536763	4.86476	5.53002	5.19544	4.42817	5.27542	4.72823	5.2058	5.24301	4.78527	4.43544	4.48842	5.11178	5.49151	4.98904	5.37157	4.67057	4.4253	4.86996	4.80001	4.57694	3.90238	4.35432	4.32038	4.57064	4.54978	4.98268	4.46907	3.7966	4.53505	4.16037
CUST_10522_PI425536763	6.18447	5.16759	5.62558	6.69589	6.11538	6.98381	6.21895	5.84581	5.75275	5.86935	6.49719	6.20738	5.47264	6.79376	5.67779	5.22476	6.46796	7.0493	6.95092	6.79392	7.64986	7.32173	6.98985	6.85056	7.78538	7.78342	7.95403	7.65571	6.85343	7.31173
CUST_10523_PI425536763	7.90368	7.12978	8.04911	8.556	7.71194	8.57297	8.50973	8.01503	7.94748	8.16226	8.86031	8.34126	7.81702	8.27565	7.67683	7.37981	8.29152	8.26215	8.22218	8.23437	8.76747	8.66624	8.82026	8.48182	8.40358	8.35553	9.01587	8.70365	8.41701	8.59723
CUST_10524_PI425536763	10.534	10.9698	10.9718	10.9183	10.4905	10.557	10.242	9.81647	9.90182	9.70817	9.9184	10.1561	9.18648	9.9712	9.75162	8.94034	9.86238	10.2192	9.66934	9.75078	10.0116	9.99265	9.99825	9.58513	10.1249	9.922	10.0967	9.69794	9.68304	9.81255
CUST_10525_PI425536763	6.89961	5.72437	7.14736	7.05805	7.27707	6.90998	6.62306	6.74619	6.95181	6.43389	6.82979	6.68652	6.54317	6.93262	6.451	5.84972	6.88025	1.86389	6.31718	6.59002	7.3709	6.59613	6.65005	6.89163	6.98784	6.91763	7.02176	6.98257	6.35964	7.13252
CUST_10526_PI425536763	7.5375	7.7601	7.78709	6.88378	7.54142	6.93164	7.5166	8.00734	7.6759	7.55222	7.34035	7.62734	7.64183	6.96564	7.2485	7.69443	6.50966	6.79848	6.04442	6.28539	5.70896	5.85536	5.9171	6.12118	6.04563	5.86235	5.97776	5.99461	5.75847	6.14226
CUST_10527_PI425536763	12.0108	13.5975	13.5492	12.2889	13.1919	13.0306	12.8728	13.4799	12.7723	13.3347	12.9653	12.1754	12.4413	11.9922	12.4797	13.0843	11.7594	11.9071	11.6249	11.8228	11.7806	11.7683	11.6553	12.3664	11.7649	11.6914	11.7439	12.3492	11.8036	12.6412
CUST_10528_PI425536763	4.21933	2.06547	2.49211	2.46142	2.07064	2.77614	2.99445	3.9431	1.74184	1.81965	3.2846	4.3074	2.81132	8.31654	3.23387	1.701	2.40823	3.24292	1.74041	1.64559	1.75714	2.42928	1.6881	1.66701	2.13387	2.12378	2.56649	2.99753	1.68498	1.65628
CUST_10529_PI425536763	5.70803	5.92544	5.816	6.60007	5.69856	6.6545	6.20954	5.02811	5.91541	6.02605	6.27519	6.15293	5.32301	6.61219	5.40114	5.21198	6.45258	6.23369	6.1647	6.41048	7.52066	6.79052	6.36723	6.89163	6.83424	6.79376	7.43752	6.9066	6.09933	6.64766
CUST_1053_PI425536763	1.64639	2.51628	1.64764	2.70357	1.69962	1.66493	2.44232	3.27703	2.79294	1.70626	2.541	1.62867	3.10551	1.73636	3.31102	3.74146	3.29819	3.56187	1.7591	2.16351	2.35926	2.9357	1.6881	1.81383	2.86138	1.72031	1.72408	2.3552	3.23416	1.66003
CUST_10530_PI425536763	7.81388	7.8412	7.48862	7.4844	7.59984	7.57998	7.04977	7.41561	7.29021	7.31255	7.89202	7.44867	6.97438	7.42304	8.04648	8.54152	7.81222	8.55338	7.02267	7.57605	7.27074	7.46411	7.8464	7.5006	7.18349	7.15593	7.05087	7.08864	7.71108	6.95306
CUST_10531_PI425536763	5.25823	6.05374	5.26555	4.94608	5.27117	4.98112	5.72916	5.32689	5.65231	5.89956	4.96437	5.45991	7.65402	6.4107	6.3962	7.16226	6.43859	6.56733	7.49275	7.53982	7.19705	7.17808	6.58279	6.90341	7.07369	6.99527	7.34131	7.10747	6.50771	7.78844
CUST_10532_PI425536763	3.60111	3.74098	2.2688	3.86916	4.09212	4.25582	3.35035	3.62417	3.77876	3.89722	3.95336	3.78371	3.69082	4.05807	3.60541	4.36316	3.68845	4.36725	4.48912	3.82647	3.80496	4.02032	3.38181	4.5313	4.43103	3.80824	4.38133	4.07512	2.59065	4.40858
CUST_10533_PI425536763	2.26694	1.72388	3.26074	3.88137	3.28329	2.91207	2.50077	1.72913	1.76497	1.76907	2.60322	3.10585	2.34021	3.34372	5.25008	1.77022	2.79111	2.84481	3.08024	3.5714	3.74984	2.69469	7.6183	3.69964	3.11884	3.13318	2.19599	2.99189	2.81418	2.67656
CUST_10534_PI425536763	5.00894	6.15724	6.04694	5.19927	5.1396	5.36136	5.14379	5.38127	5.14497	5.15457	5.79463	5.44958	4.71593	5.57134	5.47668	5.74619	4.65811	4.71827	4.64654	5.22007	4.68345	4.94153	4.80563	5.31551	4.89476	4.66858	5.56728	5.97224	4.73542	5.31699
CUST_10535_PI425536763	11.5339	11.9702	11.6825	11.4956	11.5842	11.2685	10.6268	10.8113	10.6809	10.8045	10.6749	10.756	10.542	10.4743	10.6158	10.4527	10.1802	10.3114	10.4878	10.5	10.3839	10.499	10.4557	10.4824	10.4815	10.2528	10.409	10.5634	10.4292	10.5198
CUST_10536_PI425536763	1.68305	2.36172	1.66884	1.71552	1.69962	2.28301	2.15374	1.80375	1.66979	1.74615	1.70196	2.01336	1.68239	1.74559	1.70183	1.69571	1.69282	1.86389	1.7524	1.91916	1.63626	1.78512	3.65973	1.74798	2.34805	1.77178	1.74815	1.88036	1.7351	1.80321
CUST_10537_PI425536763	3.26359	4.86614	3.00238	2.80919	1.80509	2.68789	3.76588	5.24715	1.81404	3.27504	2.80008	3.29155	3.9053	5.38621	3.29105	3.46052	3.9925	4.03513	3.37211	4.40858	3.41597	4.29225	3.64272	3.82546	4.09328	3.85662	3.08024	3.315	3.35946	1.70938
CUST_10538_PI425536763	11.0591	11.5737	11.2809	11.9406	11.0753	11.8756	11.689	10.7672	11.076	11.4097	11.613	11.8335	11.1993	11.7128	11.0846	10.8067	11.741	11.1414	11.8344	11.767	12.3392	12.3026	11.7802	12.312	12.134	12.325	12.5966	12.2592	11.3436	12.1024
CUST_10539_PI425536763	5.98977	7.69766	6.00501	6.02874	7.46232	6.61219	5.32894	5.73858	6.97842	7.14798	7.70641	6.34635	6.19785	5.99693	6.99591	8.29629	7.01403	7.57881	6.33649	6.4837	7.1742	6.80319	7.08727	7.67051	6.31718	5.98305	6.88665	7.04091	7.61797	7.64063
CUST_1054_PI425536763	1.67784	1.81529	1.66884	1.65453	1.78554	1.69361	1.7601	1.70224	1.80651	1.72879	1.61017	1.64479	1.67191	3.24702	1.80187	1.77022	1.70372	1.86389	1.79472	1.67784	1.76365	1.68305	1.76365	1.70224	1.66682	1.67204	1.64738	1.93585	1.71552	1.74076
CUST_10540_PI425536763	2.94209	3.68247	3.07406	2.76112	3.0286	2.62535	3.29967	2.80831	3.65487	2.47482	2.66866	3.25743	4.14259	2.38618	2.25594	3.02846	3.31432	3.65089	2.40145	3.29774	3.77684	3.03693	4.12458	3.5371	3.13179	3.96434	3.39068	3.32787	2.57498	2.90911
CUST_10541_PI425536763	4.60517	3.50164	4.21094	5.41746	2.18196	5.58256	4.86385	4.22915	6.76729	4.71397	5.46581	5.27293	4.25204	5.43345	4.48029	5.37186	6.221	5.56852	5.47434	4.83106	5.99522	5.763	5.81893	5.83827	5.60824	6.2102	6.25759	6.27651	5.52133	6.32069
CUST_10542_PI425536763	9.491	8.61699	9.10445	9.45948	8.94173	9.43123	9.37538	9.14281	8.72748	9.14895	9.01449	9.12784	8.97885	9.59369	9.0923	8.42573	9.14895	9.80468	9.46787	9.70721	9.84681	9.53984	9.3654	9.43412	9.80163	9.91343	9.78808	9.54001	9.23261	9.02276
CUST_10543_PI425536763	10.0018	10.5634	10.0135	9.43222	9.91444	9.615	9.99753	10.1545	10.1967	10.1243	9.50156	9.6911	10.6003	9.85945	10.2646	10.1634	9.85188	10.1336	10.1652	10.0696	9.82417	9.91954	9.69794	10.1582	9.85929	9.96072	9.6517	9.69794	9.89721	9.92127
CUST_10544_PI425536763	8.76262	9.53217	9.4307	9.53627	10.2888	9.37611	8.59508	8.88114	10.0145	10.3485	11.0642	9.80259	9.90905	9.62968	10.6006	11.7857	10.605	10.8716	10.0098	9.65544	11.0547	10.7796	10.632	11.0898	10.1249	10.3097	10.7084	10.8674	10.9006	11.228
CUST_10545_PI425536763	9.61534	9.40507	9.54488	10.3699	9.60745	10.1171	9.8304	8.88686	9.02457	9.09262	10.0076	9.81148	8.02274	9.719	9.01491	8.52805	9.78148	10.2306	9.18831	9.60688	9.86792	9.81684	10.0132	9.80088	9.90475	9.8911	9.93787	9.96341	9.69334	9.70109
CUST_10546_PI425536763	5.02665	5.75933	5.58914	4.97633	6.56156	4.51729	4.90015	5.34484	5.20117	5.86684	4.78378	4.95767	3.80651	4.35349	4.8029	6.00515	3.71589	4.28608	4.76969	3.84845	3.82566	3.32755	2.56209	4.5313	3.64953	3.93464	3.70877	4.39433	3.50653	2.95344
CUST_10547_PI425536763	12.2304	12.8246	12.4583	12.9991	12.5422	12.694	12.5543	12.2683	12.4494	12.4581	12.9105	12.6514	11.8126	12.1867	12.5282	12.7431	12.3318	12.5173	12.1552	12.2952	12.0639	12.4212	12.501	12.4803	12.295	12.1962	12.0672	12.5045	12.3073	12.5312
CUST_10548_PI425536763	3.93122	5.52273	4.29799	3.60752	4.26557	4.11618	5.11122	4.36174	4.90782	5.22487	4.25582	4.42554	3.94149	3.66327	3.98319	3.66603	4.48688	4.85177	3.27518	1.66884	1.70938	1.74151	2.58027	3.20831	2.11813	1.67204	1.77805	1.79472	3.62968	1.78554
CUST_10549_PI425536763	10.4964	10.8172	10.9718	10.0555	11.3549	10.2187	10.7062	11.0104	11.0575	10.8507	10.5881	10.7165	11.2908	10.3936	10.9815	10.9822	10.1917	10.0777	10.6946	10.0162	9.9715	9.96666	9.88833	10.0795	9.75285	9.52958	9.866	10.0152	10.269	10.5815
CUST_1055_PI425536763	7.34941	8.76367	9.59561	8.95318	8.71538	8.65331	7.71086	8.94128	9.51376	9.74943	9.22328	8.21581	8.44352	10.4055	8.67903	8.48198	8.6444	9.51088	8.25333	7.09743	9.48393	10.4824	10.5665	7.64086	9.02595	9.68089	8.30604	10.6679	8.82473	8.90494
CUST_10550_PI425536763	10.9451	10.8544	10.7805	11.2816	10.3049	10.5	11.9938	11.1899	10.2532	10.5576	11.0177	10.402	11.3123	11.3856	10.4647	10.6913	10.7903	8.3059	11.1473	11.1296	10.8795	10.8898	10.6641	10.904	11.403	11.6092	11.0328	10.855	10.6189	10.669
CUST_10551_PI425536763	9.81426	9.65387	9.04607	8.62802	8.02274	8.16753	8.61861	9.18029	8.07045	8.39616	7.55222	8.35753	8.90296	8.58694	8.66123	7.39293	8.14592	9.17817	7.81854	8.3457	7.72271	7.82507	7.56526	7.99953	8.21193	8.06543	7.59984	7.52043	7.45851	7.30429
CUST_10552_PI425536763	12.1259	10.9778	11.0299	10.7777	11.136	10.3072	10.4824	12.276	11.5152	11.5703	11.2774	11.1169	12.0114	13.0419	13.274	12.524	13.0353	14.2584	11.7155	13.3403	11.2439	12.1891	13.2071	11.449	12.3331	11.5848	10.3952	10.3302	13.1943	10.1874
CUST_10553_PI425536763	12.4182	11.8844	11.9543	11.4144	11.9061	10.9873	11.3518	12.4724	11.9412	11.8979	11.0906	11.6165	11.9493	11.4131	12.2752	11.8905	11.5122	12.4964	10.5257	11.4566	9.57567	10.5741	11.1114	10.513	11.0431	10.5941	9.07399	9.51238	11.9412	9.31158
CUST_10554_PI425536763	10.7964	10.68	10.6314	11.109	10.632	10.997	10.6334	10.4553	10.3292	10.4527	10.846	10.736	10.3036	11.0411	10.7354	10.1887	10.9331	11.2259	10.7552	10.9881	11.3268	11.1279	10.9491	11.1635	11.2479	11.2261	11.3774	11.1513	10.7057	10.9861
CUST_10555_PI425536763	5.74731	6.24155	5.39513	4.48191	6.09176	4.85011	5.73336	6.87045	6.23925	6.42252	5.90937	6.55388	7.49152	6.64895	7.70968	8.20695	6.68321	7.24139	6.37899	6.20495	6.04323	5.98505	6.96931	6.26969	5.84522	6.2102	5.75947	5.29616	7.14384	5.36013
CUST_10556_PI425536763	6.25985	6.15029	6.88714	5.75671	6.44881	5.7039	6.83945	6.82268	6.89285	6.40027	5.80717	6.51158	8.0937	6.64895	7.03111	7.3223	6.62526	3.82585	6.65821	6.6941	6.42026	6.50687	6.32938	6.71755	6.15303	6.03389	6.59104	6.52471	6.62485	6.75629
CUST_10557_PI425536763	4.55304	4.53791	3.81457	3.8088	4.29799	3.93565	4.12705	4.61676	4.92817	4.8695	3.47145	4.48184	5.00011	3.53246	4.61609	4.34659	3.76733	5.47007	2.86174	2.41501	2.44312	3.34384	2.7427	4.16486	2.41565	2.46919	4.46907	4.60063	3.62446	5.65231
CUST_10558_PI425536763	4.94827	4.35107	5.11914	6.36188	4.85633	5.58569	7.87294	5.22553	5.94289	6.63319	7.17945	7.41383	5.98746	7.53736	5.30794	5.89751	6.54913	3.6213	7.54894	6.91954	7.50823	7.44164	7.4759	6.39017	7.52961	7.9778	7.78273	7.93527	6.35299	7.04601
CUST_10559_PI425536763	3.40692	9.30958	2.49211	2.39756	3.3219	2.51284	3.33801	1.68498	4.4817	2.47	3.04637	2.44323	4.14259	3.87073	3.84776	4.37217	3.45231	3.43691	3.04539	2.29386	1.69978	1.69308	3.65236	1.73439	1.66193	1.64933	3.06297	2.00181	1.6781	1.72254
CUST_1056_PI425536763	6.78428	6.62521	6.64754	7.36797	6.32573	7.6591	7.21593	6.32965	6.29405	6.66883	7.35141	7.21966	6.7833	7.4288	6.53804	6.22946	7.04936	7.10898	7.56506	7.5663	7.79901	7.47798	7.80349	7.58311	7.92963	7.9778	7.85554	7.77699	7.36835	7.25899
CUST_10560_PI425536763	9.08718	8.91414	8.69787	8.1537	8.8628	7.79065	8.14617	8.79782	8.05502	8.07045	7.86227	8.30997	7.89202	7.40139	7.86513	7.61757	7.38062	8.22044	6.21456	7.05379	5.83026	6.5518	7.06483	6.23597	6.51167	6.6079	5.52224	5.81911	7.16397	5.72379
CUST_10561_PI425536763	9.11702	9.72854	9.445	10.3163	9.07975	9.86951	10.1058	9.19125	9.58726	10.3036	9.80827	9.7293	9.53984	9.73499	9.30329	9.29947	9.42011	9.75555	9.66318	9.76198	10.3765	10.0992	9.64269	9.9438	10.0022	10.128	10.3637	10.067	9.3774	10.4732
CUST_10562_PI425536763	7.47538	8.70582	7.58103	6.96533	7.55222	7.18665	7.52216	7.67189	8.08589	8.079	7.30998	7.37713	8.10155	7.12412	7.7568	8.13994	7.20687	7.303	7.60199	7.30315	7.23868	7.1431	7.04998	7.63274	7.02223	7.07651	7.06783	7.27848	7.27466	7.62714
CUST_10563_PI425536763	7.74866	7.51216	7.80661	8.96101	7.59129	9.54185	8.93595	7.73961	8.19704	8.76606	8.9052	8.87133	7.68658	8.95631	8.28651	8.07672	9.2436	9.26414	8.96966	8.86314	9.45675	9.25577	9.35181	9.51018	9.37586	9.24109	9.46002	9.48095	8.98861	9.3356
CUST_10564_PI425536763	11.0963	13.0468	10.3081	11.3093	10.2259	11.2202	11.6086	11.7146	13.9423	13.0829	10.3576	12.8177	14.1218	10.6992	11.6871	11.173	11.2734	9.46182	11.4607	11.6592	12.5485	11.88	8.69001	12.9029	9.05124	8.27821	13.3789	13.1361	9.0509	15.1726
CUST_10565_PI425536763	2.94543	2.18183	2.34004	2.34176	3.57791	3.8444	3.19553	4.29196	3.1699	4.03468	4.10516	3.78371	4.44619	4.22596	4.00548	5.22476	4.3578	4.80673	4.5618	4.59959	4.77854	4.44967	4.67615	4.46725	4.22798	4.22124	4.80957	4.54346	4.60574	4.42029
CUST_10566_PI425536763	2.46753	3.92639	1.93052	2.69331	1.99527	3.35308	2.28249	1.63702	3.89985	1.6051	2.59123	1.6121	2.2008	3.22153	4.66302	1.59551	2.11978	1.86389	1.59448	1.57901	2.35201	1.64255	1.58688	1.62214	2.31616	2.05946	2.09256	1.86564	1.80405	1.64952
CUST_10567_PI425536763	10.4964	10.1937	10.1356	10.2546	10.4433	9.87872	10.0948	10.7767	10.8994	10.3379	10.4815	10.0591	11.4241	11.8216	11.9224	11.7776	11.5167	12.5609	10.3035	10.9215	10.4139	10.6304	11.4458	10.2899	10.2285	9.69351	10.143	9.87967	10.6085	10.0549
CUST_10568_PI425536763	2.10763	2.5513	2.16105	1.80006	1.86522	3.08777	2.33527	2.72584	1.83638	3.80261	2.7414	2.61675	1.84968	2.09883	3.73096	1.86494	1.79472	1.86389	3.62895	1.80975	1.88558	2.21303	1.85487	2.21162	1.79559	1.89231	1.94804	1.74559	2.30648	5.06653
CUST_10569_PI425536763	7.3207	7.61757	7.48862	7.52623	7.18696	8.12046	8.11169	7.65342	7.81602	7.87851	8.24621	8.12423	7.85024	8.06863	7.69882	7.77445	7.80337	7.87937	8.36697	7.93951	8.59267	8.22723	8.35743	8.49709	8.16437	8.75437	8.80611	8.90965	7.93346	8.75846
CUST_1057_PI425536763	1.77595	2.55674	1.65191	1.62539	1.77463	1.69863	2.00316	1.66098	1.72603	1.72879	1.62551	1.67668	1.65527	1.7892	2.75291	1.71162	1.72739	4.94827	1.81383	2.31565	1.76365	1.64255	1.70962	1.68608	1.72836	1.73886	2.25095	2.26671	1.77351	1.63067
CUST_10570_PI425536763	11.5912	11.903	11.4071	11.6802	11.3348	11.3608	11.2402	11.0468	11.357	11.1767	11.2568	11.4446	11.236	11.0689	11.6801	11.7233	11.4024	11.3958	11.6002	11.4819	11.1051	11.4877	11.5019	11.7478	11.4818	11.5926	11.1725	11.7496	11.1414	11.5107
CUST_10571_PI425536763	8.30094	7.99978	8.17275	8.40497	8.07304	7.97121	8.28312	8.05132	7.10411	7.95682	8.09943	7.83102	7.02056	7.82949	7.74787	7.68217	8.4915	9.04707	7.43424	7.6992	7.8551	8.31827	8.37895	7.88944	7.90095	7.72201	8.30997	7.65571	8.05132	7.61127
CUST_10572_PI425536763	4.25749	4.27419	3.77684	5.63503	4.05835	5.73543	5.00851	4.57271	4.97633	5.27542	5.42381	5.36435	5.04055	5.39723	5.0248	4.06489	5.12992	6.20797	5.32198	5.09134	6.63527	6.24171	5.4493	6.12322	5.59971	5.96912	6.74709	6.6303	4.86835	6.18863
CUST_10573_PI425536763	3.921	3.36074	3.56366	3.1028	3.10611	3.90621	3.58768	2.8578	2.2012	2.4682	3.75252	3.82685	3.87968	3.7563	3.48239	4.05451	3.21777	3.11718	3.73602	2.94543	3.11983	1.94253	1.86199	2.09435	2.68614	3.90621	3.43149	3.81556	3.77389	3.86573
CUST_10574_PI425536763	10.3099	9.93993	10.7678	10.0003	10.392	9.58359	9.46017	9.72398	9.26693	9.50752	9.36033	9.40522	9.247	9.65871	9.82624	9.39661	9.04701	10.2888	8.83109	9.35782	8.56728	8.9451	9.58516	8.82226	8.86795	9.39346	8.17796	8.63536	9.32488	7.99827
CUST_10575_PI425536763	7.94016	8.34651	7.88462	7.41714	7.8283	7.09121	7.48262	7.61797	7.33485	7.40055	6.89958	7.35515	6.9649	7.03604	7.13378	6.71532	6.76242	7.13434	6.97961	6.90706	6.75786	6.72927	6.89372	6.71755	7.14422	7.26446	6.92519	7.13539	6.79023	6.78251
CUST_10576_PI425536763	6.72804	7.43752	6.82979	4.97976	4.61816	4.23294	6.08535	5.79585	4.67464	4.59815	4.3383	4.31647	5.65836	5.24543	5.42314	4.929	5.2935	5.43039	5.53177	5.78438	5.65714	4.96094	4.51729	5.41041	6.16533	5.73675	5.33768	5.13574	5.14019	5.64116
CUST_10577_PI425536763	6.42566	6.59531	6.11429	6.08227	6.05063	6.15042	5.661	5.35498	6.12163	5.59483	6.17957	6.40957	6.0841	5.31287	5.97788	6.09452	6.02798	6.0866	5.99924	5.72542	6.44725	6.26749	5.71981	5.96143	5.70186	5.91954	6.21895	6.13628	5.85568	6.01012
CUST_10578_PI425536763	2.14587	4.39509	1.94931	4.02611	1.83638	4.15272	3.65903	6.27438	1.67374	1.64965	4.75971	3.9724	1.69462	3.55847	1.68018	1.67097	4.30231	3.89076	4.68706	3.95105	5.04974	4.98899	4.69081	4.78243	4.34584	4.61114	5.46313	5.03151	3.18907	7.14185
CUST_10579_PI425536763	14.9058	15.1113	15.1601	14.8204	15.237	14.7666	14.9093	14.9326	14.4712	14.4776	14.4367	14.571	14.8611	14.4184	14.6207	14.9204	14.3923	13.5682	14.3164	14.3426	14.2985	14.2701	14.4545	14.1247	14.3127	14.509	14.3587	14.0459	13.9588	14.0061
CUST_1058_PI425536763	10.3379	7.31323	10.3609	9.53627	10.5452	9.22972	9.79621	10.7166	11.4265	10.9738	10.3781	10.1829	13.248	12.7041	13.556	13.6646	13.1148	12.0443	13.1332	13.4715	12.527	13.0737	13.5738	12.9142	12.7333	11.9413	11.7815	12.0633	13.7085	12.2952
CUST_10580_PI425536763	5.4167	5.23628	5.88576	5.13349	5.24199	4.76994	5.42282	5.80702	5.29291	4.91207	5.16401	5.03723	4.87648	4.89588	5.27426	5.37186	4.93058	4.54937	4.92411	5.39821	4.56334	5.18233	5.07973	5.22371	5.06477	4.51826	4.87996	4.97162	4.87409	4.71042
CUST_10581_PI425536763	6.21638	6.85883	6.27031	5.72111	6.2459	5.74427	6.27585	6.2076	6.24472	6.28242	5.62201	5.83905	7.04203	6.76874	6.29513	5.76428	6.04339	6.44745	6.57377	6.3224	6.33536	6.18943	5.90015	6.48405	6.42255	6.69632	6.53393	6.10777	5.97512	6.06484
CUST_10582_PI425536763	7.90368	7.47879	8.03472	7.91765	7.55222	7.61587	7.5002	7.62772	7.59774	7.40747	7.95043	7.78867	7.8283	8.0525	7.62348	7.93314	7.68376	7.77606	7.85067	7.48656	7.97086	7.86309	7.54488	7.78419	7.66928	7.81307	8.2529	8.20605	7.66139	7.987
CUST_10583_PI425536763	15.6089	15.1062	15.556	15.1888	15.5576	14.7768	15.1854	15.564	14.99	14.9364	14.6385	14.9537	15.1719	14.9836	15.1572	14.9706	14.7149	15.4694	13.9991	14.448	13.5897	14.1231	14.3851	13.8325	14.2241	14.0011	13.248	13.2792	14.285	13.007
CUST_10584_PI425536763	7.62563	6.71457	7.27848	7.36273	7.3207	6.99522	6.14536	6.2459	6.19197	6.0285	6.65372	6.33058	5.79166	6.72987	6.35829	5.93031	6.32686	7.56241	6.53889	6.65169	6.73846	6.57464	6.87481	6.06962	6.72919	6.38719	6.68133	6.01715	6.88916	6.07441
CUST_10585_PI425536763	6.29106	6.3119	7.22811	6.22581	6.58809	6.26579	5.73813	6.45676	6.50055	6.38586	6.59385	5.80399	5.72255	5.42206	5.39587	5.39672	5.65496	5.25302	4.83258	5.59329	4.84507	5.37146	5.75338	6.03534	5.48558	5.25944	5.66659	5.70541	5.41711	6.02353
CUST_10586_PI425536763	9.9456	10.5441	9.94992	9.28345	9.64257	9.28993	10.1058	10.6677	10.8754	10.6453	9.58148	10.2336	11.4077	10.1602	10.9377	10.9927	10.2213	9.92611	10.044	9.99986	9.92393	9.84269	9.37936	10.1058	9.56485	9.28563	9.56303	9.8453	9.65354	10.0929
CUST_10587_PI425536763	13.1314	12.5537	13.2146	13.1047	13.1268	13.1388	13.1052	13.0512	13.0864	12.9542	12.6958	13.0303	13.1394	13.1243	13.4633	13.132	13.1148	13.154	13.0251	13.4114	13.0187	13.154	13.1239	13.1429	13.2166	13.0937	12.7362	12.9229	12.9831	12.7295
CUST_10588_PI425536763	3.62721	1.75904	2.90081	4.21933	2.45004	3.58807	4.05418	3.33843	3.38139	3.59435	4.73031	3.95389	2.88915	4.11104	3.99337	3.09574	3.71589	4.94323	4.48912	3.9393	5.40959	4.58594	4.71526	4.60574	5.18632	5.42238	6.02462	4.59135	4.42184	5.88534
CUST_10589_PI425536763	5.96685	5.75933	5.54201	5.75165	5.20651	5.77503	5.76795	6.18915	5.60338	5.7205	5.69577	5.31551	5.95087	6.41507	5.83937	5.71305	5.94746	6.33265	5.94138	6.03867	5.99522	6.09513	6.0669	6.0079	6.22238	6.14737	6.10356	5.97224	5.67432	5.71009
CUST_1059_PI425536763	2.14808	1.92278	1.64427	1.6219	1.7524	2.26293	1.86494	1.67284	1.76497	1.70196	1.59754	2.00855	1.65527	1.74996	1.7695	1.72355	1.96081	3.17294	1.7591	1.65718	1.7695	1.64799	1.70962	2.86893	1.65209	2.08251	1.62955	1.64808	1.69418	1.67821
CUST_10590_PI425536763	10.5922	11.1064	11.0636	9.81456	11.2417	9.84948	10.8199	11.2879	10.9642	10.9213	10.6066	10.9558	9.58854	8.77073	9.6548	10.267	8.25514	8.43639	7.35637	6.98739	6.89676	7.25989	7.33622	7.31118	6.90308	7.26446	7.43752	7.50663	7.333	8.06969
CUST_10591_PI425536763	9.57443	9.98375	9.66318	10.1517	9.49869	9.13517	9.25136	9.51744	9.26693	8.98062	9.99753	9.06432	9.01864	8.66118	9.30912	9.89549	8.94202	9.95822	9.21787	9.45536	8.50898	9.07562	9.14711	9.15703	9.30602	9.17662	8.58049	8.64984	9.59319	9.94928
CUST_10592_PI425536763	12.0108	10.8072	11.6959	12.2363	11.2329	12.1425	11.9088	11.7211	11.1892	11.2614	11.9051	11.7374	11.2084	12.2914	11.311	10.6572	11.7938	10.6822	12.0356	12.337	12.2491	12.1152	12.0084	11.9553	12.3656	12.471	12.3541	12.0546	11.9714	11.6879
CUST_10593_PI425536763	5.6892	6.32938	5.8763	5.80825	5.79925	5.97399	6.24848	6.50948	6.09218	6.19214	5.32734	5.68003	6.31766	5.76896	6.04838	6.78041	5.72135	6.60097	6.28539	5.9212	6.53284	6.65271	6.15768	5.87297	5.79071	6.22381	5.96792	6.52471	6.26764	6.25755
CUST_10594_PI425536763	10.7964	10.7901	10.6613	10.52	10.9426	10.5102	10.6518	10.642	10.5257	10.4444	10.6117	10.3794	10.1766	10.2194	10.3211	10.3425	10.4443	10.7447	10.3936	10.3287	10.5606	10.3759	10.422	10.255	10.3745	10.4641	10.6129	10.2161	10.6085	10.1979
CUST_10595_PI425536763	9.07338	9.92919	9.24442	9.14819	8.88365	9.04354	9.28976	9.54562	9.4779	9.77284	8.44352	8.97924	9.65272	9.22627	9.08393	9.11702	8.84407	9.18098	9.69269	9.95069	9.12893	9.65408	8.48486	9.36442	9.02818	9.26898	8.95318	9.14728	8.85204	9.15008
CUST_10596_PI425536763	6.34037	6.81285	6.27881	7.34017	6.08436	7.44379	6.85533	6.20074	6.62587	6.24022	7.88687	7.04824	6.45801	7.28551	6.71449	6.26579	7.0405	5.21198	7.05035	7.04282	7.94402	7.44164	7.41561	7.37718	7.53657	7.69398	8.13916	8.25712	7.52335	8.04745
CUST_10597_PI425536763	8.28094	3.80651	8.246	8.30565	7.78709	7.77977	8.10065	7.42415	6.62277	7.21364	7.22303	7.36721	7.15025	7.79613	7.16226	6.31452	7.20687	6.53804	7.50187	7.82542	7.43401	7.5948	7.57634	7.44296	8.07535	7.88762	7.68492	7.5275	7.49039	6.84009
CUST_10598_PI425536763	10.2963	10.4432	10.6052	11.1296	10.6203	10.7214	11.0034	9.9712	10.6935	10.5	11.7248	10.756	10.5372	10.4179	10.2871	10.7385	10.4118	10.8248	11.0854	10.5115	11.2078	10.7141	11.1314	10.6851	10.7499	10.6822	11.4905	11.1387	10.5979	11.2501
CUST_10599_PI425536763	5.519	4.93096	5.23821	5.61528	5.31905	5.07378	5.55978	6.09161	5.75838	5.80687	5.58826	5.86483	6.58357	6.14245	5.9928	6.32298	5.82245	6.62205	5.53177	5.61743	5.72724	5.6175	5.97784	5.66591	5.54493	5.44623	5.52474	5.4528	5.34608	6.85259
CUST_106_PI425536763	3.52299	5.08547	3.54812	3.62846	4.88675	2.02194	4.12049	4.12866	3.81495	3.44132	2.1143	4.33345	4.00609	3.7469	4.40182	4.33628	5.57406	5.31221	3.23705	4.19766	4.19002	4.067	3.13413	3.45077	4.0795	3.7694	3.6673	2.92768	4.03773	2.94625
CUST_106_PI425708691	8.87774	9.53933	9.1172	8.2033	9.25062	8.61861	8.73668	9.37073	9.56297	9.12341	9.44655	9.30058	9.86474	9.19632	9.35704	9.81979	9.23467	8.79482	9.22336	8.95844	9.56036	9.20771	9.11637	9.45515	8.95212	9.08334	9.57823	9.64366	9.34337	9.96156
CUST_1060_PI425536763	11.4023	11.2527	11.2166	10.9028	11.0404	10.7685	10.605	11.0636	10.8402	10.6649	10.4383	10.7989	11.5159	10.838	10.6694	10.8714	10.5966	10.7676	11.0547	10.8734	10.9608	10.6985	10.4878	10.904	10.756	11.109	10.9521	10.8439	10.557	10.8398
CUST_10600_PI425536763	6.89961	7.85629	6.36648	6.41806	6.32397	6.04052	6.49888	7.02171	6.64263	6.32862	5.98523	6.74316	6.18544	6.53804	6.2267	6.25317	6.05337	6.93456	6.22081	6.66849	4.97619	6.23885	6.47524	5.75943	6.57893	6.28356	5.24454	5.68855	7.13376	5.30179
CUST_10601_PI425536763	7.27774	7.79832	7.90873	6.91127	7.49112	7.14179	7.28574	7.68187	7.66665	7.32736	7.00595	7.44164	8.18677	6.70417	7.21708	6.98867	6.78251	6.66454	6.73004	6.57439	6.72011	6.8838	6.58279	7.07581	6.18598	6.58721	6.6715	7.76203	6.32367	6.90507
CUST_10602_PI425536763	5.78445	5.78306	5.31323	5.22397	5.07358	5.81708	5.54785	5.56976	5.59219	5.66014	5.46807	5.6077	5.43033	5.11452	5.21243	5.58644	5.34347	5.85042	5.27335	5.09616	5.99835	5.90053	5.593	5.68864	5.52432	5.89105	6.49862	8.0825	5.04982	6.62163
CUST_10603_PI425536763	3.43158	3.61266	3.7357	2.91225	4.08377	2.73345	3.65173	4.43556	3.47228	2.71455	3.04637	3.48668	3.28713	3.92201	3.62272	2.61544	3.57098	4.00325	2.08227	3.84845	3.84971	2.63819	3.71326	2.85913	3.95317	3.65198	2.82925	3.67339	3.40985	2.87606
CUST_10604_PI425536763	5.44906	2.90386	5.75867	6.05569	6.01867	6.31236	6.82039	6.24961	6.59092	6.7776	6.69045	6.72847	7.01567	6.81719	6.91106	7.13687	6.91817	5.54646	7.11236	6.93314	7.303	7.05805	7.01209	7.12961	6.86254	7.05943	7.5484	7.6461	6.68302	7.53657
CUST_10605_PI425536763	4.23466	2.97109	4.06277	3.88137	4.72493	4.32526	5.11122	3.7554	4.5703	3.83991	4.64463	4.23741	4.75823	4.19315	4.59344	4.6174	4.33356	4.00325	4.19002	4.26294	4.55717	4.36316	3.53001	4.33173	3.86464	4.4585	4.28799	4.24019	4.19508	4.44952
CUST_10606_PI425536763	7.80752	8.14967	8.09353	7.34017	8.32856	7.53883	7.56073	7.93592	7.72414	7.50602	7.86227	7.32712	7.61891	7.4288	7.95439	8.68113	7.21467	8.77811	7.49275	7.43374	6.71175	6.96626	8.64831	7.0868	7.80391	8.13247	6.79647	7.05018	8.63762	6.87914
CUST_10607_PI425536763	8.34511	8.54676	8.40639	8.57897	8.80684	8.20552	7.71467	8.1951	8.63844	8.29281	8.50012	8.25795	8.1707	7.81663	8.5069	9.09781	8.2335	8.83765	8.09818	7.93951	8.0254	8.03161	8.24913	8.13401	8.00535	7.77319	7.89841	7.922	8.36299	8.55016
CUST_10608_PI425536763	5.20967	3.3055	4.91619	4.62831	5.80962	5.02263	4.97633	4.9769	5.1905	5.77556	5.78192	5.26962	5.48731	4.78876	5.03684	5.76099	5.13401	2.65683	4.60517	4.96646	5.14854	4.91522	5.05703	5.39459	4.53986	3.88426	5.09461	5.42228	5.40291	4.8221
CUST_10609_PI425536763	10.2356	9.04718	9.67962	9.94565	9.84503	9.84681	9.4647	9.56978	9.38346	9.37009	9.92789	9.71076	9.01864	9.80293	9.502	9.35624	9.4685	10.1451	9.60106	9.79745	9.95112	9.80226	9.80007	9.67929	9.86997	9.70546	10.0463	9.75162	9.88978	10.0663
CUST_1061_PI425536763	7.15731	6.91609	6.64452	6.96533	6.57579	7.05999	7.04977	6.42231	6.07371	6.644	6.66367	6.905	6.69388	7.14487	6.64679	6.86447	6.99605	7.12162	7.13822	7.18762	7.67157	7.44956	7.07276	7.28756	7.37981	7.65124	7.70619	7.39932	6.58633	7.12154
CUST_10610_PI425536763	7.13348	3.24589	6.76019	6.60007	6.9046	6.62508	6.52107	7.06781	6.71225	6.63319	6.42504	6.59397	6.18231	5.90053	5.881	6.15619	6.11919	1.86389	5.54215	6.09876	5.84327	5.91477	6.08894	5.87668	5.6766	5.61245	5.96122	5.78299	5.81343	5.38754
CUST_10611_PI425536763	7.39932	7.37315	6.88714	7.22371	6.82199	7.48597	6.98402	6.65271	6.82213	6.35737	6.59385	6.99802	6.19785	7.30429	6.06401	5.6331	6.79392	7.16657	6.8864	6.63975	7.76647	7.17808	6.59375	7.27726	7.27726	7.33385	7.85067	7.64036	6.46999	7.40988
CUST_10612_PI425536763	6.28322	6.42739	7.09443	6.02874	6.55314	5.64804	6.01358	6.28138	5.95751	6.08911	5.98235	5.9708	5.56844	5.76896	6.19701	5.66773	5.3318	6.23135	4.51729	5.09616	4.17388	4.91103	5.39084	5.33676	5.36204	4.67625	4.64628	4.71386	4.76911	5.85788
CUST_10613_PI425536763	4.16372	2.92435	2.61159	3.88137	2.79463	3.50498	3.45488	4.04172	4.2171	3.52042	2.68274	2.28863	3.30508	3.63743	2.97234	3.35708	2.92387	5.1242	2.42104	2.14335	2.41334	2.3561	2.50431	2.63064	2.11813	2.2032	2.21086	3.13162	2.75051	3.15826
CUST_10614_PI425536763	1.74355	1.84661	2.54202	3.22189	1.93767	1.8909	1.78354	2.87443	2.40291	2.75151	2.02357	2.04782	4.62195	2.27871	3.05532	2.95539	1.84661	5.57977	3.78627	3.40099	1.8169	2.27699	2.13675	1.83962	2.51061	3.30004	4.86364	2.75132	4.27475	3.14629
CUST_10615_PI425536763	5.62965	5.16034	4.97879	4.74254	5.31366	4.7917	5.15165	5.83223	5.49081	5.39786	5.35248	5.49895	5.10625	5.44191	5.08577	4.91628	4.39305	4.90737	3.01464	4.00103	3.44706	4.40206	4.2401	4.78243	3.92723	3.71943	4.41791	4.58539	3.88903	4.44952
CUST_10616_PI425536763	6.12331	5.40959	5.92491	5.15467	5.07358	5.55866	5.16615	5.67401	5.43066	5.20665	5.04147	5.47544	5.58397	4.59268	5.45968	5.49874	4.92082	5.50053	4.343	4.90112	5.22314	4.88523	4.29863	4.9147	5.26381	5.1198	5.27536	5.06514	4.56486	4.44952
CUST_10617_PI425536763	9.97415	10.0476	9.90785	10.2115	9.58192	10.2951	9.95829	9.59451	9.66531	9.67876	10.1447	10.0591	9.53984	10.0778	9.52914	9.13758	10.17	10.0922	9.98281	9.74973	10.4823	10.0898	10.0436	10.3414	10.382	10.4731	10.6522	10.4066	9.76265	10.1061
CUST_10618_PI425536763	7.95952	8.23114	8.15271	7.96918	7.87867	8.32206	8.21535	8.21218	8.32074	8.44182	8.49289	8.05856	8.72287	8.2702	8.3592	8.57647	8.21363	8.33282	8.43628	8.43496	8.77255	8.51633	8.29801	8.7841	8.49849	8.40483	8.89968	8.62482	8.32706	9.05641
CUST_10619_PI425536763	6.34768	6.81993	6.32686	6.53479	6.03081	6.44422	6.24848	5.74721	6.22164	6.41172	6.17957	6.12464	7.25962	6.26345	7.23141	5.75653	6.54913	6.09345	6.915	6.80388	7.18762	6.87415	5.79174	6.86468	6.38233	6.61945	7.9634	7.21661	6.36297	7.04601
CUST_1062_PI425536763	3.12295	4.50981	4.15846	3.05374	2.18196	2.47662	2.53057	1.89024	1.9179	4.22712	3.61397	2.03662	3.1459	2.01835	6.65271	3.4642	1.83203	4.0705	3.01925	4.03449	3.06134	1.84564	2.78552	2.88779	2.91518	2.27016	3.08215	2.30134	2.23393	4.08914
CUST_10620_PI425536763	7.40888	4.95767	6.09534	6.68796	6.7818	6.89756	6.88359	7.05802	7.19905	7.01941	7.4267	6.78391	6.83948	7.21593	6.94389	6.33293	6.62526	6.66205	6.69236	6.61335	7.73622	6.96626	7.02792	6.95433	7.34277	7.41435	8.03592	7.00403	6.46779	7.07864
CUST_10621_PI425536763	10.2963	9.4165	9.99813	10.0656	9.64257	9.36357	8.62518	9.0721	9.24807	8.75443	9.99753	9.55135	8.62855	8.87101	9.46527	9.13758	9.42491	10.0555	9.78808	9.64858	9.54488	9.27531	9.9045	9.63787	9.62365	9.68089	9.57823	9.29904	9.34135	8.99598
CUST_10622_PI425536763	6.05455	6.87914	6.62636	6.85259	6.60639	7.11299	6.58709	5.90065	6.09433	6.23314	6.51856	6.19459	5.85371	6.31438	5.96485	5.98583	6.57476	6.57983	6.59391	6.76896	7.03779	6.89588	6.72011	6.93996	7.00542	6.97196	7.09212	7.31323	6.32819	6.59385
CUST_10623_PI425536763	8.73079	8.32539	8.3693	8.3357	8.10761	8.19075	8.21535	8.61358	8.39022	8.32539	7.9058	8.3217	8.65268	8.53001	8.38439	8.35186	8.37797	9.45544	8.2159	8.25063	8.44949	8.39309	8.07134	8.0648	8.43429	8.46478	8.56012	8.3956	8.28539	8.08156
CUST_10624_PI425536763	7.11236	6.50751	6.69175	6.4086	6.59585	6.42273	6.42807	6.37922	6.34611	6.20648	6.28746	5.89921	6.87653	6.75621	6.91763	6.85259	6.74046	7.43487	6.79345	6.90706	6.75786	6.89588	6.909	6.96794	6.94086	6.75542	6.84874	6.69146	6.76729	6.37672
CUST_10625_PI425536763	5.3411	5.18115	5.04055	4.38601	4.25781	2.70571	4.7469	4.3744	4.98136	4.35915	3.44316	4.19849	5.49151	4.16656	3.76517	5.20037	4.13825	4.85863	5.02233	4.41791	4.6216	4.82748	4.62496	5.02672	4.66817	5.12992	4.62844	5.01946	5.32026	4.40239
CUST_10626_PI425536763	2.63112	4.46605	2.68621	2.23011	4.47229	1.77696	1.7601	2.64225	2.88684	3.04456	2.46175	3.02587	1.77326	1.93415	3.62272	1.80035	3.38341	1.86389	1.92537	2.08322	2.91556	1.91147	1.82082	1.88369	2.28773	2.33266	2.42753	2.14549	2.646	7.22811
CUST_10627_PI425536763	10.6711	9.80693	10.2775	10.5431	10.3337	10.4111	10.0777	10.4966	10.1539	10.3485	10.7091	10.1158	9.9054	10.4399	10.5138	10.2476	10.2609	11.0869	10.3035	10.392	10.061	10.1772	10.6914	10.2172	10.4274	10.6617	10.2087	10.1702	10.6673	10.0007
CUST_10628_PI425536763	6.62194	6.41172	6.03862	5.84972	6.64881	6.33155	5.77074	6.87045	5.88852	5.6443	5.4859	6.31094	5.43977	5.20875	5.61572	5.70926	5.15735	6.23588	6.02067	5.07675	4.69381	5.14994	5.03242	4.94391	5.24315	4.73804	4.38781	4.35356	5.33798	4.72482
CUST_10629_PI425536763	7.24863	8.03592	6.71346	7.39899	7.64363	7.53883	7.54488	7.52961	9.58148	8.8323	7.5916	8.57897	9.82029	7.02408	7.93661	8.54773	7.79832	7.57881	7.72906	7.46055	8.37028	8.05901	7.1795	8.77177	6.74093	6.88477	9.42936	8.82363	7.30285	11.1216
CUST_1063_PI425536763	10.452	11.0742	10.7058	11.4269	10.7904	11.5006	11.1987	10.2657	10.9425	10.8652	11.328	11.382	10.414	11.1408	10.6006	10.6806	10.7065	10.9244	11.4469	11.2509	11.7578	11.7229	11.3359	11.5624	11.6368	12.0294	11.9719	12.0991	11.108	11.8205
CUST_10630_PI425536763	6.44132	6.22538	6.74452	5.84509	6.52904	6.28144	7.00194	7.05802	7.78623	7.26999	6.32536	6.87868	8.4895	6.76874	7.7568	7.57731	6.9292	6.11368	7.43424	6.70429	6.69105	6.55039	6.38111	7.12961	6.10564	6.26954	6.6715	7.13539	6.47407	7.61873
CUST_10631_PI425536763	6.63822	6.05374	7.10794	5.44718	4.99864	4.40626	5.992	6.2546	4.54724	4.71861	4.41613	4.6914	4.86996	4.54685	5.61905	4.06489	4.41886	5.49681	5.02686	5.14483	4.1601	4.45759	4.92751	5.08483	5.4167	5.07371	3.77584	4.46204	5.01456	4.80619
CUST_10632_PI425536763	6.25645	3.11642	6.27438	5.7911	6.2299	6.05596	5.90076	6.15066	6.13628	5.94323	5.94186	5.78011	6.81767	5.89685	6.37784	6.40095	5.84644	1.86389	5.87297	5.87697	5.57803	5.86095	5.69404	5.72651	5.48558	5.799	5.76216	5.84144	5.9394	6.27959
CUST_10633_PI425536763	6.88523	5.94286	6.17964	6.28366	6.47588	5.64014	4.99702	6.34344	5.47795	5.74334	5.61972	5.66478	6.54317	7.02408	7.57605	5.88439	7.16899	8.61627	8.54842	7.85804	6.44725	6.99624	7.62856	6.14679	6.93061	6.2967	5.51652	5.61417	7.89255	4.92114
CUST_10634_PI425536763	10.1975	10.2921	10.3781	10.0656	10.0873	9.48127	9.50545	9.99046	9.65614	9.66408	9.24572	9.92121	10.0208	9.3635	9.47793	9.61927	9.25422	10.0143	9.54657	9.21217	8.6355	9.01526	9.06262	9.06676	9.00273	8.85978	8.35712	8.67317	9.40653	8.74152
CUST_10635_PI425536763	6.77022	7.51095	6.96587	6.93793	7.05999	7.11299	7.08925	7.4513	7.59774	7.13957	7.4267	7.65581	7.32986	7.18138	7.08732	7.2424	7.3532	7.45547	7.8347	7.30315	7.80803	7.7544	7.7485	7.71263	7.44806	7.69398	8.0855	8.05901	7.09996	8.20605
CUST_10636_PI425536763	10.8172	8.29508	10.6613	12.1624	10.9627	12.369	11.6363	11.0549	11.7358	11.8372	11.9409	11.9904	11.5505	12.1186	11.4002	11.4191	12.0296	3.33528	12.2281	12.2358	12.6391	12.5845	12.291	12.6244	12.4567	12.5099	12.6996	12.3069	11.9412	12.2046
CUST_10637_PI425536763	8.05831	7.69766	7.43622	7.87579	7.66085	8.2188	8.24613	7.49275	7.32289	8.0161	7.46156	7.60138	7.83965	7.81663	7.97966	8.20066	8.32249	8.27497	7.96926	7.72708	8.27322	7.93047	8.10325	8.07883	7.98615	8.09309	7.76734	7.91408	7.53927	8.17626
CUST_10638_PI425536763	10.2657	10.4172	10.4441	9.72907	10.3049	9.9578	9.80873	10.2769	10.142	10.486	10.0961	9.93184	10.4691	9.82031	10.0673	10.1412	10.0622	10.3687	10.4048	9.66417	10.061	9.81684	9.75071	10.5567	9.68963	9.75068	10.4273	10.615	9.97463	10.5992
CUST_10639_PI425536763	11.357	11.2117	11.2984	10.4381	10.952	11.0586	10.5454	11.0898	10.4407	10.392	10.2484	10.3555	10.392	10.3752	10.629	10.531	10.2515	11.0464	9.07002	9.54992	8.88062	9.33981	9.82939	9.14803	9.29998	8.88574	8.93385	8.89487	9.68952	8.59723
CUST_1064_PI425536763	7.47538	9.62646	7.06552	7.55466	7.58254	7.36775	7.71086	7.41561	9.74029	8.72426	7.01458	8.70412	10.2059	6.88662	7.38802	7.64363	7.44063	6.58228	7.22811	7.44296	8.38445	7.788	5.59756	8.99914	6.21341	6.07208	9.6146	9.06448	5.90357	11.3908
CUST_10640_PI425536763	5.33456	4.89096	5.17551	5.46305	5.34974	6.05596	5.35907	5.50556	5.22469	5.12149	6.17957	5.80102	5.4118	5.88749	5.59237	5.20037	6.11747	5.17575	5.47434	5.76543	6.37149	6.09513	5.82546	6.1859	5.65036	5.64156	6.52121	6.2925	6.08297	6.01386
CUST_10641_PI425536763	6.24894	6.43477	6.138	4.55513	5.73858	5.11655	5.39617	5.51652	6.17185	6.00427	4.8013	5.17838	6.20074	5.27331	5.59559	4.64739	4.97619	5.59443	5.98037	5.64282	5.50556	5.19198	5.18524	5.87906	5.54243	5.4702	5.0136	5.26105	5.72954	5.01936
CUST_10642_PI425536763	6.92779	6.89443	7.09443	7.10741	7.04789	6.99522	6.95277	6.7909	6.96369	6.72193	6.93963	6.71758	6.74821	7.38374	6.55322	6.68349	6.78251	6.9019	6.43411	6.77258	6.81483	6.62132	6.56242	6.72998	6.8937	6.72395	7.01228	7.04091	6.53602	6.81777
CUST_10643_PI425536763	6.55772	7.26476	6.91819	6.33815	5.70525	5.46415	6.58709	6.6123	5.58086	6.29809	5.95853	5.53124	7.02577	6.17031	5.80829	5.62936	5.54196	6.17831	6.58239	5.93379	5.9112	6.0202	5.55387	6.01012	5.6945	6.51051	6.22177	5.8866	5.9966	6.57296
CUST_10644_PI425536763	7.34941	8.30565	7.23909	6.74785	7.74165	7.09121	7.67205	7.601	7.89417	7.83102	6.81118	7.32712	7.71099	7.24165	7.66625	7.64363	7.47434	7.761	7.06664	7.21966	6.86854	7.1431	7.02792	7.19705	6.94086	6.72395	6.60228	6.83733	7.47394	6.99525
CUST_10645_PI425536763	5.54284	5.39597	5.19544	5.06928	5.13556	4.70251	5.558	5.73858	5.14497	4.88437	5.11932	5.31115	6.52082	6.28555	5.90742	6.11861	5.61384	6.6512	6.27567	6.3224	5.99835	5.89799	5.67761	5.60198	6.15871	6.22381	5.64736	5.58329	5.42602	5.30179
CUST_10646_PI425536763	8.2314	9.42958	8.39377	7.69468	8.02274	7.89255	8.11951	8.4375	8.05502	7.94346	7.62477	7.98597	8.5021	8.29073	8.32336	8.36552	7.71236	7.22052	7.98157	8.09483	7.84617	7.78273	7.81996	8.0648	8.12682	8.11291	7.61757	7.83233	7.68412	7.66072
CUST_10647_PI425536763	11.6107	11.8542	11.8404	11.6734	12.2169	11.8132	10.7753	10.4412	10.9118	10.7845	11.1296	10.9413	9.62646	9.9712	9.88701	9.95426	10.5252	10.2888	10.5962	10.3061	10.8583	10.6827	10.6031	10.6559	10.5689	10.6752	11.2848	10.9899	10.291	10.9643
CUST_10648_PI425536763	3.50137	3.83157	3.35314	5.12228	4.37424	3.64766	2.24955	1.87924	2.05926	3.12095	4.80937	3.2757	1.84454	2.51616	2.29949	3.7271	3.0827	3.58693	2.4864	1.79739	2.07667	1.8666	2.04981	3.56499	1.79559	3.40231	3.64439	2.58534	2.14923	5.04042
CUST_10649_PI425536763	6.09025	6.74177	6.01805	6.02874	5.69109	5.76062	6.20954	6.60302	6.07633	6.37138	5.67702	6.06526	5.97328	5.26971	5.86563	5.56343	5.4819	5.69071	6.0576	5.33778	4.86107	5.01122	5.05703	5.84333	4.71715	5.094	5.63365	5.32411	5.21697	6.2375
CUST_1065_PI425536763	7.04185	6.86449	7.26533	6.66063	7.10898	6.75534	7.09729	7.4831	6.61609	7.00935	6.77082	6.53367	7.137	6.69013	7.10411	7.96356	6.75171	7.4175	6.81417	6.70552	6.47268	6.15284	6.81993	6.76729	7.03111	6.98118	6.52121	6.39132	6.76116	6.42742
CUST_10650_PI425536763	7.91041	7.95014	7.53095	6.84503	6.95657	6.61219	6.44146	6.3985	6.37743	6.31303	5.74513	6.18821	6.6309	7.10699	6.58686	4.94827	6.68321	7.46433	7.22811	7.0747	7.22455	6.64559	6.75831	6.62066	7.64176	7.72201	6.65949	6.60467	6.90193	5.52927
CUST_10651_PI425536763	4.02289	4.29167	4.73135	4.14033	2.78552	2.17113	4.13477	3.9431	3.68041	2.29677	3.95336	3.52357	3.77599	2.757	3.03758	3.09361	2.01562	3.54695	3.89294	4.24275	2.18479	3.51449	3.36074	2.21162	3.61176	3.80184	3.91025	4.03717	2.82992	2.00071
CUST_10652_PI425536763	6.88523	6.57598	6.69913	6.91127	6.64027	6.48946	6.41614	6.43865	6.42573	5.93811	6.85481	6.24259	6.57752	6.7177	6.84503	6.85785	6.84892	7.00682	6.79052	6.85982	6.93314	6.99624	7.19431	6.74967	6.88359	6.79376	6.99565	6.79392	6.97811	6.72804
CUST_10653_PI425536763	13.6696	13.9768	13.9511	13.8992	13.6594	13.8373	13.9022	13.4442	13.1876	13.718	13.7222	13.2806	13.3244	13.4607	13.1143	13.4453	13.8334	13.4114	13.6731	13.457	13.9845	13.6425	13.4127	13.9999	13.7191	13.7273	14.2165	13.8296	13.154	13.4907
CUST_10654_PI425536763	5.95074	4.89096	4.56627	4.55108	5.17164	4.72823	4.67929	5.6298	5.09128	4.6497	5.32465	5.2235	5.62053	5.38348	5.3216	6.16592	5.32411	6.11724	4.76969	4.61537	4.59913	4.53355	4.81287	3.86631	4.46897	4.40858	4.40305	4.54346	4.84333	5.4007
CUST_10655_PI425536763	14.3253	13.5929	13.718	13.7894	13.8633	13.5841	12.9766	13.5522	13.1912	12.9117	13.4725	13.2956	13.1248	13.6962	13.5969	13.4594	13.3873	14.056	13.2186	13.3597	13.8897	13.3594	13.2514	13.4972	13.4799	13.7176	13.7874	13.4441	13.2074	13.1793
CUST_10656_PI425536763	5.99816	5.77797	6.21514	8.01991	6.2299	8.44292	7.72098	6.52044	7.57634	8.0161	8.82991	8.07068	7.2424	8.21206	7.2485	7.88672	8.60346	8.23508	8.61797	8.00024	9.3652	8.73134	8.83166	8.98245	8.64984	8.97109	9.45106	9.25964	8.44068	9.41438
CUST_10657_PI425536763	4.55906	5.27135	4.8695	4.14033	6.87751	4.46897	4.85142	4.65947	5.89438	5.08487	5.1089	5.01214	6.24151	5.23572	5.9112	6.44431	5.12228	5.07454	5.3029	4.74759	5.19932	4.75022	4.17742	3.93122	4.68454	6.38719	4.3576	4.91628	5.24858	5.07434
CUST_10658_PI425536763	6.95314	8.27418	6.99533	6.19177	7.09847	7.02666	7.28574	7.70657	7.70535	7.58217	6.68031	7.46414	8.10155	7.08887	8.09393	7.63152	7.27726	6.76497	7.46318	7.54924	7.11299	7.47135	7.25962	7.65709	6.8937	6.48677	7.13021	6.86616	7.03522	6.99525
CUST_10659_PI425536763	13.4135	14.4637	13.6312	12.7525	13.3209	12.7247	13.4354	13.8408	13.6312	13.5218	12.7508	13.2158	14.2221	13.0991	13.39	13.3873	12.7335	12.5599	13.3851	12.8971	12.7707	12.6481	12.1966	13.1094	12.6322	12.8451	12.8109	12.7731	12.4602	13.0216
CUST_1066_PI425536763	3.6707	1.8307	2.54616	2.36147	1.8437	3.17491	2.0434	4.51161	1.90505	2.74513	2.90434	2.88632	3.13949	1.82372	2.17731	3.21439	2.49286	3.25002	1.99556	4.16486	1.70938	2.40264	2.47985	5.01063	2.82428	3.19684	3.06159	3.18663	2.51554	3.93963
CUST_10660_PI425536763	14.7209	15.2841	14.7962	14.2511	14.6989	13.9705	14.0736	14.6555	14.2944	14.0617	13.7222	14.1002	14.2863	13.9698	14.4149	14.073	13.8956	14.2985	13.3445	13.6348	13.0791	13.3219	13.4907	13.0247	13.4131	13.3104	12.6829	12.7585	13.539	12.7185
CUST_10661_PI425536763	2.17442	1.78872	2.68903	2.15175	1.80509	2.14545	2.01605	3.13611	4.13529	1.74223	1.9716	2.10378	2.23208	1.79361	1.8139	2.57881	1.70372	1.86389	1.80809	2.05781	1.7309	1.71364	1.78851	1.70938	1.66682	1.6781	1.65521	1.66373	1.7351	1.80814
CUST_10662_PI425536763	7.65709	7.74471	7.02408	6.92394	7.81981	7.26495	7.26495	7.83873	8.05502	7.7128	7.71586	7.76878	6.81939	6.87516	7.81981	7.1879	7.07772	7.71657	6.42804	6.74706	6.31317	6.5092	6.89372	6.31268	6.80329	6.81211	6.04578	6.55183	7.35218	6.47632
CUST_10663_PI425536763	8.14665	9.5106	8.14617	11.0988	8.61426	11.083	10.068	9.15211	10.1569	9.97546	11.2774	10.9472	9.49373	10.2701	9.82624	10.0807	11.0436	10.6247	10.887	10.7866	11.513	11.4244	11.2234	11.5	11.1631	11.3703	11.4426	11.6905	11.1414	11.6249
CUST_10664_PI425536763	9.59628	9.37416	9.60361	9.91403	9.3072	9.57463	9.37009	9.4613	9.07595	9.00828	9.27545	9.29019	9.04102	9.53417	9.49494	8.40982	9.49559	9.94923	9.10691	9.67276	9.62365	9.51801	9.3654	9.35188	9.59224	9.54224	9.52485	9.51238	9.48199	9.19974
CUST_10665_PI425536763	16.0762	15.8825	16.1411	15.8917	15.9388	15.6186	15.7996	16.0841	15.7602	15.7294	15.5903	15.7436	15.9066	15.5413	15.9109	15.8213	15.5235	16.0008	15.0946	15.4247	14.9974	15.2905	15.2891	15.0753	15.2577	15.2501	14.8137	14.7888	15.3715	14.6734
CUST_10666_PI425536763	6.71753	7.1465	7.04983	7.46232	7.39234	7.01599	7.29935	7.30412	7.37031	7.28551	8.33136	7.39607	7.83965	7.65751	8.11756	8.87309	7.93058	8.4884	7.64806	7.9058	7.60982	7.51873	7.95221	7.7767	7.46232	7.38522	7.02841	7.1525	7.82415	7.84591
CUST_10667_PI425536763	10.2114	7.17824	10.2361	12.6689	9.92352	12.4482	11.8963	10.52	11.2082	11.3431	12.1018	12.2386	11.1906	12.3655	10.9915	10.257	12.0059	9.4649	12.4365	12.4759	12.8113	12.7653	12.363	12.7648	12.5805	12.9099	12.9996	12.7497	11.9389	12.481
CUST_10668_PI425536763	10.0898	10.2647	10.0378	9.98431	9.6588	9.33075	8.7587	9.25363	7.96379	8.07365	8.72306	8.69001	7.97017	8.75977	8.3592	7.64363	8.52839	8.12036	8.29898	9.02623	8.44785	8.63012	8.80623	8.39472	8.82449	8.80402	8.8323	8.43373	8.98861	7.96258
CUST_10669_PI425536763	5.66036	5.75933	5.68943	5.71898	6.0437	6.08739	6.35368	5.69404	6.18551	6.12825	6.57246	6.26001	5.0742	5.68026	5.83343	5.53448	6.02558	6.44431	5.65528	5.73564	6.27236	5.94442	6.19197	6.45634	6.0324	6.16069	6.51041	6.52471	5.7537	6.36297
CUST_1067_PI425536763	2.36571	5.97318	3.0935	2.07933	1.6153	1.90067	2.09709	1.66962	4.65479	2.80077	2.08919	1.62867	2.71131	3.35918	1.66384	2.54577	1.65945	1.86389	1.80129	1.63835	2.75406	3.30488	1.67606	1.69741	2.01229	2.38484	2.80404	2.42054	1.6536	2.34353
CUST_10670_PI425536763	6.51659	7.53105	6.67242	6.94428	7.04789	6.36735	5.28732	5.06269	6.36708	6.7776	7.55788	6.36096	6.03842	5.32967	6.1421	7.5275	6.36209	6.38111	6.30485	5.92816	6.69105	5.97728	6.06014	6.95433	6.29074	6.47436	6.40077	6.7484	6.79023	7.43487
CUST_10671_PI425536763	3.96102	2.62469	4.14898	4.21933	3.6419	3.98629	4.12705	2.75132	2.95224	3.19717	4.98268	4.0705	4.09998	4.58594	4.82463	4.47478	4.71602	3.05916	4.23278	3.66805	4.93649	4.64125	4.62949	4.24938	4.59875	4.17155	4.89015	4.70842	4.68477	4.16746
CUST_10672_PI425536763	4.90704	4.21747	4.83177	5.16082	5.13556	4.93283	3.76588	3.76733	4.34751	4.10489	4.43544	4.25564	3.43	4.83216	4.07898	4.59135	4.04357	4.87639	4.48191	3.6202	4.96551	4.49604	3.79258	4.63978	4.28608	4.83719	4.69606	4.44606	3.74641	4.06263
CUST_10673_PI425536763	4.95774	5.0775	4.33646	3.84758	4.08377	4.24749	5.08456	4.93251	4.46204	3.42991	3.46267	3.56154	3.13949	2.2041	3.01563	2.9408	4.87231	4.28608	2.20559	3.77579	1.87682	3.44417	3.92764	3.52207	3.16225	3.99311	2.86597	2.00391	2.16732	2.13915
CUST_10674_PI425536763	5.35159	5.0949	5.17123	5.32221	4.45719	5.33848	4.6526	5.10534	4.9584	4.82306	5.21388	5.08444	5.36091	5.39325	5.44773	5.77596	5.55591	6.2896	5.70679	5.59329	5.49059	5.53864	5.3134	5.49977	5.013	4.98268	5.49727	5.66928	5.9187	5.716
CUST_10675_PI425536763	6.5438	6.79645	6.32313	5.91966	5.60434	5.44976	5.82546	7.83873	6.04694	5.3128	5.20614	5.29657	6.6309	5.74763	6.10241	5.77217	5.56459	6.63271	6.03626	6.3573	5.38781	5.91927	5.96988	7.29889	5.91734	5.97282	5.04658	4.76379	5.85008	4.41542
CUST_10676_PI425536763	4.66497	5.03275	4.57296	4.25818	4.9657	4.49682	5.58644	5.63606	5.56918	4.98432	5.31347	5.98797	4.86996	4.43424	3.83606	4.44235	4.69761	5.01076	3.89294	2.37807	4.31716	3.08422	3.26043	2.7609	3.61176	3.40231	3.96268	3.86073	3.13949	4.08914
CUST_10677_PI425536763	12.0607	11.716	11.7371	11.4269	11.852	11.5805	10.7062	10.977	11.2989	11.0016	11.1296	10.9967	10.3468	10.9971	11.4217	10.5393	11.3574	11.9245	10.6199	11.1895	10.8185	10.9979	10.9254	10.8117	11.0159	10.5618	10.2784	10.4066	11.3774	10.1775
CUST_10678_PI425536763	6.48724	5.42137	6.08622	7.4225	5.84931	7.32623	7.08925	5.86105	6.10069	5.84885	6.96423	6.56583	5.59338	7.11543	6.53804	5.02013	7.22292	6.69217	7.25135	7.42398	8.07838	7.89934	7.78378	7.56736	7.92095	7.90414	8.07114	7.978	7.32217	7.54419
CUST_10679_PI425536763	3.93122	2.42885	3.24434	4.89209	3.77384	5.30548	4.47657	3.6885	3.61551	3.56056	4.86835	4.54643	3.77599	4.48969	4.00548	3.06218	4.8082	4.16159	4.46615	4.44813	5.44623	5.02213	5.21724	5.26456	4.97963	5.10138	6.14292	5.35636	4.81463	4.50959
CUST_1068_PI425536763	2.73933	1.73331	2.18608	2.52727	2.0564	2.52972	2.12668	2.36089	2.05926	2.39865	2.34919	2.56105	2.55289	2.06861	2.06669	1.99674	1.79886	2.95799	4.60517	2.58477	3.41597	3.35566	1.83154	2.0059	2.73483	2.94117	4.38781	2.79229	1.8303	3.67143
CUST_10680_PI425536763	2.50777	1.79506	2.28636	2.58605	2.22073	2.31699	2.66748	1.89024	2.31565	3.361	3.15107	2.34882	4.67042	4.57703	5.08577	3.85662	4.59875	4.61135	4.21067	4.9302	4.90181	4.18565	4.65746	4.67822	4.19551	3.71082	4.24019	3.1137	4.58447	3.42015
CUST_10681_PI425536763	5.77613	5.28318	5.62936	6.21357	5.52717	5.54741	5.9463	5.45767	5.53897	5.5648	6.00793	5.64838	5.87965	5.93626	6.42999	5.83715	6.01911	5.11085	5.81041	6.09876	5.73215	5.7133	5.86958	6.30772	6.60326	6.23833	6.45769	6.55183	6.28514	5.574
CUST_10682_PI425536763	5.3915	5.57096	5.63976	4.51217	5.257	4.72318	5.19865	5.71249	4.06189	4.53986	4.2605	4.85698	5.23205	5.2665	5.18508	4.6403	4.46353	5.64496	5.11074	5.06966	4.93649	4.38796	4.86546	4.34736	5.3032	5.4038	5.05405	4.86709	5.06407	4.78648
CUST_10683_PI425536763	7.69738	7.00469	7.61891	6.88994	7.78709	6.4407	6.91627	7.55573	6.84682	7.66072	7.27809	6.905	7.67683	7.33008	7.31312	7.57731	7.10459	8.42993	7.47264	6.99951	6.6596	7.25109	7.22371	6.66341	7.03844	7.23727	6.75825	6.48646	7.89877	6.62163
CUST_10684_PI425536763	6.67051	7.27735	6.50713	5.53804	6.20507	5.93151	6.44146	6.67962	7.076	6.57733	6.23344	6.36289	7.46513	6.28701	7.12099	6.48946	6.84892	7.17845	6.2036	6.38483	6.18085	6.40282	6.09425	6.27198	6.38494	6.00672	5.99939	6.13188	5.9484	5.8488
CUST_10685_PI425536763	3.921	4.64702	4.66411	4.38962	5.36078	5.7071	4.05418	4.3856	4.91522	5.06336	5.56882	4.29237	4.36457	4.47436	5.0756	6.71532	5.55891	5.4833	4.57566	4.7055	5.34974	4.46366	5.59542	5.53514	5.00514	4.51826	5.28051	5.32121	5.58432	5.90093
CUST_10686_PI425536763	5.32347	5.68885	4.81476	6.7642	4.83755	6.71755	6.10721	5.02397	5.3902	4.97638	6.28746	6.33384	5.4118	6.50914	5.15424	4.70646	6.57476	5.3342	6.59802	6.51428	7.3709	7.0947	6.85038	6.7307	6.781	7.37302	7.41334	7.21661	6.35135	6.91763
CUST_10687_PI425536763	7.27774	7.95014	7.16085	6.21357	6.79376	6.23967	8.06359	7.89388	7.14725	7.60156	6.0466	7.1465	6.41813	6.03403	6.40318	5.94186	5.19544	5.793	1.68265	4.98184	3.91102	4.04931	4.35241	3.73536	4.44813	4.09303	3.84153	3.94275	5.18009	3.20085
CUST_10688_PI425536763	7.04185	7.07453	7.61891	7.02176	6.98361	6.67973	6.7121	7.26094	6.10553	6.10069	6.17957	6.56803	6.85035	6.14444	6.25023	5.79637	6.01595	6.42225	6.23041	6.34507	6.36064	6.19846	5.96988	6.10823	6.26026	6.34811	6.1548	5.98588	5.89836	5.65528
CUST_10689_PI425536763	2.1387	1.69242	1.85023	1.83638	2.59675	2.08124	1.8341	2.10438	2.48992	2.24742	1.89373	1.82626	1.9198	3.03041	2.79007	2.34882	2.2255	2.8343	2.76582	2.29817	2.40476	2.21303	2.39725	2.50736	2.0772	1.85963	1.90223	1.82022	2.44523	2.03019
CUST_1069_PI425536763	8.07838	7.23229	7.65184	7.97121	7.56262	8.15844	8.19075	7.6913	7.72414	8.00734	8.14617	7.8183	7.72234	8.35254	7.88175	7.5918	8.24671	7.79052	8.05372	8.53896	8.6328	8.46232	8.51997	8.42044	8.63129	8.66291	8.85002	8.60927	8.50126	8.37895
CUST_10690_PI425536763	9.50187	9.71006	9.23389	8.76929	9.54094	9.16776	8.97444	9.19715	9.50561	9.39336	9.08334	9.14029	7.91929	7.36966	8.29324	8.45045	7.30247	7.46433	6.44998	5.90365	6.72011	6.25332	6.24083	7.19705	6.18085	6.32275	6.56872	6.68036	6.41059	6.70278
CUST_10691_PI425536763	7.2387	7.50184	7.25135	6.99865	7.17502	6.87475	6.72236	7.05802	6.94036	6.55039	6.47396	7.30634	7.55093	7.05805	7.13378	7.18665	7.02316	7.29136	6.99402	7.34131	7.41131	6.97811	7.03646	7.0868	7.04873	7.08365	7.14725	6.96442	7.00398	7.15109
CUST_10692_PI425536763	8.03325	8.42582	8.44839	7.32773	7.8868	7.27469	7.65204	8.41877	7.59774	7.85671	6.58268	7.7328	8.34332	8.03706	7.92049	7.77445	7.25203	7.6029	7.74321	7.89965	7.16533	6.76628	7.07276	7.48322	7.54754	7.30247	7.0042	7.09779	7.36034	7.36014
CUST_10693_PI425536763	9.46693	9.64241	10.059	9.41894	9.30357	9.57196	9.30444	9.28006	9.30194	9.11024	9.13006	9.33507	9.30359	9.30955	9.45533	9.26803	8.95911	9.30944	9.38945	9.29184	9.27369	9.34377	9.09088	9.38559	9.2486	9.39962	9.21839	9.37877	8.94615	9.41182
CUST_10694_PI425536763	4.50121	2.04926	4.5313	5.27518	4.49311	5.97838	5.1259	3.72374	3.99911	4.88437	5.38537	5.60404	4.11081	5.14317	3.8697	3.38817	5.55591	5.60068	5.41058	5.59329	5.7506	5.55621	5.93449	5.35432	5.71957	5.71064	5.99078	5.75319	5.62891	5.59683
CUST_10695_PI425536763	8.42914	7.96334	8.25724	7.24628	7.34277	6.58262	7.64086	8.56305	7.29021	7.60156	6.79136	7.42307	7.53712	7.29375	7.34035	6.76717	6.48356	7.40233	5.52183	6.26345	5.26606	5.96912	5.86025	5.641	6.34216	6.36266	5.11914	5.08456	6.27102	4.88152
CUST_10696_PI425536763	11.7727	10.0777	12.1796	12.5306	12.3262	12.334	12.3852	11.7211	12.0286	12.2329	12.448	12.1805	11.988	12.2495	12.078	12.2299	12.3642	10.8844	12.4787	12.3652	12.6708	12.5532	12.6232	12.445	12.6092	12.5893	12.6127	12.7922	12.5499	12.5943
CUST_10697_PI425536763	1.8102	3.36433	1.79018	1.95058	3.40402	1.8212	1.84535	1.85568	1.96281	2.02569	8.60865	2.18784	1.84968	2.42284	2.22793	1.99674	1.94159	1.86389	2.42104	1.79103	2.02977	1.85772	1.9977	2.13514	2.26621	2.23133	1.80006	1.74559	2.02833	1.83638
CUST_10698_PI425536763	4.9409	5.84972	5.93914	4.83755	4.92733	4.66929	4.39908	5.47876	4.55582	4.45829	4.54697	4.85698	4.12141	4.63003	5.06938	4.82328	3.45231	5.35233	4.17911	4.53376	3.65878	4.41613	3.7519	3.44301	4.01525	4.31451	3.68792	3.1699	4.40841	3.90376
CUST_10699_PI425536763	6.07594	5.95033	5.80404	5.87499	5.81558	5.83314	6.32686	6.65429	6.80314	6.7776	5.86758	6.15517	9.2232	7.37702	7.79376	8.20695	7.48048	7.70887	8.09818	7.59341	7.60432	7.58822	7.09441	7.987	6.94086	7.18959	7.79757	7.56879	7.27466	8.43373
CUST_107_PI425536763	12.2027	13.2116	11.8587	11.7973	12.1745	11.5886	11.2049	11.8641	11.3416	11.0251	10.768	11.0454	11.3465	10.4293	11.6401	11.5336	10.8957	9.85497	9.7391	8.98806	8.76453	9.49279	9.67724	8.86087	8.4753	7.65581	7.59244	8.89062	10.9854	7.77549
CUST_107_PI425708691	16.5674	17.5069	16.7075	16.7476	16.854	16.5457	16.5808	16.6175	16.6313	16.6557	16.3438	16.4885	16.6647	16.2764	16.5507	16.4333	16.7241	16.1242	16.473	16.5845	15.8589	16.3604	16.2339	16.4493	16.342	16.4111	16.0984	16.4333	16.8794	16.6372
CUST_1070_PI425536763	7.68324	7.7601	8.40026	7.81575	8.63469	7.8283	8.27485	7.51095	7.71433	7.74495	8.09943	8.16767	6.51187	7.32205	6.25023	7.10238	7.0405	7.77606	7.57397	6.93314	7.978	7.29136	7.61282	7.46266	7.86227	7.54142	7.86531	8.04245	6.90193	8.56141
CUST_10700_PI425536763	4.48668	4.76285	4.55304	3.98518	3.95336	3.29508	3.62598	3.93464	3.99911	3.54527	3.62298	3.68351	3.50272	1.69282	3.4186	4.03414	3.84705	3.42473	1.67662	3.75215	3.15481	3.4821	2.24251	3.89917	4.22011	4.13362	2.45598	3.15063	4.03773	5.61801
CUST_10701_PI425536763	9.62878	10.9637	9.90785	9.05584	9.29904	8.77924	9.56978	9.85563	9.66906	9.40738	8.6324	8.89447	10.2528	9.16526	9.52065	9.97293	8.74808	9.19907	9.40449	9.3352	8.46913	8.67903	8.4703	9.00283	8.66076	8.91053	8.47252	8.2793	8.81533	9.10426
CUST_10702_PI425536763	1.79324	1.8139	1.76454	1.72501	2.07064	1.80943	6.73215	1.83086	3.46565	3.81054	1.70196	6.02449	1.80975	5.99142	2.17731	2.82717	1.92458	1.86389	4.54904	1.7698	5.15626	6.30089	6.13732	1.96633	5.27825	6.25375	2.99657	6.02345	6.06999	3.09173
CUST_10703_PI425536763	5.92242	2.82826	6.30613	6.12055	6.05367	6.26345	6.41614	5.62383	5.951	6.32862	6.0333	6.01018	6.76896	6.05216	6.05753	5.68499	6.09986	6.09345	6.2967	6.17584	6.3539	6.55233	6.15328	6.46347	6.56626	6.40106	6.5804	6.20309	5.8699	6.12079
CUST_10704_PI425536763	7.77622	8.12494	7.63062	7.39899	7.31118	7.12229	7.08925	7.20397	7.27726	6.76729	6.31303	6.96564	7.90122	7.84159	7.74787	7.11805	7.47047	8.63701	8.04078	8.50477	8.09949	8.21363	8.30565	7.53593	8.00916	7.74957	7.28514	7.21661	7.67627	6.57296
CUST_10705_PI425536763	11.7502	12.1575	11.7234	11.1161	11.793	11.1005	11.1124	12.4336	12.5292	11.3835	11.4086	11.4605	11.6734	11.0618	11.4353	10.8594	10.4193	11.0531	10.37	10.1859	10.7193	10.4288	9.55247	10.6195	10.2193	10.2063	10.7947	10.8761	10.1636	11.1551
CUST_10706_PI425536763	5.97853	6.02689	5.71532	5.56411	5.36475	5.65041	6.08739	5.69766	5.62832	6.18719	4.80937	5.39195	6.04502	5.58244	5.90742	5.72957	5.55891	6.60216	6.62142	7.50374	6.21744	6.57819	6.34216	5.8589	7.45528	7.09962	6.76886	6.86616	7.57503	6.84009
CUST_10707_PI425536763	4.04202	4.87549	4.28785	4.64229	4.15143	4.58624	4.13477	5.05043	5.8003	5.36003	5.36403	5.08956	5.43438	4.38178	5.28762	5.64167	4.7867	5.29796	4.5553	4.90704	5.62383	4.33867	5.10138	5.30668	4.41227	5.3425	5.77834	5.36136	4.76277	7.09844
CUST_10708_PI425536763	8.77821	7.7601	8.38247	7.96918	7.98514	7.7485	7.21593	7.37651	7.85288	6.89678	6.92465	7.23015	7.81702	8.59943	8.91405	8.98211	8.45614	9.5073	8.58914	9.34294	8.00554	8.66373	8.6881	8.0648	8.58291	7.90006	8.0078	7.48597	8.74124	7.28598
CUST_10709_PI425536763	6.13184	5.6786	4.7135	5.68693	5.31905	6.27265	5.88897	5.11871	5.88481	6.12124	6.58268	6.4054	4.68598	6.30395	5.67318	4.85698	6.52202	5.11522	5.87906	5.64627	6.69105	6.42129	6.51049	6.24915	6.5518	6.38719	6.9348	6.5647	5.98352	6.1335
CUST_1071_PI425536763	4.2728	5.20037	4.99341	3.40406	4.99407	3.91602	5.50901	4.33158	4.68529	3.88293	4.05573	4.902	4.84372	5.04658	4.72318	1.63702	4.7269	4.78079	4.57566	4.9357	5.49059	5.16128	5.03983	5.44906	5.65528	5.64459	5.41063	5.72696	4.73542	5.50317
CUST_10710_PI425536763	10.1809	9.89955	10.2345	9.74101	9.99554	9.12921	9.14793	9.6468	9.59224	8.93022	8.5769	9.15526	9.66331	9.159	9.37189	9.32547	9.06373	9.74029	9.55162	9.39829	9.22419	9.11044	9.25585	9.37065	9.47178	9.2232	9.17058	8.82178	9.23764	8.69884
CUST_10711_PI425536763	4.06611	4.72638	4.29799	3.31912	5.07836	2.59506	4.61093	4.53189	4.08165	4.42554	4.14232	4.5852	4.9256	4.14497	4.8029	5.35701	3.68845	4.76672	5.17045	4.4634	4.02548	4.30708	3.70382	4.53758	4.41227	4.61114	4.7055	4.74205	4.69104	5.35498
CUST_10712_PI425536763	9.46914	8.52943	8.3766	8.18534	8.69001	8.43577	8.84547	9.56088	9.26954	9.43523	9.03437	9.28275	9.25363	8.94202	9.51494	8.59168	9.25322	10.4689	8.30565	9.18796	7.97086	8.54925	9.08062	8.87566	8.90156	8.54076	8.15737	8.4163	9.46114	8.11537
CUST_10713_PI425536763	1.79324	1.64799	2.31168	1.80006	2.34611	2.02194	2.13396	2.29605	2.2012	2.09605	1.77581	1.79834	1.80975	2.35659	2.31578	2.13789	1.85628	1.86389	2.40145	1.83624	2.01047	1.96371	1.9977	2.16692	1.79559	1.78988	2.12759	1.7801	1.97855	2.12645
CUST_10714_PI425536763	7.01875	7.03659	6.76314	7.20544	6.53381	7.36014	6.87522	6.87045	7.11777	6.35737	6.48511	7.15645	7.19861	7.05805	6.79628	6.16592	6.64895	7.21013	7.20208	7.5663	7.52066	7.3376	6.81993	7.15053	7.68052	7.79832	7.49188	7.75829	6.80356	7.15109
CUST_10715_PI425536763	9.18578	8.42582	9.19831	9.04102	8.89245	8.89806	8.68354	8.62333	8.64409	8.55363	8.84547	8.6534	8.72748	8.59064	8.73167	8.44292	8.6854	9.12504	8.67308	9.00741	8.76747	8.75846	8.70862	9.04237	8.76735	8.69575	8.79989	8.74463	8.76936	8.83815
CUST_10716_PI425536763	6.04632	5.15291	5.68512	6.31452	5.0256	6.44957	5.92798	4.75041	5.6785	5.60479	8.02274	6.17144	5.65413	6.17031	5.71593	5.97185	6.27166	6.40717	6.5804	6.2376	7.12154	6.89588	6.53883	6.52661	6.72919	6.97196	7.29824	7.01275	6.35447	6.66063
CUST_10717_PI425536763	12.2304	9.3508	12.6371	12.4824	12.7308	11.8942	11.5507	11.9663	11.6963	11.5972	11.8746	11.5817	11.4152	11.4284	12.2314	12.1816	11.8767	10.2441	10.9852	11.7184	10.6804	11.3066	11.9897	11.1932	11.1729	10.5685	10.2784	10.695	11.9196	10.6273
CUST_10718_PI425536763	7.40888	7.71309	6.99533	7.59955	7.29811	7.77977	7.97029	7.14736	7.6076	7.36999	7.64176	7.77556	7.53712	8.05844	7.92049	7.22392	7.81854	8.25844	7.79832	7.9058	8.30638	8.05372	7.92286	8.13401	8.25957	8.37676	8.48042	8.37853	7.4432	8.22131
CUST_10719_PI425536763	4.65321	3.26211	5.22314	6.93013	5.3817	6.41835	6.39017	4.58594	5.28351	5.61417	5.95651	7.46414	4.41941	7.63653	4.78448	8.44292	6.50966	4.48842	6.50765	6.25041	7.66072	7.25989	7.46088	6.49367	7.27726	7.12672	7.48656	7.89193	6.31678	7.43487
CUST_1072_PI425536763	5.2311	5.17527	4.83177	5.97765	5.7744	6.75534	6.23299	5.67716	6.27856	6.78614	6.97144	6.46626	5.81492	6.56988	6.15039	6.20289	7.21467	6.44032	7.00677	6.67301	7.52066	7.24234	7.07999	7.28756	7.03844	7.04398	7.47575	7.71263	6.73228	7.61873
CUST_10720_PI425536763	6.05238	5.73771	5.69688	5.68868	6.25423	5.93408	5.34448	5.59942	6.11187	5.99415	6.09025	6.12937	5.55106	5.65591	5.8052	6.11048	5.86071	5.84733	5.44958	5.70255	6.15526	5.65622	5.58826	5.92728	5.26994	5.77369	6.13589	6.04131	5.83552	5.8488
CUST_10721_PI425536763	1.70995	1.76632	1.71853	1.64799	1.72457	2.1819	1.64738	1.70737	1.73697	1.73263	1.66995	1.67097	2.85155	1.815	1.80187	3.19295	1.75023	1.86389	1.80809	1.714	1.78977	1.7298	1.75861	1.80876	2.01035	1.71451	1.72897	1.67723	1.72849	1.77641
CUST_10722_PI425536763	6.89961	3.98602	6.80445	6.80388	6.2729	6.99522	6.65646	6.20961	5.97613	6.19214	6.60461	6.4312	6.72713	6.85068	6.23576	5.84589	6.52202	4.73336	7.0813	6.83443	7.36306	6.94541	6.68321	7.02835	7.37269	7.6462	7.54118	7.36835	6.29354	6.71483
CUST_10723_PI425536763	8.68751	8.72248	8.95017	8.34854	8.90122	8.18068	8.18834	8.15737	8.2857	8.50095	7.89522	8.18677	8.04856	7.79613	7.99635	8.12259	7.67215	8.0042	7.74993	7.46055	7.78527	7.6948	7.86322	7.55222	7.64176	7.85704	7.92286	7.71263	7.59668	7.35202
CUST_10724_PI425536763	6.04983	6.20036	5.86984	5.36546	5.54015	5.44311	5.18632	4.9471	4.79078	4.5885	4.83734	5.29657	5.14695	5.31287	4.62855	5.25008	5.2797	5.08956	5.21129	5.50032	5.34974	5.62309	5.08483	4.99229	5.26713	5.44121	5.50344	5.42006	5.08399	5.28346
CUST_10725_PI425536763	6.53928	6.01546	6.58333	6.71486	6.44231	6.93164	6.62306	6.44132	6.2679	5.96428	6.4489	6.3935	7.02267	6.70417	6.4757	6.4312	6.70683	6.95516	6.82045	6.75627	7.21734	6.86233	6.58279	6.91599	6.79232	7.26446	7.33385	6.95433	6.56061	3.68222
CUST_10726_PI425536763	5.48558	6.37058	5.59586	5.73471	6.19104	5.86658	4.95767	4.89216	6.13028	5.88726	7.53593	5.54546	5.89395	5.8589	5.61064	6.93314	6.23757	6.33943	6.18123	5.29785	5.92018	5.50856	5.59756	5.96868	4.98845	5.39173	6.09155	5.61911	5.96787	7.52076
CUST_10727_PI425536763	1.91108	1.57717	1.85531	1.78072	2.38764	1.95711	1.78789	2.00348	2.3648	2.12593	1.73373	1.80975	1.95379	2.88093	2.63882	2.21152	2.11978	1.86389	2.90936	1.88106	2.39486	1.8751	2.35213	2.36983	1.84263	1.86761	1.82309	1.89071	2.23393	1.84244
CUST_10728_PI425536763	7.88904	7.93527	7.08106	6.99865	7.66873	7.07078	8.90953	8.68354	9.21179	8.88673	8.07084	8.28539	6.40803	7.22558	6.73734	6.38561	5.3318	6.60023	5.66533	6.39055	5.75842	5.85536	5.1288	5.25174	6.07914	6.02455	5.1665	5.34974	5.59545	5.54232
CUST_10729_PI425536763	15.3119	15.5495	15.3074	14.8484	14.8123	14.2406	14.8484	15.247	14.4367	14.4704	13.9728	14.4168	15.1572	14.6744	14.9179	14.509	14.2481	14.9696	14.0637	14.4126	13.5215	13.9809	14.0197	13.7939	14.1848	14.3001	13.3357	13.329	13.7315	13.1074
CUST_1073_PI425536763	4.04873	2.70243	3.97289	3.56103	3.28329	3.83524	3.97143	4.58594	1.84999	3.37039	3.06847	3.74608	3.97878	3.87882	3.16774	3.32539	2.70838	2.71429	3.66122	3.63863	3.78627	3.33353	3.26759	3.33394	3.41736	3.92759	3.50824	3.8697	3.30452	3.62975
CUST_10730_PI425536763	7.41714	7.57387	7.39003	8.08828	7.13362	7.87646	8.11169	7.00682	6.85259	6.73321	7.47614	7.43278	6.52319	7.8643	6.73326	5.92689	7.46232	8.07262	7.58329	7.74165	8.36253	7.97121	8.00734	7.71938	8.06364	8.34441	8.35968	7.88628	7.394	7.47654
CUST_10731_PI425536763	7.95952	3.41798	8.61164	8.38878	8.70474	8.46087	8.15737	7.90041	8.59143	8.63957	8.76432	8.44453	8.75464	8.05844	8.37227	8.7879	8.44917	7.37489	8.62658	8.04945	8.77737	8.53001	8.36956	8.83844	7.99827	8.14988	8.95318	8.9389	8.25032	9.35689
CUST_10732_PI425536763	3.47371	3.58328	4.16892	2.93194	4.04985	3.26496	4.51754	4.22915	4.18072	4.28328	3.44316	3.25743	4.55717	3.70882	4.08971	3.3433	3.71589	4.47417	3.31342	4.23427	3.28483	4.10532	3.65236	3.93122	4.27913	3.64322	3.91025	3.41195	4.4686	4.16037
CUST_10733_PI425536763	1.64154	2.66565	3.17201	3.14424	4.45719	4.98112	3.6853	3.19179	4.12688	3.65529	3.6886	1.98828	2.61429	1.6657	3.40645	4.82328	4.41886	4.38796	4.89823	4.51171	4.93251	4.62872	4.87969	4.78876	4.87436	5.05661	5.38754	4.73121	4.78699	4.5026
CUST_10734_PI425536763	4.40125	4.86614	4.20343	3.61588	4.68589	4.30588	4.25603	4.9769	4.85706	4.72386	3.63314	4.26324	4.36457	4.54083	5.50218	5.47044	4.23899	4.73336	4.31402	3.96268	4.12011	3.31152	3.79258	4.76924	4.353	4.12705	3.44319	3.25743	4.79239	3.5141
CUST_10735_PI425536763	11.5339	11.4429	11.2809	10.9897	11.2992	10.9873	10.6409	11.1161	10.7589	10.7185	10.7958	10.8534	10.6804	11.0484	11.0547	10.4888	10.9153	11.4446	10.4878	11.1895	10.7777	10.8194	10.9981	10.6673	10.717	10.5113	10.6522	10.3822	11.0303	10.4138
CUST_10736_PI425536763	8.89908	8.39844	8.88999	10.0555	8.95288	10.2419	9.93812	8.58049	9.13928	9.46876	10.2992	9.89859	8.83183	10.0277	8.72271	8.7879	9.94732	10.0532	9.95236	9.67761	10.5717	10.1446	10.1843	10.2658	10.4182	10.3448	10.756	10.3523	9.74303	10.3253
CUST_10737_PI425536763	3.53588	2.44232	3.94279	5.0136	3.6419	5.64526	4.28349	3.81194	3.71719	5.03255	5.15272	4.6222	4.26393	7.50187	3.8697	2.70148	4.69761	5.25792	5.20592	5.66816	5.99331	5.73282	5.55387	5.2603	5.65036	5.70739	6.22081	5.51664	5.51778	4.96056
CUST_10738_PI425536763	11.8393	12.3467	11.9543	11.2127	11.8155	11.1915	12.239	12.3105	12.4872	12.4392	11.626	11.6499	12.8014	11.7178	12.4625	12.6701	11.1332	11.2074	11.7858	11.8511	10.9971	11.2041	11.2016	11.5107	11.3538	11.2078	10.971	11.1034	11.6527	11.8833
CUST_10739_PI425536763	6.53642	6.40132	6.22867	6.13339	5.91602	6.07997	6.18563	6.82268	5.86086	6.14055	5.52832	5.79389	6.17127	6.04019	6.05194	6.58843	5.84644	4.67957	5.57827	6.06892	5.30303	5.49989	5.85088	5.51567	6.85259	5.69577	5.31986	5.37111	5.61359	4.80619
CUST_1074_PI425536763	6.74172	7.11842	6.19835	6.65271	6.50106	6.81483	7.56073	6.94036	6.88101	6.86847	6.81118	7.21966	6.91817	7.38374	7.13378	6.40576	7.19092	8.0042	7.2874	7.47047	7.53184	7.53883	7.49553	7.31118	7.74957	7.92688	7.51771	7.64036	7.53927	7.10898
CUST_10740_PI425536763	17.1533	17.2621	17.2605	17.0635	17.0769	16.9393	17.2723	17.1163	17.0195	17.043	16.8611	17.0296	17.0874	17.0132	16.9763	16.8396	16.8495	17.0977	16.6883	16.9742	16.72	16.8847	16.8963	16.6528	16.8811	16.8323	16.6543	16.5296	16.9172	16.5224
CUST_10741_PI425536763	9.15302	9.18231	8.99397	9.53627	8.99759	9.47073	8.90953	8.72678	8.70976	8.7374	9.14548	9.03767	7.87153	9.01386	8.9451	7.60432	9.33813	9.4579	8.76453	9.02247	9.27766	9.04959	9.17581	9.19172	9.06888	8.99557	9.28851	9.21741	8.90703	8.89457
CUST_10742_PI425536763	6.41948	6.47764	6.23808	5.85301	5.9484	6.39107	6.83945	6.46858	6.48405	7.06978	6.31303	6.49615	7.31557	6.95436	6.76949	6.8388	6.69463	6.80913	7.43424	6.85982	7.61609	6.90711	6.57284	6.99331	7.18947	7.49152	7.63607	7.40702	6.50771	7.38522
CUST_10743_PI425536763	2.62573	1.8139	3.32513	3.12474	4.02531	4.24749	2.98002	4.04172	2.70257	2.18564	3.10572	3.10585	2.51741	3.21286	3.32369	4.14266	3.04456	4.03513	3.56011	3.50164	3.66918	3.36077	3.68067	3.89917	3.9925	4.01357	4.35058	3.72038	3.13949	4.2762
CUST_10744_PI425536763	15.6693	15.4184	15.8213	15.3589	15.5928	15.0128	15.2175	15.4809	15.1401	15.1502	15.0537	15.2262	15.2101	15.0039	15.2007	15.0374	14.6996	14.995	14.3046	14.6766	13.9714	14.3039	14.4545	14.1771	14.512	14.4912	13.7036	13.7528	14.3145	13.5699
CUST_10745_PI425536763	7.8293	4.35107	7.99269	7.45301	7.93314	7.36014	6.54386	6.76195	6.60655	6.78614	6.84811	6.95322	6.97144	7.08887	7.30138	7.05805	7.37552	1.86389	7.05035	7.26262	6.92416	7.3293	7.6183	6.95433	7.02223	6.95597	6.72654	6.6303	7.59668	6.59385
CUST_10746_PI425536763	6.14596	6.72236	6.18936	5.14434	5.03723	5.16066	5.92993	6.14604	5.99002	5.49335	5.15272	5.26962	6.98259	5.68935	5.74101	5.68499	5.6988	5.96413	6.23041	5.91799	5.39118	5.36023	4.94098	5.91997	5.68197	6.0458	5.57755	5.44468	5.19963	5.57651
CUST_10747_PI425536763	8.52143	8.92725	8.28088	7.88819	8.2623	7.79065	8.14156	8.76494	8.52697	8.50644	8.18834	8.00183	8.72287	8.55338	9.33199	9.54951	8.89226	9.26867	8.54299	8.88008	7.86397	8.64746	8.62668	8.26609	8.36649	8.25446	7.83583	7.97086	8.55989	8.04745
CUST_10748_PI425536763	13.8393	13.6871	13.5659	13.7486	13.8968	13.7022	13.781	14.1435	13.9839	13.9139	13.7979	13.9845	13.8211	13.6962	14.0637	13.6066	13.9224	14.1124	13.5279	13.457	13.5353	13.7416	13.7779	13.7552	13.4235	13.6293	13.2835	13.552	13.5041	13.3557
CUST_10749_PI425536763	9.60566	9.47178	9.49741	10.0845	9.47795	10.0437	9.27038	9.10881	9.14226	9.04211	10.0184	9.68502	8.90296	9.89085	9.52433	9.02367	10.1185	10.5898	9.62994	9.84681	10.5265	10.1772	10.1418	10.0939	9.92789	9.9704	10.4326	10.2078	9.94923	9.94928
CUST_1075_PI425536763	11.4927	9.40507	11.4005	10.6868	11.2556	10.4397	10.6764	11.1804	10.9928	10.8305	10.3426	10.756	11.1103	10.7303	11.6184	11.2574	10.927	7.57881	11.0767	11.5404	10.3187	10.9145	11.2606	10.6454	10.8251	10.3894	10.0115	10.2523	11.5155	10.3434
CUST_10750_PI425536763	5.2273	5.86416	5.19094	5.37485	4.6541	5.0358	5.22636	5.5356	4.37333	4.97194	5.11557	4.54643	5.1365	5.37111	5.60794	5.21873	4.64463	5.62741	5.16432	4.9357	5.34716	4.87836	4.91863	5.16701	5.96038	5.62181	5.27536	5.86193	5.41711	4.61876
CUST_10751_PI425536763	1.86514	1.72519	1.80677	1.78354	2.37807	3.5472	3.39809	1.94804	2.31565	2.68824	3.39146	3.63863	1.865	2.757	2.4908	2.15282	3.56098	3.37313	8.59935	2.70816	4.01503	3.50653	4.19002	3.91948	3.79204	3.47262	4.43003	3.69782	2.59731	5.01936
CUST_10752_PI425536763	11.0517	7.00194	10.5401	10.881	10.6666	10.7623	10.115	9.9712	9.86493	10.0114	10.1121	10.3794	9.42754	10.3253	9.78182	8.80513	10.0622	7.63369	10.1496	10.1256	11.1051	10.643	10.1185	10.7057	10.7237	10.6988	11.118	10.9023	9.74973	10.5705
CUST_10753_PI425536763	7.7406	7.49752	7.03795	6.57893	6.9982	6.5752	7.14946	7.69882	6.7321	7.1974	6.49719	6.81283	8.06964	7.29375	7.14826	6.909	6.63638	7.72479	6.74129	7.2092	6.63527	6.98818	6.74711	7.05225	7.41599	7.33385	6.70334	7.01275	7.03522	6.5518
CUST_10754_PI425536763	5.33456	5.54336	5.14019	5.55671	5.54468	5.38054	5.00851	8.01503	5.29291	5.25008	5.74513	5.1259	5.69443	5.22661	5.38239	6.73823	5.36377	5.83018	5.70679	5.42905	5.68308	5.61458	5.22314	5.68864	5.27825	5.27862	5.83281	5.27943	5.21243	5.97048
CUST_10755_PI425536763	9.97666	9.66968	9.64248	9.31526	9.66237	9.23764	8.97607	9.62126	9.14548	9.05369	8.78752	9.1078	8.90296	9.32564	9.44603	8.97248	9.47539	10.2192	9.14235	9.7813	8.8925	9.23143	9.67724	8.55531	9.1623	9.13607	8.65837	8.48738	9.70266	8.13802
CUST_10756_PI425536763	9.52205	8.06061	9.53913	8.69001	9.11153	8.16753	8.8273	9.30308	8.59759	8.14977	7.95565	8.40627	8.59935	8.36774	7.95439	8.15832	7.6472	6.88253	7.52961	7.63575	6.77739	7.11296	7.49553	7.05225	8.0176	7.08365	6.49862	6.70275	7.63998	6.57678
CUST_10757_PI425536763	4.98118	5.56579	4.7715	4.90015	5.36976	5.44658	5.19865	5.2934	4.9017	5.79788	5.56241	5.061	4.73738	4.92082	5.03684	6.01077	4.85821	5.21664	4.17911	5.12196	5.0058	5.11202	5.47065	5.4043	5.25141	5.17131	4.856	4.93691	5.37366	4.49591
CUST_10758_PI425536763	5.20605	5.31551	5.15787	5.35233	5.46006	5.24381	4.80472	5.44295	6.09692	5.7228	5.1365	5.56963	5.78392	5.44686	5.37692	6.26776	5.37305	5.71608	6.00189	5.52205	5.51872	5.62031	5.3029	5.67933	5.2256	5.41058	5.80485	5.75807	5.64061	6.23505
CUST_10759_PI425536763	7.39932	7.43545	7.46952	7.29854	7.64363	7.42837	6.39017	7.08928	7.23581	7.15605	7.1955	6.99802	6.67133	6.53012	6.68331	7.31066	6.99605	7.1465	6.80485	7.04282	7.29736	6.82739	7.10107	7.05225	7.02223	7.06858	7.15556	7.31323	7.13376	6.79392
CUST_1076_PI425536763	7.51944	8.19188	7.4027	8.37953	8.12016	8.97229	8.43712	8.11912	8.66024	8.60036	9.63887	8.91193	8.5846	8.64148	8.10203	8.72419	9.07743	8.47548	9.06373	8.39844	9.42011	8.83754	8.92709	9.27339	8.72585	8.93862	9.76298	9.68502	8.54307	9.8453
CUST_10760_PI425536763	7.38008	7.66573	7.59228	6.99865	7.74165	7.00623	6.96036	7.43401	7.05999	7.26419	7.29136	7.24103	7.64183	6.60628	7.51825	9.91452	7.27726	7.59431	7.43424	6.63236	6.39083	6.74116	6.89372	7.20687	6.92234	7.2245	6.45769	6.46489	7.22759	6.85259
CUST_10761_PI425536763	11.2932	10.4927	10.4236	10.5364	10.4055	9.85327	10.3468	10.5692	10.1051	10.2214	10.0689	10.2872	10.0275	9.84997	10.2674	9.7292	10.5576	11.2198	9.95236	10.405	9.82417	9.91954	10.5077	9.88938	10.1882	9.98099	9.39836	9.64366	10.4888	9.7816
CUST_10762_PI425536763	4.8695	5.74795	5.15787	5.10337	6.26954	5.04948	5.19026	5.79128	5.68823	5.36987	5.39636	5.66217	5.85061	5.17632	5.16476	5.87955	5.47082	5.67103	5.3029	5.35524	5.41452	4.9657	5.47326	5.70683	5.17646	5.17729	5.76898	5.80658	4.84333	6.71483
CUST_10763_PI425536763	12.8686	12.7965	13.1955	12.9384	13.0403	12.6445	12.5034	12.4085	12.2351	12.2887	12.3124	12.3442	11.9493	12.2273	12.2903	12.0347	12.2335	12.7049	12.0423	12.1382	12.0802	12.2479	12.4006	12.0948	12.2491	12.421	12.2109	12.0263	12.1547	11.7969
CUST_10764_PI425536763	9.38647	10.6776	9.57704	9.1973	9.65222	9.31758	9.30323	9.56088	9.96096	9.63953	9.65272	9.45515	9.67847	8.92896	9.53998	9.7292	9.22463	8.37853	9.36502	8.95558	9.29041	9.19492	8.88761	9.53047	9.11279	9.12326	9.30336	9.56968	9.04012	9.97463
CUST_10765_PI425536763	11.6022	12.0161	11.548	11.0725	11.5727	11.2392	11.847	12.1634	12.177	12.2526	11.4393	11.7947	12.9201	11.8077	12.4445	12.3691	12.1187	11.8698	12.2044	12.0099	11.7515	11.9285	11.5107	12.267	11.8839	11.9232	11.7589	11.7732	11.9445	12.1122
CUST_10766_PI425536763	7.2387	8.41735	6.99533	7.57407	7.74866	7.84798	6.70123	7.32623	7.26419	7.4286	7.68482	7.19975	6.15226	6.62251	6.57606	6.50816	7.45405	6.05248	6.14026	6.06658	7.21041	6.83887	6.36723	6.90341	6.52447	6.59768	7.5539	7.06046	6.01875	6.67459
CUST_10767_PI425536763	8.05831	7.8412	7.91885	7.87225	7.58254	7.61587	8.17776	7.73122	6.91581	7.47135	6.91615	7.81222	7.5024	7.44411	7.29082	6.65724	6.85952	7.83276	7.59274	7.52271	8.83138	7.36074	7.44308	7.29889	7.85235	7.87437	7.46318	7.60107	7.28415	7.12154
CUST_10768_PI425536763	8.95978	10.237	9.19442	8.60152	9.06611	8.59436	8.77357	8.80185	8.51576	8.52149	8.66373	8.46786	8.93326	8.36774	8.87663	9.14559	8.44917	8.73791	8.71873	8.45318	8.52273	8.52666	8.47655	8.60874	8.06364	8.20803	8.44057	8.50733	8.42938	8.51717
CUST_10769_PI425536763	2.50052	4.66441	1.81252	1.90466	3.25583	2.2094	3.10778	3.57511	2.85469	3.4765	2.23168	1.83597	2.905	3.45099	2.59123	2.96925	1.98215	1.86389	2.06397	3.20579	5.02617	2.3561	2.7281	3.34976	2.68026	1.8743	2.14974	2.41619	1.70626	3.6015
CUST_1077_PI425536763	1.9198	2.07783	2.95771	2.28631	2.53558	2.55534	1.99632	3.87288	2.37714	2.2246	1.77581	1.80405	2.00148	2.91165	2.67413	2.27695	2.186	1.86389	2.69455	1.83624	2.30648	2.1822	2.32557	2.45945	3.23549	2.12378	1.88495	1.80094	2.41614	2.64385
CUST_10770_PI425536763	9.28293	9.13021	8.75652	8.1797	9.21099	7.90306	8.26215	8.95844	8.71883	8.89187	7.88687	8.63505	7.11823	7.78299	7.86513	8.03796	7.17708	7.76868	7.20208	7.23015	7.50184	7.80917	7.22914	6.98074	7.78538	7.45846	6.98867	7.90873	7.11153	7.36014
CUST_10771_PI425536763	1.98013	1.84991	1.87143	2.81924	2.7255	1.8823	1.87261	2.22492	2.53142	2.2246	2.18974	2.25098	1.95379	2.51616	2.88054	2.40607	2.23494	1.86389	2.30847	1.88106	2.28102	2.50777	2.53811	2.50736	1.9174	1.85548	2.12759	2.07133	1.87192	2.26935
CUST_10772_PI425536763	4.22712	4.39509	3.72445	3.16124	3.54398	3.89476	4.40841	4.33158	3.23301	3.91992	1.95007	3.47371	3.51749	4.63556	2.24287	1.96419	3.16026	3.932	4.32106	4.26294	3.51566	3.16728	3.78537	3.5729	4.11345	4.33194	4.13405	3.09638	3.80568	1.74655
CUST_10773_PI425536763	5.62965	5.6741	5.58914	6.81331	6.00136	6.27605	5.86651	5.85571	6.02992	5.86935	6.6148	6.45634	6.60256	6.38263	6.43233	6.85785	6.54913	6.34488	6.67051	6.08467	6.74803	6.82739	6.80322	6.33901	6.19862	6.01515	6.80586	6.7484	6.29354	6.63438
CUST_10774_PI425536763	1.71959	1.87273	1.72239	1.6603	2.18196	2.0363	2.29386	1.72913	1.75563	1.80651	1.86173	1.68714	1.76925	1.89609	1.855	2.74539	1.77253	1.86389	1.9398	1.71926	1.80651	1.73557	1.9448	1.81845	1.70938	2.46594	1.71467	2.89006	1.77351	1.74655
CUST_10775_PI425536763	8.71789	4.7187	8.49183	9.1668	8.34936	9.34291	8.72838	8.47178	8.66502	8.55595	8.8862	8.87764	8.86153	9.28563	8.90831	8.66973	9.38515	8.42508	9.40449	9.40347	9.86792	9.38261	9.12749	9.48236	9.59224	9.63119	9.87725	9.70925	9.00088	9.40332
CUST_10776_PI425536763	1.69855	1.77838	1.701	1.71959	1.86522	1.73462	1.69962	1.754	1.84999	1.77326	1.63907	1.65858	2.44077	1.83203	1.87192	1.84799	1.72005	1.86389	1.86522	2.14335	1.714	1.74151	1.84214	1.72603	6.03626	1.71451	1.64738	1.84794	1.77984	1.8312
CUST_10777_PI425536763	8.04608	8.1698	7.53095	7.02918	7.61797	7.00623	8.13823	8.29753	8.27721	8.37227	7.85288	8.10968	8.25241	7.4824	7.97215	7.66892	7.48048	7.40233	6.96702	6.90706	6.83193	6.99624	5.91541	6.71894	6.57893	6.56431	7.22952	7.20115	6.66946	7.75423
CUST_10778_PI425536763	7.89707	8.33563	8.30716	7.56121	7.6852	7.38283	7.62258	6.46269	7.2494	8.03325	7.4267	7.30634	7.38522	7.04571	6.8864	6.22112	6.612	6.93619	8.34441	6.99951	7.22455	7.12286	5.89037	7.0405	6.91384	6.46169	7.31226	7.39325	6.55314	7.61873
CUST_10779_PI425536763	5.29895	2.84111	3.08515	3.84758	3.36481	3.59981	4.26324	3.11335	3.43098	4.16226	3.88033	4.27584	3.75984	4.33923	4.1664	3.75382	3.97945	4.95342	4.90782	4.71715	4.02548	4.1986	4.4634	3.79954	4.90025	3.49123	2.9533	4.10406	4.56486	3.5141
CUST_1078_PI425536763	12.8722	12.4261	12.6166	12.464	13.0106	12.3762	12.5526	12.8899	12.9463	12.8343	12.7302	12.7128	12.8122	12.6492	12.7392	12.8657	12.5895	13.0339	12.5209	12.2742	12.4503	12.379	12.5251	12.2828	12.2325	12.1428	12.0985	12.2877	12.4508	12.3619
CUST_10780_PI425536763	10.9844	10.9341	11.1166	10.2876	11.1695	10.3922	10.5415	11.3553	11.1792	11.147	10.4383	10.7062	11.2726	10.9971	11.5656	11.2075	11.1982	11.772	11.1096	11.3426	10.7023	11.0956	11.0832	10.9837	10.9851	10.7504	10.3899	10.4378	11.7583	10.5705
CUST_10781_PI425536763	10.5223	7.30429	9.7925	9.84679	9.85945	9.48902	8.52805	9.25653	8.75225	8.78716	9.51727	9.33078	6.46584	7.61176	7.60534	6.51845	7.97731	7.87937	7.36738	7.82542	8.15073	7.96529	8.03523	7.93828	8.00198	7.98766	8.18824	8.15364	8.05132	7.56785
CUST_10782_PI425536763	9.13187	9.96053	8.92045	8.05844	8.8671	8.07648	8.54299	9.2407	8.16205	8.16226	8.3539	8.71931	9.59895	8.28094	8.66756	8.62422	7.93515	9.38138	7.67497	8.56093	8.05372	7.58822	8.12046	7.43353	7.78091	7.82179	6.75825	7.20903	8.90382	6.09841
CUST_10783_PI425536763	4.87436	4.96812	5.11035	4.27419	5.21198	5.27249	4.79838	4.53189	5.31287	4.90881	5.02333	4.89029	5.04055	4.82039	4.87697	5.53891	4.72166	4.28608	5.17979	4.90112	5.08166	4.87836	4.98569	4.99229	4.9471	4.95144	5.19606	5.18542	5.04982	5.71009
CUST_10784_PI425536763	4.75527	5.06259	4.48842	5.04558	4.69768	4.57216	5.04475	5.00294	4.36414	4.79212	4.88429	4.73303	5.19068	5.38064	4.94685	4.4659	4.59344	5.22622	5.06167	4.83697	5.04974	5.39308	4.77648	5.29895	4.90025	4.91448	5.47554	4.78097	4.77391	4.72482
CUST_10785_PI425536763	6.8159	8.39844	6.79681	6.5523	6.93045	6.66877	6.66736	6.96609	6.95277	6.8594	6.48511	6.38223	6.98985	6.58692	6.53804	6.909	6.39242	6.84093	6.47632	6.56803	6.52082	6.50015	6.18551	6.85056	6.30012	6.36266	6.43133	6.23472	6.28514	6.23625
CUST_10786_PI425536763	6.0392	7.09643	6.30835	5.71076	6.46601	5.43058	5.63503	5.48638	6.0892	5.76696	5.62936	5.66478	5.74749	5.52441	6.03626	5.74619	5.12992	5.60068	5.92907	5.49244	6.08591	5.82097	5.88798	5.99702	6.06564	5.80807	6.24827	6.24325	6.23688	6.46271
CUST_10787_PI425536763	16.8963	17.2937	16.8632	16.7476	16.854	16.8082	16.8652	16.7792	16.8577	16.73	16.6575	16.9018	16.8577	16.7114	16.7958	16.7769	16.7672	16.7414	16.71	16.7027	16.4128	16.5829	16.5788	16.6196	16.5038	16.5457	16.3208	16.4095	16.5362	16.3486
CUST_10788_PI425536763	7.48449	7.40154	7.73264	8.39626	7.46232	8.98241	8.74581	7.75565	7.43184	8.05382	8.45627	8.40627	7.79663	8.96299	8.47746	7.23168	8.43332	8.8409	8.63523	8.87689	9.12181	9.24128	9.18323	9.13006	9.21574	9.36289	9.18231	8.88025	8.50762	8.65472
CUST_10789_PI425536763	3.44635	4.70023	6.83385	4.66796	3.39398	3.8444	4.22284	4.92349	3.05305	3.53665	3.32781	3.69703	5.20665	5.10657	5.12358	4.64739	4.83983	5.06938	4.45772	4.80571	4.44024	4.73833	4.38156	4.48259	4.73775	4.3045	4.3576	3.77384	4.09869	4.20523
CUST_1079_PI425536763	8.58049	9.16742	9.09387	9.56584	9.1462	9.11979	9.32711	8.83587	9.16297	8.92738	9.09582	9.0495	8.83183	9.18197	8.73167	9.03074	8.76399	7.96495	9.00542	8.97509	9.43497	9.3218	9.32651	8.90005	9.38843	9.34702	9.4074	9.57108	9.24502	9.55198
CUST_10790_PI425536763	3.08168	2.07422	2.89759	2.40644	1.88383	2.3561	3.06268	3.08188	2.89827	4.18929	2.64369	3.49983	2.95606	3.87073	3.67376	4.18598	3.0565	4.38796	1.89853	3.24434	1.94641	2.56377	3.8016	2.88779	3.09302	3.23345	3.75362	3.94275	3.57836	3.18833
CUST_10791_PI425536763	8.43429	8.54676	8.41902	7.88532	8.50667	7.93951	8.11547	7.87259	8.12869	8.03776	7.77606	8.04027	7.97832	7.95159	8.15407	7.88672	8.16767	8.52697	7.63023	8.01335	7.66072	7.82507	8.04314	7.93212	7.71851	7.45846	7.86531	7.46855	8.2635	7.17845
CUST_10792_PI425536763	6.66499	9.42958	5.49997	7.60332	6.45923	7.45255	7.61106	7.35637	10.0306	9.05547	7.09996	8.99515	10.6556	6.44382	7.38802	7.65536	7.33802	5.90138	7.32144	7.67643	8.99207	8.01736	5.23049	9.38559	5.37111	5.07371	10.1528	9.51238	5.64061	11.8587
CUST_10793_PI425536763	13.2724	12.8366	12.9372	12.9758	12.6789	12.8048	12.7107	12.9963	12.5505	12.5629	12.4318	12.6403	12.0912	12.374	12.5149	12.0839	12.2005	11.6812	11.739	12.1677	11.5831	11.9616	12.1795	11.9979	12.0151	12.1233	11.5543	11.6463	11.6936	11.4105
CUST_10794_PI425536763	6.44933	3.44301	6.4832	5.70249	4.83755	4.72318	6.44146	6.95322	5.30732	4.95216	4.49488	5.18583	6.31505	6.29275	6.22149	4.78569	5.31405	1.86389	4.3358	4.39362	2.68912	4.17504	4.30693	3.37657	3.8375	3.60516	2.27952	2.03515	4.79851	3.41025
CUST_10795_PI425536763	4.44731	3.3986	3.81457	4.07347	2.61062	3.99448	3.59602	4.28349	3.81495	3.23975	3.44316	3.3901	2.62161	3.04717	3.35537	2.95539	2.15698	4.14033	2.80513	1.94941	4.21783	2.71875	2.40407	2.41986	2.11129	2.42265	2.51122	2.93723	2.73072	2.39715
CUST_10796_PI425536763	17.7564	17.2937	17.3761	17.4811	17.558	17.5609	17.4261	17.5354	17.6216	17.4892	17.6704	17.7856	17.4681	17.585	17.7178	17.7564	17.581	17.8138	17.2102	17.4727	17.4384	17.5609	17.6092	17.5209	17.4986	17.357	17.3245	17.4103	17.4865	17.4545
CUST_10797_PI425536763	6.21148	6.31505	5.45973	6.67027	6.14971	5.51452	6.06572	6.41026	6.08178	5.54517	5.43573	5.67413	6.54691	5.93264	6.25666	6.25017	5.66284	6.17305	5.71952	5.96938	5.91844	5.62309	6.44288	5.36732	5.84661	6.51051	5.85313	5.66928	5.57438	5.79463
CUST_10798_PI425536763	12.953	10.5361	12.778	12.6095	12.9465	12.9788	12.8668	12.2718	12.7681	12.9065	12.5816	12.6514	11.7127	12.324	12.0948	12.0521	12.2829	7.9592	12.3044	11.9756	12.5689	12.2809	12.3187	12.5355	12.4591	12.6141	12.6529	12.6408	11.8165	12.4521
CUST_10799_PI425536763	12.3373	12.8691	12.0653	12.3139	11.871	12.3165	12.7461	12.5686	12.5996	12.8049	12.0989	12.7865	12.888	12.6813	12.762	12.4912	12.4024	12.5395	12.7385	12.8919	12.7686	12.8809	12.2543	12.7694	12.9087	12.7982	12.66	12.8745	12.1125	12.9067
CUST_108_PI425536763	2.482	2.55674	2.3001	1.98439	1.71969	3.15751	2.74439	1.62319	1.69769	1.66262	1.83171	2.36216	1.61907	1.70094	1.7215	1.66493	1.65945	1.86389	1.71428	1.62611	1.71959	2.19745	1.65473	2.97744	1.6219	2.30462	2.3862	2.14335	1.68498	1.59862
CUST_108_PI425708691	14.8561	14.6459	14.2561	14.6207	14.8955	13.9227	15.6332	15.1271	15.0212	14.768	13.1694	13.8776	15.2841	15.2715	15.598	15.3193	15.6089	15.9476	14.268	14.9193	13.3354	14.4637	14.4896	14.2062	14.1946	13.7333	13.0272	12.2967	14.6184	13.1793
CUST_1080_PI425536763	12.4296	12.196	12.6683	12.353	12.5612	12.086	11.7927	11.9146	11.8575	11.749	11.862	11.9295	11.6904	11.4817	11.8599	11.9641	11.6115	12.0638	11.7155	11.6978	11.5306	11.6563	11.6324	11.5679	11.6906	11.519	11.5122	11.6463	11.7488	11.7086
CUST_10800_PI425536763	5.35159	6.16132	4.80413	3.53642	4.7055	3.80824	4.28799	4.17742	4.58594	4.76362	3.81322	4.66302	4.87648	4.53084	4.7535	4.07347	4.24607	5.02199	4.84507	4.61537	4.03386	4.12531	4.04228	4.67203	4.47478	4.6552	3.82609	4.43933	3.94715	4.11618
CUST_10801_PI425536763	13.4562	13.3021	13.6215	13.3615	13.2711	13.2238	13.2033	13.4674	13.2071	12.9783	13.411	13.3294	13.741	13.2821	13.3706	13.3377	13.2853	13.5491	13.3615	13.1664	13.3084	13.217	13.2324	13.3688	13.3112	13.3478	13.5116	13.2333	13.0461	13.2643
CUST_10802_PI425536763	10.202	10.0618	10.5115	10.4094	10.2433	10.1927	9.86547	9.75032	9.64687	9.66408	9.77373	9.689	9.6065	9.91591	9.68497	9.12534	9.49832	10.1742	9.85004	9.98722	10.1638	9.91954	9.82939	9.53723	10.3067	10.2775	10.1989	10.2429	9.91349	9.80252
CUST_10803_PI425536763	3.14629	2.47905	3.19994	3.8397	4.54325	3.41456	3.7944	3.45181	6.6905	4.02987	2.68274	3.94388	3.22681	2.38618	3.16273	2.64739	3.94329	4.02575	1.95744	3.50164	2.71722	3.49191	1.82082	2.71777	2.82615	2.28421	3.11799	3.09638	3.36408	2.00071
CUST_10804_PI425536763	11.2037	11.7421	11.6513	10.881	11.5556	10.6819	10.1863	10.6553	10.8534	10.4366	10.2655	10.5578	9.71599	8.63523	9.61687	9.91088	8.99902	9.64687	7.43424	8.12508	8.03264	7.96529	8.43429	8.19497	7.81702	7.63239	7.43326	8.02508	8.0413	8.02117
CUST_10805_PI425536763	4.44024	5.22462	3.75467	4.2397	4.44257	3.03635	3.6853	3.41168	3.88969	3.61266	4.26526	4.16037	3.87968	2.51616	3.59976	2.80072	3.35478	4.46571	2.46151	2.32489	2.33111	2.3986	2.13675	2.13514	3.40356	1.88829	2.2688	2.89242	1.95385	3.03398
CUST_10806_PI425536763	7.7406	9.29998	7.5512	7.37713	8.10074	7.81652	7.03528	6.98118	7.44322	7.24358	7.26008	7.64063	6.0104	6.70417	6.29513	6.12176	7.4146	7.42598	7.03779	6.82744	7.86397	7.53218	7.3471	7.36833	7.34821	7.38959	7.89841	7.94756	6.62567	7.57605
CUST_10807_PI425536763	14.1987	14.7696	14.2561	15.1448	14.3185	15.2074	14.7075	14.3059	14.4712	14.5364	15.0929	14.9028	13.9286	14.8751	14.1213	13.8011	14.7582	14.658	14.756	15.0478	15.2968	15.3939	15.0602	15.3565	15.1924	15.3435	15.334	15.556	14.7934	15.5189
CUST_10808_PI425536763	2.51284	1.99833	2.46319	2.53665	1.84999	2.68947	2.94988	1.754	3.57891	1.83611	3.31507	3.09838	1.76132	1.99436	3.81349	3.21845	2.96415	4.57155	2.08227	2.51307	8.20917	3.01065	3.62313	3.71017	2.48004	1.80069	1.70962	2.77939	3.12979	3.04019
CUST_10809_PI425536763	6.23262	6.01165	6.04997	6.36188	5.18608	6.59768	6.51006	5.69404	5.80904	6.26678	6.31303	6.19801	6.10142	6.50075	6.40106	6.38102	6.70683	6.81709	6.58447	6.88197	6.82268	6.87415	6.56242	6.7307	7.01332	7.11415	6.91599	6.68036	6.84009	6.32611
CUST_1081_PI425536763	8.01932	7.03056	8.34441	10.1602	7.92528	10.1171	9.8304	8.59069	9.47508	10.174	10.9373	9.80259	9.93592	10.3752	10.1581	10.7288	10.6564	9.84517	10.9269	10.4298	10.8277	10.531	10.8537	10.8387	10.527	10.4641	10.7669	10.8618	10.5815	11.0152
CUST_10810_PI425536763	1.94804	1.68333	2.41214	2.12224	2.59675	3.74901	1.8341	2.0851	2.44896	2.25702	2.52945	2.57515	1.90466	2.95993	2.75291	3.13824	3.89034	2.79306	2.72887	3.17399	3.68025	4.04202	3.09619	3.89001	3.4297	3.06628	3.76465	3.78537	2.43683	2.63088
CUST_10811_PI425536763	8.89215	8.74872	9.04607	8.57694	9.39184	8.60452	8.83918	8.92175	8.86669	8.90122	8.37818	8.47247	8.56245	8.06863	8.31238	8.92331	7.98644	8.69553	7.79832	8.13168	7.57387	7.72007	8.12046	7.71938	7.7601	7.57731	7.39145	7.59431	8.68136	5.60247
CUST_10812_PI425536763	6.93999	7.23963	7.76878	7.06464	7.09847	6.80329	6.84874	7.16959	7.8755	6.97491	7.17178	6.94254	6.57949	6.57234	6.78507	6.33526	6.41646	6.426	6.51092	6.4093	6.09025	6.12206	6.46353	6.22395	6.5363	6.69632	6.33829	6.2545	6.45578	7.36014
CUST_10813_PI425536763	5.06041	4.72638	3.96268	4.71747	4.61135	3.74901	3.80194	3.41168	3.20996	3.86631	3.21314	3.99286	3.38542	4.28498	4.29167	3.68995	4.65811	4.84144	4.13145	4.47259	4.7437	4.57574	4.66207	4.00252	5.1534	5.21601	3.85069	4.00086	4.68477	2.65849
CUST_10814_PI425536763	5.51505	6.15361	5.39927	5.99212	5.65178	5.72081	5.71969	6.19533	5.54249	5.79182	5.83975	5.7421	6.05777	6.46707	5.33042	5.50334	5.7833	6.13746	6.11929	6.33709	6.72913	6.15	6.28429	6.0462	6.34081	6.56431	6.86524	6.55183	5.93718	6.10509
CUST_10815_PI425536763	5.09187	4.38242	4.23024	4.37067	4.47229	4.41999	4.41542	4.87608	4.0105	4.64038	4.33483	4.41737	3.51749	3.84153	4.03531	4.56582	3.6297	4.48842	3.6765	3.96268	1.84661	3.36614	3.33689	3.95389	3.26439	3.23345	2.17299	3.73197	4.42184	3.36365
CUST_10816_PI425536763	16.0457	16.6659	16.144	15.7903	15.9655	15.7246	15.741	16.0604	15.9788	15.7659	15.8116	15.9832	16.1148	15.5541	15.9426	15.8463	15.5463	15.6735	15.1645	15.5166	14.7799	15.2403	15.105	15.2123	15.0113	14.8917	14.669	14.845	15.2381	14.95
CUST_10817_PI425536763	3.53588	4.42554	3.59486	3.67828	2.92608	3.93565	3.43976	3.4887	2.61668	4.07347	3.9177	2.98805	3.48673	3.76465	2.57417	4.41613	3.66825	3.42473	4.07653	3.39312	3.35279	3.45913	2.13675	3.4494	4.12011	4.44024	3.68792	4.40687	2.56894	5.18416
CUST_10818_PI425536763	4.69635	4.48688	4.96171	6.13339	4.31209	7.3436	5.45926	4.29846	5.48271	5.6945	5.43863	5.58851	4.96946	5.37111	5.9928	4.27561	5.51119	5.78229	6.30253	6.17451	6.8868	6.96626	6.49862	6.31637	6.51167	6.69632	6.99565	7.27163	5.49299	6.54691
CUST_10819_PI425536763	1.84173	2.35668	2.09393	1.99234	4.62505	1.59991	1.7955	1.63213	1.62677	1.62628	1.61017	1.6925	1.65527	1.6657	1.64376	1.63702	1.64086	3.26322	1.65239	1.62066	1.63626	2.66495	4.79816	1.66401	1.61461	2.13915	4.78243	1.59809	2.55289	1.67204
CUST_1082_PI425536763	5.30714	2.95743	5.31323	5.66422	5.53702	6.67973	4.92232	4.88719	5.49081	5.88726	6.38619	5.63024	5.52818	6.12331	6.15334	5.26614	6.62526	5.12794	6.27328	6.4362	6.94345	6.68321	6.87481	6.8221	6.76931	6.87639	7.23806	7.04091	6.70275	6.21744
CUST_10820_PI425536763	2.37113	3.92639	2.33499	2.28136	2.83108	2.41051	3.24182	3.59825	4.46204	3.13214	2.035	2.34591	2.50364	1.57824	2.01267	3.18341	3.4755	1.86389	3.29378	1.67784	2.64333	3.15352	3.08215	1.58397	2.84529	2.86881	2.9828	2.34004	4.40841	2.71277
CUST_10821_PI425536763	9.62413	6.5408	9.76168	10.2636	9.64828	10.3719	9.67493	9.27698	9.54508	9.57713	9.97811	9.85977	9.04102	9.77046	9.33199	8.85057	9.84226	9.35452	9.67941	9.69344	10.2455	10.0296	10.036	9.94094	9.86997	9.99914	10.2306	10.1802	9.92352	10.0415
CUST_10822_PI425536763	8.07838	9.15576	8.67361	7.79901	8.79357	8.20906	8.33451	8.1951	8.57322	8.14113	8.48667	8.44029	9.10881	8.78275	8.79058	9.35624	8.6444	8.91423	8.89992	8.49612	8.7587	8.59424	8.88472	8.61245	8.60733	8.96414	8.79698	8.65283	8.70589	9.0356
CUST_10823_PI425536763	12.8357	12.6311	12.4976	12.2483	12.4659	11.9284	11.8224	12.6365	12.2581	11.7865	11.9083	12.1184	11.8264	11.8774	12.2636	11.6494	11.8208	12.4811	10.9963	12.0139	10.7193	11.2626	11.7495	11.1048	11.6442	11.3703	10.5057	10.8251	12.358	10.7914
CUST_10824_PI425536763	1.61429	3.11642	2.40507	1.5725	1.66622	2.06202	1.58297	1.59448	1.64659	1.6051	2.37288	1.59448	1.62628	1.62664	1.65369	2.73072	1.60724	1.86389	1.6252	1.59214	1.65993	1.58279	1.60101	1.60089	1.74809	1.58333	2.49018	1.59809	1.61616	1.59387
CUST_10825_PI425536763	5.46681	5.84499	4.78448	5.90546	4.78884	5.18982	4.7469	5.73101	7.13294	4.82664	5.22234	4.83062	4.93999	5.37698	5.84978	5.0577	5.65989	6.99522	5.48937	5.69365	5.31347	5.7911	5.92478	5.37111	5.16553	5.18583	4.7055	5.15262	5.43375	4.3457
CUST_10826_PI425536763	4.86476	4.41683	4.43103	4.84507	4.89209	4.49682	3.87882	2.69414	4.24984	3.6228	3.53443	3.75836	2.00148	4.56686	3.80136	1.72355	3.21777	4.20523	1.77383	2.9408	3.48937	3.7625	3.41751	1.78215	3.75746	4.40858	3.95317	4.813	4.23418	1.75769
CUST_10827_PI425536763	9.93632	11.9787	9.6267	9.65245	9.3495	9.8453	10.6694	10.6677	12.578	11.8094	9.30526	11.5511	13.1063	9.67255	10.629	10.4206	9.93641	8.97964	10.3575	10.4822	11.192	10.6216	8.30565	11.7604	8.53294	8.59671	12.2688	11.883	8.61627	13.7668
CUST_10828_PI425536763	4.47858	5.72037	5.13686	6.19177	3.97289	3.9802	4.60506	3.93464	3.95075	4.00149	4.0366	2.89919	3.79258	3.73684	3.64229	3.95174	3.73384	1.86389	3.95763	3.78784	3.28483	3.43024	3.56896	3.52685	4.21242	3.47262	1.93153	2.54564	3.61951	3.6015
CUST_10829_PI425536763	4.48668	3.41798	4.42114	4.63899	4.05835	4.45592	4.15862	2.23984	3.49219	4.53441	5.19776	4.01357	3.18385	3.9432	3.78808	5.02013	4.50417	5.27323	4.27448	4.59959	5.53577	4.64125	4.86546	4.20646	4.93505	4.82471	5.53767	5.26105	4.90489	4.6805
CUST_1083_PI425536763	8.37848	6.21051	7.94327	7.51806	8.29747	7.99599	8.18514	8.55715	8.38445	8.59485	7.987	8.30997	8.06964	7.95455	8.10203	8.1058	8.14131	1.86389	8.2159	8.40175	7.82012	8.06488	8.246	7.74787	8.10291	8.02379	7.67554	7.8084	8.83717	7.67526
CUST_10830_PI425536763	9.07338	8.82178	9.00177	8.86	8.80261	8.82592	8.75225	8.5954	8.2991	8.21232	8.50399	8.68682	8.14323	8.86071	8.44112	7.83256	8.47278	9.19646	8.5216	8.57082	8.85534	8.68841	8.86568	8.74811	8.95738	8.86331	9.03608	8.80272	8.65713	8.53341
CUST_10831_PI425536763	13.3266	13.2611	13.4391	12.8658	13.3084	12.6078	12.2834	13.2048	12.4037	12.3385	12.2221	12.4976	12.7168	12.4544	12.6546	12.3958	12.3908	11.7813	11.6417	11.9175	11.6349	11.9405	12.0624	11.5056	11.8636	11.6639	11.3712	11.475	11.8479	11.1983
CUST_10832_PI425536763	4.59875	4.41683	5.52441	4.14033	4.36573	4.29311	3.62598	3.67763	4.61328	4.7883	4.7187	4.16851	4.72352	7.10699	5.06938	3.40952	4.45239	4.02575	3.80108	3.46239	4.25983	3.40774	4.74734	4.59941	4.67442	4.10701	4.44121	4.25564	4.42184	4.57279
CUST_10833_PI425536763	7.64968	7.38374	7.80661	7.7968	7.635	7.27469	6.66736	7.4831	7.076	7.26999	7.12229	7.23015	7.7328	6.74247	7.01401	7.1808	6.78251	7.87259	6.63953	7.77614	6.80448	7.22455	6.87481	6.58048	6.66273	6.42554	6.42026	6.55183	7.333	6.72804
CUST_10834_PI425536763	13.39	13.2166	13.3665	12.4226	13.4913	13.0064	12.148	12.8151	12.8761	12.7385	12.5711	12.7956	12.3079	12.1316	12.9772	12.7804	12.2396	12.631	12.7133	12.7579	12.1221	12.8578	12.4175	12.1047	12.1826	12.0482	11.7389	11.895	13.654	12.3238
CUST_10835_PI425536763	15.7081	15.8758	15.7112	15.6782	15.7523	15.413	15.3172	15.6055	15.3262	15.3398	15.4719	15.4581	15.4105	15.2647	15.6418	15.6221	15.3914	15.7846	14.7133	15.0277	14.5373	15.0063	15.2501	14.7133	14.7632	14.8314	14.1861	14.4984	15.0514	14.2335
CUST_10836_PI425536763	7.22614	6.79645	8.04194	6.64429	8.51608	6.67973	6.23299	6.99491	6.11914	6.24022	7.56373	6.20478	6.02747	6.97729	7.36627	8.87948	6.54913	8.80861	7.23963	6.28157	5.78059	6.15526	8.6854	6.2335	7.73988	8.17483	5.3411	5.68855	8.70589	4.92114
CUST_10837_PI425536763	5.26631	5.76455	4.62331	4.67822	4.42103	4.08306	4.33173	5.71573	4.8188	5.19018	3.82678	5.13854	5.58851	4.76176	5.37692	4.955	4.55878	5.47857	5.18583	5.22007	4.8924	4.80156	4.52999	4.55717	4.46307	4.92464	4.89434	4.55582	5.15467	4.53281
CUST_10838_PI425536763	2.64382	1.87529	2.42155	1.79702	1.93767	1.76916	1.89901	3.0922	1.83638	3.59435	2.37106	2.0165	2.97234	1.99436	3.14773	1.84799	1.76365	2.71429	2.13157	2.07667	1.89634	2.19745	1.83154	2.79016	2.85753	1.96637	1.95795	1.73896	2.50052	1.91674
CUST_10839_PI425536763	9.52736	8.98978	8.80808	8.49506	9.02367	8.32739	8.41701	9.28006	8.74265	7.89646	8.20969	8.47247	8.42508	8.70589	8.28651	7.20007	8.12959	7.6029	7.72018	8.03563	8.15073	7.96529	7.7485	7.83245	8.06364	7.93273	8.22001	7.8084	7.63223	7.64063
CUST_1084_PI425536763	12.0818	12.7146	12.2838	12.3111	12.5916	12.4574	11.939	11.4651	11.834	11.9604	12.3811	12.108	10.6232	11.6038	10.9697	11.2361	11.3916	11.1711	11.8997	11.4191	12.4365	11.9343	11.7471	11.8962	12.0811	12.3987	12.5075	12.6865	11.6402	12.6634
CUST_10840_PI425536763	5.77348	6.64655	5.91971	5.38239	5.67421	5.06484	5.94509	5.89759	4.88675	5.07813	4.69227	4.92494	6.13279	5.11094	5.95216	4.97633	4.82375	5.12018	5.6791	5.24977	4.63528	4.78546	4.74734	5.1963	5.31064	5.53011	4.30211	4.73588	4.95956	4.10191
CUST_10841_PI425536763	8.46629	7.87171	7.9845	8.35999	7.8868	8.08677	7.21593	7.14736	6.6114	6.89678	7.18762	7.18888	6.47396	7.74142	6.67464	6.17837	7.11296	7.54286	7.06664	7.70799	8.04888	7.55332	7.20033	7.57521	7.61797	7.90006	7.9312	7.56241	6.95306	7.22811
CUST_10842_PI425536763	5.42981	4.23575	6.20216	5.29616	5.43665	5.532	5.29587	4.79531	5.20665	5.0443	4.5627	5.21175	3.95174	4.74317	4.1664	3.82678	4.2749	1.86389	4.22155	4.48184	5.13839	4.81783	4.86966	4.63375	4.8138	4.9112	5.07497	4.96056	4.17659	4.62949
CUST_10843_PI425536763	7.45694	7.81118	7.96185	9.40613	7.34277	9.40064	9.19806	7.23778	8.2991	8.97812	9.72953	9.34226	8.30576	9.08345	8.2415	7.95274	9.65574	9.19646	9.60722	8.88365	10.0698	9.46715	9.53994	10.0486	9.92789	9.98099	10.1158	10.0869	9.52373	9.8453
CUST_10844_PI425536763	7.77622	7.06858	7.46952	7.74509	7.52188	7.79749	7.12154	6.83845	6.54317	6.46123	7.42112	7.23015	5.85694	7.42304	7.14826	5.83314	7.07772	7.99187	7.11236	7.27316	7.8293	7.51873	7.65709	7.44296	7.7555	7.90006	8.02984	7.68753	7.30285	7.27693
CUST_10845_PI425536763	5.01963	9.66968	6.08868	5.60404	5.98352	5.72938	5.86848	5.9187	5.08547	5.26955	5.23074	5.24138	6.41643	5.99502	5.79781	5.70459	5.8924	6.50692	6.82045	6.1323	6.58964	6.35719	5.82546	6.27328	6.34081	6.58721	6.79647	6.82636	5.81798	6.59385
CUST_10846_PI425536763	1.79324	1.70196	1.77867	1.82082	2.45972	2.12981	1.80052	2.47491	2.646	2.13405	1.76885	1.82072	2.59123	2.55981	2.67413	2.60948	1.89634	3.55336	2.58316	2.14335	2.34275	1.8751	2.16692	2.21162	1.83791	2.33879	1.94804	1.79771	1.97855	2.08634
CUST_10847_PI425536763	16.7261	16.1261	16.8055	16.8558	16.8082	16.7973	16.7958	16.6659	16.6831	16.8768	17.0473	16.8055	16.6575	16.5829	16.71	16.8892	16.65	16.854	16.4908	16.3987	16.5585	16.5788	16.5788	16.6694	16.4282	16.4111	16.5079	16.7552	16.5434	16.7002
CUST_10848_PI425536763	5.3758	7.32545	5.91668	6.08227	6.38599	6.0824	6.7121	5.33117	4.9584	5.69977	6.94953	5.94072	5.1365	6.44998	4.77882	4.23792	5.94002	6.3729	5.49387	5.00904	6.6596	5.89529	5.75535	5.95492	5.79682	5.83403	6.95516	6.03418	5.27196	5.97918
CUST_10849_PI425536763	7.51095	5.65036	7.56188	7.95359	8.44076	7.73622	7.19632	7.14736	7.93357	8.10541	9.23293	7.76878	7.0606	7.4288	8.013	7.5017	8.81525	1.86389	7.77319	7.70799	8.27322	8.03161	8.70672	8.42044	8.11744	7.18959	8.32733	7.93243	8.82202	8.06969
CUST_1085_PI425536763	9.60779	10.5	9.90319	9.60314	9.85147	9.64122	9.49179	9.22181	9.46605	9.70817	9.55728	9.41108	9.79252	9.50578	9.51494	9.41625	9.62491	9.45948	9.75915	9.48231	9.95112	9.77378	9.6082	9.73592	9.57885	9.46295	9.76298	9.61063	9.71225	9.74827
CUST_10850_PI425536763	4.44024	3.68247	2.15574	4.90642	4.59905	5.30158	4.813	3.09619	4.28483	5.98685	5.42107	6.64757	4.51225	6.76874	4.96882	4.85011	5.40669	4.57792	5.1163	4.91895	6.00427	6.44815	6.78433	6.57625	5.72679	6.46169	5.97872	6.60467	6.40132	5.34692
CUST_10851_PI425536763	10.7551	11.1502	10.6314	11.7122	10.2476	11.6401	11.562	10.7057	11.0406	11.1051	11.2349	11.3757	11.3379	11.7686	11.2296	11.0281	11.4246	11.6328	12.0245	11.6301	12.1733	11.9649	11.6514	12.1759	12.1887	12.3955	12.3699	12.3096	11.5294	12.1406
CUST_10852_PI425536763	6.392	6.56878	6.52981	5.89395	5.45656	5.18192	5.98358	6.10777	6.18922	5.52973	5.33167	5.81757	6.09803	6.03832	6.86616	5.48458	6.28236	6.73994	5.98989	6.1687	5.11452	5.7458	6.41873	6.22395	6.1843	6.01284	4.8264	5.52301	5.74866	5.07024
CUST_10853_PI425536763	5.15091	3.85582	4.64932	4.46605	3.6419	4.13825	4.13477	4.32204	3.7563	3.23004	3.37537	4.29237	5.10625	4.62505	3.29471	4.18598	4.18565	4.09303	4.51729	4.27955	3.61951	4.12531	4.0049	4.11949	3.4894	3.77652	3.40645	3.68743	4.05938	3.41025
CUST_10854_PI425536763	5.66928	5.49276	5.45973	5.22397	5.24573	4.80563	5.2314	5.15545	5.44235	5.21685	4.52379	5.40388	6.21508	4.9471	5.30426	5.0852	5.3068	1.86389	4.75687	5.13297	4.91736	5.06292	4.92751	5.16254	5.50242	5.36435	5.07953	5.04572	4.97548	3.91359
CUST_10855_PI425536763	5.67396	6.40486	5.97318	5.03885	5.87895	4.64463	5.09827	5.35498	3.88969	4.343	4.51945	4.96245	3.43691	1.78494	3.567	3.42606	1.72739	3.23387	4.04397	3.54494	3.07129	1.75382	3.45077	1.68608	3.41736	3.09361	3.28883	2.70581	3.8397	1.6219
CUST_10856_PI425536763	8.02585	7.92308	7.34466	7.35756	8.15991	7.84798	8.54911	8.35266	8.49005	9.06373	8.8261	7.72479	9.00185	8.10707	8.41483	9.75017	8.15364	8.17351	8.29898	7.68412	8.62207	8.14068	8.43677	9.09387	7.69031	8.12449	8.58522	8.76598	8.20996	9.48516
CUST_10857_PI425536763	7.71263	6.56005	7.4027	7.34539	7.66873	6.80329	5.78314	6.16918	5.42265	5.31456	5.63876	6.22198	4.70785	5.08279	4.37646	6.36292	3.88307	4.97638	4.82577	3.32559	3.41597	3.082	3.1959	3.72262	3.9925	4.01357	3.80306	3.99074	3.69389	3.89327
CUST_10858_PI425536763	8.72674	10.0813	8.72815	7.66928	7.42213	7.13294	8.6862	9.07628	7.84432	7.97966	7.01458	7.78867	9.26654	7.46665	8.11756	8.15832	7.07772	7.56241	7.95308	7.88532	6.60174	7.27707	6.87481	7.44296	7.40422	7.27726	6.62567	6.9066	7.15337	7.22811
CUST_10859_PI425536763	8.56497	9.41052	8.41902	8.44637	8.20139	8.34365	8.18514	8.39703	8.31337	8.22455	8.45961	8.39276	8.97885	8.03706	8.6406	9.19771	8.53731	7.50987	8.37692	8.09943	8.17303	8.29676	8.19871	8.47773	7.91101	8.05372	8.30355	8.24304	8.00803	8.29758
CUST_1086_PI425536763	1.9198	1.69242	1.83555	1.80215	2.47758	1.95711	1.79131	2.01171	2.37714	2.16583	1.76446	1.80975	1.87422	2.95993	2.67413	2.26279	2.18974	1.86389	2.76582	1.8487	2.38561	1.99209	2.31656	2.36983	1.86313	1.85548	1.84794	1.8102	2.41614	1.93509
CUST_10860_PI425536763	1.87838	1.82153	2.02278	2.69331	2.66052	2.06202	2.7991	5.47326	2.17922	3.51213	2.1561	1.87013	1.90466	2.79385	2.99995	3.89294	2.05746	3.64272	2.55712	3.36263	1.94641	4.03205	2.27154	3.18207	2.82143	3.687	2.2851	2.46774	3.02592	2.35386
CUST_10861_PI425536763	13.7979	13.8834	13.3439	13.1173	12.7812	12.5414	12.6497	13.367	12.1603	12.2993	11.9773	12.4038	12.5899	12.6955	12.6345	11.7776	12.1704	12.6537	11.8385	12.467	12.0684	12.0233	11.8329	11.7858	12.2914	12.524	11.9001	11.97	11.8575	11.4597
CUST_10862_PI425536763	7.04185	6.66525	6.99533	6.39957	6.42841	5.82792	6.96036	8.10138	8.30576	7.60156	6.89958	6.83885	10.6202	9.193	9.52065	9.77595	9.24789	9.38138	10.0491	9.64166	9.30194	8.90653	8.78429	9.37936	8.85542	8.59127	8.9496	8.78973	8.65713	9.36553
CUST_10863_PI425536763	7.22614	7.14992	7.18776	6.98649	6.9982	6.78011	7.23653	7.78821	7.5002	7.3436	6.81118	7.03737	8.1707	7.34536	7.83849	7.76118	7.28473	7.67526	7.16427	7.32024	6.53284	7.06704	6.85038	7.0405	6.97811	6.63016	6.62567	6.48646	6.69876	6.19586
CUST_10864_PI425536763	6.43907	8.79997	6.72875	6.36188	6.80591	6.64004	6.93512	6.49891	7.05999	7.04983	7.41362	6.67993	6.69905	6.29835	7.03111	7.83256	6.68321	7.12162	7.05035	6.52614	6.69105	6.70555	6.81993	6.8221	6.76931	6.74478	7.29136	7.06972	6.72421	7.71657
CUST_10865_PI425536763	9.19997	8.6881	8.92955	9.4716	9.38552	9.0059	8.02906	8.44392	8.3547	8.0161	9.17313	8.80365	7.5246	8.23326	7.82917	8.35882	8.44917	9.22577	8.04078	8.18491	8.80724	8.4441	8.70862	8.20066	8.43763	8.38585	8.78866	8.75366	8.31701	8.69884
CUST_10866_PI425536763	5.09691	2.57241	4.17742	6.98649	4.25781	4.32526	3.13445	3.64566	2.82835	1.72031	3.47751	3.77207	1.71379	3.43494	1.74906	1.71162	2.54881	4.12921	1.78113	1.66262	1.74506	2.51294	3.24518	1.90215	2.47015	2.32557	2.33771	2.32036	2.59731	1.7019
CUST_10867_PI425536763	9.5871	10.4979	9.99616	9.14819	9.7384	8.9163	8.65472	8.41877	8.91568	8.8947	8.81471	8.8399	8.41902	8.20253	8.62084	8.32956	8.91562	9.04546	8.93	8.31753	8.85534	8.67344	8.85525	9.02949	8.89922	8.45544	8.8899	8.80513	8.68722	8.72139
CUST_10868_PI425536763	13.9362	13.4458	13.2977	13.4453	13.4037	13.1526	12.7368	13.6965	13.3513	13.0947	13.1425	13.4418	12.8251	12.7791	13.2089	12.844	12.9567	13.7673	11.9951	12.7092	12.1575	12.5908	12.5482	12.555	12.2067	12.087	12.126	12.0991	12.487	12.2171
CUST_10869_PI425536763	8.60481	9.00884	8.71315	7.89574	8.57282	7.93951	7.76537	8.12508	8.19093	7.91439	7.7203	8.04669	9.16923	8.24045	8.58123	8.24574	8.41891	8.30209	8.95529	8.63655	8.53595	8.34908	7.99017	8.44661	8.24089	8.48042	8.37262	8.3579	8.31701	8.28639
CUST_1087_PI425536763	10.4964	10.8894	10.2409	10.7439	10.7044	11.1276	10.5804	10.6677	11.0406	10.8507	11.4482	11.0796	10.2862	10.6254	10.8635	11.2678	11.2046	10.0684	10.8303	10.8211	11.1894	11.2717	11.1641	11.3315	10.9698	10.8589	11.0104	11.3091	10.9486	11.1895
CUST_10870_PI425536763	6.93999	6.94121	6.4832	6.04217	6.9982	6.29297	6.63445	6.83845	6.91581	6.8492	6.09025	6.82667	7.58835	6.95436	7.29082	7.33545	6.57476	7.24139	6.80485	6.8941	6.71175	6.80319	6.77734	6.60013	6.5518	6.42554	6.74709	6.51187	6.95306	6.32069
CUST_10871_PI425536763	4.82186	4.7187	4.90642	4.59959	4.38133	4.17504	3.64272	4.18547	4.46204	4.08605	7.82155	2.85828	4.06637	3.28234	4.83747	4.99097	3.77518	4.51217	3.03678	3.47371	4.1601	1.77432	3.39301	3.72262	3.8375	3.75212	3.26158	3.45417	2.80121	4.38156
CUST_10872_PI425536763	5.10138	5.3766	5.84903	5.55241	5.09243	5.60157	4.85928	5.14475	5.01993	4.67032	5.45409	5.2607	5.0136	4.92555	4.99516	4.44952	5.11514	5.59443	4.56863	4.87775	5.25991	5.0271	4.71	4.36819	4.75958	4.89759	4.92671	5.33384	4.64125	5.31273
CUST_10873_PI425536763	6.15029	6.81032	6.09534	5.99212	6.20507	5.49841	6.36705	6.28138	6.17185	6.38586	5.94186	5.58491	7.03941	6.16823	6.50177	6.19197	5.89438	6.20797	6.4728	6.35281	6.00966	5.86095	5.88798	6.06703	6.17627	6.26954	5.76898	5.75807	6.21376	5.85301
CUST_10874_PI425536763	8.43994	8.96379	8.28798	8.74487	8.10761	8.95194	8.49883	8.07756	8.43288	8.27154	8.91386	8.63505	8.33688	8.50678	8.40183	8.40982	8.71001	8.78247	8.83109	8.61333	9.28885	8.82245	8.79058	8.9863	9.36316	9.10259	9.60053	9.31417	8.65309	9.41002
CUST_10875_PI425536763	6.50333	6.01546	6.08306	5.47253	6.50814	5.31874	5.17617	5.92844	5.46522	4.69081	5.21388	5.02305	4.93393	6.39454	5.30032	4.36316	5.40077	6.22013	4.17911	5.10138	5.14854	4.04202	4.99356	4.37631	4.44267	4.5313	4.59126	4.02736	5.09369	3.90376
CUST_10876_PI425536763	7.60035	7.11288	7.09443	6.34942	7.16123	7.16041	6.35368	7.16959	6.15739	5.94737	6.5505	6.11914	6.51041	7.37702	7.31312	6.28292	6.83755	7.98532	6.58689	8.02926	6.48405	6.95597	7.29712	6.38619	7.11888	6.56431	6.38866	6.15778	7.53132	5.97048
CUST_10877_PI425536763	5.2273	5.58466	4.90642	5.93401	5.12279	6.30372	6.13005	5.32301	5.74352	5.88726	6.10473	5.45314	5.58397	5.8589	5.62281	5.52631	5.99193	5.63365	6.05483	6.2543	6.63527	6.30089	6.44288	6.22214	5.99032	6.1693	6.89676	6.5647	5.9458	6.91763
CUST_10878_PI425536763	5.35159	5.30242	4.91619	6.24919	4.61816	5.38387	4.76285	6.47387	3.49425	5.05405	4.54697	4.99711	4.90181	5.19337	5.03684	3.95174	4.87231	5.22622	5.00929	4.78708	5.52612	5.44151	4.45245	5.21321	5.13914	5.37016	5.91728	5.38918	4.39369	4.81125
CUST_10879_PI425536763	8.58049	8.73572	7.87437	7.49726	8.22074	7.55358	8.28878	9.31899	9.08523	8.48486	7.99933	8.33694	9.74425	8.61773	9.557	9.55283	8.77173	8.47548	8.04745	8.24587	7.62816	8.1134	8.01101	8.08696	7.74957	7.788	7.41334	7.46177	8.00803	7.36014
CUST_1088_PI425536763	5.09187	5.27135	4.43801	4.21126	4.79914	5.61149	4.28799	4.70034	4.59887	4.51729	8.11383	4.04375	3.60543	4.35349	4.2363	5.44311	4.49227	5.39786	3.67825	4.75527	2.75406	4.47542	4.29863	4.40195	4.54978	4.23267	3.26158	3.60752	5.97323	4.33806
CUST_10880_PI425536763	9.58359	10.2943	9.08384	8.99113	9.41937	9.24305	8.99729	9.61936	9.54287	9.20525	9.1363	9.16017	9.21294	9.09104	9.98686	9.83176	9.18197	10.0437	8.87086	9.12864	8.54205	8.88472	9.27449	9.10423	8.775	8.84151	8.44524	8.39265	9.03708	8.39773
CUST_10881_PI425536763	5.59602	6.32293	5.16254	4.77527	5.62169	5.48367	5.16254	6.08467	5.09731	5.3128	5.50574	5.45643	5.59843	5.63876	6.00189	6.52084	5.61635	4.75971	4.03386	5.06514	5.08534	4.79078	4.93283	5.53112	4.56229	4.84826	4.69606	5.21328	5.18009	5.20296
CUST_10882_PI425536763	11.3629	11.5848	11.4672	10.4381	11.4082	10.6918	10.9427	11.0986	11.3629	11.3194	10.5317	10.902	11.7127	11.0484	11.6047	11.4455	10.8087	11.2448	11.1173	11.1218	10.6397	10.8898	10.7211	11.2238	10.7688	10.8994	10.3899	10.4975	10.7767	10.7989
CUST_10883_PI425536763	5.35611	4.07276	4.78448	5.00355	5.07358	5.05462	4.67929	4.49448	4.38106	4.99198	5.50574	4.70139	3.56154	4.57193	4.42738	4.32554	5.30051	5.7395	4.46615	4.72868	5.43704	5.21243	4.96317	4.93134	5.146	5.3091	5.2934	4.43176	4.80413	4.30679
CUST_10884_PI425536763	1.77172	1.64799	1.77867	1.68876	1.83638	1.76916	1.69361	1.78932	1.82208	1.85281	1.696	1.72819	1.82893	2.1143	2.04045	1.84083	1.81625	1.86389	2.13157	1.7698	1.92181	1.80729	1.83624	2.03515	1.75671	1.78988	1.78339	1.72768	1.80927	1.8312
CUST_10885_PI425536763	3.86903	5.16759	4.73833	2.5663	3.85623	3.25122	3.07406	4.48067	3.46082	2.06014	2.22471	2.84585	4.39109	3.64252	1.75461	1.74815	3.93464	3.98976	4.11949	3.18513	3.23134	3.45662	2.5884	3.47485	4.17452	3.78516	4.54744	3.13162	3.09123	6.4093
CUST_10886_PI425536763	7.15731	6.89684	6.66662	7.02918	6.95657	7.3098	7.38556	7.22609	7.04232	7.13957	7.0606	7.47283	7.01114	7.46665	7.14826	6.42523	7.38802	7.61797	7.37877	7.46055	8.40215	7.82507	7.4831	7.87723	7.72271	8.07995	8.13565	8.17593	7.34277	7.76859
CUST_10887_PI425536763	9.88121	11.1828	10.0811	10.9183	9.70753	10.6819	10.3549	9.70036	9.90182	9.96365	10.4815	9.8288	9.81712	10.549	9.82624	9.71008	10.3062	10.6331	10.5608	10.5548	10.8524	10.7796	10.6156	10.4618	10.8861	10.9518	10.9182	10.8439	10.5091	10.701
CUST_10888_PI425536763	10.8877	11.6923	11.1473	10.3474	11.2699	10.5941	10.0948	10.5577	11.4198	11.0621	10.7617	10.9252	11.1103	10.3752	11.1482	11.0034	10.5424	10.3446	10.5608	10.1574	10.3929	10.4112	9.81079	11.1222	9.92789	9.95185	10.3811	10.5287	10.4292	11.1551
CUST_10889_PI425536763	3.40692	4.61876	2.68903	3.29697	3.36925	2.62774	4.20214	4.46779	4.326	4.29778	3.26167	3.25743	4.95739	6.05898	4.48842	4.43342	4.00158	4.36725	1.9398	4.14154	4.5735	2.99574	3.53761	2.95673	4.49031	4.20463	2.88256	3.75044	1.78478	4.0798
CUST_1089_PI425536763	1.80205	3.96632	1.76925	1.77358	2.41477	1.815	1.70517	1.71969	1.90505	2.9677	1.84003	1.9301	1.66042	1.84661	2.53991	1.65393	1.7813	1.86389	2.04725	2.13731	1.81193	2.0197	1.79629	2.02077	1.83306	1.78519	1.72408	1.81383	2.21279	1.71343
CUST_10890_PI425536763	6.40416	6.91779	6.34169	6.93793	5.80962	6.70399	6.40318	6.44884	6.07633	6.31303	5.9793	6.39871	7.05092	7.18138	6.01358	6.3491	6.35299	6.42908	7.22811	6.88197	7.12941	7.03737	6.07978	6.62177	7.61106	6.79376	7.09966	7.08864	8.00183	7.08914
CUST_10891_PI425536763	14.3767	14.6859	14.3033	14.2082	14.3263	14.2335	13.7207	14.1094	13.9423	13.8316	13.9197	14.0555	13.6825	14.0115	14.2062	13.7102	13.9224	14.3352	13.4595	14.0925	13.4994	13.7975	14.0641	13.66	13.8401	13.6293	13.2089	13.3954	13.8602	13.0131
CUST_10892_PI425536763	5.08364	2.59355	2.12696	5.34384	3.57791	5.19873	4.6843	3.72374	3.97006	4.05598	5.41751	4.3074	4.21834	5.50293	4.49604	4.8725	4.93936	5.56852	5.18583	4.98184	6.04517	5.41381	4.90257	5.5058	5.40833	5.28249	6.07945	5.58575	4.55468	5.05527
CUST_10893_PI425536763	6.37218	6.99838	7.03795	6.19177	6.26345	6.10804	6.84874	6.87045	6.53145	6.38586	6.33829	6.35636	7.06241	6.14004	6.3962	6.55298	6.13176	6.49873	6.52395	6.39947	5.58496	6.28898	5.66889	5.89516	5.65266	5.32255	5.77217	5.96165	5.61733	5.94057
CUST_10894_PI425536763	2.64983	2.05781	3.0935	3.18356	2.33606	3.47655	2.54632	1.78932	2.01835	1.80651	2.65698	2.53868	3.72055	2.09883	2.55749	3.22777	4.21758	4.23725	3.41141	3.63863	4.45204	3.43024	3.96893	3.98518	3.17746	3.33746	4.44121	3.36925	3.36237	3.79879
CUST_10895_PI425536763	9.53994	9.09781	9.1408	9.87734	8.59816	10.382	9.54163	9.11507	8.95911	9.41179	10.1965	9.5073	8.90834	10.2081	9.16017	8.74872	9.91444	10.1602	10.064	9.89402	10.2214	9.80226	10.036	9.99661	10.3658	10.3608	10.6522	10.1702	9.72398	10.0007
CUST_10896_PI425536763	4.27751	4.92252	3.59486	4.66796	3.15704	4.35283	3.77544	2.90984	1.69769	4.20245	4.23418	3.60137	3.34384	4.63556	3.45358	4.17504	4.25788	4.42505	4.36094	3.6202	5.19583	4.44024	4.42554	4.47478	4.27913	4.73804	5.29657	4.91628	4.24019	4.24686
CUST_10897_PI425536763	3.6707	3.44635	3.54812	3.05374	4.22906	3.51982	3.32617	2.75514	1.79824	3.56056	2.60322	3.54731	4.71593	3.87882	3.02598	4.50424	3.28586	2.70868	1.82923	3.33528	3.93138	3.67867	3.11622	3.1137	3.61176	3.88426	3.70877	4.32759	3.44234	4.14374
CUST_10898_PI425536763	2.6015	2.93996	4.61762	3.11557	4.00531	3.687	3.17256	3.83114	3.12066	3.32891	3.21314	3.81579	3.7069	4.48969	3.74036	1.77649	2.84204	1.86389	2.01363	2.57212	2.54171	3.4821	2.46462	1.69741	2.07973	2.52411	3.12387	2.57531	1.69418	3.95437
CUST_10899_PI425536763	7.17948	6.58809	6.66026	6.4863	6.80591	6.48946	6.66736	6.82268	5.89806	6.03481	6.27519	6.12095	6.12997	5.96879	5.3915	5.72511	5.80954	6.34488	5.90123	6.04607	6.50899	6.42431	5.51919	5.86791	6.60326	6.59768	6.69148	6.55183	5.90357	6.36563
CUST_109_PI425536763	3.98138	5.60068	4.37631	3.67828	3.66352	4.2245	3.47524	2.93927	3.28747	2.65624	3.27424	2.50293	3.83157	1.83203	2.67413	3.11936	3.89034	3.22699	1.8554	3.9393	3.58508	3.66603	2.57397	1.72058	2.94283	3.24712	3.33801	4.11767	3.90153	3.62975
CUST_109_PI425708691	11.4348	11.0231	10.9963	10.6371	11.2774	10.8683	11.6496	12.3731	12.1656	12.0062	11.5404	11.6444	12.651	12.5468	13.0234	12.8799	12.656	13.3044	12.6397	13.1664	12.0684	12.7997	12.8747	12.0568	12.6641	12.2044	11.404	11.7078	13.3439	11.8705
CUST_1090_PI425536763	1.77172	1.78554	1.7486	1.78698	2.17113	1.90067	4.61093	2.14823	1.93052	7.23015	2.52945	2.90253	2.40676	2.13099	2.10767	1.9804	2.41977	2.96928	2.20559	2.767	3.5718	3.54427	1.87112	2.0059	3.17746	2.35696	3.64439	3.2029	2.53448	5.7561
CUST_10900_PI425536763	6.80093	6.77584	6.8713	6.36188	6.66278	6.35213	6.46584	6.47072	6.38952	6.21341	5.87111	6.37476	6.07759	6.2187	6.55162	5.90861	5.89921	6.50811	6.18886	6.34976	6.46076	5.99106	5.92056	6.32605	6.37116	6.26954	6.40679	6.08535	5.79317	5.89866
CUST_10901_PI425536763	5.23505	5.94593	3.62293	4.76285	4.75687	4.85498	5.02157	5.44914	5.51623	4.69761	4.96075	5.49163	4.94564	4.21758	4.92424	4.58346	4.28732	3.98976	3.29747	3.6202	2.99173	3.13269	3.00637	4.14374	3.41736	3.0255	3.19863	2.96337	3.28181	3.37589
CUST_10902_PI425536763	8.2314	8.88761	8.23114	7.92415	7.97756	8.15844	8.81977	8.42451	8.44505	8.62855	8.06289	8.24564	8.70567	8.41661	8.70315	8.64148	8.43332	8.34211	8.91872	8.6324	8.39621	8.63012	8.41806	8.68938	8.51581	8.78832	8.46676	8.66634	8.22112	8.75846
CUST_10903_PI425536763	7.85067	8.02454	7.96185	7.4844	7.91232	7.31788	7.5002	8.07114	7.44322	7.23015	7.34035	7.32712	7.7328	7.61176	7.84731	7.91041	7.2928	7.79787	7.11236	7.2522	6.76726	6.8511	7.16041	7.06416	7.04873	7.15593	6.89676	6.96442	7.333	6.94288
CUST_10904_PI425536763	6.57916	7.02711	6.59815	5.80317	6.5256	5.58569	5.69862	5.89759	6.55183	5.97228	5.68043	5.68341	5.78392	5.33879	5.68179	5.23044	5.28337	5.65266	5.73758	5.763	5.08956	5.0739	5.532	5.58923	5.3942	5.68935	5.55786	5.73145	5.97705	6.09507
CUST_10905_PI425536763	6.00218	6.23808	5.75542	5.42965	5.95417	5.92281	5.86651	5.48297	5.04658	5.43911	4.929	5.54232	5.38127	5.33256	5.54687	4.78031	4.98599	5.32342	5.04398	5.22007	5.47078	5.25333	5.36059	5.04709	5.06911	5.63469	5.58232	5.94785	4.92584	5.40388
CUST_10906_PI425536763	6.02992	6.11071	6.09534	5.82378	5.9484	5.7039	5.63852	6.07889	6.17185	6.04361	6.09025	5.881	5.55532	5.07829	5.67318	6.99802	5.19544	6.0553	5.46121	5.45805	5.36078	5.24952	5.37379	5.83587	5.86025	5.64156	5.45133	5.70541	5.55959	5.7561
CUST_10907_PI425536763	4.33226	5.16759	5.02453	4.68589	4.92247	4.3856	3.88617	4.88171	4.20819	4.72778	5.2603	4.18859	4.24019	4.10306	4.67822	5.30297	3.92655	5.25302	4.68706	4.83697	4.70322	4.81217	4.86114	5.02183	5.0818	4.69475	4.83078	4.67453	5.12809	5.18416
CUST_10908_PI425536763	9.91137	9.34565	9.07291	9.44614	9.2214	9.55822	9.31732	9.67634	9.6624	9.32672	9.46309	9.51548	9.16923	9.6236	9.27565	8.75633	9.30881	10.1336	9.38676	9.69909	9.98182	9.63171	9.4796	9.37676	9.83898	9.85576	9.78808	9.50666	9.51936	9.5002
CUST_10909_PI425536763	7.87259	8.29508	8.40639	8.63487	8.9451	8.39655	7.92429	8.39201	9.14226	8.72983	8.75633	8.38814	8.0937	7.50187	8.27381	8.48198	7.80337	8.04676	7.56506	7.50374	7.67683	7.62308	7.71843	7.64086	7.52335	7.43401	7.54118	7.64036	7.49039	8.35266
CUST_1091_PI425536763	4.01296	9.72477	5.35138	3.90693	6.01084	4.87154	4.45726	5.18608	4.93475	4.68291	4.78378	4.55497	5.11178	5.73758	5.79781	3.8701	5.1761	5.32342	3.86796	5.08692	4.00215	4.93656	4.57818	4.67203	4.20659	3.85662	4.1942	4.42554	4.63462	4.71533
CUST_10910_PI425536763	11.585	8.56275	11.5091	12.4325	11.5174	12.4205	12.4173	11.8691	11.9321	12.2868	12.366	12.2051	11.9665	12.4376	12.3307	12.3298	12.5175	10.977	12.4712	12.726	12.6641	12.6968	12.6961	12.6296	12.7357	12.6481	12.6149	12.7249	12.5631	12.3791
CUST_10911_PI425536763	10.601	11.005	10.4834	10.9028	10.7455	10.6245	10.1965	10.1251	10.9425	10.7695	10.6454	10.5463	9.95234	9.615	10.0848	9.89349	9.87319	9.19078	10.1917	9.69188	10.2925	10.2903	10.1579	10.3669	10.5197	10.0734	10.5326	10.7115	10.269	10.8187
CUST_10912_PI425536763	5.38427	4.09303	4.91619	5.99212	4.94357	5.5356	5.08456	5.24301	4.96464	4.63573	5.82303	5.57618	4.49682	4.65947	4.40182	5.87099	5.32026	2.89387	5.07973	5.40169	6.11013	5.6942	4.81287	5.57507	5.72679	6.00379	6.2596	5.77227	4.87409	5.7433
CUST_10913_PI425536763	4.7366	5.35093	4.48842	3.8088	4.52058	4.55952	6.04835	5.25606	5.65622	5.98358	4.7009	5.68673	5.90419	4.39017	5.0756	8.92939	4.813	4.66881	5.14354	4.99895	4.73401	5.11202	4.83795	4.76924	4.40389	4.24199	4.64021	4.74205	4.12174	4.43279
CUST_10914_PI425536763	5.56687	5.63636	6.74927	5.41615	5.32332	5.23044	6.34049	6.36294	5.87386	5.45427	4.96437	5.72399	7.09927	6.30136	5.98797	7.96356	6.52202	6.23588	6.29902	6.11515	5.34974	5.882	5.76887	6.31637	5.55772	5.49276	6.17909	5.89105	6.10592	6.14409
CUST_10915_PI425536763	11.4927	13.3235	11.6169	12.0523	11.6114	12.1865	12.0338	11.3024	11.6567	11.9284	12.4501	12.1595	11.1103	11.7947	11.4607	11.0034	11.9093	12.1473	11.8726	11.4191	12.2967	12.0348	11.8972	12.2625	12.1636	12.2636	12.4787	12.3681	11.8036	12.0796
CUST_10916_PI425536763	6.21638	6.56557	7.16085	5.94705	5.98352	4.96159	6.40318	6.49891	5.53075	6.48795	5.41187	4.59135	6.7833	5.08279	5.57228	4.82328	5.07565	4.80011	6.29234	5.17919	5.26966	5.21243	4.77219	5.57507	5.41385	6.01616	5.0136	4.7874	5.12394	5.88342
CUST_10917_PI425536763	1.66379	1.91097	2.19745	1.63213	1.64007	1.62754	1.63794	1.67773	3.70448	1.64965	1.65185	1.98694	1.69462	1.70511	1.69176	1.67097	1.6738	1.86389	1.68902	1.65209	1.68305	1.68827	1.6881	1.72058	1.65209	1.62955	1.68788	1.62695	1.67249	1.71343
CUST_10918_PI425536763	11.1878	10.2921	10.5115	11.2734	10.2082	11.0282	10.038	10.3533	10.1158	9.85958	10.1529	10.5261	9.84498	10.3145	9.47202	8.81801	10.2515	10.4352	10.3035	10.6677	10.8795	10.5741	9.80007	10.7552	10.4731	10.5815	10.9641	10.7494	10.2257	10.8398
CUST_10919_PI425536763	4.59875	4.35107	4.14898	4.50431	4.51274	4.48989	4.65479	4.84159	5.30732	4.68656	5.01804	4.42554	4.2749	4.01901	4.5778	5.61567	4.3467	4.56455	4.37929	4.04588	4.5735	4.09553	3.89218	3.81199	4.05655	3.92759	4.09966	4.64851	4.0795	4.52079
CUST_1092_PI425536763	2.27425	3.90243	2.6645	1.86147	2.23616	2.70571	1.78789	2.4589	2.67297	2.00806	1.79829	2.29827	2.90718	2.46041	2.53991	2.21152	1.84661	1.86389	2.32654	3.02053	2.24339	2.53095	2.13675	1.99246	2.25425	2.10424	1.80006	3.50489	1.93208	2.33502
CUST_10920_PI425536763	4.07532	6.29106	4.41431	5.70249	4.44257	6.31944	6.11995	3.76733	4.9584	4.50037	5.75552	3.70937	3.79258	4.92082	4.81043	3.03727	5.64894	5.16514	5.75777	6.10356	6.19838	5.951	6.06542	6.12622	6.43575	6.2967	6.6715	6.6303	5.3068	7.12154
CUST_10921_PI425536763	9.85429	10.1991	9.3889	10.588	10.0919	11.0142	10.8991	9.95401	10.6409	11.1873	10.8994	10.5972	10.2108	10.0277	10.0719	10.3991	10.5096	10.2558	10.5257	10.4624	11.0947	10.7869	10.2746	11.0725	10.3513	10.4641	11.1766	11.0849	9.92352	11.3378
CUST_10922_PI425536763	13.7533	13.9378	13.4017	13.8451	13.4541	14.0589	13.9765	13.3434	13.5603	13.8849	14.5288	14.0351	12.0851	13.6338	12.4625	12.3738	13.9224	13.0014	13.3952	12.8294	14.0332	13.4102	13.5075	14.0402	13.5607	13.7723	14.1861	14.3535	13.1666	14.1811
CUST_10923_PI425536763	6.08075	5.0775	5.39513	5.41187	7.24358	4.69755	5.22392	5.27243	4.40986	5.10489	4.44024	4.697	4.52236	3.9989	5.0248	5.6471	3.33911	5.23074	4.72108	4.34288	4.29855	2.5615	3.61368	4.30708	4.02575	3.7593	4.38133	3.87968	7.27466	3.93963
CUST_10924_PI425536763	6.45404	6.95438	6.74316	8.45539	6.18598	8.89123	8.02103	6.14737	7.02354	7.4225	8.8862	8.06371	6.6007	8.54647	7.03702	6.45742	8.62498	6.7425	8.05901	7.96281	9.384	8.82245	8.62859	8.66162	8.45929	8.68728	9.46706	8.95318	8.05132	8.71001
CUST_10925_PI425536763	1.72341	1.78113	2.20843	2.42487	1.7524	1.66821	1.8793	3.11135	1.73344	1.67023	2.26999	2.39486	2.22467	1.74996	3.72602	2.57633	1.71198	1.86389	1.73439	2.36778	2.91803	2.91181	1.73896	3.23867	2.31392	2.23703	3.05326	2.75132	3.21599	3.26325
CUST_10926_PI425536763	10.2804	11.3019	10.4621	8.72465	9.06895	8.07648	9.12287	9.45061	8.61527	8.95728	7.74677	8.38814	9.97135	8.82926	9.60693	8.43429	8.45952	8.9046	8.70659	8.50477	7.76237	7.82507	7.82716	8.17351	8.78333	8.8155	7.16246	7.44578	8.13401	6.80591
CUST_10927_PI425536763	6.48191	5.63191	6.014	7.11302	5.81558	7.3098	7.17945	6.6123	7.00694	7.36311	7.30315	7.35515	6.90706	7.29375	6.87645	6.15934	7.51673	7.13434	7.54894	7.41553	8.23102	7.81408	7.57634	7.65709	7.52961	7.86227	8.10707	7.83233	7.20504	7.62714
CUST_10928_PI425536763	7.97121	7.85629	7.45851	7.95359	7.52188	7.7544	7.71086	7.4513	7.33485	7.15605	7.51963	7.41383	7.31557	7.78299	7.48435	6.95306	7.68376	8.1797	7.54894	7.99463	8.20917	7.90544	7.77445	7.70619	7.96645	7.95421	8.15364	7.83233	7.5632	7.72271
CUST_10929_PI425536763	13.7533	13.9008	13.9204	13.9839	14.2385	14.3074	14.0338	13.4708	13.7404	14.0243	14.1337	13.842	13.3886	13.7756	13.2871	13.7636	13.6523	13.6245	13.6731	13.457	14.2179	13.8546	13.8162	13.8701	13.7542	13.9097	14.211	14.1716	13.5518	14.2576
CUST_1093_PI425536763	3.48719	4.36819	4.56627	3.48484	3.67365	2.56841	2.94988	3.99268	2.95624	2.40268	2.82528	3.62422	4.4797	2.00672	1.93406	1.82082	3.58894	2.70297	2.08227	1.83203	1.84068	2.9695	2.11865	3.24415	3.51213	2.9018	3.16026	2.31804	3.47948	3.52299
CUST_10930_PI425536763	9.64366	9.07898	8.886	9.82601	9.29603	9.77225	9.34377	8.86314	8.55166	8.9546	9.28627	9.33078	8.54748	9.66997	8.67361	8.11437	9.43381	9.17254	9.55162	9.49862	10.2313	9.57028	9.75071	9.63787	9.91726	9.96072	10.1704	9.81284	9.36469	9.38346
CUST_10931_PI425536763	3.56076	7.03795	2.23826	4.12174	3.48668	2.94946	2.18529	2.31656	2.89042	3.68479	3.57627	2.6948	1.82439	3.79204	2.42379	4.06489	2.96928	4.08182	4.20016	2.18723	4.31283	3.70491	3.7762	3.68743	1.81317	3.7436	4.11147	3.55821	3.7944	3.67143
CUST_10932_PI425536763	7.41714	6.97276	7.08106	7.90205	7.17502	8.00225	7.34277	6.89866	7.19905	7.29191	7.68482	7.48212	7.10049	7.88491	7.38802	6.89443	7.7012	8.15276	7.85704	7.74165	8.59267	8.19946	7.68472	8.05879	8.02238	8.38284	8.67674	8.35451	7.64668	8.10291
CUST_10933_PI425536763	8.92203	8.1698	8.62128	8.23838	8.8443	7.7485	7.94221	8.70976	8.04662	8.24366	8.40475	7.99667	8.32987	8.36341	8.8094	8.58375	8.09886	9.20614	7.84159	8.57605	7.66625	8.22723	8.58118	7.65709	8.31287	7.99187	7.50618	7.47358	8.66605	7.58407
CUST_10934_PI425536763	4.51765	6.05732	5.0775	2.22303	4.61135	3.76134	4.86835	4.4116	3.25978	4.02454	3.47145	4.26324	4.17249	2.79385	2.95524	4.02345	4.19849	5.32832	4.14741	4.24275	4.55717	3.88562	3.75951	4.48259	4.36061	2.86881	3.76465	4.76831	4.82058	2.83861
CUST_10935_PI425536763	12.4053	11.4429	11.8404	12.2771	11.922	12.7063	12.0139	11.9609	11.9721	12.2462	12.2329	12.2793	11.6394	12.5505	11.9635	11.3196	12.1817	12.6071	12.2778	12.3539	12.7359	12.2653	12.363	12.4822	12.5675	12.7369	12.638	12.4448	12.5089	12.0866
CUST_10936_PI425536763	4.63528	4.46605	4.82039	5.37332	4.25781	5.7039	4.73833	4.67352	4.43424	6.26678	6.33829	5.09886	4.26393	5.44191	4.68565	5.42249	5.2797	5.45225	5.48211	5.27943	6.83193	6.03156	6.14832	5.57507	6.32088	6.14339	6.64779	6.42825	5.62383	6.20843
CUST_10937_PI425536763	13.2608	13.7983	13.1697	12.8658	13.0247	12.5799	13.0257	12.802	12.5955	13.1148	12.434	12.3163	12.3945	12.6779	12.2854	12.3099	11.6163	11.6812	12.2822	12.0695	12.2775	11.9519	11.3359	11.9081	12.6092	12.6441	12.6746	12.5824	11.5918	12.7215
CUST_10938_PI425536763	2.41614	2.28528	2.5123	1.62848	3.50896	1.68553	2.22464	1.67284	1.69769	3.14424	2.00672	1.65239	4.19686	1.78494	4.35266	2.99285	3.10453	1.86389	3.84137	2.38963	2.59941	3.53699	1.71989	3.18476	2.72504	2.31514	2.70107	2.23024	1.72849	3.78851
CUST_10939_PI425536763	6.09596	6.83945	6.22644	6.4863	6.38991	6.75534	6.7121	6.63514	6.81424	6.72193	7.15232	6.85195	7.59969	7.12412	6.67279	7.44578	6.9692	7.44512	7.48343	7.13415	7.83849	7.41149	7.51587	7.52527	7.35458	7.7121	7.94221	7.61508	7.19398	7.78227
CUST_1094_PI425536763	6.58444	7.03336	6.13059	6.01598	6.91676	6.17117	5.20156	5.44597	5.565	5.96428	5.10171	5.63849	5.9219	5.61224	6.19701	6.70581	6.63638	7.43487	7.00677	7.17808	6.43351	7.65751	7.67205	6.53801	6.5363	6.03534	5.99939	5.82338	7.5632	6.79392
CUST_10940_PI425536763	9.99374	10.3061	10.0731	8.83472	9.85945	9.10788	9.79621	10.5577	10.6935	10.3729	9.37416	9.87833	11.1634	9.82728	10.4996	10.2889	9.71579	9.82713	10.0971	9.46155	9.66028	9.51801	8.94786	10.0244	9.35029	9.21802	9.34822	9.2571	9.06373	9.73135
CUST_10941_PI425536763	9.41185	9.57567	9.70319	9.83576	9.35908	9.6061	9.67493	9.38467	9.5502	9.37597	9.87527	9.67944	9.94286	9.61114	9.60145	10.0238	9.68875	9.67361	9.95641	9.50904	9.90096	9.71797	9.59654	10.1058	9.70288	9.93224	10.1332	9.91559	9.40415	10.0785
CUST_10942_PI425536763	2.05074	1.68333	1.92271	1.86697	2.49623	2.0363	1.82662	2.43335	2.32907	2.37288	1.84983	1.93811	2.08899	3.6537	2.63882	2.43926	1.96081	1.86389	2.90936	1.97575	2.48649	2.36837	2.25268	2.72539	1.92565	1.72031	2.16631	1.84794	2.47443	2.37782
CUST_10943_PI425536763	4.33923	4.66441	5.04055	4.03267	3.20018	3.89476	4.14232	4.41737	4.03148	4.22712	4.40809	4.0241	3.97878	3.62877	4.17504	3.61368	2.8398	3.38626	3.62446	4.15309	4.4043	4.16486	2.99645	4.82577	3.88004	3.55022	3.54558	3.44059	4.2171	3.29087
CUST_10944_PI425536763	10.8877	10.8403	11.1646	11.8888	10.6203	11.3608	12.0549	11.081	11.2179	11.3194	11.6206	11.5365	11.7686	11.8257	11.5579	11.4633	11.5928	11.7085	11.8932	11.8885	11.7676	11.9285	11.8418	11.8962	12.0992	12.2618	11.9504	11.8046	11.5445	11.8091
CUST_10945_PI425536763	4.77625	4.43578	5.04565	4.38601	4.26557	4.24749	3.90238	3.39776	4.94034	5.0271	4.43103	2.53086	3.3789	3.71848	4.73997	4.44235	3.05412	4.35642	4.78766	3.46239	3.66918	3.43504	3.11421	4.76238	4.7321	6.07402	3.83223	4.07512	4.2171	4.82771
CUST_10946_PI425536763	5.12962	4.6907	5.12753	5.54576	5.17164	5.22018	4.7269	4.30632	4.7508	4.80281	4.87808	5.19026	4.20768	6.98549	3.95357	3.8031	5.12228	5.17575	4.83258	4.95702	5.67633	5.42296	5.1327	5.07088	5.04701	5.38633	6.00481	5.52301	4.74524	4.95329
CUST_10947_PI425536763	11.1423	8.32539	11.4129	11.1051	11.3135	10.5266	10.5454	10.9195	10.4495	10.6697	10.5758	10.6284	10.808	10.2194	10.6562	10.8714	10.4118	8.02697	10.4277	10.3061	10.0116	10.321	10.3791	10.3542	10.2567	9.94109	10.0874	10.1516	10.499	10.1316
CUST_10948_PI425536763	4.37943	4.84325	3.98405	4.11383	3.61894	3.5769	3.97143	4.33158	4.37333	3.31883	3.43187	3.47371	4.64654	4.74317	5.22447	4.43342	3.73384	4.67957	3.82566	3.90153	3.36037	3.48487	3.26203	3.04235	3.67012	3.51291	3.51915	4.38133	3.33651	2.98472
CUST_10949_PI425536763	6.385	6.98549	6.29316	6.00467	6.47089	6.1844	5.52301	5.92491	6.18551	5.37698	5.88403	6.14258	6.33563	6.26745	6.46347	6.22296	6.23047	6.69523	5.95485	5.92816	6.33931	6.20563	6.35432	6.15029	6.02409	6.2102	6.38568	6.27157	6.16778	6.17788
CUST_1095_PI425536763	5.26272	3.2966	5.37643	4.83396	5.3458	4.83378	4.97302	5.42656	5.30732	5.23152	4.82088	5.26561	5.79166	5.31658	6.07617	5.53448	5.3915	1.86389	4.95826	5.67933	4.37333	5.24529	5.56918	5.11229	5.44871	4.77088	4.57694	4.813	5.86458	4.86263
CUST_10950_PI425536763	5.01424	3.44635	4.48177	4.83396	5.0256	4.83378	5.36435	5.799	5.86416	5.98965	5.33167	5.50586	6.65266	6.7177	7.32661	7.5275	7.25203	7.85235	6.45578	6.38483	6.62375	6.76628	7.39932	6.81118	5.89411	5.3475	5.97455	5.64674	6.99134	5.2398
CUST_10951_PI425536763	1.64639	3.35708	1.63775	2.37042	1.60565	1.62754	1.66701	1.71533	1.63096	1.66262	1.66701	2.14721	2.22711	1.67491	1.62754	1.63702	1.65051	1.86389	1.6657	1.63468	1.61017	1.71904	1.66772	1.68608	1.6219	1.62955	2.45336	2.38855	1.66657	3.14978
CUST_10952_PI425536763	7.666	7.85629	7.72271	7.41714	7.52188	7.48597	7.53412	7.98205	8.01406	8.25109	7.70641	7.92185	8.62855	7.87952	8.86789	8.42573	8.11495	8.56573	8.20984	8.54657	8.0288	8.28159	8.09511	8.25528	8.05235	8.06969	7.9592	7.87579	8.28539	7.92852
CUST_10953_PI425536763	1.93646	2.0982	1.84675	1.91329	3.77384	1.83555	1.87817	2.16958	2.4155	2.16583	1.83039	1.84827	2.26101	2.2041	2.77115	2.36327	2.20369	1.86389	2.13157	1.84193	2.05127	2.36837	2.51928	2.35323	1.90165	1.84646	2.14974	5.04982	8.21546	2.28744
CUST_10954_PI425536763	10.8172	10.8668	10.6472	11.0411	10.6544	11.1755	10.8913	10.6677	10.4167	10.6909	10.6804	10.9182	10.5317	10.9739	10.6006	10.1847	10.8376	11.0312	10.9168	10.7688	10.9419	10.8194	10.7015	10.9495	10.9583	11.0945	11.1134	10.9965	10.1945	10.8187
CUST_10955_PI425536763	4.53889	4.70023	4.95116	5.09751	4.32481	5.55866	5.53088	4.79531	4.7508	5.13336	5.73145	5.3476	5.39308	5.73446	4.61609	4.7652	5.42223	5.55427	5.56271	5.26284	6.2386	5.6175	5.4148	5.81805	5.44871	5.77991	6.77739	6.02107	4.62831	3.62088
CUST_10956_PI425536763	9.66968	9.52787	9.27273	8.99564	9.36274	9.03566	8.81834	9.6753	9.41911	9.13664	8.69978	9.21015	9.46527	9.48624	9.60416	9.32903	9.39442	10.0176	8.95529	9.721	8.89787	9.2159	9.08804	8.81878	9.31259	8.9337	8.89532	8.78752	9.25764	8.61333
CUST_10957_PI425536763	9.60043	10.3249	9.83606	10.5654	10.0145	10.9873	10.3141	9.6753	10.0248	10.4936	10.3847	10.4148	10.1602	10.7814	10.2849	9.85945	11.1272	11.0531	10.7552	10.8915	11.212	10.9255	11.087	11.0898	11.0906	10.9269	10.9333	11.1626	10.8003	10.8716
CUST_10958_PI425536763	6.86189	6.42739	6.68039	6.34942	6.93045	6.21549	6.55388	6.91334	6.54626	6.42252	5.76469	6.32737	5.97328	5.37385	5.13444	5.83314	5.52441	6.24325	4.3358	5.64627	4.95263	4.87836	5.29987	4.44093	5.20099	4.88162	4.80488	4.66929	5.32924	4.77039
CUST_10959_PI425536763	6.99331	7.41405	6.90361	6.70503	7.3207	6.82672	6.42807	6.74619	6.68059	6.50087	6.17957	6.52471	6.17127	6.33815	6.87516	6.56486	6.32362	6.85259	6.37899	6.70129	6.30772	6.66119	6.64101	6.07945	6.37116	6.10347	5.75471	6.22133	6.59758	6.02984
CUST_1096_PI425536763	11.2037	11.5951	11.1744	11.9652	11.4011	12.0519	11.7045	11.224	11.7579	11.7562	12.0451	11.8725	11.5404	12.1595	11.8816	12.1131	11.8121	12.2314	12.112	12.0638	12.1321	12.2085	12.3529	11.8199	12.2888	12.4399	12.3699	12.4463	12.295	12.3467
CUST_10960_PI425536763	5.90165	5.52273	5.58914	5.76461	5.89921	5.01414	4.84826	5.78445	5.7624	5.56061	5.36403	5.63024	5.19068	4.76606	5.60794	6.20289	4.69104	5.44565	4.3287	5.14483	4.33671	4.69081	5.15688	5.5986	4.60445	4.46366	4.78243	4.77625	6.01325	4.77039
CUST_10961_PI425536763	11.1727	11.7811	10.9419	10.5493	10.7574	10.4605	10.9624	11.1075	10.7344	10.8915	10.5634	10.6571	10.9341	10.7477	10.9478	10.8376	10.5012	10.971	10.5377	10.5343	10.3086	10.3141	10.3791	10.6559	10.6662	10.8494	10.2784	10.4888	10.2155	10.4523
CUST_10962_PI425536763	4.18859	2.49018	4.43103	4.40489	3.75467	4.23294	4.36791	3.67763	3.66881	3.44132	4.24596	4.40901	4.68598	4.15291	3.8821	4.3151	4.28732	3.63408	4.19002	4.09755	4.77391	4.8725	4.54786	4.55717	4.62231	4.61114	5.00282	4.20296	4.42184	4.15247
CUST_10963_PI425536763	9.31553	10.5992	9.55456	8.98425	9.1518	8.95477	9.08267	9.38172	9.20064	9.30576	8.31648	8.85395	9.89097	8.94202	9.32205	8.98538	9.27038	9.15211	9.64517	9.01925	9.04718	8.91855	8.5542	9.39661	8.97133	9.16155	8.91655	8.8514	8.71277	8.73483
CUST_10964_PI425536763	10.5091	10.6488	10.3159	9.4716	10.1452	9.40064	9.99753	10.4108	9.85094	10.0251	9.1948	9.60168	10.2766	9.86997	10.134	10.2259	9.42875	10.3887	9.66318	9.64166	9.00551	9.25093	9.41518	9.19442	9.41772	9.60745	8.70263	8.64653	9.58689	8.61333
CUST_10965_PI425536763	2.26965	1.96804	2.75718	2.5663	3.03192	1.65583	2.24768	2.74526	1.74615	1.67959	2.05383	1.89358	1.63449	4.17911	1.73896	1.70571	1.66928	3.31736	1.71428	1.64559	1.73832	1.64799	1.68265	3.3261	1.63788	1.91368	2.7427	2.26671	1.66657	2.08634
CUST_10966_PI425536763	8.30576	9.42469	8.1797	8.65011	9.11153	9.18323	9.18437	8.62802	9.41205	10.1243	8.80954	9.61975	9.70269	8.57282	9.76127	10.2941	9.31758	9.45156	8.9749	8.69884	8.92024	9.09308	9.71949	9.50472	8.60967	9.21007	8.85778	9.59289	8.90019	9.7049
CUST_10967_PI425536763	9.75453	9.70238	9.5106	9.01538	10.064	9.30645	8.66766	9.36502	9.26954	9.15422	9.06373	9.26197	8.65268	8.90653	9.42912	9.09781	8.99724	9.52938	8.53087	9.04781	8.5643	8.93622	9.17581	8.58821	8.57925	8.36956	8.13197	8.17254	8.9518	8.10995
CUST_10968_PI425536763	8.09943	10.7901	7.64099	8.33282	7.4525	8.46401	8.37526	7.80906	8.75225	8.28769	7.52572	8.15043	8.4895	8.2702	8.62658	8.36552	8.49515	8.95396	8.33282	8.49193	8.25434	8.90423	8.41015	8.56483	8.41377	8.22218	7.99933	8.23933	8.2635	8.67498
CUST_10969_PI425536763	13.1218	12.2007	12.7757	12.5357	12.5111	12.2329	11.9611	12.6432	11.7803	11.7521	11.4806	11.8512	11.7325	12.1316	11.8955	11.2361	11.6915	12.4828	11.6115	11.942	11.7459	11.7328	11.523	11.5056	11.8882	12.1596	11.6408	11.5767	11.4446	11.2533
CUST_1097_PI425536763	1.63281	2.55674	1.61461	1.58749	1.70962	1.64217	1.59455	1.61872	1.69308	1.65343	1.57935	1.62867	1.61505	1.68902	1.71602	1.65993	1.65464	3.07211	1.70157	1.62066	1.70938	1.59783	1.65135	1.64154	1.61889	1.65737	1.59835	1.62203	1.67249	1.59862
CUST_10970_PI425536763	8.33343	8.33563	8.40639	7.75458	8.079	7.50184	8.05856	8.5527	7.55303	7.51685	7.23015	7.46414	8.19558	8.17254	8.15407	8.68728	7.3532	8.28462	8.07114	8.01335	7.43975	7.1431	7.67205	7.93828	8.22255	8.24061	7.666	7.41544	7.83276	7.48597
CUST_10971_PI425536763	5.50815	4.60853	5.57962	5.45567	5.83922	4.74842	4.67929	4.55204	3.65487	3.98279	5.0047	4.68656	3.7069	4.13547	4.04532	2.88105	4.71602	4.77348	4.39655	4.37967	5.16588	4.92082	4.73121	4.54978	4.63364	4.63045	4.95531	4.74719	3.88903	4.84234
CUST_10972_PI425536763	6.88523	6.95728	5.82744	5.68574	6.45546	5.38054	5.59678	7.54962	5.9631	5.32342	5.62201	6.12464	5.4035	5.83587	5.83024	5.41687	5.76328	6.8178	4.28454	4.81271	4.2397	4.61655	5.28337	3.94279	5.04283	4.89086	4.36316	4.32759	5.22022	4.55566
CUST_10973_PI425536763	5.39513	5.47094	5.42325	5.37485	5.29458	4.99974	4.89328	4.99413	5.10151	5.07434	5.2603	5.25309	4.85698	4.72868	4.3341	5.86771	4.93527	4.70275	4.64654	4.23427	5.0058	4.99287	4.6027	4.6656	4.90025	4.99407	4.40305	4.93691	4.18547	5.10502
CUST_10974_PI425536763	5.89225	6.79645	4.91127	6.01598	5.28337	6.02677	5.69443	6.08467	6.0046	5.51811	5.80081	5.79389	6.234	6.40867	6.48686	5.98583	6.37218	6.62205	6.30932	6.62911	6.74803	6.45229	6.13522	6.41507	6.81424	6.82779	6.82862	6.88686	6.08478	6.63438
CUST_10975_PI425536763	11.9232	12.0089	11.9728	11.7633	11.505	11.3833	11.3456	11.7547	11.1357	11.0621	11.2018	11.3156	10.6662	11.2195	11.189	10.8067	11.0258	11.6864	10.887	11.357	11.0828	11.1065	11.0814	11.0595	11.358	11.3521	11.2482	10.9899	10.9006	10.7368
CUST_10976_PI425536763	3.72079	2.22992	2.8781	2.10557	1.63443	2.49234	1.69361	1.754	3.49064	1.69484	1.91423	1.68239	2.11541	1.70956	2.99763	3.1112	1.6738	1.86389	1.70157	1.65718	1.63213	1.75382	4.39764	1.73053	1.64317	2.17892	3.15802	1.62695	1.70084	2.89042
CUST_10977_PI425536763	7.59042	6.6567	7.34466	7.29269	7.01186	7.04909	6.47829	6.88416	6.1601	5.96268	6.84811	6.74316	5.9219	6.40289	5.9112	5.79637	6.31505	6.9692	5.79114	6.36605	6.71175	6.41795	6.41873	6.05777	6.44737	6.30979	6.65949	6.35595	5.89076	6.01386
CUST_10978_PI425536763	5.71221	6.19203	6.91819	5.90546	5.84593	5.70057	6.17324	6.53623	6.36708	5.73167	6.09025	5.89156	5.69109	5.44191	5.70986	4.93633	5.55591	5.31596	4.78766	5.64627	4.90918	4.73303	4.88697	5.0756	5.95123	5.57153	5.33091	5.01577	4.84333	5.62784
CUST_10979_PI425536763	6.6545	7.69766	6.52416	6.56195	6.63822	7.35171	7.03528	6.82268	7.23581	6.91599	6.64452	6.91766	7.58835	7.25109	7.38802	7.1974	7.26853	5.96905	7.09758	7.29174	7.07276	7.28432	6.98985	7.62411	7.32024	6.92834	7.5539	7.60797	7.15337	7.922
CUST_1098_PI425536763	2.09014	1.80058	1.75568	1.78543	1.79053	1.77696	3.15892	2.01171	1.78554	4.20659	1.77581	1.78054	1.80542	2.00672	1.82662	1.81461	1.80835	1.86389	1.99556	1.78072	3.81554	1.99209	5.95648	1.96633	1.7448	1.73284	1.8629	1.72408	1.87192	2.06538
CUST_10980_PI425536763	4.54564	10.9222	4.66411	4.3625	4.82198	5.03151	4.36791	4.59875	4.55582	4.42029	4.96751	4.23741	3.75984	3.81554	2.33233	4.15337	3.98563	4.81317	4.39655	3.80136	4.42738	3.41273	3.61368	4.69777	3.96268	3.57638	3.8666	4.0183	4.08971	3.78851
CUST_10981_PI425536763	8.23776	3.13217	8.75652	7.34017	8.7694	7.05999	7.83102	8.73487	8.55901	8.22455	8.24621	8.52943	9.2232	7.72872	8.53634	9.04204	7.59702	2.76325	5.33893	5.21571	5.2413	5.44458	5.4493	6.22644	5.49419	4.84144	5.43516	5.33384	5.25629	5.64967
CUST_10982_PI425536763	5.56249	7.10459	5.48022	6.13339	5.27117	5.48367	6.41614	6.43389	7.62772	7.15605	5.51652	6.86604	8.43159	6.17746	6.81478	7.26189	6.52202	6.46858	6.17157	6.22658	6.39083	6.49661	5.27254	7.10829	5.85842	5.62965	7.06783	7.04091	5.63214	9.37792
CUST_10983_PI425536763	4.21229	3.77969	3.32513	3.87583	4.9357	4.34618	3.9637	3.97708	4.26859	4.39097	4.65799	4.73303	4.30543	4.39796	3.83606	3.89294	4.15168	4.81936	4.29436	3.35078	4.65426	3.77518	4.17742	4.53758	4.4191	6.69632	4.58712	3.90131	5.66169	4.86263
CUST_10984_PI425536763	1.77172	3.85582	1.58279	2.1767	1.56304	1.56362	1.57892	1.57955	1.56757	1.57003	3.36679	2.50792	1.58706	1.5821	1.57044	1.57439	2.31437	1.86389	1.57549	2.15698	1.65563	1.59783	1.58688	1.58776	2.47772	2.03539	2.59984	2.50792	1.56079	1.61787
CUST_10985_PI425536763	15.2726	15.247	15.3776	14.9544	15.1363	14.6317	14.6263	15.131	14.7351	14.6603	14.3958	14.7379	14.8397	14.5541	14.9562	14.6926	14.7283	15.0705	13.9633	14.2667	13.6821	14.1848	14.3936	13.9064	14.0205	14.0356	13.3062	13.5156	14.2555	13.2166
CUST_10986_PI425536763	9.40308	9.38515	8.84991	8.83806	9.04211	8.4192	8.35141	8.94831	8.72306	8.36248	8.27565	8.47642	8.70567	8.14891	8.45219	8.72419	8.49843	8.93999	6.5209	6.90706	7.21734	7.6029	7.20733	7.34277	6.781	6.32275	6.47187	6.83733	7.06969	6.3231
CUST_10987_PI425536763	7.55466	7.78669	7.57024	7.44853	7.4525	7.12229	7.48754	7.4513	7.35839	7.47879	7.68482	7.36721	8.64599	7.64515	8.28651	8.2383	8.02117	8.20268	8.07838	7.64477	7.8551	7.78273	7.99892	7.87182	7.77549	7.76373	8.09445	7.82118	7.76126	7.59139
CUST_10988_PI425536763	10.1581	7.0784	10.4692	9.36033	10.4055	9.97286	10.5942	11.1422	11.5879	11.0251	10.0076	10.8534	12.6266	11.0557	11.6801	11.9537	11.2574	9.15211	11.3856	10.9965	11.0203	11.0034	10.5893	11.5	10.2084	9.95185	10.5979	10.6679	10.2479	11.1551
CUST_10989_PI425536763	11.3877	10.0893	11.7172	11.6898	11.8089	11.6322	11.5329	11.224	11.3928	11.4693	11.2774	11.547	11.1439	11.3169	11.3016	11.0816	11.2787	10.7922	11.2645	11.0942	11.7646	11.4507	11.3304	11.5242	11.3678	11.4461	11.4631	11.5096	11.0413	11.4551
CUST_1099_PI425536763	3.40692	1.89693	1.79437	3.1028	2.53558	2.83078	3.88617	3.25386	2.44896	2.52884	3.55938	3.79488	1.84968	2.6228	2.63882	4.57456	2.94143	4.0705	2.66197	1.87208	2.22711	4.56907	2.19393	2.33243	2.79982	3.41025	2.19419	2.55507	2.52188	2.19908
CUST_10990_PI425536763	7.72168	7.41405	7.90873	7.75458	8.12016	8.14511	7.25109	7.36697	7.81602	7.51121	8.34106	7.60991	7.13381	7.75458	8.25456	8.45705	7.96171	8.75141	7.54894	7.42398	7.99312	7.58217	7.94423	8.05372	7.5517	7.69868	8.09943	7.69685	7.66829	7.47654
CUST_10991_PI425536763	4.62923	3.72819	4.20343	3.61588	4.79914	3.8746	3.8715	3.64566	4.24019	3.61266	2.97314	3.2757	3.63408	3.8524	3.83606	3.76816	2.66301	4.26641	5.99331	2.11129	1.67023	2.61357	1.69741	3.41771	2.82143	5.18957	2.8632	3.03388	3.53439	1.73564
CUST_10992_PI425536763	7.62563	3.77969	7.77699	7.25858	6.94389	6.85068	6.90775	6.50423	6.75978	6.55039	6.90711	6.77022	5.94722	6.18282	6.46347	5.78863	6.46796	1.86389	5.94936	6.43286	6.38248	6.49177	6.41873	6.0892	6.4984	6.08904	6.13782	6.44431	6.21752	5.23054
CUST_10993_PI425536763	7.30044	7.03056	6.64201	6.46652	6.93045	6.59247	6.47829	6.60302	5.9187	5.92544	6.10473	6.39871	6.58695	6.38866	6.57606	6.09684	6.37685	7.23055	6.22238	6.66571	6.62375	6.58405	6.20299	5.98037	5.96038	5.92497	5.80485	5.51157	6.27812	5.24938
CUST_10994_PI425536763	9.70109	5.24315	9.28574	8.70589	9.26398	8.39257	8.97839	9.64457	9.19673	9.06373	8.85465	9.16017	9.06448	8.89899	8.87227	8.85606	8.62884	1.86389	7.666	8.29714	7.3709	7.92167	8.20198	7.81283	8.23407	7.93273	7.12198	7.27848	8.77861	7.48597
CUST_10995_PI425536763	8.36752	8.28574	8.12404	8.18311	8.10074	8.28878	8.12382	8.29164	8.07848	7.87259	7.9058	8.28094	8.55486	8.22972	8.38439	8.63129	8.2805	8.55338	8.4268	8.47539	8.3539	8.46232	8.4659	8.46514	8.37555	8.34441	8.47252	8.32198	8.2635	8.31629
CUST_10996_PI425536763	4.42554	5.73291	4.20343	5.0664	4.02531	4.53878	4.71454	4.61056	5.46105	4.94459	4.30789	4.64038	5.62462	3.81554	4.36982	4.78569	4.813	4.41613	4.92411	5.01865	4.93251	4.26183	4.20523	5.08917	4.04228	4.43103	4.59913	5.1072	4.25788	5.52587
CUST_10997_PI425536763	7.69031	7.7601	7.46952	7.21661	7.58254	7.14179	7.50494	8.04638	7.63703	7.50094	7.0606	7.36721	7.88144	6.94351	7.85623	7.74982	7.47434	8.23508	7.47264	7.59341	7.14919	7.5669	7.69834	7.12961	7.20687	7.09962	7.18556	7.22544	7.79376	6.90507
CUST_10998_PI425536763	1.68305	1.78333	1.68752	1.7137	1.8302	1.71812	1.69962	5.67401	1.8429	1.75394	1.64317	1.64479	1.64972	1.81063	1.83218	1.83289	1.71198	1.86389	1.81383	1.66884	6.68028	1.74725	1.81625	1.70938	1.66682	1.68469	1.65521	1.66373	1.75671	1.93509
CUST_10999_PI425536763	4.99864	9.16742	4.92619	4.88869	5.07358	5.41058	5.02157	4.91895	6.0046	4.67453	4.63014	5.36786	5.72255	5.22661	5.83937	5.88439	5.84903	6.51049	5.26143	5.763	5.449	6.19459	5.66889	5.49719	5.37372	6.36266	5.45133	5.76062	5.44397	5.1671
CUST_11_PI425536763	7.95952	5.84024	8.13916	7.76788	8.12613	6.98381	7.69368	7.74803	7.94748	7.05999	7.1955	7.66928	5.39782	6.20289	6.451	6.20043	6.53527	1.86389	6.37899	6.54413	6.43351	6.6445	6.88359	6.86468	6.781	7.17106	7.07651	7.19378	6.62485	7.06858
CUST_11_PI425708691	11.4645	11.5264	11.6765	12.0783	11.5936	12.1887	11.5398	10.8727	11.3416	11.6456	12.0782	11.4851	10.4558	11.1591	10.8874	11.0375	11.6399	11.4754	11.6052	11.1159	11.941	11.7421	11.506	11.796	11.5451	11.6731	12.1105	11.9182	11.3282	11.8032
CUST_110_PI425536763	1.58241	3.85582	2.0008	1.60156	1.64007	4.18583	1.59455	1.62747	1.60004	3.37039	1.61017	1.6121	1.56548	1.58485	1.60281	1.59551	1.57797	1.86389	1.58706	1.68608	1.59455	1.62713	1.57824	1.59646	1.5821	1.67204	1.62955	1.58297	1.59907	1.63443
CUST_110_PI425708691	14.7058	14.597	14.518	13.9473	14.5357	13.8992	14.8255	14.9144	14.925	14.7865	14.3576	14.6031	14.8818	14.2716	14.6753	14.8478	13.9402	14.2116	13.6435	14.1333	13.3354	13.6293	13.472	13.7435	13.8578	13.8618	13.0849	13.1565	14.375	13.4231
CUST_1100_PI425536763	1.63734	2.56414	3.29411	1.6603	1.72457	1.67225	2.00892	1.73996	4.58594	3.63923	1.95624	1.67668	2.65698	1.67832	1.69176	1.67635	1.63566	1.86389	1.68902	2.40549	1.65563	1.70766	1.6469	1.68276	1.62628	2.17234	2.46072	2.47772	2.78206	2.03019
CUST_11000_PI425536763	4.87436	3.85582	4.32326	4.82263	4.04985	4.80563	4.44649	4.05807	2.77731	3.18301	4.05573	4.20616	4.16372	3.98659	3.71638	3.93963	4.75971	1.86389	4.54904	5.03255	5.22877	4.90175	4.70263	4.63375	4.63764	5.18041	5.50043	4.86709	4.24019	3.93122
CUST_11001_PI425536763	6.00974	5.96749	5.8882	6.49615	5.73291	5.94586	5.76795	5.89076	6.16376	6.05213	6.51856	6.093	5.77679	6.07901	6.43233	6.70711	6.69463	6.54163	6.29234	5.78438	6.63527	6.3677	6.45333	6.39601	6.33257	7.74165	6.62567	6.81483	6.4613	8.02117
CUST_11002_PI425536763	4.95774	5.49276	5.93914	5.68574	4.40922	3.49126	4.31438	3.85477	4.5703	4.78031	4.20782	4.10768	6.03437	4.55009	4.91791	4.18598	4.74842	5.45599	5.79463	5.46474	4.38601	4.78546	4.72318	4.69777	5.17646	4.99024	4.00252	4.24771	5.16615	5.19094
CUST_11003_PI425536763	12.5274	12.7227	12.8598	14.0245	12.8175	13.7022	13.0657	12.4085	13.1445	13.2386	14.4029	13.6429	13.0472	13.4607	12.9629	13.3615	13.7041	13.6245	13.6577	13.119	14.0332	13.7254	13.7779	14.0103	13.8492	13.9771	14.3485	14.2905	13.4838	14.4854
CUST_11004_PI425536763	7.58132	8.33563	7.80661	7.34017	7.41171	7.24962	7.47047	7.6913	7.21143	7.32024	7.40684	7.09118	7.31557	7.77656	7.76621	8.73612	7.27726	7.98532	7.32144	7.58627	7.13616	7.17808	7.72626	6.86468	7.28449	7.25077	6.55636	6.78333	7.63223	6.71483
CUST_11005_PI425536763	7.16646	6.61207	6.70427	6.49615	6.7314	6.15501	6.70123	7.06781	6.55322	6.28242	6.02862	6.31858	6.55492	6.23635	5.96787	5.86771	5.78937	6.04197	6.11315	6.3342	5.75304	5.47706	5.52441	5.84661	6.01911	6.1421	5.75947	5.57325	5.44777	5.05527
CUST_11006_PI425536763	4.21229	4.29167	3.15624	3.56891	3.95336	4.01357	3.02192	3.52366	4.94034	4.21568	3.61397	3.82685	3.89234	3.56653	1.86306	2.18343	2.97314	4.25635	3.95763	3.82647	3.48937	4.05799	3.60251	3.24724	4.03386	4.08666	2.38851	3.9085	4.31546	3.32073
CUST_11007_PI425536763	5.65307	4.80436	5.43412	6.54276	5.59011	5.95167	5.4413	5.05482	5.0801	4.85288	5.52832	5.60126	4.77155	5.73982	4.91278	4.73135	5.87118	6.86194	5.74434	5.65344	6.36241	5.87072	6.07473	5.15159	5.90028	5.90742	6.19111	5.91602	5.85008	5.32465
CUST_11008_PI425536763	6.86189	7.90999	6.67051	6.41806	6.38423	6.3259	7.4759	7.61797	7.11777	7.38609	6.16376	6.86604	7.13381	6.94351	6.87516	6.9254	6.43859	5.69071	6.40515	6.53273	6.11013	6.40846	6.01325	6.35368	6.45939	6.16812	6.69148	6.40689	6.97811	6.28539
CUST_11009_PI425536763	1.84753	1.77022	1.79437	1.76959	2.31699	2.25613	1.7513	1.90497	2.15091	2.07497	1.72775	1.77351	1.8347	2.66301	2.40268	2.10857	2.06596	1.86389	2.55712	1.80405	2.21363	1.8666	2.15339	2.12282	2.91144	1.84214	1.80514	1.7684	2.29268	1.83638
CUST_1101_PI425536763	2.57952	1.7448	2.38238	2.44366	3.52065	2.59844	3.07406	3.81194	2.57394	2.86617	3.20277	1.82072	3.46918	2.55981	3.31507	3.47001	3.03192	3.96478	3.24447	2.43191	2.33111	1.94253	2.11865	2.96923	2.07389	1.77178	2.6775	2.3552	3.16681	3.45567
CUST_11010_PI425536763	4.80922	2.12692	2.53906	3.09137	3.04555	3.27724	2.96956	4.49448	4.40986	4.18929	3.80308	3.20894	5.64953	5.92306	5.95216	4.88537	5.7395	7.36555	5.32198	6.49846	5.82709	6.10026	6.09425	5.70683	5.74869	4.85334	5.37791	5.1565	6.2569	4.91103
CUST_11011_PI425536763	6.09331	6.2729	5.79071	5.42342	5.21198	5.01824	5.64412	5.92844	5.15661	5.43648	5.11932	5.66478	6.37541	5.50896	5.43981	5.98209	5.02486	5.7395	6.02428	5.99721	5.08166	5.32284	5.39439	4.81936	5.43033	5.53702	5.19902	5.29616	5.36987	5.42764
CUST_11012_PI425536763	7.79832	6.93164	7.03795	6.67027	7.25715	6.60473	7.93314	8.57241	8.15359	7.79921	7.79937	7.52695	9.32605	8.61204	9.07559	9.66202	8.83326	9.23699	7.8347	8.26883	7.73622	8.32534	8.75024	7.54378	8.12437	8.11712	7.36273	7.28598	8.23563	7.57605
CUST_11013_PI425536763	10.2963	10.018	10.267	10.1429	9.74016	9.73061	9.28262	9.265	9.25597	9.06643	9.2968	9.44384	8.94662	9.34294	9.50059	8.00666	9.0481	9.0115	9.00977	9.67761	9.01873	9.15544	9.6308	8.87566	9.59224	9.4906	8.75225	9.25964	9.42694	9.15573
CUST_11014_PI425536763	1.77595	1.78554	1.76	6.16736	1.92619	1.78494	1.69962	1.80889	1.83638	1.92014	1.68912	1.72819	2.14761	2.2041	2.08221	1.88729	2.23772	3.30136	2.25622	1.76528	1.89634	1.80729	1.86199	1.96633	1.75671	1.83154	1.76357	1.72408	1.87192	1.80321
CUST_11015_PI425536763	1.66785	2.32699	1.66884	1.62848	1.73429	1.68553	1.61156	1.66962	1.69769	1.74223	1.62955	1.65858	1.69462	1.78494	1.7695	1.72355	1.71198	1.86389	1.81383	1.65718	1.71959	1.67271	1.71989	1.72058	1.65706	1.74453	1.65521	1.64368	1.7351	1.67821
CUST_11016_PI425536763	15.5046	15.4833	15.6017	15.0222	15.4623	14.8255	15.2212	15.3601	15.0987	15.0765	14.5649	14.8927	15.263	14.9603	15.179	14.9585	14.934	15.3577	14.614	14.7405	14.4145	14.3953	14.5256	14.3154	14.7217	14.7075	14.1458	13.9456	14.5828	13.9211
CUST_11017_PI425536763	5.01963	5.53002	6.34494	4.49468	5.22812	4.91005	4.70043	5.0957	4.47229	4.75477	4.94266	5.18204	3.31361	4.4272	4.27508	3.81495	4.53308	4.47417	3.92764	4.30708	4.15272	3.90828	4.04228	5.10157	4.39739	4.20463	4.06637	4.67453	3.50489	3.85598
CUST_11018_PI425536763	10.3802	10.9136	10.5812	9.615	10.0919	9.40314	9.41076	10.3062	10.6527	10.1439	9.27879	9.52819	10.4691	10.0906	10.7078	10.6913	10.0522	11.0664	10.0738	10.5115	9.51795	10.2352	10.2539	9.73592	9.74029	9.13903	9.06895	9.19876	10.8497	9.13965
CUST_11019_PI425536763	4.51161	4.85044	4.67004	2.76112	2.62535	3.19665	4.77742	4.22915	1.81012	3.37039	2.18529	3.51291	2.55627	3.25743	4.64229	1.83289	3.75106	1.86389	4.64021	1.79739	2.85284	3.59646	4.833	2.86893	3.47572	4.40285	2.8854	1.96471	3.32067	3.56639
CUST_1102_PI425536763	12.5893	12.4377	12.8455	12.627	12.7753	12.4242	12.2348	11.8691	12.0057	12.0679	12.3013	12.2483	11.4493	11.6437	11.8357	12.1131	11.9795	12.2113	11.585	11.5049	11.8076	11.6941	11.9574	11.7428	11.5639	11.7233	11.645	11.7716	11.7727	11.6729
CUST_11020_PI425536763	6.11019	5.95561	5.62558	5.41977	5.53402	5.22018	5.51652	5.99435	5.80904	5.43058	5.33669	5.43795	7.2424	6.99496	8.04648	7.68217	7.68376	8.68322	7.30966	7.52271	6.34663	6.99624	7.7485	6.56985	6.94086	6.70498	6.53393	6.03939	8.05789	6.05238
CUST_11021_PI425536763	8.29222	8.54676	7.87437	7.69468	7.77796	7.36775	7.58901	7.81702	7.34585	7.3436	7.16598	7.41383	7.45202	7.19838	7.49513	6.6707	6.99605	8.14665	6.91954	7.40545	6.38456	7.04824	7.22371	6.49873	7.03844	6.68439	6.12027	6.33384	7.19398	5.82847
CUST_11022_PI425536763	6.89961	4.07276	6.83749	6.14536	6.94389	6.1098	5.93151	6.59081	6.20216	5.60942	5.92018	6.17437	5.574	5.40545	5.66586	5.65912	5.46442	1.86389	4.19002	4.58447	4.19002	4.7083	5.20926	4.0239	4.54564	3.71082	4.57694	3.34071	5.3915	3.78851
CUST_11023_PI425536763	3.88969	4.03148	2.02542	2.82992	3.05772	3.04179	4.00215	3.19179	4.46204	2.701	5.51456	4.25564	3.77599	3.42447	3.18608	2.49241	3.75106	4.54937	3.59221	3.14205	5.06484	2.76633	3.21074	4.19766	3.36114	3.49123	3.40645	3.84445	2.14923	1.83638
CUST_11024_PI425536763	5.79845	5.68885	5.89051	5.58429	6.19854	5.79144	5.41845	6.23038	6.53404	6.37138	6.72219	6.06334	5.66706	5.62704	5.97788	7.36697	5.86071	6.71753	5.40223	5.17364	5.22314	5.21964	5.36786	6.05777	5.35093	4.83719	5.74848	5.57325	5.14507	6.2375
CUST_11025_PI425536763	4.69081	5.29616	4.63114	4.53986	4.90671	4.19392	4.19631	5.11871	5.15661	4.31402	5.40712	4.31647	4.40858	3.36922	4.25582	6.02567	4.37517	4.82886	3.81646	4.48184	2.92023	3.66603	4.17742	3.72262	4.38156	4.40858	3.4531	4.15734	4.2495	4.36906
CUST_11026_PI425536763	4.53889	4.93096	4.94623	4.73796	4.34925	3.38454	3.39809	4.39956	4.17217	3.63231	4.27508	4.24686	3.64766	3.1322	3.39767	2.13789	3.13157	2.73657	1.80129	2.1041	2.62483	3.15118	3.92764	3.53035	4.24686	3.14636	1.64217	2.84573	3.47105	3.57836
CUST_11027_PI425536763	12.4485	11.7716	11.6959	11.5262	11.8823	11.4205	12.131	12.5774	11.8276	12.0245	11.7916	11.8412	12.275	12.324	12.6601	12.3216	12.3827	12.8828	10.9087	11.7876	10.337	11.5518	11.6002	10.5936	11.6532	10.7563	10.0718	10.3822	11.5253	10.4047
CUST_11028_PI425536763	1.70326	1.85772	1.71477	1.64244	1.73429	1.70347	1.63794	1.70224	1.72603	1.76907	1.65464	1.67097	1.75753	1.82806	1.80187	1.75461	1.74472	1.86389	1.84135	1.70863	1.77984	1.71364	1.75861	1.79472	1.79027	1.74939	1.70523	1.66841	2.47081	1.74655
CUST_11029_PI425536763	6.55298	7.46072	5.37209	5.69249	5.34974	5.69186	6.62306	6.57246	6.11694	6.42252	5.4721	5.99478	4.86335	5.90739	5.48453	4.97633	4.98211	6.18282	4.99273	5.71546	4.47954	5.094	5.13947	4.97001	5.52432	5.51452	4.48054	4.25564	6.03375	3.59061
CUST_1103_PI425536763	1.84173	1.61442	1.81252	1.75484	2.26565	1.8909	1.7601	1.90497	2.21152	2.03265	1.70196	1.83092	1.85612	2.55981	2.42379	2.0924	1.96081	1.86389	2.76582	1.82735	2.19922	1.82082	2.26369	2.07805	1.78238	2.28301	1.76357	1.7895	2.07845	1.78988
CUST_11030_PI425536763	6.92779	7.19705	7.08106	7.58254	7.31118	7.50184	7.15631	6.83845	7.37031	7.23015	7.43952	7.21027	7.32986	7.21593	7.54142	7.88672	7.33802	7.66625	7.37877	7.43374	8.0288	7.43401	7.69834	7.75458	7.89202	7.79832	8.29967	8.3277	7.36835	8.23082
CUST_11031_PI425536763	8.85465	8.6881	8.99784	8.43373	9.00925	8.25528	8.50973	9.12087	9.15221	8.92149	8.62144	8.63505	9.20521	8.65451	8.9668	9.52651	8.87209	9.54498	8.48042	8.24587	8.4192	8.50252	8.50117	8.6854	8.40615	8.33999	7.93422	8.02508	8.66605	8.28094
CUST_11032_PI425536763	10.2514	10.6387	10.2921	10.3791	10.5052	9.74039	9.80873	9.69825	9.73452	9.62372	9.48534	9.7813	9.85545	9.9712	9.91737	9.73984	9.89952	9.72675	9.87595	9.54708	10.1717	9.72593	10.0436	9.932	9.80163	9.60745	9.99052	10.044	9.8481	9.73254
CUST_11033_PI425536763	4.05598	3.90243	3.51804	2.12062	4.03386	4.24749	3.81768	4.08994	5.09731	3.34013	3.73739	4.00252	3.22681	2.9428	5.8052	2.83262	2.19694	4.28608	2.72887	3.11109	2.34275	2.19745	2.34458	2.9984	2.05831	1.85548	1.8929	1.80745	2.42676	2.33502
CUST_11034_PI425536763	6.87459	7.24918	6.91819	6.75614	6.66662	6.64004	6.77175	6.91334	6.98118	6.63319	6.94953	6.98784	7.17106	7.02408	6.79628	6.9348	6.79392	7.09844	7.21593	6.80356	7.60982	6.8838	7.27826	7.02835	7.16803	7.52202	7.91454	7.45287	7.17389	7.64063
CUST_11035_PI425536763	5.56687	6.17877	5.46358	5.39723	5.35654	5.77503	5.57705	5.73101	5.76946	5.43911	6.21912	5.64515	6.28225	6.05401	6.42841	6.82733	6.1077	6.46858	6.02067	6.00748	6.409	6.15745	6.2301	6.37022	6.15125	6.33467	6.54497	6.48646	6.5415	6.54325
CUST_11036_PI425536763	11.8339	12.5385	11.885	11.5665	11.8217	11.282	10.4743	10.7057	10.6288	10.7376	10.4979	10.736	9.67089	10.3253	10.392	9.78689	10.0845	10.8767	10.1775	10.4422	10.4823	10.254	10.2746	10.1156	10.6535	10.3815	10.2539	10.2429	9.98637	10.0929
CUST_11037_PI425536763	8.26934	8.50117	8.22354	7.48062	8.58512	7.8283	7.93314	8.41261	8.41545	8.3833	8.20283	8.06371	8.56245	7.69618	8.30583	8.96018	8.02598	8.17351	7.99361	7.80391	7.35001	7.7544	7.57634	7.72647	7.37981	7.15593	7.20747	7.73622	7.89255	8.06364
CUST_11038_PI425536763	6.36137	6.43852	6.25835	5.35057	5.71084	5.69186	6.49888	6.46076	7.02354	6.35737	5.9957	5.59823	6.30912	6.34088	6.56872	6.7469	6.52202	6.75469	5.81373	6.13873	5.90926	5.57507	5.69955	5.70986	6.52447	5.74955	6.90548	6.0433	5.88208	5.4007
CUST_11039_PI425536763	10.534	9.98375	10.5672	10.9844	10.4192	10.5	10.1494	9.68296	9.83984	10.1341	10.6865	10.3555	9.22695	9.98622	9.89753	9.51673	9.87319	10.2192	10.2213	10.4422	10.7315	10.539	10.513	10.3158	10.4274	10.4557	10.756	10.6893	10.2479	10.4732
CUST_1104_PI425536763	11.8666	11.5498	11.7821	11.1161	11.793	11.0413	11.2967	12.1952	12.2627	11.9435	11.5679	11.4497	13.6845	13.1825	13.4871	13.6516	13.0829	13.6128	13.3151	13.3865	12.65	13.0216	13.2071	12.7787	12.703	12.3771	12.1925	12.1921	13.2986	12.398
CUST_11040_PI425536763	5.16366	5.5908	5.02453	4.39454	4.94357	4.87616	4.61663	5.42656	4.11147	4.55124	3.38418	4.8188	4.11081	4.46152	3.99337	4.5292	4.33356	5.07915	4.78097	5.2413	4.87931	4.92082	4.57818	5.04166	5.20605	4.94339	4.38133	4.7874	4.23418	4.65361
CUST_11041_PI425536763	17.0511	17.3515	17.1791	16.9096	17.2082	17.1685	16.9515	17.0339	17.237	17.0769	17.0815	17.1791	17.1163	17.0278	17.2173	17.2082	17.1023	16.9447	16.7719	16.9948	16.9336	17.0035	17.0018	17.0035	16.8295	16.7027	16.71	16.7002	17.0411	16.6965
CUST_11042_PI425536763	3.64316	2.52752	3.60763	3.05374	2.89879	2.72669	3.40898	3.41168	3.07779	3.52976	3.96017	2.43183	4.09998	2.91165	2.53991	4.33628	2.09566	3.76546	3.50307	3.65476	4.39739	2.25234	2.31656	3.18663	2.49748	1.78072	2.65321	3.78537	2.45521	3.23747
CUST_11043_PI425536763	5.90165	5.5908	6.0612	6.5523	5.77157	6.6545	6.53372	5.94545	5.71608	6.14575	6.65372	6.60714	6.19459	6.60766	6.65271	5.92281	6.91817	6.82993	6.95306	6.7637	7.25509	6.99624	6.83012	7.19705	6.61807	7.04971	7.39145	7.13539	6.63678	6.81777
CUST_11044_PI425536763	13.8287	14.2905	13.896	13.6506	13.6772	13.2036	12.9416	12.9754	12.4974	12.655	12.6078	12.9145	12.0556	12.9824	12.8251	12.3331	12.3476	13.206	12.3352	13.0737	12.5116	12.5499	12.8911	12.3032	13.1451	13.0377	12.5571	12.397	12.6641	12.0457
CUST_11045_PI425536763	14.3472	11.7344	14.3953	14.5668	14.5459	14.5229	14.5276	14.3307	14.3485	14.4545	14.5919	14.5822	14.2928	14.3793	14.509	14.7899	14.5048	7.43487	14.6766	14.6249	14.3263	14.7209	14.7657	14.4377	14.522	14.6299	14.5	14.3923	14.6612	14.5783
CUST_11046_PI425536763	17.5551	17.0733	17.5985	17.4261	17.4838	17.4488	17.3695	17.3661	17.5122	17.4681	17.4222	17.4384	17.4398	17.3695	17.5069	17.3912	17.3735	17.6134	17.1084	17.3417	17.1816	17.3352	17.3936	17.2847	17.4006	17.129	17.194	17.0296	17.4074	16.9006
CUST_11047_PI425536763	3.61467	4.27419	2.98358	2.84035	1.76096	2.66233	3.66773	3.08188	3.23162	4.80657	4.25097	4.00252	3.83157	1.76712	3.71638	3.51195	2.6233	1.86389	1.79472	3.41769	1.73832	2.50364	3.68067	3.31167	2.33041	2.65746	2.55242	3.45417	1.75671	4.0038
CUST_11048_PI425536763	6.96702	7.54647	6.63166	6.23757	6.45077	6.1844	6.52107	6.85481	6.1949	6.24022	5.65877	6.31432	6.63527	6.5899	6.79867	6.5726	6.48356	6.80362	6.29234	6.51842	5.88753	6.23323	6.0998	6.44139	6.64101	6.66341	6.16291	6.07148	6.5518	5.62457
CUST_11049_PI425536763	6.89961	6.18217	6.52082	6.01598	6.83728	6.56557	6.44146	7.32623	7.17283	6.86847	7.03336	7.21966	6.28791	5.93852	6.451	6.75838	6.01096	7.303	5.98635	5.71884	5.50812	5.98185	6.3169	6.4446	5.57596	5.69356	5.70688	5.45897	6.30694	5.53544
CUST_1105_PI425536763	1.58651	3.49414	1.59387	1.60156	1.56304	1.56803	1.59924	4.83092	1.57491	1.5821	1.60501	1.57761	1.59835	1.59387	1.57044	1.58062	1.59195	2.98333	1.58138	1.58363	1.5715	1.63178	1.60101	1.6101	1.5821	1.58333	1.60393	2.03112	1.57439	1.64626
CUST_11050_PI425536763	12.4951	13.0046	12.3664	11.9007	12.1665	11.5845	12.1374	12.5139	12.3825	12.3784	11.392	12.0992	12.5314	12.3334	12.7508	12.4081	12.2687	12.5553	12.1841	12.8188	11.591	12.3107	12.2625	11.851	12.2203	11.727	10.8422	11.2699	12.4694	11.0588
CUST_11051_PI425536763	8.46629	9.10981	8.71903	7.74899	8.58512	7.95528	8.38824	8.20139	8.44008	8.89187	7.56373	8.20283	9.03698	7.72872	8.09393	8.45045	7.5918	7.67526	8.07114	7.73395	7.89409	7.96008	7.32986	7.8266	7.65358	7.7121	7.81996	7.82118	7.46513	7.91561
CUST_11052_PI425536763	2.02542	2.04926	1.8848	1.87249	2.70297	2.00681	1.84926	2.18305	2.62751	2.3103	1.80935	1.8542	2.00148	3.09108	2.95524	2.42228	2.26264	3.14641	2.76582	2.00953	2.46753	2.27699	2.47425	2.67054	2.00622	1.86382	1.96856	1.8429	2.38032	2.15134
CUST_11053_PI425536763	6.43517	6.13059	6.04517	5.55241	6.18598	5.88181	5.5537	6.43679	6.50475	6.46123	5.92182	6.33835	8.11756	7.80962	8.17749	8.1058	7.83583	8.66297	7.74321	8.06364	7.57387	7.72647	7.79832	7.52527	7.19905	6.92834	7.12198	6.9162	7.91686	7.02408
CUST_11054_PI425536763	8.56132	8.35887	8.50733	8.33845	8.50667	8.58804	8.5722	8.68865	8.64858	8.46608	9.22512	8.41072	8.30576	8.29073	9.1938	8.81801	9.16896	9.07259	8.04745	8.05789	8.25434	8.27707	8.42577	8.90726	8.16437	8.0078	8.43128	8.01985	8.40097	8.81179
CUST_11055_PI425536763	12.6171	12.0522	12.2189	12.3844	12.2393	12.4798	12.3026	12.2131	11.7521	11.8669	12.4665	12.17	11.4858	12.3655	12.1423	11.9218	12.3068	12.895	12.087	12.4592	12.487	12.2912	12.5818	12.2046	12.6032	12.5029	12.516	12.3096	12.512	12.127
CUST_11056_PI425536763	4.61261	4.13692	4.64932	4.86146	6.23451	4.94608	4.55582	4.36791	5.22877	5.7071	5.59443	5.58183	4.78984	4.4207	5.61064	6.2423	5.80325	6.13746	5.29838	4.8188	5.53864	5.8464	5.54148	5.74317	4.88429	5.1514	5.30284	5.65417	5.85992	5.54232
CUST_11057_PI425536763	4.22712	3.98602	4.09499	4.75517	3.839	4.15272	7.11296	5.13229	4.46204	5.03255	5.41187	4.8138	6.54086	6.34088	6.87323	7.14708	6.84892	7.73988	6.78428	7.12229	6.4969	7.05805	7.45403	6.30571	6.21641	6.16638	6.15328	5.76284	7.22759	5.44695
CUST_11058_PI425536763	5.519	4.27419	5.12312	5.21678	5.87005	5.26084	4.88977	5.32689	4.83872	5.30121	5.15522	5.24529	5.29796	5.03233	5.45968	5.82577	5.02486	3.70448	5.13839	4.85912	5.14854	5.22314	5.21724	5.42367	4.95643	4.81237	4.78243	4.56131	5.60992	4.68623
CUST_11059_PI425536763	4.89613	5.33344	4.00252	4.93134	4.78378	5.07714	3.97635	4.51819	5.16928	4.09225	5.63295	4.19849	4.56721	4.33923	4.15682	4.43342	4.47519	4.47417	4.13145	4.6752	5.13839	4.51217	4.36386	5.13693	5.013	4.6552	5.10138	4.83139	4.37631	5.70411
CUST_1106_PI425536763	10.5705	10.9441	10.8172	10.3163	10.9121	10.4509	10.1965	10.2113	10.0755	10.1135	10.1121	10.2195	9.50916	9.6127	9.63508	9.689	9.86238	10.0555	9.61945	9.56485	9.7057	9.6556	9.82939	9.76453	9.84883	9.67002	9.76298	9.85658	9.62762	9.67064
CUST_11060_PI425536763	10.9935	10.916	11.0181	10.2115	11.2699	10.0673	8.97839	10.2087	9.85094	9.74943	9.85221	9.59063	9.48942	9.31587	9.84503	9.78878	9.75209	10.5125	8.5124	9.11827	8.65472	8.89565	9.69794	8.91655	9.22972	8.76003	8.56728	8.48738	10.2155	8.10291
CUST_11061_PI425536763	9.96821	9.76295	10.1051	9.03708	10.1681	9.20694	9.3715	9.866	9.95286	9.81175	9.35877	9.56096	10.12	9.27519	10.0531	9.80461	9.56978	9.83812	9.60403	9.23171	9.38204	9.25371	9.19172	9.64743	9.2976	9.24305	8.99549	9.22312	9.74652	9.41724
CUST_11062_PI425536763	3.13599	3.13824	1.95072	3.33729	3.80747	4.01357	3.95573	2.87832	4.43424	4.29778	3.31507	3.98319	4.08914	3.50801	3.76517	4.06489	3.97945	3.37313	3.85477	3.78784	4.35157	4.33173	3.76893	3.71017	4.13405	2.08771	4.18762	3.75044	3.48241	5.20975
CUST_11063_PI425536763	2.43683	1.76429	3.24434	1.7137	1.79053	2.85423	1.92075	1.76856	1.83638	3.04456	1.65185	1.64479	1.64384	1.79361	1.80187	1.82639	2.17892	1.86389	3.65604	1.67784	1.72471	2.48311	3.32522	1.71523	1.67737	2.26689	2.23616	2.29332	1.72216	2.05521
CUST_11064_PI425536763	9.15302	9.2596	8.94581	8.18905	8.57282	8.08177	8.99978	9.31899	8.62166	8.70365	7.87311	8.31532	8.87404	8.62152	8.9629	8.79415	8.11495	8.89393	8.44098	8.85509	7.59984	8.222	8.30209	7.80714	8.61358	8.53341	7.56996	7.63369	8.77282	7.50302
CUST_11065_PI425536763	6.13011	5.84499	6.11907	4.9965	5.85301	5.89411	6.19629	5.63281	5.78716	5.19583	4.92082	5.21563	6.70102	6.1026	5.21845	5.03347	6.72921	6.70835	6.27067	6.00275	6.20071	5.70873	6.09117	5.8053	6.2279	6.1542	5.89407	5.99167	5.45609	4.87154
CUST_11066_PI425536763	11.9859	12.196	12.4461	12.1016	12.6345	11.9621	11.1932	12.0681	11.7029	11.4609	11.689	11.8725	11.6467	11.3416	11.6523	11.5865	11.4762	11.6024	11.4348	11.2234	11.6165	11.4607	11.016	11.5	11.3763	11.506	11.4205	11.4143	11.0027	11.9475
CUST_11067_PI425536763	11.7915	12.2373	11.9187	11.4032	11.8026	11.4298	11.3907	11.7999	11.5012	11.4952	11.175	11.4797	11.3277	11.2084	11.3673	11.6106	11.0086	11.6419	11.0547	11.1218	10.8185	10.9643	11.0317	11.1354	10.8671	10.8908	10.7262	10.7563	10.9229	10.9961
CUST_11068_PI425536763	9.40308	8.60874	8.51686	9.17321	9.02367	9.22207	8.39068	8.59069	8.34821	8.7727	8.93014	8.69001	8.08677	9.20336	8.80536	8.32217	9.04701	9.86693	8.64594	9.05728	9.44161	9.00273	8.76598	9.21367	8.79415	8.86733	9.41819	9.05632	8.74808	8.87227
CUST_11069_PI425536763	2.5663	1.83638	2.35305	2.51547	1.73429	3.56222	1.66701	1.71969	3.34483	1.70196	3.52563	2.36721	1.64384	1.72879	1.74386	2.67413	2.57297	3.13809	1.70749	2.21312	1.75139	2.42212	1.70157	1.69344	1.66193	3.00891	1.69693	1.93166	1.66657	4.26107
CUST_1107_PI425536763	10.4371	7.08278	10.5115	9.94565	10.5972	9.9578	10.5343	10.885	10.9118	10.7376	10.3076	10.2872	12.2299	11.5918	12.0479	12.2064	11.8231	10.6711	11.7999	11.9861	11.2401	11.6039	11.8206	11.1993	11.2372	10.7504	10.6053	10.664	11.6483	10.8479
CUST_11070_PI425536763	6.08613	6.03089	5.73516	6.08227	5.83248	6.00092	5.56442	5.95913	5.51623	5.75442	4.92471	5.39996	4.83787	5.25706	4.98069	4.56582	5.0818	5.9923	4.86376	5.26284	5.19583	5.16615	4.90896	4.59206	5.28867	5.11699	5.05405	5.01577	4.64125	5.30179
CUST_11071_PI425536763	2.47458	2.79613	1.62656	2.47744	1.63443	1.6148	1.85919	1.61436	1.62677	1.64568	1.96633	1.58478	1.63449	1.67491	1.66384	1.64217	2.30884	1.86389	1.68265	2.09122	3.17505	2.40891	1.6469	1.64764	2.15995	1.6781	1.61017	1.62203	2.42676	1.64626
CUST_11072_PI425536763	8.70519	9.47178	8.79415	8.02661	8.74503	8.40097	8.37526	8.67101	8.65422	8.36248	8.72013	8.4588	8.8982	8.07254	8.43624	8.35882	8.30565	8.42508	8.2868	8.15033	7.88802	8.06488	8.01831	8.14815	8.08589	8.11291	8.38257	8.46159	8.1189	7.90999
CUST_11073_PI425536763	4.55906	2.82826	3.8862	3.41168	4.66441	4.00252	3.53609	7.16959	4.23363	4.01357	4.20296	4.19849	2.85696	4.17249	3.66867	4.93633	2.90485	4.33194	3.94694	2.15855	3.33528	4.07702	3.87498	2.63064	3.85477	3.567	2.77418	4.04588	2.77388	4.3457
CUST_11074_PI425536763	5.57741	5.60068	5.53878	4.84205	5.55373	5.26468	5.18632	5.28673	4.96464	5.15457	4.17911	5.01214	5.33344	4.71064	5.30032	5.47044	4.64463	2.98805	4.43232	4.85342	4.81309	4.93134	5.13947	4.49783	4.33233	4.67295	4.26294	4.82687	5.60187	4.42554
CUST_11075_PI425536763	12.0648	8.65472	12.1733	11.6047	12.1409	11.7471	11.5053	11.8166	11.5152	11.4648	11.3105	11.6259	11.568	11.7495	11.8437	11.6444	11.5759	4.30543	11.5115	11.7478	11.2276	11.3998	11.8901	11.3246	11.6118	11.4863	11.2084	10.9838	12.0349	10.9205
CUST_11076_PI425536763	11.3105	11.4323	10.9301	10.5289	10.7806	11.282	10.7637	10.3245	10.8044	11.1815	11.3606	10.6069	10.4691	10.257	10.9087	10.4968	11.2308	10.7368	11.1473	10.5444	11.0633	10.3062	10.7958	11.2342	10.9425	11.0814	11.2037	10.8303	11.1801	11.2585
CUST_11077_PI425536763	4.70275	4.56651	4.764	3.78516	4.58877	4.57914	5.05504	4.55204	3.60329	4.53441	4.22897	4.86451	4.05598	4.12824	3.73251	2.02555	3.58894	4.00325	2.50873	3.60212	4.11188	3.294	2.07589	3.57718	3.64953	3.44043	2.54371	3.67339	2.69522	3.65997
CUST_11078_PI425536763	4.56627	4.21747	5.11914	4.81279	5.04892	5.22611	4.84144	4.80001	5.2443	5.15159	5.76323	4.77227	5.09938	4.97605	4.91278	5.60766	5.11514	5.77944	4.79332	5.10138	5.34341	5.18659	5.26017	5.30668	7.7945	4.26958	5.50344	5.30723	4.99602	6.1391
CUST_11079_PI425536763	4.33923	4.03148	3.64566	3.68484	3.85623	4.12518	4.17796	4.54576	4.15431	4.59815	4.80516	4.72671	4.50468	3.60363	3.48093	5.28337	4.46977	4.74064	3.52623	2.72669	4.31716	4.29225	3.39301	4.20646	3.72628	2.97833	4.06637	3.7966	4.03773	4.73393
CUST_1108_PI425536763	8.70021	6.07152	8.74668	8.33845	8.95638	8.4268	8.76367	9.13281	9.44648	9.05795	9.14889	8.92978	10.6363	10.0143	10.7078	11.0915	10.5012	8.60099	10.2784	10.355	9.7057	10.208	10.5829	9.98129	9.70288	9.24305	9.37003	9.5598	10.1742	9.96156
CUST_11080_PI425536763	5.61743	5.13976	5.83841	4.71397	5.21198	4.35283	5.07684	4.89798	5.30242	5.19932	4.65799	3.88307	5.71608	6.48721	4.70861	4.93633	4.46977	4.08182	4.92411	4.42657	4.62524	4.24429	4.29261	5.2192	4.79963	5.34022	4.05672	4.14996	4.47456	3.34162
CUST_11081_PI425536763	7.48449	4.29167	7.08106	7.35234	6.86357	7.66625	6.78059	7.33622	7.45434	7.0868	7.59668	7.58385	8.23675	8.34181	8.79058	8.2383	8.48057	1.86389	8.46014	8.63655	8.22354	8.37175	8.70327	8.25528	8.05856	8.00461	8.31281	7.94756	8.73167	7.96258
CUST_11082_PI425536763	9.19997	10.0115	9.21201	8.83595	9.74803	9.07143	8.38027	9.5308	8.51576	8.89623	8.91579	9.30058	8.52671	7.77656	7.67683	8.27949	8.25514	8.16291	6.91341	6.56557	7.19705	7.0868	7.20033	7.37718	6.42255	6.94641	6.74709	6.96442	6.58633	7.47654
CUST_11083_PI425536763	6.99331	7.68174	7.70186	8.6623	8.61958	8.07648	6.13809	5.55181	6.52539	7.14798	7.91408	6.82667	5.43438	6.88662	8.10995	9.47521	7.59702	7.57881	5.98989	6.80629	7.35724	7.24234	7.7031	6.92829	6.95086	6.25375	7.09212	6.9066	8.73766	6.68898
CUST_11084_PI425536763	9.43096	9.66367	9.41602	9.05099	9.14889	9.28449	9.75159	10.0022	9.8911	9.73761	8.90797	9.35618	9.93134	9.9036	9.83546	9.39661	9.14365	9.52373	10.0793	10.4179	9.50705	9.52229	9.13928	9.48236	10.3582	10.1535	9.6146	9.67244	9.46914	10.0007
CUST_11085_PI425536763	7.2387	8.10325	7.63062	7.16361	7.94031	7.23373	6.45404	6.52767	7.27726	8.17235	7.1955	6.99802	6.52447	6.1076	7.73681	7.5918	7.05996	7.73988	6.79969	6.97417	6.55314	6.99624	7.55466	7.05225	6.51167	6.40106	6.17795	6.46116	7.51431	6.68898
CUST_11086_PI425536763	13.211	13.5663	13.3087	12.8773	13.2158	12.9074	13.1052	13.1459	13.1544	13.1301	12.8878	13.0737	13.0068	12.8259	13.0136	12.6945	12.695	13.0887	12.9831	12.7854	12.7594	12.6899	12.68	13.0166	12.8267	13.1256	12.5947	12.8314	12.8971	12.5437
CUST_11087_PI425536763	4.45933	3.8807	4.48177	3.75403	5.15268	4.60426	4.52136	4.56674	4.881	4.71861	4.69734	4.37631	5.38127	4.96027	5.1901	6.06258	5.35093	5.33879	5.38127	5.05589	5.52133	5.0582	5.661	5.15661	5.3032	5.14466	5.36652	5.59559	5.31211	5.54722
CUST_11088_PI425536763	2.36571	3.3986	2.54616	2.61482	3.94279	1.74309	2.73023	3.62417	3.54302	1.5821	1.90261	1.80405	2.34652	5.96165	3.68033	2.65598	2.65169	1.86389	1.58706	2.42798	2.58344	1.61555	2.5914	3.09654	2.2028	1.91228	1.59368	1.56885	3.20726	1.63816
CUST_11089_PI425536763	6.33883	4.81968	6.5415	6.56895	6.26345	7.13294	6.48915	6.12522	6.44061	6.76729	7.00595	6.74316	6.53113	6.52325	7.43106	6.66058	7.81222	6.87415	8.02636	7.19838	7.1802	7.30625	7.66233	7.41435	7.18947	7.0042	6.86524	7.27848	7.23794	6.40698
CUST_1109_PI425536763	1.73123	1.88888	1.70938	1.73636	4.62505	1.70347	1.74223	1.8503	1.70962	1.77326	1.72471	1.73254	1.76132	1.80193	1.72739	1.72355	1.73886	1.86389	1.80129	1.71926	1.6927	1.83086	1.75861	1.81845	1.69792	1.68469	1.77805	1.6726	1.78478	1.84827
CUST_11090_PI425536763	4.33923	3.74098	4.01419	3.45253	3.81726	2.75897	4.48941	5.18204	5.68823	3.95418	3.78333	4.12705	3.62125	4.96508	4.60755	6.28292	4.22397	5.21198	3.37313	2.77202	3.20476	2.31251	3.47563	3.32055	2.26438	2.88576	2.74562	2.72248	1.84723	2.57178
CUST_11091_PI425536763	4.07532	3.10801	3.21357	3.72596	4.6541	4.06383	4.22284	4.70513	4.49638	4.49533	3.93512	4.18859	4.63014	4.57703	5.3411	5.37186	4.93058	5.80304	4.80793	5.38127	5.09587	5.09861	4.98569	4.82577	4.73775	4.67625	4.55717	5.14019	5.06938	4.70664
CUST_11092_PI425536763	11.1644	11.4429	11.4764	10.7174	10.8633	10.7518	10.2977	10.0295	10.2213	10.0444	9.98775	10.5173	10.0247	10.2701	10.3656	9.52651	10.1389	10.6822	10.1535	10.2785	10.4455	10.4824	10.2102	10.3932	10.2889	10.1602	10.5766	10.2258	9.97463	9.90999
CUST_11093_PI425536763	11.3629	11.874	11.6707	11.2778	11.4011	11.2988	10.8913	10.8962	10.9118	10.5576	10.8823	11.1017	10.1358	10.7477	11.0349	10.0659	11.0327	11.3269	10.1703	10.7316	10.431	10.6304	11.0968	10.7211	10.4989	10.4128	10.3005	10.3969	10.557	9.65203
CUST_11094_PI425536763	4.77625	5.40315	4.09499	5.61754	4.7055	5.0046	5.07384	5.28673	5.35093	4.93361	7.95043	5.061	4.77155	4.31089	5.14354	8.96514	4.8188	5.75275	5.1327	4.81271	5.05661	4.85713	4.93283	4.89071	4.57173	4.05835	5.2509	4.93142	4.78079	6.54691
CUST_11095_PI425536763	2.48813	1.98963	2.19356	2.18857	2.33606	3.47655	2.84308	2.2634	3.02587	3.52976	3.43187	3.37217	4.25204	2.9428	3.63039	4.12204	2.88412	3.839	3.65604	3.9746	4.15272	4.09553	3.66933	2.12282	1.78602	2.60491	4.09966	3.77384	2.96939	3.98034
CUST_11096_PI425536763	4.80922	5.61827	4.72463	4.55513	5.68728	5.58892	5.1324	5.38127	6.16668	6.0057	4.92471	5.19583	6.00722	4.39796	4.96882	5.24597	5.35793	5.26799	4.54083	4.69755	4.96911	4.37067	4.32038	4.80741	3.63039	4.15215	5.18031	5.16401	4.13362	5.67103
CUST_11097_PI425536763	5.88792	6.14671	6.49615	5.77369	6.34596	5.97838	6.06167	6.39006	6.36159	7.40747	5.94186	6.00391	6.29486	5.99693	6.11914	6.60219	5.78733	6.45631	6.11632	5.93088	5.78489	5.91195	5.72882	9.28059	6.02642	5.78373	5.48085	5.83223	5.9327	5.67396
CUST_11098_PI425536763	4.83856	5.3766	4.85044	4.16656	5.38633	4.26922	4.33696	4.3384	5.20117	4.86153	4.85229	4.82456	5.3475	5.34935	6.04282	6.19732	5.59483	4.97162	4.99273	5.18398	5.40388	4.98899	5.50645	5.46316	4.69755	4.46366	5.23349	5.32411	5.17038	4.98924
CUST_11099_PI425536763	5.66591	4.85848	5.64948	5.38935	6.02637	5.43528	4.97302	4.91895	4.94751	5.70278	5.4721	5.54856	4.9127	4.90079	5.15424	5.55884	5.2153	5.70198	5.3893	4.65836	5.55344	5.50293	5.20926	5.02672	5.19337	5.1198	5.3476	5.04982	5.68926	5.5656
CUST_111_PI425536763	1.60988	5.28318	1.62214	2.44366	1.6219	2.46054	1.93398	1.61436	1.62257	1.64105	2.01358	1.58478	1.62974	1.6657	4.247	1.63702	1.6301	1.86389	1.67145	1.61059	1.63626	1.62713	1.64244	1.64764	2.27484	1.77641	3.99417	1.70537	2.46009	1.64626
CUST_111_PI425708691	11.111	11.3474	11.3214	10.0656	10.2034	9.64122	11.0088	11.0725	10.2995	10.3195	9.4116	9.99046	11.4607	10.3463	10.7465	10.7385	9.73984	10.0038	10.9269	10.568	9.24322	9.78742	9.53994	10.1058	10.3252	10.6057	9.4711	9.61848	9.96227	9.75971
CUST_1110_PI425536763	11.5593	11.4699	11.9071	11.562	11.6461	11.4063	11.405	10.9598	10.9312	11.0929	11.1209	11.0233	10.7806	11.0484	10.8513	11.0281	10.9096	11.1414	11.023	10.9	11.026	11.0525	11.1695	10.9118	11.1246	11.0909	11.3678	11.0475	10.8815	11.0864
CUST_11100_PI425536763	3.6707	3.67749	3.10623	2.51547	4.09212	3.73602	2.82909	1.60988	2.84329	3.82631	2.04055	2.65238	2.37807	3.7271	4.44619	1.57439	2.76039	1.86389	3.06134	2.767	3.43	2.85633	3.37211	2.23758	3.46321	2.34289	2.7863	2.49249	2.57498	3.27648
CUST_11101_PI425536763	5.69856	3.85582	4.82039	5.14106	4.5272	5.30753	5.10636	5.27954	5.63427	5.33879	5.60404	4.93641	4.9256	4.90615	4.92424	7.03646	4.91296	5.15048	4.51729	5.24977	5.14507	4.89096	4.37007	5.56363	5.04283	5.62181	4.7009	5.12632	5.95891	5.30179
CUST_11102_PI425536763	15.9882	16.0626	16.1758	16.0051	16.2689	15.8825	15.773	16.0192	16.1148	15.9009	16.2105	16.0712	15.9491	15.7015	16.1738	16.1411	15.8719	16.2946	15.5224	15.6072	15.5017	15.783	15.717	15.4983	15.7486	15.4144	15.5879	15.7696	15.9738	15.8917
CUST_11103_PI425536763	8.51608	8.39844	8.39377	8.59816	8.23365	8.25528	8.5037	8.48182	8.57916	7.89144	8.48042	8.31532	9.20521	8.92896	9.18648	8.98538	9.10996	9.77829	8.9337	9.16207	9.05149	9.04329	9.12749	8.92501	8.88698	8.86733	9.00973	8.64653	9.14819	8.56891
CUST_11104_PI425536763	6.68443	7.71309	6.85508	8.14665	7.67683	7.87646	6.96702	7.0341	8.52697	8.02853	8.48042	7.93479	7.97017	7.67029	7.88175	9.26803	8.07114	8.10768	7.68359	7.19838	8.23102	8.013	7.53982	8.45588	7.59295	7.34059	8.63186	8.58685	7.72375	9.64086
CUST_11105_PI425536763	7.43599	8.60874	7.93521	8.97338	7.71194	8.56245	8.36299	7.35637	8.26623	8.46319	9.32008	8.69461	8.48234	8.63944	8.52953	8.6062	8.95093	8.87101	9.02265	8.2751	9.53004	8.95826	8.90784	9.47092	9.18783	9.36603	9.78808	9.73761	8.9639	9.79515
CUST_11106_PI425536763	4.64125	3.61843	4.04238	4.64229	4.37424	4.49682	4.32566	5.06848	4.53909	4.8805	4.71434	5.061	6.02101	5.41643	6.09292	5.74113	5.40388	5.79973	5.26598	5.49244	5.36078	5.59537	6.83012	4.99556	4.95216	4.38079	5.11122	4.65361	5.19524	5.04829
CUST_11107_PI425536763	4.92221	5.31551	5.061	4.47478	5.04892	4.8101	5.40104	5.59237	5.43066	5.10138	5.04147	5.49483	6.15226	4.74317	5.82669	5.50896	5.16351	4.99413	6.0285	5.4819	5.2765	5.56918	5.07434	5.43367	4.91317	5.92169	5.58986	5.48062	5.75847	5.63168
CUST_11108_PI425536763	8.99772	9.17748	8.69321	8.80429	8.53153	8.75225	8.30094	8.20139	7.69537	7.78273	7.81769	7.97893	7.61891	8.50678	7.97966	7.47378	8.22255	8.78701	8.11192	8.18491	8.56728	8.13729	8.00734	8.30442	8.42373	8.70659	8.71296	8.2146	7.88628	7.73058
CUST_11109_PI425536763	16.6086	16.5716	16.6659	16.5674	16.6288	16.1779	16.3438	16.4514	16.3457	16.342	16.3208	16.3058	16.5114	16.2197	16.4282	16.5038	16.2275	16.6086	15.7938	16.1758	15.3589	15.853	15.8782	15.7846	15.816	15.6431	15.2163	15.2891	16.0022	15.2501
CUST_1111_PI425536763	1.9198	1.71772	1.81252	2.02409	2.59675	1.8823	1.84113	6.14226	2.40291	8.69826	1.78691	1.80405	1.9198	2.757	2.67413	2.26279	2.17892	1.86389	2.53021	1.8212	2.19922	2.29126	2.31656	2.50736	1.87255	1.83852	1.9125	1.7895	2.81418	7.78844
CUST_11110_PI425536763	13.4278	14.2172	13.2867	12.6666	13.4792	12.6845	13.4231	13.5609	13.7988	13.5962	12.9981	13.1943	14.016	12.8962	13.4223	13.7298	12.9685	12.767	13.421	13.0545	12.9667	12.8809	12.4941	13.3688	12.8854	12.9675	12.9088	12.9392	12.9709	13.3557
CUST_11111_PI425536763	13.4686	13.1092	13.5305	13.2229	13.4072	13.3773	13.2752	13.5709	13.5816	13.6762	13.4327	13.3853	13.5992	13.4135	13.6771	13.6726	13.6321	13.7176	13.5289	13.4715	13.2386	13.539	13.4845	13.4633	13.3453	13.1796	13.226	13.3106	13.654	13.3151
CUST_11112_PI425536763	8.00528	6.74809	7.9699	8.61333	7.78709	8.3123	8.22768	7.92845	8.25865	8.44182	7.74677	8.4163	8.98425	8.14891	7.61533	7.89877	7.72314	6.33484	8.25333	8.37606	8.66634	8.52255	7.71331	8.60261	8.13522	8.39566	8.57712	8.53267	7.8551	8.61333
CUST_11113_PI425536763	13.39	12.8366	13.3937	13.9125	13.3468	13.9991	13.5176	13.0461	13.3821	13.3665	14.4153	13.9216	12.9201	13.4904	13.0346	12.8996	13.8538	13.7779	13.482	13.3099	14.1333	13.9452	13.7882	14.087	13.8755	13.8618	14.262	14.1218	13.5518	14.0197
CUST_11114_PI425536763	6.19459	5.64146	6.01113	7.4432	6.37037	7.7423	6.61181	5.90357	6.49888	6.40027	7.81769	7.18888	6.42858	6.98549	6.79052	6.72227	7.72314	7.67526	7.03779	7.23015	7.85067	7.74165	7.50602	7.80714	7.13507	7.34059	8.07114	7.82786	7.47394	7.7041
CUST_11115_PI425536763	10.1626	10.7385	10.1092	9.48308	10.2594	9.71308	9.50545	9.87716	9.67941	9.78612	9.95822	9.65213	9.6028	9.48751	10.1431	10.3211	9.60835	10.3239	9.38945	9.60156	9.00551	9.36084	9.56405	9.64086	9.46476	9.54224	8.59376	8.91179	9.75461	8.88698
CUST_11116_PI425536763	11.2741	11.5498	11.3689	10.642	11.0497	10.5838	11.2843	11.4911	11.0575	11.0687	10.4979	10.7662	11.4918	11.1822	11.2499	10.8714	10.7303	11.1919	11.0148	11.2293	10.555	10.6216	10.572	10.6559	11.0431	11.1932	10.4899	10.4224	10.9671	10.5073
CUST_11117_PI425536763	7.45694	8.03592	7.27848	7.11302	7.04789	7.01599	6.62306	7.44224	6.68385	6.63319	6.95597	6.69589	6.34232	6.19604	6.75108	6.3491	6.27314	7.25109	5.95171	6.46269	5.89411	5.951	6.03418	6.14426	6.0079	6.30979	6.022	5.80385	6.41515	5.57144
CUST_11118_PI425536763	2.72036	1.82263	2.65683	1.6701	1.88383	2.42832	2.20421	1.74973	2.86452	1.80952	2.22047	2.329	3.22681	1.99436	3.25079	2.66052	2.36821	3.15314	2.08227	2.87624	2.24339	3.9839	2.9773	3.53588	2.21897	3.14636	2.57807	3.50489	2.97124	1.78088
CUST_11119_PI425536763	5.0874	3.75736	4.82039	4.56095	4.11104	4.20807	4.59875	4.03219	4.40986	4.52236	3.92832	4.59135	5.47711	4.78876	4.58609	2.86887	3.96204	3.79954	4.80793	5.22909	4.1601	4.90649	5.37698	4.22397	5.60354	5.17729	4.30813	5.01577	5.74395	4.70131
CUST_1112_PI425536763	6.49904	7.10143	6.36134	6.42816	5.97224	6.50313	6.66736	6.53279	5.3794	5.8464	6.01646	6.26745	6.6178	7.0042	6.35829	6.33829	6.351	6.65571	6.46269	6.94587	6.48405	6.42431	6.72987	6.28963	6.91384	6.90067	6.55636	6.69146	7.00398	5.72107
CUST_11120_PI425536763	13.3106	13.4792	13.3025	13.6028	13.2305	13.7022	13.7658	13.4512	13.5218	13.6128	13.5661	13.4846	13.8254	13.7952	13.6603	13.6516	13.6737	13.9171	13.826	13.9572	13.7244	13.8766	13.8296	13.723	13.7997	13.6058	13.5409	13.764	13.849	13.6376
CUST_11121_PI425536763	5.62671	5.68308	5.90357	5.06928	5.08315	5.02658	4.74272	5.6298	4.7508	4.71397	4.55717	4.77789	5.39782	5.39325	5.09109	5.00699	4.71602	5.47857	4.73552	5.27531	4.41008	3.7625	4.65746	4.55717	5.03255	5.26315	4.69606	4.88501	4.98612	4.71533
CUST_11122_PI425536763	6.8159	7.71309	7.39003	6.31452	6.73834	6.19111	6.53372	7.12281	6.11914	6.42252	6.51856	5.9992	6.34232	6.47217	6.70981	6.94086	5.92544	6.12015	6.21681	6.54682	5.76893	5.7433	6.34216	6.0079	6.781	6.71434	6.05033	6.04578	6.45235	6.11683
CUST_11123_PI425536763	17.4122	17.5487	17.0874	17.6304	17.1791	17.4892	17.2968	17.3365	17.2621	17.2863	17.4567	17.3681	17.0018	17.4784	17.2789	17.2908	17.3912	17.7178	17.3221	17.4465	17.5209	17.5609	17.4986	17.545	17.5952	17.5921	17.3936	17.6554	17.3462	17.1996
CUST_11124_PI425536763	11.0898	9.13021	10.7439	9.94565	10.7574	10.1545	11.1073	11.1899	10.6041	10.5941	10.1234	10.3555	10.2739	10.1448	10.2408	9.64762	9.5128	8.97222	9.91123	10.5231	9.38704	9.4581	9.53994	9.16105	10.1249	9.82291	8.99549	9.17283	9.92352	9.11237
CUST_11125_PI425536763	10.9244	8.72248	9.43364	8.44637	9.64828	8.43179	8.59771	9.69825	8.50308	8.45994	8.25556	8.72682	6.76013	6.18282	6.62636	6.5726	5.83922	5.62425	5.90739	6.07162	5.78777	5.71969	5.62685	5.59495	6.02107	5.81712	5.77217	5.60398	5.7972	5.7127
CUST_11126_PI425536763	6.98069	6.70663	7.09443	6.46652	7.17502	6.83829	6.77175	6.51434	7.10411	7.3059	6.65372	7.05805	7.302	7.05805	7.13378	6.73205	7.09643	7.28072	6.52928	6.70334	7.40406	6.76628	6.81993	6.93996	6.92234	6.73326	6.99565	7.03125	6.70275	6.63438
CUST_11127_PI425536763	6.93999	7.37713	7.68376	6.85259	8.03697	7.24962	7.62794	7.73122	7.45434	7.22234	7.84469	7.7485	7.67683	6.95436	7.7568	7.93314	6.48356	7.57881	6.23821	6.80629	6.02881	6.47396	6.88359	6.31426	6.16128	6.06099	6.15249	6.40397	6.88916	6.94288
CUST_11128_PI425536763	12.7851	14.6459	12.9963	11.7039	11.8935	10.8766	12.207	12.8479	11.7865	11.282	10.3936	11.0942	13.4553	11.8574	12.306	12.8686	11.0027	11.4754	12.5418	12.187	10.6038	10.8194	10.7574	11.1562	11.3865	11.8587	10.409	10.2864	11.5493	10.7692
CUST_11129_PI425536763	1.59065	3.48814	1.59746	1.61907	1.57439	1.5791	1.61156	1.63702	1.58036	1.59991	1.62551	1.60348	1.60218	1.60571	1.57588	1.58757	1.59796	3.91266	1.59448	1.58882	1.5715	1.65386	1.60565	1.62214	1.58594	1.60089	1.62355	1.5791	1.59118	1.6633
CUST_1113_PI425536763	8.70845	8.06061	8.04911	8.4197	7.90006	8.60452	7.98932	8.2544	7.84432	7.89144	8.31648	8.38284	7.92956	8.58694	8.66123	8.32956	8.7313	9.28212	8.39983	8.47539	8.85771	8.66624	8.98297	8.50667	8.53001	8.49217	8.85512	8.4163	8.95446	8.21546
CUST_11130_PI425536763	6.14596	5.80784	5.56404	5.43991	5.7021	5.14005	6.1234	6.07196	5.91541	5.91803	5.63636	6.10285	6.75819	6.05216	6.31069	6.27628	6.13028	6.38933	5.92907	6.10938	6.04517	6.22984	5.75338	6.08233	6.23498	6.25375	6.44469	6.03667	5.68664	5.84114
CUST_11131_PI425536763	5.86409	6.79645	6.36134	7.39353	6.19259	7.82224	7.53412	6.15478	7.04232	7.23015	7.94047	7.83102	7.15861	7.41561	7.12099	6.98867	8.25514	7.56241	8.09818	7.63575	8.54819	8.33655	8.33556	8.21535	8.25957	8.34211	8.10325	8.1846	7.739	8.21546
CUST_11132_PI425536763	15.5201	15.8048	15.4845	15.225	15.3316	14.9989	15.1113	15.4444	15.1924	15.1235	14.851	15.1259	15.3844	15.0404	15.4158	15.2726	15.0743	15.4015	14.8222	14.9487	14.4536	14.8151	14.7601	14.7741	14.8222	14.845	14.4049	14.4517	14.8204	14.349
CUST_11133_PI425536763	3.85895	5.00378	3.22794	4.19002	3.44946	4.26324	3.9177	3.73395	4.4817	3.02033	3.98976	4.11887	4.44619	4.08014	4.5044	2.64739	3.39426	4.74064	4.11949	3.82647	4.46353	4.067	4.28649	2.96381	4.16687	4.49998	4.62331	4.03717	4.59846	3.55331
CUST_11134_PI425536763	7.74866	8.2637	8.52671	7.90562	7.67683	6.57797	7.32712	7.77948	7.9397	6.644	7.37509	7.3449	6.39006	5.92947	6.39045	6.30494	6.42725	5.91799	5.80485	6.62142	5.28895	5.7108	6.41873	6.4034	6.64101	6.01102	6.07122	6.08336	6.35299	6.76941
CUST_11135_PI425536763	7.36966	6.67542	7.17476	6.43722	6.57409	5.99776	6.7121	8.00734	7.16034	6.8594	6.17957	6.49904	6.73004	6.43383	6.91763	5.82577	6.39974	7.57881	5.23628	6.35127	4.994	6.0031	6.17351	5.57507	5.88119	5.90365	5.26631	5.06514	6.30136	5.16042
CUST_11136_PI425536763	2.13696	4.89096	3.35314	3.18356	1.57935	3.21883	3.20601	7.22609	4.24984	3.14424	2.52945	3.53568	3.89234	3.92201	1.6219	4.88537	3.8638	3.04109	3.47731	3.27311	4.02548	3.72731	3.09081	3.42933	3.47572	4.17155	4.26294	3.57728	4.20608	5.21712
CUST_11137_PI425536763	7.82167	8.55486	7.68376	7.44853	7.78709	7.80349	7.42415	7.66295	7.62772	7.80803	7.83601	7.53593	7.37111	7.20782	7.94564	8.24574	7.84137	8.8409	7.78867	7.85089	7.46318	7.62308	8.393	7.75458	7.8133	7.76373	7.19975	7.39932	8.85534	7.40988
CUST_11138_PI425536763	7.21419	7.61757	7.45851	6.7642	7.42213	6.74152	6.78059	7.08928	7.31226	7.14798	6.96423	6.94254	7.77606	6.89976	7.70968	7.82323	7.18534	7.6029	6.97961	6.80278	6.96931	6.95597	7.10898	7.25858	6.70706	6.48677	6.79647	6.71523	7.14384	6.99525
CUST_11139_PI425536763	10.2356	11.0445	10.9718	9.86817	11.1984	10.5453	10.6192	10.6553	11.2179	10.8507	10.601	10.6179	11.6566	10.0656	11.0258	11.173	10.1577	10.0143	10.9269	10.4298	10.707	10.4475	10.0512	11.2127	9.76447	10.1851	10.5383	10.5766	10.1086	11.2057
CUST_1114_PI425536763	1.84173	2.14373	1.65191	1.61907	1.77463	1.69361	1.62551	1.66962	1.76	1.72031	1.60501	1.67097	1.67191	1.78494	1.80187	1.71717	1.72739	1.86389	1.80809	1.66884	1.80164	1.63671	1.71989	1.69344	1.66193	1.70838	1.62355	1.66841	1.74559	1.63443
CUST_11140_PI425536763	4.45933	4.73483	4.64932	4.74698	4.96066	4.42586	3.61599	3.4887	4.79078	4.17375	4.96437	4.61056	3.85304	4.51813	4.30558	4.70646	4.92555	4.54937	4.29436	5.55959	4.41613	5.00213	4.86546	3.98518	4.85806	4.38671	4.39257	4.27508	5.19524	6.02662
CUST_11141_PI425536763	1.92924	1.62082	1.92271	1.8877	2.49623	2.12378	1.83049	2.39706	2.35399	2.34487	2.08919	2.46715	2.01343	3.0112	2.67413	2.88885	2.12714	2.68267	2.76582	1.94941	2.19922	2.2384	2.36619	2.47803	1.87523	1.77178	2.09256	1.83289	2.30648	2.41363
CUST_11142_PI425536763	7.38008	6.80626	6.8713	8.22001	7.0356	8.76871	9.93812	9.71501	9.95691	9.85958	9.70616	9.15526	9.2232	9.16742	9.47793	9.69794	9.18822	9.64007	7.98157	8.37606	7.8293	8.55595	8.88761	8.43545	8.38519	8.09309	7.96926	8.18708	8.47617	7.78844
CUST_11143_PI425536763	4.37026	4.59828	4.43103	3.63619	4.33173	3.85647	4.69606	5.18204	4.34751	4.95216	4.44298	4.55497	4.73121	4.78411	7.5539	4.62547	4.02225	5.7395	4.89262	4.57694	4.4043	4.56907	4.06989	5.25174	4.70251	4.91791	4.64628	4.20296	4.8785	4.19849
CUST_11144_PI425536763	6.01616	6.53804	5.74693	5.7769	5.81558	5.30158	5.22392	5.87661	5.64116	5.32342	5.95651	5.62063	6.23119	5.95205	6.67464	6.67739	6.14266	6.41048	5.68275	6.11229	5.26966	5.83046	6.44288	5.41041	5.90331	5.17448	5.21314	4.99273	6.07667	6.39836
CUST_11145_PI425536763	5.07922	6.13059	5.50595	5.21964	5.0327	5.06021	4.9866	4.55204	4.39494	4.90881	4.43544	4.64654	4.20768	4.72868	4.0266	4.93633	4.3578	5.36163	5.18583	4.76924	4.90918	4.86835	5.1131	4.5313	5.09248	4.99766	5.17303	5.09187	4.93592	3.73215
CUST_11146_PI425536763	11.6107	11.5035	11.8451	11.6622	11.5437	11.1832	10.5717	10.52	9.978	9.93966	10.7062	10.4834	9.13607	10.3348	9.62532	9.28314	10.2422	10.5898	9.76186	10.142	10.3547	10.1861	10.2419	10.2172	10.2193	10.2445	10.5919	10.0869	10.0452	9.83371
CUST_11147_PI425536763	2.06408	3.24589	1.99465	2.22445	1.70962	1.67662	1.66701	1.754	1.75563	1.70962	1.95624	1.6925	2.50792	1.69282	1.68018	1.67097	1.65051	1.86389	2.14923	2.11865	1.62119	1.73557	1.66772	1.68931	2.08221	1.68469	1.72897	1.63067	1.93208	1.74655
CUST_11148_PI425536763	2.46977	2.10534	2.30263	3.56103	1.60565	3.29508	2.28984	1.71169	1.64952	3.6036	3.85477	3.37217	1.68863	1.68553	1.64376	1.64738	1.65945	1.86389	1.67145	2.1041	3.08464	1.71904	1.67606	1.70938	1.63788	2.65746	2.31995	2.96561	1.6781	3.15118
CUST_11149_PI425536763	5.45306	6.32293	5.63976	5.69404	6.01084	5.81425	5.17423	5.6799	6.01911	6.09699	6.37443	5.75586	5.32752	5.20875	5.39587	6.8511	5.55344	6.22896	5.65877	4.78708	5.37687	5.05405	5.7146	5.7911	5.06477	5.16831	4.79723	5.06938	5.35324	5.76354
CUST_1115_PI425536763	11.5787	11.5951	11.8451	11.9144	11.7732	11.9514	11.847	11.6086	11.8575	11.7589	11.8046	11.9154	11.4408	11.9092	11.6975	11.5928	11.8357	11.9953	11.6774	11.6122	11.8451	11.8136	11.8287	11.7695	11.8745	11.8641	11.8571	11.97	11.8908	12.256
CUST_11150_PI425536763	10.5091	10.2647	9.81035	9.50995	9.69281	9.62241	9.72821	10.6817	10.2614	10.1439	9.41324	9.77269	10.7244	10.549	11.0752	10.6806	10.6564	9.72945	10.439	11.1159	10.206	10.6216	10.8063	10.2172	10.527	10.1851	9.46407	9.6566	10.9425	9.43518
CUST_11151_PI425536763	5.38427	3.8807	5.51509	5.21198	5.18608	4.87154	4.84441	5.60698	3.76951	4.73164	4.69734	5.39587	3.04926	3.8524	3.00324	3.00142	3.03816	1.86389	1.61839	4.18914	4.12921	3.73908	4.14154	3.72262	3.67867	3.32407	4.75368	3.58833	1.62955	3.02073
CUST_11152_PI425536763	11.7997	12.6191	12.2099	10.642	11.6461	10.9168	11.9254	12.1034	12.0161	11.7865	10.9373	11.5006	12.9121	11.3105	11.7412	11.2479	10.8557	9.60968	11.8434	11.2293	11.1621	10.6759	10.0769	11.717	11.0159	11.6266	11.2773	11.1562	10.7845	11.5452
CUST_11153_PI425536763	7.90368	7.95014	8.8405	7.96123	8.28723	7.73622	7.53412	6.94036	7.7423	7.32024	7.15912	8.25795	7.57605	7.72872	7.05987	7.66892	7.25203	7.99187	7.78867	7.04282	8.54819	8.013	8.20465	8.37473	8.11298	8.15893	8.4942	8.80977	7.94499	8.67498
CUST_11154_PI425536763	5.70179	5.36403	5.99167	5.73471	5.54015	5.21649	5.32894	5.44914	5.58086	5.39786	4.91761	5.29657	4.98845	5.0949	4.82463	4.7652	5.01797	5.59121	4.96437	4.91895	5.05405	4.65361	4.97098	4.73833	5.23263	4.746	4.72482	4.69688	4.54083	4.697
CUST_11155_PI425536763	8.8116	8.60874	8.3766	8.5089	8.72682	8.52284	8.64653	9.01458	8.8407	8.83902	9.02222	9.21233	7.56373	7.64515	8.3787	8.05942	7.93515	8.48344	7.17708	7.61176	6.76726	7.30625	7.85078	7.37718	7.4721	7.25077	6.90548	7.22544	7.43401	7.40988
CUST_11156_PI425536763	2.87258	2.79613	3.26074	5.47434	4.30543	2.8896	2.70553	3.47563	4.19849	5.08076	3.32781	3.90462	4.24019	4.62505	3.89362	4.44952	2.87128	4.12921	3.57728	2.88396	2.5885	2.55298	3.18953	3.19194	2.66848	2.92817	1.71467	2.4703	3.52833	2.69545
CUST_11157_PI425536763	5.83175	5.4265	6.00001	5.42218	4.99864	4.63743	6.31325	6.42804	4.97091	5.61417	5.21198	4.92057	6.06067	5.01173	5.12358	5.42801	4.84351	5.74721	5.71626	5.53038	5.0411	5.24952	5.00954	5.25711	5.01797	5.93151	5.17303	4.67453	5.28946	5.5056
CUST_11158_PI425536763	8.93326	8.37844	8.5769	8.2529	8.66548	8.12046	7.95403	8.2805	8.02379	8.01236	8.22093	8.05856	8.13417	8.0525	8.11756	7.94221	8.02984	8.87397	7.52961	7.77614	7.7945	7.73436	7.85867	7.7767	7.72837	7.68482	7.72234	7.922	7.61063	7.75423
CUST_11159_PI425536763	9.2272	9.29527	9.18019	8.3123	9.01218	8.03325	8.08028	8.52005	8.21889	7.49538	7.26533	8.09788	7.67683	7.22558	7.10411	7.37981	6.612	8.00964	6.6041	6.69055	6.6596	6.80319	6.52424	6.59073	6.84104	6.51051	6.15768	6.06167	6.84009	6.18958
CUST_1116_PI425536763	1.63734	2.90068	2.1712	1.70003	1.65209	1.64659	1.76365	2.98333	1.62677	1.67959	1.6726	1.96497	2.37637	1.67491	4.0266	1.64217	2.50453	3.03178	7.2874	1.62611	1.59852	1.71904	1.65912	1.67553	1.61461	2.15958	2.90605	1.91803	3.10255	1.72692
CUST_11160_PI425536763	10.5705	10.6993	10.5672	9.84679	10.392	9.68089	9.96771	10.6195	10.255	10.1135	9.7399	10.0438	10.003	9.20694	9.36879	9.83176	9.34854	9.43693	9.00977	9.02623	8.97928	8.73479	9.02811	8.72013	8.61952	8.66927	8.85778	8.87372	9.3127	8.99057
CUST_11161_PI425536763	4.53889	2.72008	3.53286	3.45253	3.86508	4.18583	3.81096	4.00748	4.17217	3.4506	3.11884	2.94453	4.62195	2.57952	2.33233	3.95174	4.05135	4.33194	4.58211	3.8746	3.93138	4.07702	3.55935	4.05274	4.22011	4.88818	4.02094	4.36029	3.88903	4.10191
CUST_11162_PI425536763	6.53642	6.90595	5.51889	5.90546	5.86475	6.16448	5.92798	6.29471	5.77991	5.63819	5.4042	5.92056	6.11085	6.70417	5.3128	4.82328	6.0718	5.64938	5.70045	6.05225	7.02176	6.08171	5.88432	6.66341	6.17031	6.46169	6.97144	6.60467	5.54468	5.90357
CUST_11163_PI425536763	4.85044	3.59435	4.33069	6.50722	5.36976	6.74152	6.19197	4.56674	5.85674	5.43911	6.41179	6.36899	4.99413	6.18922	5.75343	4.13295	6.54913	6.68898	6.20619	6.63739	6.63527	6.82739	6.40564	6.64452	6.3289	6.42554	6.61448	6.77047	6.50333	6.03845
CUST_11164_PI425536763	5.4167	4.41683	4.86349	4.76606	5.66537	4.65723	4.18383	4.57836	4.30708	4.26294	4.07212	3.88307	4.04588	4.24938	4.66302	4.34659	5.1037	5.55009	4.64654	4.9357	5.20191	5.53864	5.1131	4.42554	5.63636	5.65472	5.39002	5.43217	5.90135	4.3457
CUST_11165_PI425536763	6.86189	6.26806	6.40503	6.85259	6.66998	7.23373	6.51006	6.26764	6.83829	7.63142	8.03189	7.19975	7.45202	7.23423	7.56526	7.76118	7.73799	8.15276	7.80852	7.7485	8.18089	7.81981	7.77445	8.33401	7.62936	7.67526	8.29967	8.2751	7.99635	8.20605
CUST_11166_PI425536763	5.9391	5.89887	5.62936	5.72472	6.07876	6.49915	6.49888	6.26557	7.00694	6.72193	6.69045	6.71089	6.45588	6.5958	6.50874	7.16829	6.81587	6.73215	8.17957	7.06464	7.303	7.31347	7.11546	7.34277	7.21416	7.47538	7.68492	7.55456	7.11153	7.76859
CUST_11167_PI425536763	2.78461	4.81209	2.91684	3.36263	3.66352	3.10453	2.58506	3.72374	3.2656	3.7436	4.93999	3.85169	4.40858	3.60116	3.80136	5.42249	3.97143	4.38796	3.50307	3.82647	2.63161	3.23493	4.14619	3.26271	3.4297	3.49123	3.39068	2.99016	4.13362	5.20296
CUST_11168_PI425536763	1.64639	1.90939	1.63385	1.63213	1.72457	1.65583	1.64738	1.68902	1.75102	1.68333	1.61017	1.62867	3.19211	1.70956	1.72739	1.71717	1.66477	2.98805	1.69493	1.65209	1.73832	1.67271	1.67832	1.67553	1.64738	1.58333	1.67225	1.63827	1.6536	1.7524
CUST_11169_PI425536763	12.7944	9.4165	12.1152	12.0951	12.2509	12.1007	11.9915	12.4131	12.2526	12.0004	11.8287	12.1368	12.0436	12.5157	12.4676	12.2872	12.1704	11.5884	11.9859	12.3604	12.1882	12.0372	12.3976	11.9036	12.1731	11.8685	11.9074	11.928	12.454	11.6326
CUST_1117_PI425536763	1.76177	1.8911	1.74506	1.78543	1.8562	3.85647	2.02159	2.02155	1.7895	1.89476	1.76885	1.77696	1.76925	2.00672	1.87192	7.3223	1.88462	1.86389	2.01363	1.76528	1.7309	1.92641	1.83624	1.90215	2.12015	1.99357	1.87804	2.33765	1.85493	2.04231
CUST_11170_PI425536763	8.31543	8.76367	8.49183	7.34539	8.30485	7.68619	8.05125	8.45033	8.41545	8.40469	8.05125	7.95274	9.33887	8.30982	8.77073	8.4896	8.20552	8.62109	8.58914	8.20689	8.36253	8.19473	7.86322	8.50898	8.08299	8.22218	7.97756	7.97086	8.21546	8.1676
CUST_11171_PI425536763	9.267	8.25387	8.79898	8.85614	14.211	6.62508	6.97612	10.5339	8.41545	7.35751	7.39389	9.25696	10.4208	11.2687	9.11702	9.29947	9.12425	11.606	9.37392	9.47217	8.28473	9.31859	9.35181	8.86913	10.3405	8.51686	7.1697	7.31323	8.81878	7.57605
CUST_11172_PI425536763	9.59866	9.33943	9.47178	9.31526	9.83121	9.35468	8.85646	9.65187	9.55618	9.57283	9.82023	9.38321	9.28984	9.24914	10.0662	10.5972	9.40097	10.1864	8.9749	9.0748	9.00075	9.04329	9.37936	9.40097	8.76966	8.72211	8.54299	8.78433	9.42439	8.92292
CUST_11173_PI425536763	6.02992	6.2655	6.04517	6.08227	6.44431	6.22254	5.27117	5.47326	6.26592	6.50087	6.51856	6.15877	6.05095	6.01715	5.85649	7.20524	6.49694	6.94141	5.72339	5.84353	6.46076	6.01319	6.52424	5.8053	5.66591	5.67893	6.36039	6.08336	6.15721	6.31088
CUST_11174_PI425536763	5.7439	6.56005	5.82392	6.06872	5.71688	5.91879	5.77503	5.98358	6.00756	5.86201	6.51856	6.25748	6.24801	6.3239	5.99015	7.5017	6.14614	5.812	6.47089	6.1323	6.91569	6.16431	6.38111	6.4034	6.38907	6.73326	6.90548	7.03125	6.27102	6.99525
CUST_11175_PI425536763	2.78461	2.24113	5.32237	4.63161	4.44257	4.85498	3.02192	2.71639	1.84999	3.7592	5.37649	3.87288	2.25967	3.33175	1.8139	4.66243	3.8638	4.66881	2.66197	3.40892	3.77684	2.79817	4.07843	4.75005	3.40356	3.00891	3.69739	3.60752	4.15397	3.83634
CUST_11176_PI425536763	4.7715	5.16034	5.14483	4.66426	5.83248	4.85011	4.51754	5.55181	5.01993	4.98803	4.26526	4.24686	4.57703	4.87	4.52608	4.78031	4.08605	4.38796	4.75687	4.79332	4.80873	4.37976	4.7641	4.87319	4.8785	4.90228	4.26294	4.40687	4.43708	3.9637
CUST_11177_PI425536763	9.03041	8.87921	9.21799	8.99853	8.8143	9.10321	8.9451	8.93622	8.56901	8.80829	8.84125	8.72316	8.77294	8.84224	8.79528	8.91744	8.64803	9.20614	8.92658	8.88949	8.67913	8.63012	8.87462	8.9683	8.90411	9.26898	8.61542	8.82363	8.90382	8.53031
CUST_11178_PI425536763	1.95679	1.67784	2.59299	1.83638	2.61062	1.95711	1.8341	3.1762	2.47677	2.25702	1.9198	1.95848	2.19393	2.99129	2.77115	2.33376	2.21938	1.86389	2.72887	1.85568	2.36741	2.54991	2.95786	2.50736	1.93659	1.87636	1.90223	2.33571	2.43683	2.03019
CUST_11179_PI425536763	5.64343	5.59602	5.48022	5.1905	5.54891	5.31115	5.79637	5.45225	5.85674	5.55059	5.83108	5.68673	6.34817	6.44648	5.97788	6.18878	5.77445	5.88407	6.10342	5.5629	5.90926	5.76872	5.25038	5.64526	5.03566	4.9643	6.00362	5.85274	5.24396	5.88966
CUST_1118_PI425536763	7.25893	6.80397	7.17476	8.33845	7.37166	8.77112	7.69368	7.19365	8.05502	8.2316	8.93634	8.63129	7.38522	8.40556	7.99635	7.79901	8.52013	8.83452	8.5216	8.46603	9.11219	8.90423	9.09319	9.08005	8.97812	9.26492	9.41359	9.47294	8.86101	9.35689
CUST_11180_PI425536763	4.42554	5.44352	4.7135	5.80485	5.65178	6.27856	5.35057	3.97708	5.23397	6.15173	7.22303	6.45778	4.89489	6.49494	5.79144	5.39672	7.07772	6.28758	7.0813	5.99721	7.40406	7.13348	7.41066	6.59774	7.36763	8.00461	7.83583	8.26856	6.97811	7.85273
CUST_11181_PI425536763	12.2945	12.86	12.5701	13.2978	12.3094	13.1552	13.1813	12.3942	12.4908	12.8207	13.0871	13.0919	12.7592	13.1567	12.5679	12.613	12.9963	12.2609	13.245	13.1341	13.6304	13.6042	13.1239	13.5972	13.5451	13.6632	13.9049	13.6526	12.8171	13.5353
CUST_11182_PI425536763	1.91108	1.61078	3.80184	1.8167	1.98092	2.15125	2.3581	2.21082	1.89358	1.98087	1.87472	2.78763	1.87422	2.2041	1.99779	1.93743	2.29734	3.13445	2.30847	1.82735	2.01047	2.29126	1.90945	2.38714	1.8253	2.21436	2.01084	1.91443	2.43683	2.05521
CUST_11183_PI425536763	9.43722	9.79152	7.9845	8.47926	6.98361	8.12521	9.33869	9.84182	9.33593	9.88352	7.7601	9.0782	7.87153	7.89502	7.49513	5.23044	6.54913	6.74121	6.5209	7.67643	7.46318	7.32173	5.07173	6.62567	7.27048	6.40106	7.66172	7.5006	5.2595	7.04601
CUST_11184_PI425536763	4.89613	6.40486	4.42114	5.39366	5.57362	5.51149	5.6826	5.51652	6.91581	6.04763	5.68471	5.39195	6.05777	6.15245	5.76696	6.3491	5.63606	5.90138	5.80284	5.61743	6.12173	5.70249	5.95648	5.8053	5.77064	5.84353	6.33978	6.0819	6.05213	6.19171
CUST_11185_PI425536763	1.68871	2.36794	1.65191	2.49455	1.78038	1.69863	1.61156	1.66962	1.74615	1.72879	1.62082	1.67668	1.6663	1.79361	1.80835	1.71717	1.73886	1.86389	1.81988	1.66262	1.78977	1.64255	1.71989	1.69344	1.66193	1.73284	1.62355	1.66841	1.76814	1.62677
CUST_11186_PI425536763	1.65081	2.05549	1.63385	1.61017	1.72997	3.16914	2.49102	1.65728	1.73697	1.67959	1.58568	1.62867	2.86114	1.72097	1.74386	1.69571	1.66928	1.86389	1.72879	1.64559	2.78663	2.22492	1.68265	1.66401	1.84263	1.64086	1.62355	1.65298	1.67249	1.6633
CUST_11187_PI425536763	4.9409	5.06938	5.9534	5.67688	5.56129	5.36805	4.62654	5.63945	5.4387	5.42218	5.87408	5.20404	4.83787	4.83216	5.39587	5.95554	4.97162	3.53294	7.13822	4.85912	5.22314	5.26124	5.89037	5.51885	5.04701	5.12992	4.72482	4.77625	5.55959	5.82176
CUST_11188_PI425536763	2.65535	2.51054	2.47737	1.77673	3.9177	1.75461	1.99215	2.57498	3.89985	1.84003	2.14058	1.78054	1.81993	6.46504	1.8139	2.61319	2.89759	1.86389	1.97714	1.77489	1.80164	2.0197	1.81625	2.0059	1.75671	1.70196	2.29631	1.8518	1.95385	1.98149
CUST_11189_PI425536763	17.0174	17.3735	17.0195	16.8652	16.9254	16.8742	16.4536	16.8696	16.9863	16.9139	16.8867	16.9254	16.8295	16.842	16.9763	16.9563	16.8495	16.9763	16.4536	16.7843	16.6175	16.7027	16.6614	16.6965	16.6175	16.3304	16.2872	16.4162	16.75	16.3772
CUST_1119_PI425536763	7.47538	3.77969	7.21478	7.12154	7.14725	7.01599	6.34049	6.32639	6.67127	6.51442	6.87086	6.91766	6.42858	6.81719	6.93164	7.03309	6.9692	5.85674	7.05035	6.91954	7.32406	7.18762	7.42167	6.95433	6.94086	6.88477	7.36273	7.24831	7.25555	7.14185
CUST_11190_PI425536763	4.80922	5.6786	5.03228	4.76285	5.27943	5.42177	4.57792	4.91387	5.21697	4.67853	5.4042	4.64038	3.59103	4.73833	5.25974	6.22112	5.11122	5.51211	4.14033	4.23427	5.03684	4.6028	5.12196	4.69777	4.50417	4.76672	4.50095	4.8401	5.09369	4.01243
CUST_11191_PI425536763	7.31173	7.01401	7.59228	7.2753	7.56262	7.10357	7.15631	7.1126	7.00694	7.4286	7.54676	6.89222	7.05689	6.81719	7.17708	8.05942	6.98549	7.53593	7.02267	6.96141	7.11299	6.91763	6.61257	7.21593	7.00542	7.02748	7.24539	7.1158	6.80356	7.56121
CUST_11192_PI425536763	7.73022	8.27418	7.81343	7.48062	7.84278	7.65204	7.45851	7.29316	8.13699	7.75565	7.7203	7.78286	7.8283	7.58278	8.04648	7.84422	7.47434	8.04676	7.63023	7.5663	7.44451	7.87851	7.65709	7.60138	7.92963	7.73622	7.88484	8.15043	7.80697	8.45723
CUST_11193_PI425536763	5.68229	5.70728	5.49646	4.18547	5.24199	4.33194	4.46871	5.04166	4.99309	4.69081	3.29629	4.34925	5.88697	4.59898	6.04838	4.33628	4.64842	4.68835	6.31964	4.18914	4.76501	4.37067	4.59344	4.96494	4.83734	5.30042	4.56964	4.0183	4.3622	4.5026
CUST_11194_PI425536763	6.46489	7.4513	6.58659	5.79698	6.53038	5.59542	4.94776	5.45489	5.41041	4.92676	5.06041	5.29657	4.59002	4.48259	4.29167	4.14266	4.73997	5.09546	4.67385	4.25191	5.12144	4.20819	4.92751	4.49783	4.85334	4.99407	5.72696	5.1072	4.62096	5.53544
CUST_11195_PI425536763	3.0565	3.30093	2.38815	2.48563	2.14773	2.95277	3.28608	3.50166	2.10325	1.93447	2.84035	1.74166	4.0183	2.6228	2.24287	2.01253	2.46722	3.90199	2.4864	3.19295	1.89634	1.79045	2.34458	2.85169	2.98504	3.09361	2.32734	1.74933	7.333	3.86573
CUST_11196_PI425536763	9.87022	10.7789	10.1703	8.87641	10.2888	8.96743	9.58348	10.2899	10.4204	10.0929	9.15366	9.67537	10.9	9.52761	9.97355	9.79783	9.3646	9.64233	9.94453	9.16789	9.30955	8.84803	8.46014	9.25123	9.26823	9.47611	9.41968	9.45725	9.23527	9.92127
CUST_11197_PI425536763	11.3332	12.534	12.0089	11.9373	12.0803	11.6599	11.1513	11.1899	11.8383	11.864	11.9503	11.7812	11.9434	11.4397	11.6464	12.0839	12.1351	11.6461	12.112	11.7292	12.1596	12.0313	11.995	12.1925	11.8801	11.9641	12.4422	12.3602	11.8498	12.6701
CUST_11198_PI425536763	2.12491	1.82639	2.45443	2.55581	3.06797	1.68553	1.67784	1.72437	1.80651	1.71662	1.92595	1.63702	1.64972	1.76712	1.77984	1.78215	1.69282	1.86389	1.7524	1.66884	1.73832	1.70766	4.94527	1.69741	1.66682	1.62955	1.67225	1.65298	7.14384	1.8312
CUST_11199_PI425536763	2.46605	1.80714	3.32513	2.71533	2.09709	2.39201	2.98002	5.49276	3.4998	3.10979	4.02575	3.60137	2.867	4.97008	3.9724	3.18154	2.83345	4.20523	6.97961	2.62535	2.66301	3.00793	2.02116	2.63064	2.54294	3.47262	2.11259	1.8825	2.86881	2.81794
CUST_112_PI425536763	4.89029	4.87549	5.21499	4.90958	3.35355	1.96721	4.30789	4.559	3.52363	2.87217	3.4002	3.47371	4.68598	3.58861	5.55522	4.28483	5.0542	5.56852	4.64654	4.16486	3.07129	4.04202	3.69162	3.69964	3.68874	3.79276	3.11321	2.98221	4.14415	2.869
CUST_112_PI425708691	5.57406	5.30732	5.26089	5.14434	7.635	6.01185	6.17788	5.37751	5.3902	5.56795	4.95739	5.08444	5.67145	6.25201	5.93983	5.46507	5.76328	7.49183	4.51729	5.42905	3.91102	4.90649	5.59942	4.461	5.3425	4.54408	4.65687	6.78333	7.09996	3.62088
CUST_1120_PI425536763	7.39932	7.31323	7.64099	6.30431	6.93045	6.28387	7.60009	7.60935	6.51499	6.89678	6.0466	6.52923	7.41287	7.18138	7.41066	6.94541	6.16291	7.17845	6.46269	6.8686	5.62685	5.98505	6.11907	6.18918	7.14422	7.08365	5.70049	6.05213	7.17389	5.11544
CUST_11200_PI425536763	7.21419	6.74553	7.99269	7.39899	7.7022	6.90998	7.37469	7.04574	7.62772	7.61975	7.29741	8.00183	8.18677	7.80279	8.05608	7.55222	8.01572	8.08696	8.46014	7.70799	8.80163	8.05901	7.95992	7.95274	8.55432	8.6089	8.52819	8.2999	7.84826	7.61873
CUST_11201_PI425536763	10.7551	9.36912	10.5266	10.4283	10.3774	10.1428	9.84169	10.52	9.81376	9.87159	9.95822	9.98637	10.1766	9.67628	10.2017	9.64762	9.91444	7.52674	9.50589	10.1574	9.71763	9.96666	9.76198	9.80997	9.66154	9.40251	9.88833	9.73761	9.87119	9.79077
CUST_11202_PI425536763	3.90018	3.4506	4.09499	4.98593	3.60557	3.67709	4.06637	2.13195	3.47228	2.73867	3.72349	2.49654	3.7469	3.37726	2.04045	2.75841	2.92951	4.04694	2.03082	3.92655	4.7993	3.47563	3.10655	1.99246	2.97109	4.11345	3.25141	2.75395	3.18207	2.34353
CUST_11203_PI425536763	12.6384	12.5537	12.6548	12.9384	12.7369	13.0776	12.796	12.3066	12.7144	12.8758	12.9516	12.9459	12.0556	12.7041	12.2224	12.126	12.6845	12.9142	12.6811	12.534	13.2386	12.7804	12.68	12.8122	13.1594	13.2646	13.3062	13.2196	12.4966	12.8882
CUST_11204_PI425536763	5.21368	5.04882	5.12312	4.35853	4.21198	4.90671	4.51217	5.43981	4.40262	4.28328	4.40809	4.3923	5.25936	4.71064	5.00683	5.41687	4.48184	5.14502	5.12238	5.35899	4.77391	4.93656	5.0056	4.67822	4.52988	5.06314	4.67212	5.12632	5.07845	4.87697
CUST_11205_PI425536763	4.61851	1.92999	4.5029	3.26098	2.45004	2.10537	4.4634	3.9431	2.37714	2.16583	2.45898	3.80496	3.09137	3.78371	3.02598	2.61319	2.97138	4.04694	2.55712	3.4193	3.98629	2.94514	3.50049	2.30064	3.84538	4.36914	3.81554	2.12911	3.98172	2.68274
CUST_11206_PI425536763	1.84753	7.03911	1.77867	1.79702	1.82464	1.78872	5.53794	3.05113	4.72982	6.22906	1.9062	2.36721	1.85612	3.1112	5.71961	3.04019	2.32102	1.86389	3.51723	1.80975	1.84661	3.84041	1.87112	2.14994	1.78238	2.22538	1.92253	1.74223	2.11032	2.09682
CUST_11207_PI425536763	5.70803	5.68885	5.75542	5.22997	5.73291	5.27249	6.72236	6.01745	6.04127	5.10138	4.23418	4.91148	5.87111	6.42383	4.36982	4.75716	5.72135	5.01076	4.83258	5.64987	4.47436	5.50293	4.25725	5.4702	4.88994	4.57279	5.74848	4.38133	3.90153	4.65836
CUST_11208_PI425536763	6.04388	4.0073	5.56404	5.35738	6.19259	5.34139	6.1819	6.39171	6.5408	6.26678	5.70139	5.80102	6.12259	5.44958	5.78758	7.63152	5.55891	4.00325	5.75186	5.17919	5.7506	5.56918	5.11557	5.42367	5.42395	5.14466	5.21314	5.51439	5.35324	5.59942
CUST_11209_PI425536763	4.43244	5.08547	5.0775	4.75517	4.73188	4.90175	4.7469	4.46223	4.97633	5.09505	5.66979	5.33963	4.41941	3.4017	4.32422	5.40619	4.67343	1.86389	4.45772	4.63556	4.71314	4.44024	4.87284	5.16254	4.22011	3.7593	4.32326	4.63045	4.03773	5.38145
CUST_1121_PI425536763	3.8397	3.92639	2.43303	2.78948	2.89501	2.30238	3.00845	3.31001	3.47757	4.62203	3.11884	3.88307	3.40857	3.23448	3.36692	3.19295	2.95812	4.04694	4.99273	3.58802	3.78627	3.65132	2.82979	3.73536	2.77232	3.91404	3.75362	3.09638	2.85696	3.13318
CUST_11210_PI425536763	11.7814	11.6677	11.5981	11.0527	11.922	11.163	11.2574	12.3619	12.053	11.6405	10.9097	11.5066	11.8995	11.7178	11.4439	11.2361	11.2992	12.1981	10.9697	11.4244	10.8131	10.6692	10.4691	10.8652	10.9741	11.109	10.6053	10.6031	10.8138	10.5992
CUST_11211_PI425536763	9.88121	9.3508	10.2194	8.68318	9.40007	7.79065	9.15573	10.1336	9.04515	9.64457	8.079	8.08696	10.1437	8.78564	9.05057	8.40121	8.55933	9.07583	9.247	8.53896	7.92308	8.11084	8.11473	8.7923	8.31287	8.47314	7.5484	7.35485	8.58472	8.09199
CUST_11212_PI425536763	1.59991	3.62475	1.59746	1.64244	1.62867	1.6148	1.8672	1.66962	1.60004	1.6316	1.84135	1.64479	1.59077	1.6219	1.60939	1.60957	1.60724	1.86389	1.61839	1.59612	1.57879	1.67271	1.6148	1.63411	1.95344	1.64086	1.66701	1.82022	1.62955	1.67588
CUST_11213_PI425536763	4.65321	4.78861	4.06277	4.44246	3.3625	4.54576	4.19631	3.31001	3.53543	3.91992	4.79771	4.25564	4.57703	3.56794	2.95524	4.53842	4.47519	4.61135	4.72817	4.15309	4.59047	4.78031	4.59344	4.54978	4.67442	4.44024	5.21964	4.64373	4.16226	4.17504
CUST_11214_PI425536763	10.4686	10.863	10.7205	9.7064	10.8204	9.94039	10.7443	10.8513	10.6809	10.5352	10.1694	10.1158	10.6944	10.1332	11.0547	11.5562	10.3062	10.3687	10.8566	10.0724	9.24446	9.7136	10.3866	9.66547	10.0865	10.4273	9.25569	9.41125	10.6189	10.2202
CUST_11215_PI425536763	3.84872	4.54724	3.84351	3.56891	4.38133	4.29311	3.75803	3.441	2.54632	4.43176	4.27508	3.56154	4.40858	3.54814	4.04532	3.74146	3.54006	4.70275	4.17911	3.68096	4.38601	2.61634	3.32522	3.4765	2.61342	4.0795	4.52395	3.1699	3.9925	3.19978
CUST_11216_PI425536763	4.24879	4.61876	4.559	4.39454	3.39398	2.43546	4.93393	5.16366	4.33367	5.22846	3.72349	4.51119	5.42148	4.03414	4.0266	4.08272	4.13179	4.53059	3.77041	3.92655	4.94776	4.51217	3.91994	3.6073	3.45069	4.00617	3.44319	4.25564	3.8638	4.06263
CUST_11217_PI425536763	5.84265	5.89434	6.21678	5.69595	5.84931	5.5798	6.24848	6.24801	5.36013	7.76772	5.46013	6.82667	5.96532	6.07901	5.18508	5.4375	5.39487	6.3545	5.85294	5.9127	5.62068	5.80756	5.55571	5.72651	6.0343	5.9581	5.60247	5.93122	5.68926	5.70411
CUST_11218_PI425536763	5.56687	5.6786	5.32237	7.46232	5.50645	7.3098	6.81264	5.75559	6.30154	6.22238	7.1317	6.79887	5.39782	7.46665	6.16493	6.48946	7.11296	7.23055	7.03779	7.16646	8.06231	7.58822	7.22914	7.66428	7.73988	7.77699	8.1246	7.95746	6.69247	8.04194
CUST_11219_PI425536763	8.13547	8.35887	7.9845	7.5024	7.56262	7.80349	8.2411	8.24819	8.26623	8.02853	7.49183	7.74142	8.50882	7.98766	8.28651	8.26317	7.6898	8.1966	9.79726	8.16918	7.7423	7.72007	7.77901	7.98151	8.2702	8.33556	7.6108	7.5888	7.74866	7.922
CUST_1122_PI425536763	11.075	11.1578	11.0299	10.8383	11.0689	10.519	10.2286	10.4705	10.1332	10.1847	10.1965	10.1307	10.5317	9.98622	10.4273	10.8714	10.2515	10.8496	10.0059	10.2254	9.61139	9.93134	9.84898	9.97794	9.76447	9.81275	9.71225	9.64366	9.93706	9.76282
CUST_11220_PI425536763	1.74355	1.64576	1.72239	1.75753	1.89421	1.80052	3.46515	2.04505	1.9977	1.87405	1.72239	1.74945	1.76132	1.95629	1.94447	1.92571	1.77656	1.86389	1.9398	1.78072	1.93381	1.85772	1.80075	1.9188	1.7524	1.72031	1.93835	1.72768	1.78478	2.19908
CUST_11221_PI425536763	9.82741	9.82848	9.90475	12.2467	9.64526	12.1328	11.9118	10.5577	11.1254	11.2614	12.0619	12.0106	11.5505	12.6411	11.4829	10.971	12.2687	12.2197	12.5543	12.1968	12.9667	12.7333	12.4795	12.6869	12.4419	13.0551	12.9204	12.8234	12.4508	12.506
CUST_11222_PI425536763	5.89799	6.11907	5.9665	5.24843	5.9811	5.88789	5.7911	5.7891	5.87784	6.0057	6.21912	5.92056	6.38012	6.36209	5.78758	6.82733	6.12111	6.81483	5.97736	6.22377	6.09557	6.00471	6.08736	6.43248	6.05194	5.85604	5.97613	6.16958	5.70728	5.97455
CUST_11223_PI425536763	4.7602	6.76625	5.39072	5.27767	6.16757	5.21243	4.30267	4.12866	4.19849	4.73853	4.38133	4.54643	3.5771	1.78494	4.19849	3.28181	3.52956	4.64106	1.80129	1.6978	3.62856	4.29225	3.66933	4.23217	3.9925	2.19984	3.78627	4.8805	5.11544	3.29629
CUST_11224_PI425536763	6.84727	7.72981	7.74957	7.78821	7.69421	7.3436	7.57708	6.17957	6.67127	6.9066	8.95279	7.60991	6.82979	6.66138	5.4369	4.81125	6.95804	5.59443	6.60194	6.4093	7.36306	7.19774	6.75831	6.41674	7.24573	7.05943	7.25135	7.22544	6.82768	7.49472
CUST_11225_PI425536763	4.53889	4.62831	4.90036	5.59942	4.72493	4.63161	4.43003	4.70034	5.09128	5.10816	5.73446	4.41737	5.23821	4.87549	5.28337	6.77581	4.93936	5.7898	4.71386	4.24275	5.15626	4.80597	4.94527	5.18313	4.6143	4.55767	5.11914	4.40026	5.22022	4.52608
CUST_11226_PI425536763	3.1952	4.46605	3.56366	3.69232	3.25274	3.31147	2.39031	3.42718	3.42132	2.89365	3.70872	2.3418	2.88915	1.85156	1.79472	1.77649	2.64225	3.7949	3.22189	3.01563	3.61951	4.61655	3.90131	3.74706	2.86881	2.86881	3.80306	4.24019	3.36801	3.31703
CUST_11227_PI425536763	7.41714	8.06061	7.79702	7.21661	7.1985	6.79068	7.21593	7.53982	7.076	6.65625	6.72219	6.33549	7.85024	6.54016	6.73212	5.91688	5.86071	6.76922	6.60639	6.81806	6.46076	6.16974	5.9017	6.50313	6.69801	6.52257	6.6715	6.07148	5.99068	6.76941
CUST_11228_PI425536763	5.1089	6.47764	5.13246	7.10741	5.82361	5.90912	5.93311	5.54876	7.30138	6.96533	6.42504	6.4354	7.4248	4.95216	6.01897	6.9254	5.96779	5.85937	8.14068	5.75916	6.06088	5.83555	4.69501	6.99331	4.62831	4.5145	7.137	6.92642	5.1494	3.9222
CUST_11229_PI425536763	16.9788	16.7424	17.0055	16.7769	16.8202	16.676	16.7424	16.7973	16.7002	16.8144	16.7552	16.8055	16.9515	16.7525	16.8495	16.8892	16.7525	16.9193	16.8144	16.6423	16.4058	16.3877	16.5457	16.6196	16.5563	16.4854	16.3693	16.44	16.6175	16.3987
CUST_1123_PI425536763	7.49295	6.92237	6.47048	6.78662	7.48062	6.85068	6.91627	7.44224	7.17283	7.4286	6.93963	7.31788	6.49574	6.62251	6.84503	7.27759	6.84892	6.84535	5.73336	6.18878	5.90705	6.22984	6.45333	5.8866	6.25048	5.93569	5.62412	5.51439	6.88916	5.81547
CUST_11230_PI425536763	5.97853	4.6907	6.14575	5.55671	6.02353	5.73248	5.5537	5.66229	5.98182	6.29809	5.72585	5.81269	5.8467	5.99693	6.11914	6.43686	5.77445	6.0553	5.87297	5.83866	5.86771	5.64943	5.96485	6.20115	5.77679	5.90942	5.0619	5.31196	5.65231	6.10777
CUST_11231_PI425536763	4.12174	2.15175	3.44234	5.25454	4.31738	5.18192	3.45488	3.39776	4.18072	4.70988	6.75249	4.98211	4.35503	3.87073	4.92424	6.17531	5.41942	6.81348	5.14825	4.80571	5.9171	5.73282	5.90698	6.39964	5.35093	4.31451	6.32027	6.3768	6.23688	7.28598
CUST_11232_PI425536763	13.6409	15.8901	12.9504	14.065	12.7133	14.0427	14.5643	14.4029	16.2666	15.6431	13.226	15.4065	16.2213	13.5836	14.1293	13.3013	14.0251	11.8085	14.0232	14.5533	15.4957	14.8204	11.2154	15.6147	12.3587	11.8901	16.249	15.9143	11.6664	17.4443
CUST_11233_PI425536763	13.7315	13.7559	14.0851	13.212	13.3579	13.1151	13.5951	13.7594	13.4626	13.3803	13.2116	13.4303	14.0719	13.8849	13.6526	13.6222	13.5009	13.6394	13.5835	13.5001	13.2214	13.217	13.0926	13.627	13.4799	13.5413	13.3241	13.2792	13.2199	10.0785
CUST_11234_PI425536763	3.40692	5.30732	3.86891	2.8736	3.95336	3.8746	4.13477	3.78948	3.68041	3.96268	2.77763	3.63863	4.17249	3.39426	3.03758	3.23134	3.66825	3.60763	3.83189	3.31672	7.83849	3.77518	4.04228	4.18028	3.36114	3.84872	3.96268	3.87968	4.05938	3.93963
CUST_11235_PI425536763	8.9629	10.438	8.5769	8.01563	8.29222	8.39655	8.46774	9.02757	9.19673	9.18737	8.21363	8.70798	9.63171	8.49567	8.91405	9.33547	8.7915	8.71068	8.49131	8.10891	8.20917	8.38301	7.39353	9.11253	7.89597	8.20171	8.33972	8.51005	7.79901	8.33784
CUST_11236_PI425536763	5.09691	5.60068	6.27881	4.94852	4.7187	4.55065	5.14057	6.18427	6.3206	6.32862	5.30009	5.29657	8.39265	6.16476	6.25666	6.92779	6.4059	6.39083	6.28933	6.33223	6.2543	6.41965	5.24211	6.68802	5.45133	5.0355	6.52121	6.36708	5.05926	7.53657
CUST_11237_PI425536763	2.21917	3.65262	3.91359	2.86253	3.70877	4.31842	3.91025	3.41168	4.31604	4.47063	4.94266	4.63469	5.37636	4.48259	5.16954	3.65746	4.7867	4.57155	4.82577	4.48184	5.82709	4.89623	4.95981	5.69142	4.97162	5.14808	5.82126	5.60088	5.10194	5.75085
CUST_11238_PI425536763	2.24542	8.1698	2.56365	5.20875	2.00672	2.071	3.20601	2.37572	2.65998	3.40187	1.81383	1.86193	2.84142	2.35659	2.38008	2.82265	2.42331	3.85662	3.52623	1.72879	3.29712	2.64403	2.19393	1.79903	1.77457	2.16122	1.66701	2.80498	3.38445	5.75355
CUST_11239_PI425536763	6.83193	7.60156	6.71532	6.08227	7.05999	6.82672	6.3783	6.69321	7.31226	7.49112	6.20585	6.71758	6.67051	6.30639	7.08732	6.86447	6.56225	7.18919	6.38248	6.18878	7.62816	6.13116	6.29275	6.85056	5.6141	6.00898	6.09155	6.27405	6.74035	6.33521
CUST_1124_PI425536763	11.1562	11.3849	11.0853	11.2656	11.1781	11.1915	11.2173	11.1526	11.2527	11.6024	11.1209	11.0741	11.2908	11.2149	11.5362	11.8141	11.3335	11.5293	11.6368	11.5531	11.4451	11.4818	11.2234	11.3097	11.3471	11.2261	11.3465	11.3718	11.4446	11.8262
CUST_11240_PI425536763	5.91304	5.44906	4.27955	4.90958	5.31905	3.90621	4.49838	4.29846	4.35519	3.78588	3.85477	4.40102	3.26634	3.82609	3.22326	1.91228	3.46318	5.28845	3.93699	3.90153	3.03001	3.97289	5.41718	2.02077	2.77232	2.69981	3.26158	2.81948	5.28337	2.77609
CUST_11241_PI425536763	8.08523	8.58123	8.36299	7.58993	7.7022	7.31788	8.06854	8.29164	7.54263	7.55743	7.27163	7.26735	8.36372	7.45255	7.67683	8.07672	7.09643	7.50184	7.85704	7.59341	6.83193	7.3293	7.08727	7.6503	7.45528	7.69398	7.03734	7.20115	7.0793	7.49472
CUST_11242_PI425536763	4.86003	5.47652	5.59247	5.06006	5.28337	5.04948	4.50546	4.94192	7.27726	4.94048	5.83754	5.01811	4.53889	4.86196	5.26363	3.68484	4.7321	5.25302	4.41542	4.68236	5.28337	4.43163	5.86673	5.33676	4.82951	5.17448	4.89917	8.00554	4.63462	4.79667
CUST_11243_PI425536763	2.03082	1.7448	1.93509	1.85612	2.59675	2.071	1.81512	2.30598	2.44896	2.38719	2.541	2.79758	2.07825	2.9428	2.82612	4.50424	2.05746	3.52563	2.76582	1.97575	3.0109	2.22492	2.59721	2.67054	1.9308	2.69981	2.33224	1.8518	2.35837	2.42196
CUST_11244_PI425536763	6.71215	7.39145	6.57478	6.12055	5.91602	5.98907	6.3783	6.28356	6.1491	5.84885	5.80511	6.23376	6.85883	6.62251	6.40318	7.01275	6.38233	6.42225	6.47632	6.84045	6.27236	6.19177	6.22377	6.34422	6.32287	6.44815	6.12576	6.38565	6.3716	6.51211
CUST_11245_PI425536763	9.84322	9.29001	9.63538	9.7064	9.60156	9.0469	8.07616	8.80623	8.49005	8.39236	8.97874	8.80724	8.06964	8.87418	8.85204	8.22236	8.82923	10.0777	8.64594	9.27355	8.62518	8.86783	9.18737	8.55051	8.7564	8.71358	8.42782	8.5124	9.18885	8.05372
CUST_11246_PI425536763	8.35691	9.58226	8.04911	7.75903	8.24045	7.76048	8.60481	8.96149	9.00652	8.76312	8.05125	8.73134	9.5155	8.49567	8.97874	8.89623	8.50216	8.43639	8.78878	8.78701	8.25735	8.59935	8.11473	8.52596	8.20803	7.99187	8.41293	8.73355	8.27393	8.99314
CUST_11247_PI425536763	4.7863	9.83246	3.41744	4.13226	4.17168	4.74305	4.26324	4.88719	4.99309	5.13745	5.59602	4.59135	5.55106	4.23489	4.19849	5.20037	4.86349	4.93166	4.90782	3.96268	5.09587	5.00213	3.84314	5.10762	3.88887	3.39155	6.31531	3.95656	4.67732	5.85301
CUST_11248_PI425536763	10.7424	11.6677	10.7551	8.36763	10.5182	8.49289	9.08799	10.2899	10.1314	9.69337	8.79894	8.9518	10.0662	8.71903	9.99884	9.90645	8.58643	9.17581	8.64594	9.04781	7.92666	8.01736	8.19526	8.84209	8.21193	8.29508	7.6462	7.94464	8.73503	8.48354
CUST_11249_PI425536763	12.4612	12.5838	12.3415	11.3921	12.2252	11.3706	12.544	12.6199	12.6815	12.5091	11.4348	11.9904	13.1974	11.9155	12.3365	12.3331	11.7086	11.2259	12.4588	12.0453	11.8779	11.6119	11.121	12.1005	11.8839	12.0662	11.5445	11.7694	11.8	11.8742
CUST_1125_PI425536763	2.66019	4.29167	3.77684	3.7199	2.905	3.83524	2.40607	1.78426	2.9691	2.8484	4.40326	3.33729	2.78233	3.27971	1.72739	3.97403	1.72739	3.8821	1.72879	3.44036	3.14471	3.59831	2.9984	4.0239	2.89759	3.14636	3.9802	2.14335	2.74751	3.99625
CUST_11250_PI425536763	8.49934	7.77425	8.10127	8.12959	8.46388	8.0646	8.58969	8.35266	8.40859	8.40772	8.36747	8.10325	8.079	8.37895	8.27381	8.35186	7.97121	8.51846	8.19566	7.86627	8.5643	8.21059	8.14625	7.81981	8.19968	8.4163	8.28088	8.45045	8.20996	8.48354
CUST_11251_PI425536763	7.666	7.78669	7.22811	7.18759	6.87751	6.76723	6.59995	7.06781	6.50782	6.63319	6.43673	6.70581	6.51041	6.4227	6.66759	6.97101	6.53527	7.24139	6.19343	7.12229	6.60174	6.6413	6.73895	6.42517	6.76931	6.81211	6.78633	6.60467	6.74035	6.10509
CUST_11252_PI425536763	1.88522	1.64317	1.76	1.80215	1.93767	1.78088	2.38238	4.94192	1.84999	1.89476	1.82191	1.84173	1.82893	2.05574	1.92332	3.18889	1.77253	1.86389	2.18753	1.79739	1.92181	2.22492	1.84214	2.21162	1.80173	1.70838	1.96856	1.74559	2.42676	1.95918
CUST_11253_PI425536763	1.99815	1.67553	1.96906	4.13565	2.75442	5.55219	5.4153	2.16958	2.61668	4.15247	5.63295	4.91148	2.15146	5.25706	2.91908	2.42228	5.85536	5.14057	4.5553	3.60212	5.76359	5.0582	5.34635	5.45415	4.51311	5.3425	5.96792	5.85274	4.68477	5.1671
CUST_11254_PI425536763	5.27767	5.84972	5.91668	4.71397	5.46006	4.93283	5.23804	5.54224	5.39915	4.95216	4.4589	5.5026	5.56411	4.63003	4.38448	5.44886	4.813	6.0611	4.58938	4.51171	6.74803	4.64748	4.62496	4.04202	5.04283	4.9866	4.32326	4.34681	3.98172	4.3457
CUST_11255_PI425536763	6.51092	6.11549	6.13345	5.93401	6.44231	6.52205	6.31325	6.82268	7.17283	7.10509	6.46265	6.60216	7.97017	6.57234	7.48435	7.85501	7.01403	6.98177	7.23963	7.15589	6.89676	7.04824	6.88359	7.02835	6.60326	6.46169	7.18556	7.14534	7.04601	7.83989
CUST_11256_PI425536763	2.56736	1.66602	2.82053	2.52727	4.31209	1.76916	1.8793	2.06167	3.3356	2.18564	1.80231	2.1013	1.8347	2.01835	1.855	1.83289	3.89866	1.86389	2.08227	2.07114	1.84068	2.38806	1.83624	2.10877	1.77457	1.70196	1.9125	2.07327	2.14923	1.99042
CUST_11257_PI425536763	10.5922	8.48374	10.7058	11.8712	10.678	11.4806	10.3468	9.89698	10.8652	10.8583	12.7804	11.5218	10.2202	10.549	10.6562	10.8186	11.6263	10.0197	10.9852	10.392	11.7515	11.3014	11.3518	11.8879	11.1	11.0477	11.8655	12.0184	11.2785	12.2771
CUST_11258_PI425536763	9.08039	9.73987	9.83236	9.64058	10.0774	9.20694	9.01624	9.36823	9.51847	9.5436	9.71797	9.0613	8.5021	8.29775	8.8094	8.75633	8.17776	8.57393	8.38824	8.35691	7.86753	7.81981	8.11744	8.49183	8.53841	8.65322	8.06364	8.07365	8.22112	9.20336
CUST_11259_PI425536763	5.51505	5.04882	5.10518	4.19002	5.52331	4.07328	5.96448	5.43028	5.31287	5.05405	4.62231	5.41446	5.90742	5.47434	5.44773	5.72511	6.13028	5.58756	5.81373	5.31986	4.94098	5.52832	4.69081	5.13693	5.29481	4.89424	5.59542	5.42006	5.27196	5.82176
CUST_1126_PI425536763	4.53889	4.47571	4.51729	5.44565	4.57741	5.45609	5.97196	4.79531	4.59887	5.22846	5.69577	5.73186	5.11832	5.94771	6.64035	7.72963	5.44958	6.05842	5.83214	5.77512	6.08885	6.09688	6.08736	6.06703	6.4984	6.70498	6.62567	6.5647	5.93031	6.10509
CUST_11260_PI425536763	1.68871	3.52816	2.3192	3.42489	1.65209	1.67662	2.69331	1.80889	4.02116	1.59455	4.176	3.09013	4.35503	3.38536	3.64566	5.48458	3.81606	1.86389	4.0966	4.16486	3.40228	4.35432	4.833	3.79954	3.87173	1.80957	3.62417	4.06637	4.90489	3.98845
CUST_11261_PI425536763	4.90704	4.97605	4.77838	5.10875	4.13477	4.40626	4.25603	4.46779	3.2656	4.15734	3.30435	4.04375	4.28557	4.34713	3.49242	5.07998	3.7592	5.52699	4.73552	4.24275	3.60825	3.73908	3.23116	3.3173	4.20659	4.53962	2.54585	2.57007	3.44196	2.50503
CUST_11262_PI425536763	10.6226	10.3756	10.402	9.71772	10.0731	9.57589	9.33458	9.95089	9.49437	9.56105	9.16171	9.58376	9.36642	9.72622	9.7049	9.25672	9.22678	10.0777	9.19724	9.47011	9.18654	9.22915	9.26654	9.1666	9.35452	9.37331	9.10458	8.96321	9.18885	8.48771
CUST_11263_PI425536763	5.45306	3.75736	4.6577	3.5286	3.68484	3.7726	2.44523	4.08994	2.27838	2.01336	2.46175	3.70937	4.24019	3.66327	2.55749	3.28371	2.97557	4.17945	3.6673	3.17746	2.90742	2.45932	3.8016	2.0059	2.23293	2.81242	2.32531	3.1137	2.25393	4.16746
CUST_11264_PI425536763	9.92732	10.465	9.91115	10.107	10.4192	10.1428	9.63975	9.52482	9.95691	9.64654	9.51727	9.96099	9.07399	8.95025	9.70985	9.33186	9.33954	9.66417	9.12913	9.21708	9.21507	9.25371	9.51337	9.59417	8.95396	9.16881	9.12077	9.403	9.03123	9.39248
CUST_11265_PI425536763	6.67962	7.68174	6.72042	5.87216	6.42841	6.26756	6.69105	6.25706	6.75817	6.92517	6.31303	6.24794	7.2298	6.31097	6.35696	6.46601	6.11455	6.60097	6.855	6.12663	6.70129	6.60687	5.54148	6.95433	6.26307	6.68439	6.82862	6.60467	5.99351	7.35202
CUST_11266_PI425536763	7.19116	6.39526	6.48414	6.01598	6.87751	6.50087	6.74204	7.64601	7.2494	7.0868	6.92465	6.905	7.87153	7.55946	7.97966	7.69443	7.31173	6.31531	7.22811	7.64477	6.89676	6.96626	7.46088	6.92829	6.87381	6.83755	6.74709	6.84659	7.68412	6.95306
CUST_11267_PI425536763	8.31543	7.90999	8.93326	8.02341	8.15991	8.34365	7.67205	7.90808	7.92654	7.67228	8.27565	8.04027	7.666	8.33784	8.19075	8.55432	8.11495	9.0432	8.33834	8.09943	8.5643	8.23956	8.24913	8.35827	8.12062	8.38886	8.63186	8.31834	8.38121	8.39309
CUST_11268_PI425536763	4.44024	2.65457	4.75203	4.08412	5.0256	4.2762	4.59875	3.50166	4.56363	4.01937	3.55938	4.22397	4.89489	4.24179	4.26641	4.6403	4.13179	2.99239	4.60517	4.48184	4.50051	4.38796	3.50049	4.0795	4.05655	3.64322	4.21933	4.45088	4.30474	4.01937
CUST_11269_PI425536763	3.64316	4.15656	2.4279	2.3712	1.60565	2.38872	2.00316	3.05511	3.35044	1.74223	2.30376	2.96626	3.53415	4.31796	3.94279	3.68033	3.68845	2.76325	3.02358	3.72377	3.12807	3.28859	3.549	3.06656	3.06218	2.72816	2.23024	2.24778	3.38675	2.67215
CUST_1127_PI425536763	11.7324	11.4699	12.0593	11.7074	11.8885	11.6516	11.4757	10.977	11.0246	11.2763	11.2126	11.192	10.8594	11.1878	10.9478	10.971	11.1165	11.307	11.1553	11.0466	11.212	11.2765	11.3845	11.1635	11.2528	11.2645	11.4496	11.1562	11.0881	10.9383
CUST_11270_PI425536763	7.74866	7.66573	7.33488	7.45301	7.43326	7.43545	7.39305	7.34622	6.99565	7.45846	7.44451	7.46414	6.83673	7.15593	7.65524	6.85492	7.12833	8.13175	7.32144	7.11006	7.60982	7.66409	7.51587	7.10829	7.60519	8.2645	7.48656	7.71263	7.4992	7.26648
CUST_11271_PI425536763	4.72482	4.13692	4.17742	4.93999	4.25132	5.22018	5.12228	4.16772	4.12688	5.13336	4.41227	6.01018	5.0742	5.34547	4.67822	4.09303	5.22217	3.43089	5.40223	5.53402	5.88063	6.02445	6.10347	6.05777	5.43614	5.71715	5.61594	6.30553	5.08826	5.52927
CUST_11272_PI425536763	5.23505	5.4152	6.13059	5.06006	5.64512	4.96646	4.813	4.90782	3.42991	4.28703	5.48986	4.29237	4.47229	4.87549	4.91791	5.16001	3.65888	5.77679	4.70606	4.62949	4.35853	3.8975	5.32693	4.11104	5.3281	5.34496	4.38133	3.92577	5.23912	3.46692
CUST_11273_PI425536763	13.1978	12.5986	12.6211	12.2551	12.6923	11.622	12.0843	12.9149	11.9946	11.8586	11.452	11.7167	11.6566	11.7736	12.0628	11.4088	11.5852	12.6797	10.6946	11.7414	9.93792	10.9387	11.6002	10.3287	11.2714	10.8994	9.6146	9.69794	12.1966	9.16575
CUST_11274_PI425536763	9.59866	8.87921	8.95816	8.93099	8.69001	8.45284	7.97029	8.97529	8.42561	8.13228	8.47642	8.54176	8.1707	8.86071	8.85525	8.13994	8.70277	9.96085	7.16427	8.52973	7.08914	7.7932	8.48971	7.29889	7.86227	7.20402	6.71446	6.77047	8.63762	6.09296
CUST_11275_PI425536763	9.93792	9.7575	9.91413	10.3397	9.92883	10.2419	9.79621	9.91625	9.94587	9.85958	10.4383	10.1561	9.99857	10.3348	10.0562	10.3047	10.2334	10.6247	10.1115	10.3061	10.5265	10.3568	10.1896	10.4167	10.3969	10.4351	10.6129	10.3904	10.2052	10.5705
CUST_11276_PI425536763	6.52917	6.32938	6.40159	6.02874	6.68328	6.12576	6.32686	7.02171	7.02354	6.42252	6.62523	6.71302	8.32987	7.64515	7.52994	8.54152	7.48048	7.61008	7.63936	7.43374	7.35724	7.49472	8.19164	7.44296	6.88359	6.99527	7.27074	7.39325	7.81259	7.78844
CUST_11277_PI425536763	6.47217	7.39145	5.34179	5.43856	5.67421	5.79946	5.81684	5.82241	6.81783	6.03081	5.18369	6.4911	6.62177	5.03233	5.83343	5.69298	5.66284	5.72966	5.58232	5.79837	5.40669	5.71969	5.04689	5.88403	5.59242	5.37016	5.34415	5.63427	5.27922	6.74242
CUST_11278_PI425536763	4.86003	4.60853	4.01419	4.03267	4.10112	4.34618	4.32038	4.50533	3.53062	4.14033	4.54083	4.56363	4.50468	4.63003	4.07898	3.96299	5.01797	5.27843	4.14033	4.79332	5.30303	4.82263	5.53708	4.92817	4.97963	5.1327	5.02493	5.04147	4.65687	4.19849
CUST_11279_PI425536763	1.82923	3.66371	1.79437	1.90466	2.59675	1.77696	1.87261	2.07379	2.07422	2.06576	2.89261	1.82626	2.6586	1.80651	2.5222	3.3833	1.96081	3.44019	1.91067	1.7698	1.73832	2.3561	2.45884	2.0059	1.84753	1.86382	3.80306	1.7684	1.65998	2.21757
CUST_1128_PI425536763	4.95263	5.63636	4.72463	5.53492	5.24573	6.03626	5.42282	4.19835	5.2443	5.32076	6.37443	5.5572	4.97633	5.91458	4.97472	5.44311	5.98839	5.60882	5.70986	5.52205	6.42026	6.24506	6.15896	6.18918	6.01534	6.79376	6.7382	6.39353	5.45152	6.0998
CUST_11280_PI425536763	5.72671	5.85536	5.93669	5.28762	6.47089	4.85962	4.12049	3.35944	4.29917	4.69418	9.1948	4.82456	3.97878	3.57501	5.12358	4.78569	5.27677	4.98832	4.80001	2.99687	4.89695	3.97289	4.69768	5.43367	4.63364	4.38079	5.15467	4.60063	4.83285	4.22548
CUST_11281_PI425536763	6.29106	5.37102	5.89645	7.13294	5.68404	7.19754	6.70123	5.68275	6.19197	6.08911	7.61202	6.58248	5.71231	7.04571	6.24151	6.30989	7.03262	7.39353	7.02267	7.32986	7.76237	7.46411	7.37586	7.23891	7.52335	7.52884	7.97412	7.742	7.38696	7.36835
CUST_11282_PI425536763	6.19732	6.44555	5.93104	5.74974	5.5871	5.55866	4.95767	6.52172	5.49081	5.07813	5.70139	5.80931	5.33817	5.13809	5.37157	5.30297	5.37305	6.67051	6.43782	5.00904	4.68882	5.1963	4.93283	4.77625	4.53986	4.41542	3.99417	4.22651	5.03212	4.60972
CUST_11283_PI425536763	16.971	17.4103	17.0055	17.1023	17.0769	17.0617	16.728	16.8867	16.9699	16.8867	17.2331	17.0751	17.1258	16.9336	17.0617	17.2908	17.0692	16.9018	16.8611	16.7672	16.72	16.9476	16.9886	16.9279	16.65	16.6659	16.6965	16.8577	16.961	16.8261
CUST_11284_PI425536763	6.98069	8.1698	7.80661	6.98649	7.2671	6.61219	7.36273	7.29316	7.10411	7.16367	6.92465	6.77022	7.0042	6.57893	6.51423	7.07369	5.93733	6.9019	6.61815	6.52938	6.11429	6.15745	6.39353	6.4894	6.60326	6.88477	6.15058	6.07469	6.20651	6.68898
CUST_11285_PI425536763	4.18859	4.36819	4.353	7.13294	2.92979	3.92655	4.67929	4.17742	4.08165	4.62203	3.72349	4.33345	4.21834	3.50166	3.8821	3.68893	2.83345	1.86389	3.71868	3.58802	3.7293	3.58734	4.07843	3.94279	3.81625	3.567	3.4531	2.90416	3.56639	4.24686
CUST_11286_PI425536763	5.13788	9.14242	4.68345	6.88994	5.09243	6.99522	5.46959	3.54812	5.89144	5.83975	7.32736	5.39195	5.59338	6.0773	6.2267	5.90861	6.46796	1.86389	6.83193	6.0913	7.31118	6.8511	7.12615	6.63041	7.04873	6.65221	7.27074	7.1158	6.53602	7.92852
CUST_11287_PI425536763	2.29025	2.72008	2.67413	2.86253	4.5608	3.22681	2.59693	3.7554	2.85234	2.11664	3.43187	3.75836	6.58967	6.03059	6.30784	5.70459	6.88994	7.40233	7.87952	6.96141	6.99522	7.0868	7.24734	7.39607	5.98907	5.93715	6.06134	6.11484	6.95306	5.61229
CUST_11288_PI425536763	3.71067	8.77797	4.02454	4.51217	3.96299	4.43977	6.87522	3.92655	5.32958	5.69977	5.07797	4.64654	4.77648	5.09844	6.91933	6.37012	5.20178	5.68404	5.06533	5.17364	5.39432	5.59823	5.64121	5.61431	5.09248	4.92098	5.80052	5.67256	5.58432	6.25625
CUST_11289_PI425536763	4.37026	3.16743	3.7357	3.55468	3.95336	2.94946	3.67686	3.6885	1.74615	2.58778	2.88014	1.6925	3.81747	3.53001	3.28868	4.10447	3.59849	3.48665	4.07653	3.9746	3.06689	4.04931	3.69162	1.74285	2.54577	2.14067	3.81554	3.0516	3.27366	2.94477
CUST_1129_PI425536763	11.2316	11.2527	11.2894	11.0679	11.136	11.0515	10.9145	10.1674	10.4204	10.778	10.9235	11.192	9.79833	10.609	10.0407	10.1567	10.5327	10.6547	10.7441	10.3794	10.9878	10.8127	10.572	11.1222	10.7772	11.4199	10.971	11.0312	10.121	10.8115
CUST_11290_PI425536763	9.76105	10.1017	9.99616	8.94412	9.63736	9.44582	9.86547	9.88635	9.75798	9.85958	9.10211	9.30629	9.96323	9.40057	9.82101	9.83724	8.92888	9.23699	9.43388	9.49382	8.97313	9.09626	8.91568	9.43149	9.02156	8.95911	8.97457	9.09633	9.06009	9.53885
CUST_11291_PI425536763	10.2008	11.1218	10.0662	9.37592	9.75617	9.55325	9.99753	10.0807	10.1101	10.0807	9.53142	9.77057	10.6481	10.0277	10.157	9.94587	9.91444	10.1988	10.382	9.91989	10.0525	9.76386	9.67724	10.1156	10.134	10.3097	9.6753	9.76409	9.99886	9.68974
CUST_11292_PI425536763	1.82923	2.12121	2.29577	1.83438	2.87528	2.02194	1.80052	2.27191	2.07422	2.91165	2.34788	1.83092	1.82893	2.53748	2.26982	2.12388	1.98215	1.86389	3.15704	1.84193	1.84661	2.16713	2.16692	5.66088	2.33356	1.89528	3.02358	1.79472	2.54413	2.25191
CUST_11293_PI425536763	2.18841	2.45117	3.24434	2.25594	2.22073	2.49692	5.7064	2.19581	1.9977	2.03265	3.03289	2.57952	1.78072	2.2041	2.16297	2.03929	1.827	3.01932	2.25622	3.08149	1.85333	1.94253	2.78825	2.04774	2.44777	3.06628	2.30328	1.75679	3.3789	2.07497
CUST_11294_PI425536763	7.31173	6.94758	8.04194	7.23504	7.24358	6.94305	7.10509	6.92571	6.48991	6.35737	6.86254	6.82667	6.44412	7.16437	6.38862	6.52288	6.54913	6.87481	6.86186	6.48946	6.83193	6.71819	6.88359	6.51747	6.93061	6.97196	7.02176	6.77047	6.45578	6.75629
CUST_11295_PI425536763	7.46513	7.95014	7.67295	6.98649	7.635	7.20713	6.92617	7.43401	7.39487	7.32736	6.95597	7.21027	9.16537	8.14891	9.00169	8.96018	8.19896	8.39389	8.69001	9.02994	7.86397	8.50667	8.88761	8.70395	8.17763	8.09686	7.73766	8.09383	8.76563	8.62939
CUST_11296_PI425536763	2.51501	2.03539	2.89759	1.99042	3.90018	2.55298	2.0262	3.39776	3.30357	2.05456	3.01083	3.17019	4.2286	6.41965	2.42379	2.74187	3.58894	3.82661	2.34475	3.28713	2.29456	2.90911	2.09036	3.3261	3.37616	2.77303	3.46552	1.7895	2.51838	2.45521
CUST_11297_PI425536763	4.65321	3.83157	4.42114	6.34942	3.7629	3.31147	5.22007	5.48297	5.20665	4.34736	4.4206	4.29982	5.39308	5.50586	4.56287	4.17504	5.23628	4.87639	3.41349	5.58914	3.71992	4.13529	4.33628	4.87836	4.97605	4.48483	5.06578	3.18663	3.90153	2.45521
CUST_11298_PI425536763	6.03553	5.69468	5.10013	4.96728	5.06679	5.09738	3.70135	4.43556	3.33009	2.8042	4.17199	4.46605	2.61815	4.05077	1.99779	1.91228	4.67343	4.64748	4.23278	3.92655	5.03684	5.10774	4.53889	3.59168	5.36435	5.52671	4.60445	4.67453	2.5376	3.1653
CUST_11299_PI425536763	3.56076	4.42554	3.56366	3.88641	4.21198	4.20807	3.71828	3.78948	4.52538	4.76774	4.22897	3.75836	3.63408	3.14304	2.99995	6.49915	3.90915	3.76999	3.16124	3.73717	3.47558	3.41273	3.03907	2.81624	3.40356	2.65746	3.69739	3.35563	3.58056	4.61876
CUST_113_PI425536763	7.00442	7.08278	8.40026	6.21357	7.04789	6.70399	4.9514	6.83845	5.60762	5.85216	7.81769	7.6632	7.38522	8.66731	7.44164	7.20007	8.56999	8.77451	5.94936	5.71262	6.71175	6.11571	6.89372	7.51717	5.81828	5.88927	5.59247	5.31848	5.50305	2.27829
CUST_113_PI425708691	9.09712	7.14375	9.47178	8.79928	9.8775	9.01526	9.20012	9.59052	9.99857	9.96365	9.06822	9.33507	9.95234	8.95025	9.4033	9.82134	9.12425	7.56996	9.09862	8.66993	9.16365	8.64047	8.6506	9.58915	8.61668	8.69405	9.27032	9.11164	8.8116	9.59593
CUST_1130_PI425536763	2.17713	1.85772	2.25387	1.64244	1.73854	1.66493	1.65229	1.69361	1.7698	1.69484	2.27159	1.62867	1.63926	3.77481	1.74906	1.73624	1.6781	1.86389	1.72216	1.65718	1.74506	1.67271	2.57833	1.68276	1.65209	2.05557	1.66255	1.64368	1.67249	1.75769
CUST_11300_PI425536763	2.13033	3.52357	1.58959	4.38167	1.56304	1.7627	2.89614	1.61436	2.905	5.32901	3.75252	4.24686	7.15533	7.05805	7.62348	4.15337	5.67436	7.07433	5.68899	5.67487	4.69768	4.73303	7.68948	1.6101	3.07751	3.17189	3.61075	3.39752	5.57722	3.47925
CUST_11301_PI425536763	6.58881	5.85987	5.91242	6.08227	8.59816	6.04052	5.98123	6.80634	6.24472	6.28242	5.9793	6.33549	6.48511	7.11543	5.696	6.51845	5.92131	7.67526	6.18886	6.06892	6.22414	6.13345	5.94509	5.6081	6.38907	6.15097	6.0443	6.2305	6.14292	6.66063
CUST_11302_PI425536763	2.10277	1.55986	1.76	1.7929	2.61062	1.90958	1.78354	2.2634	2.26446	3.49207	2.68274	1.78054	1.80542	2.25013	2.17731	2.10857	1.82128	1.86389	2.20559	1.82735	2.19922	1.99209	1.89556	2.12282	1.79559	1.74939	2.9204	1.76132	1.84127	2.33502
CUST_11303_PI425536763	8.70021	9.3941	8.6165	7.61282	7.27707	7.21472	9.13652	8.71383	7.41798	8.19526	6.99021	7.17845	8.95025	8.29073	7.82917	8.36552	7.18534	8.02697	8.50228	8.31337	7.28432	7.4864	7.36273	7.57521	8.39059	8.7121	7.31226	7.35485	7.52335	7.03604
CUST_11304_PI425536763	5.27767	5.3221	5.19094	4.67477	4.59905	5.18608	5.0044	4.80957	4.97633	4.91895	4.79771	5.16488	5.17273	4.96508	5.23505	3.23662	4.39305	5.37464	4.93546	5.64282	5.06013	5.2004	5.05077	5.09324	5.13556	5.34496	5.18031	4.95216	4.78079	4.81705
CUST_11305_PI425536763	5.72023	6.60476	6.34494	5.94705	6.11788	5.60766	5.84509	5.74434	6.00756	7.11395	5.80861	5.92816	6.40803	5.45298	5.90357	6.47632	5.63606	5.87697	5.91468	5.80736	5.49369	5.59823	5.82015	5.67633	5.66591	5.67218	5.68885	5.87991	5.60992	6.25368
CUST_11306_PI425536763	5.31221	6.7887	5.70803	5.29843	5.56453	5.68512	5.26561	4.82479	4.86342	5.26505	5.35817	5.43795	5.30651	5.38621	5.53177	5.30297	4.93058	4.75971	5.16432	5.00904	4.84176	4.5272	5.22007	5.35847	5.29718	5.55004	5.16954	5.24153	4.91671	4.74871
CUST_11307_PI425536763	4.19849	4.78861	5.26089	5.19309	4.73775	3.92655	4.46871	4.4116	3.95075	4.63183	3.88033	4.6577	5.17273	4.80364	4.56287	4.54717	3.80079	4.26641	4.61816	3.50164	3.63759	4.19245	4.01357	3.86631	3.69782	3.22089	3.81554	4.18859	3.98172	4.29158
CUST_11308_PI425536763	16.5894	16.3327	16.3693	16.3987	16.2413	16.104	16.0306	16.3572	15.9491	16.0984	16.0173	16.2436	16.1019	16.1899	16.2666	15.9159	16.1061	16.4058	15.5592	16.0487	16.0383	16.0856	15.8545	15.9388	16.0383	15.9128	15.9009	15.7523	15.6332	15.7218
CUST_11309_PI425536763	5.44262	5.04882	5.53488	7.07651	5.16401	7.39661	7.38556	5.43683	6.3635	6.96533	7.42112	7.13561	6.5142	7.05805	6.5917	6.29832	7.47047	7.62525	7.81854	7.51388	8.46913	7.99318	7.7423	8.33888	7.97121	8.36956	8.34936	8.36151	7.52335	8.02585
CUST_1131_PI425536763	1.82923	2.34021	1.81252	1.77489	6.82199	1.86522	2.05348	1.77351	2.04045	1.76907	1.84804	1.90788	1.68239	2.05574	5.64178	1.74815	1.83203	1.86389	1.99556	1.714	1.94641	2.0197	1.86199	2.12282	1.80173	1.80069	1.78339	1.83289	2.38032	1.81644
CUST_11310_PI425536763	5.53264	5.66928	5.34179	5.19606	5.45366	5.48886	5.35636	5.21837	4.69768	5.56061	5.52125	5.75355	5.95087	4.84254	4.91791	5.60247	5.24529	5.79606	5.12765	5.22007	5.19287	5.17842	4.93672	5.30668	4.48668	5.28249	5.55966	5.16753	4.55468	5.79103
CUST_11311_PI425536763	1.59065	10.5	2.01171	1.78072	1.61041	1.59497	1.95718	1.64479	1.58568	1.6092	1.78691	1.61987	1.58347	1.60198	1.58833	1.59551	1.59195	1.86389	1.59448	1.58363	1.5715	1.65386	1.60101	1.61461	1.5821	1.61616	1.6366	1.58297	1.60724	1.66003
CUST_11312_PI425536763	10.2963	11.6923	10.5941	9.50995	10.6095	9.73592	10.0475	10.7881	10.7062	10.3811	9.76369	10.208	10.9844	9.86127	10.5295	10.4054	9.94732	10.2558	10.1873	9.93548	9.83632	9.85554	9.52675	10.0486	9.53154	9.58159	9.77595	9.6566	9.71076	9.94928
CUST_11313_PI425536763	18.3336	18.0328	18.3615	18.1172	18.2759	18.2721	18.2939	18.2454	18.261	18.1706	18.2298	18.2384	18.3403	18.2964	18.302	18.1623	18.261	18.2721	18.2384	18.3336	18.3438	18.2384	18.2879	18.2721	18.3512	18.359	18.2384	18.3138	18.3336	18.2002
CUST_11314_PI425536763	7.7039	5.10992	8.04194	7.91765	7.54142	7.92713	7.70581	7.20397	7.14725	7.15605	7.55788	7.42307	6.93415	7.10699	6.76853	6.52987	7.09643	6.14038	7.44457	7.6029	7.70265	7.38609	7.62856	7.25858	7.99463	7.7544	7.87311	7.88097	7.28415	7.922
CUST_11315_PI425536763	2.74973	1.77022	1.68752	1.72501	1.8437	1.69361	1.70517	1.80375	1.77463	1.68333	1.75184	1.72375	2.38618	1.76712	1.82072	1.74223	2.45428	4.03513	1.77383	1.67784	1.77984	1.80729	1.76365	1.79903	1.72836	2.42871	1.78906	1.6894	2.07845	1.7524
CUST_11316_PI425536763	6.89961	7.87171	6.82517	5.99212	7.25715	6.5724	6.42807	6.33931	7.04232	7.18893	6.79136	6.97763	5.93004	5.88749	6.70503	5.77217	6.69463	7.46433	6.06273	5.90157	6.25188	6.17388	6.58279	6.5518	6.52447	6.40106	5.85775	5.77738	7.14384	5.35097
CUST_11317_PI425536763	10.8763	11.0277	10.0214	9.50995	10.5182	9.58204	9.68858	10.7997	9.8597	9.90487	9.42237	9.95075	10.3759	9.64077	10.5295	10.5198	9.68875	10.1988	10.0898	10.405	9.07363	9.93134	9.96006	9.51476	9.9835	9.78148	8.80775	9.20867	10.5266	9.86831
CUST_11318_PI425536763	3.05491	2.79162	4.05225	2.92263	2.19377	3.23282	5.18109	2.21082	2.08957	3.68479	3.19331	4.36921	4.05598	3.59831	2.16297	3.84153	2.36052	3.58508	4.64654	2.83911	2.90396	3.22575	3.40475	3.13304	3.17746	3.40231	3.20793	3.90131	3.22164	3.91359
CUST_11319_PI425536763	1.73996	2.46691	1.70938	1.67784	1.88383	1.7627	1.65229	1.74506	1.80651	1.82251	1.66701	2.35668	1.7353	1.99436	1.95586	1.80745	1.81193	1.86389	2.04725	1.71926	1.84661	1.71904	1.80503	1.78683	1.7137	1.79542	1.69282	2.09439	1.87192	1.69298
CUST_1132_PI425536763	4.13242	2.71298	4.62331	4.27419	4.06811	3.59981	4.04694	4.30632	5.65989	3.81773	3.11884	2.50503	2.60901	3.81554	4.19849	1.62587	3.38341	2.91379	3.75467	3.14647	3.58508	2.40264	1.63762	3.89001	4.08691	3.73215	3.15624	3.08084	3.91102	3.13318
CUST_11320_PI425536763	8.75705	9.28445	8.98719	8.1058	9.47202	8.76494	8.42508	8.78701	9.40459	9.39529	8.61709	8.91473	9.43127	8.41261	9.02652	9.42491	8.67572	9.06039	8.83824	8.35691	8.55233	8.53001	8.39573	8.93312	8.26317	8.35553	8.52296	8.67539	8.8323	9.10159
CUST_11321_PI425536763	5.97377	4.07276	6.05459	4.31414	5.1396	4.034	4.93999	4.45573	3.33829	3.67418	3.60454	4.44619	2.72495	3.80306	4.06672	2.86654	4.7321	1.86389	4.41542	4.27955	3.56064	4.42414	4.09225	4.7152	5.03255	4.6526	5.42296	1.98756	4.15397	3.33835
CUST_11322_PI425536763	4.18859	3.96632	3.54812	3.45253	5.41711	4.33194	1.94487	4.19835	5.00973	4.42554	4.93393	4.62831	4.2749	4.27508	3.71386	4.74856	2.92387	4.25635	1.92537	1.7698	3.29712	1.96371	1.81237	4.0705	2.46302	1.90366	3.88359	4.09688	1.86313	5.08651
CUST_11323_PI425536763	6.92779	8.15944	7.5512	6.87618	6.89254	6.85068	6.73215	6.74619	6.95998	6.74506	6.82979	6.63012	7.03528	6.48356	6.90507	6.40903	6.57476	6.51049	6.41029	6.8385	6.54256	6.52868	6.36723	6.8221	6.59092	6.66341	6.63678	6.6303	6.29174	6.71483
CUST_11324_PI425536763	6.74172	6.91779	6.6013	5.72988	6.19485	5.51149	6.26265	5.96868	5.40524	6.92517	5.81041	5.36786	6.8268	5.90493	5.71253	5.73345	5.2797	6.12464	6.53203	5.80736	5.94509	5.85313	5.58575	5.92211	5.86506	6.70498	6.11045	5.71608	6.04197	5.99464
CUST_11325_PI425536763	1.5779	8.36879	1.57892	1.5677	1.6153	1.5791	1.56079	1.56668	1.59065	1.58701	1.81122	1.5701	1.57588	1.60198	1.61555	1.58757	1.58712	1.86389	1.60608	1.57061	1.59852	1.56957	1.58688	1.57935	1.69476	1.64086	1.56093	1.5742	1.60724	1.57935
CUST_11326_PI425536763	7.05273	6.60969	6.99533	6.22581	6.54748	6.45324	6.90003	6.68441	5.98182	6.38586	6.32536	6.10892	6.62177	6.62251	6.70355	7.14919	6.15583	6.82784	6.7896	6.54413	6.26321	6.2963	6.47524	6.50087	6.83424	7.24358	6.11861	6.10179	6.61335	5.83461
CUST_11327_PI425536763	14.754	14.5887	13.9832	12.8516	13.8143	12.7829	14.0427	13.7459	13.2023	12.7791	13.3549	13.0639	12.504	12.4046	13.2835	13.0099	12.7843	12.8797	11.7813	12.1566	11.0588	11.5323	12.4151	11.5888	11.6194	11.5683	11.2891	11.5159	14.6954	11.1045
CUST_11328_PI425536763	7.87259	8.14967	7.73264	7.49726	7.1985	7.47777	8.16696	7.71414	7.48837	7.50602	7.27809	7.62734	8.39983	7.94221	7.57605	7.47378	7.35878	6.6244	7.64806	7.62829	8.03264	7.73436	7.5918	7.57521	7.95797	7.84129	7.99479	7.70254	7.21588	7.64063
CUST_11329_PI425536763	11.7627	12.6248	12.0973	11.1545	12.3547	11.5006	11.5982	12.1393	12.7528	12.1764	11.8414	12.0937	12.9148	11.6396	12.2636	12.3691	11.9715	11.8412	12.0788	11.5111	11.8257	11.4079	11.0968	12.1253	11.2898	11.3151	11.7217	11.8202	11.4604	12.3935
CUST_1133_PI425536763	9.39248	10.1848	9.45111	10.5654	9.68138	11.0942	11.0415	9.98281	10.4561	11.0312	11.3712	11.016	9.78689	10.9186	9.63119	10.1775	10.7844	10.84	11.023	10.4822	11.6074	10.9861	10.8573	11.2648	11.3121	11.519	11.7217	11.8655	10.5091	11.7703
CUST_11330_PI425536763	6.66499	6.82504	6.07092	5.60579	6.21877	6.0824	5.92439	6.15796	5.95751	6.19214	5.78596	5.79887	6.63399	5.93626	6.46851	6.57916	6.20902	5.78229	6.58864	6.54682	6.13462	6.04246	6.27153	5.84061	6.63024	6.61945	5.67242	5.82787	7.14384	5.28346
CUST_11331_PI425536763	1.73594	3.01083	1.64154	1.60616	1.7524	1.67225	2.43852	1.65728	1.74184	1.69855	2.44003	2.02451	3.34621	1.74996	1.7695	1.72355	3.06912	1.86389	1.76655	2.73601	3.18649	3.39664	2.74611	2.72539	2.34805	2.00316	2.72567	3.13162	5.32924	3.39869
CUST_11332_PI425536763	13.6409	13.4846	13.9511	13.6425	13.9139	13.6569	13.5176	13.5742	13.4845	13.4882	13.2626	13.6307	13.1426	13.2202	13.539	13.3997	13.3756	13.6506	13.1303	13.3209	12.8557	13.217	13.3746	13.1756	13.1594	13.0377	12.8963	13.0207	13.3266	12.908
CUST_11333_PI425536763	5.04188	5.84499	5.56733	4.994	5.69856	5.06919	5.99793	5.74969	6.06003	5.89719	5.98348	5.67716	6.74613	5.83587	6.4149	6.6815	5.68696	5.92064	6.15535	6.21575	6.01146	6.05063	5.57934	6.81118	6.05539	6.10502	5.87697	6.15029	5.96787	6.50355
CUST_11334_PI425536763	12.0977	13.3947	11.8587	12.3329	11.192	11.1694	12.1921	12.5475	13.245	12.7271	10.9168	12.2386	13.6497	10.9899	11.6047	11.4768	10.6122	10.0292	10.9963	11.2293	11.293	10.9979	8.77879	12.0871	10.0436	9.922	12.0618	12.1784	9.64974	14.4929
CUST_11335_PI425536763	6.93999	6.10158	6.95086	6.49615	6.86357	6.56557	6.0365	6.35337	6.26016	6.14279	6.66367	6.40957	6.14245	5.95445	6.4149	6.74069	6.14266	7.12162	5.9112	6.01328	5.62068	5.79519	5.96718	6.05777	5.87297	5.74334	5.54869	5.80658	6.0244	5.64696
CUST_11336_PI425536763	8.53918	8.64763	8.50228	8.19811	8.9451	8.47242	8.8982	8.82677	8.19704	8.70858	8.4896	8.4852	8.46944	8.44811	8.67903	8.75633	8.6918	8.90005	8.63129	8.92896	8.35769	8.63373	8.8096	8.71552	8.8894	8.90834	8.28088	8.38878	8.40605	8.38257
CUST_11337_PI425536763	10.4062	10.8964	10.3654	10.1339	10.4301	10.2298	10.2061	10.1529	10.1787	10.3195	10.291	10.2872	10.4536	10.3052	10.423	10.4838	10.4443	10.5514	10.4516	10.3421	10.4196	10.2793	10.4691	10.493	10.4274	10.4731	10.3899	10.337	10.5637	10.4523
CUST_11338_PI425536763	6.17426	5.80784	6.26639	5.89395	6.40587	5.96879	5.91344	5.63945	6.30154	6.00984	6.16376	6.29275	6.32072	6.27585	6.26218	6.18878	5.91923	6.56231	6.05483	5.9127	6.55314	6.26394	6.2679	5.84661	6.28026	6.19183	6.61448	6.41671	6.16124	6.4164
CUST_11339_PI425536763	4.17217	4.70932	4.90642	5.06407	4.52058	4.16746	3.87882	4.11028	4.67464	3.90295	4.8013	3.60137	4.44619	4.59268	4.84325	4.22712	3.43012	4.43992	4.67385	4.18053	4.35853	4.33867	4.67615	3.6073	4.43103	4.54408	3.46552	4.11767	3.54504	2.94625
CUST_1134_PI425536763	1.60491	2.76346	1.58959	1.5779	1.67521	1.60486	1.59065	1.60988	1.66138	1.61375	2.25532	1.59448	1.59077	1.63419	1.66384	1.63096	1.61565	1.86389	1.63257	1.60156	1.67023	1.59783	1.61041	1.61461	1.60238	1.58333	1.60393	1.60198	1.62243	1.61442
CUST_11340_PI425536763	3.35105	5.77348	3.69973	4.90958	4.30543	5.61961	4.79485	4.48067	5.09731	5.14057	5.60404	5.47138	5.4035	5.16674	4.30558	5.78059	5.63007	4.19686	4.78766	5.17919	5.97428	5.81264	4.89987	5.78238	5.03902	5.28249	6.51041	6.20626	4.56486	5.99212
CUST_11341_PI425536763	9.96344	9.82328	9.93843	9.36033	9.91148	9.5019	10.2061	10.5339	10.1394	10.2214	9.30207	9.84885	10.6662	9.7378	10.7465	10.3254	9.98529	9.28912	10.1203	10.3664	9.31445	9.89605	9.68803	10.0939	10.0436	9.90238	8.92974	9.35864	10.0237	9.36156
CUST_11342_PI425536763	13.7036	14.5	13.828	13.1368	13.8633	13.1864	13.5176	13.8746	13.9423	13.9618	13.1902	13.5962	14.0617	13.154	13.5603	13.5904	13.1518	13.2342	13.432	13.2074	13.0871	13.048	12.7514	13.4972	13.0262	13.1256	12.8712	13.0466	13.1943	13.3314
CUST_11343_PI425536763	1.71467	2.18889	1.701	1.66384	1.8201	1.73896	1.87261	1.71969	1.76	1.80256	1.65833	1.6973	1.73041	1.88669	1.87192	2.58803	1.77656	1.86389	1.9398	1.70356	1.80164	1.70766	1.77625	1.77067	1.69792	1.78072	1.68239	1.73896	1.81461	1.69298
CUST_11344_PI425536763	6.57916	6.49808	6.45229	7.08278	7.66873	5.91365	5.91344	5.93149	7.59774	6.38586	6.57246	5.83905	6.92014	6.74247	7.79376	7.82323	6.95804	7.72479	7.12437	7.41553	6.90548	6.98818	7.28514	7.28756	7.40422	7.04398	7.37713	7.05018	7.6978	6.78251
CUST_11345_PI425536763	5.18608	5.81708	5.40315	4.95767	5.76367	5.01414	5.18632	5.25991	5.28845	5.02383	5.20614	4.87463	6.0634	5.21678	5.82348	5.89353	5.30051	4.68835	5.25234	5.28915	5.01448	5.38633	5.593	5.46649	4.88429	5.40819	5.20967	5.40361	5.75576	5.69268
CUST_11346_PI425536763	2.43683	1.61442	2.0757	3.89788	2.44047	2.37896	3.17256	2.59478	3.1786	2.89107	2.49704	3.20894	3.53415	2.95993	3.98319	4.59135	2.95244	4.57792	2.87707	2.58702	3.09064	3.40204	2.45884	2.71777	3.07751	3.91404	4.09966	2.17113	2.62483	4.91103
CUST_11347_PI425536763	3.2511	2.77554	2.97124	3.17125	2.23616	3.15959	2.74439	2.10438	3.7436	4.06774	4.16559	3.49983	4.61403	3.26233	4.21834	4.40841	3.46318	3.73116	1.91067	3.98788	3.84971	3.12718	2.73787	3.56706	2.6884	1.696	4.40986	3.94275	1.80405	5.66773
CUST_11348_PI425536763	11.5787	11.9787	11.8074	11.1482	11.5989	11.3246	11.5361	11.7839	11.6039	11.4345	11.1209	11.4391	11.7746	11.251	11.4914	11.2678	10.9792	11.1798	11.324	11.303	10.8244	10.9205	10.7125	11.5407	11.2206	11.3091	10.948	11.1222	10.7435	11.1377
CUST_11349_PI425536763	7.36024	8.07204	7.47904	6.43722	7.3207	6.83829	7.10509	7.42415	6.99139	6.81722	6.52904	7.21027	7.83965	7.57438	7.37692	7.57731	7.93058	7.70887	6.97961	7.39487	7.11299	6.93619	6.60326	7.40466	6.64101	7.20402	7.39145	6.84659	6.76116	6.15824
CUST_1135_PI425536763	1.62355	3.1112	1.61017	9.06292	1.68881	9.47183	7.7544	3.71208	8.77312	8.80233	8.99652	8.77112	6.60256	8.08822	7.56526	6.75693	9.68875	8.28024	8.88351	8.2006	9.95112	8.87783	8.18194	10.1292	9.79068	9.21651	9.71225	10.4511	9.77814	9.51545
CUST_11350_PI425536763	8.93627	8.93413	8.7795	8.8107	8.50117	7.87646	8.42885	9.403	8.59759	8.72205	8.18834	8.66395	7.53712	7.84159	8.4894	8.38698	7.12154	9.01834	6.95824	7.92027	6.96141	7.20713	7.59549	7.21593	8.2041	8.14478	7.05087	7.84159	9.15008	7.15109
CUST_11351_PI425536763	4.94827	4.33173	4.55304	3.41168	5.1396	4.20016	4.25049	6.44728	4.86931	4.37631	2.88014	4.55497	5.36541	4.37631	4.81043	3.51804	3.55084	4.70275	4.89823	3.69547	4.17388	4.13529	3.14555	5.34496	2.9677	4.62654	3.41941	2.26438	4.43708	4.19849
CUST_11352_PI425536763	1.73123	1.76096	2.19591	1.69121	1.78038	2.3192	1.82277	1.74973	1.75102	1.67023	3.84819	1.6973	1.68863	1.76712	1.80187	3.32124	4.72166	1.86389	1.74627	1.68608	2.83405	1.7646	2.32557	1.78683	1.7137	1.92312	3.58882	1.80094	1.8303	3.81457
CUST_11353_PI425536763	4.15562	4.27419	4.48842	4.08412	3.65294	3.8004	4.28349	4.41737	3.1565	3.72607	4.31546	3.37217	5.39782	3.29747	3.74901	4.5292	2.78552	4.00325	4.43232	3.81495	3.16943	3.81579	3.41751	4.64584	2.92738	4.15829	3.70877	3.55821	2.40418	4.3457
[truncated: 58,671 more rows]

## Sheet: Sample
Sample name	title
Control1A	Testis_0μg EE2/L_rep1
[truncated: 29 more rows]
