# Supplementary material for: Adaptation of a Bioinformatics Microarray Analysis Workflow for a Toxicogenomic Study in Rainbow Trout
Source: PLoS One. 2015 Jul 17;10(7):e0128598. doi: 10.1371/journal.pone.0128598 (PMC4506078; doi:10.1371/journal.pone.0128598)
Supplement: S2 Supporting Information — An enrichment analysis was conducted on ontologies with EASE on the Gene symbol identifiers from the “Stringent intersection” DEG group. EASE identifies biological themes (GO Terms) from large gene lists. Of the 1,208 DEGs in the Stringent intersection, 868 could be accurately annotated, and 410 were recognised by EASE. Interestingly, 77 terms were significantly enriched (EASE score lower than 0.05). The present excel file gives an exhaustive presentation of the relationships between all genes and each category. (XLSX) [file pone.0128598.s006.xlsx]

## Sheet: Output EASE
System	Gene Category	List Hits	List Total	Population Hits	Population Total	EASE score	Bonferroni	Gene identifiers	Gene Symbol
=HYPERLINK("http://www2.ebi.ac.uk/ego/QuickGO?mode=display&entry=GO%3A0005575","GO Cellular Component")	=HYPERLINK("http://www2.ebi.ac.uk/ego/QuickGO?mode=display&entry=GO%3A0005622","intracellular")	291	398	4612	7036	0.000604794	0.971	15; 29; 58; 103; 132; 158; 190; 191; 205; 210; 217; 273; 274; 291; 292; 293; 311; 328; 377; 427; 472; 527; 538; 595; 596; 665; 668; 767; 790; 826; 844; 845; 859; 873; 950; 967; 1021; 1031; 1161; 1175; 1234; 1265; 1355; 1374; 1411; 1488; 1583; 1586; 1592; 1593; 1632; 1718; 1743; 1761; 1770; 1777; 1810; 1854; 1874; 1876; 1917; 1938; 1965; 1982; 1999; 2067; 2098; 2108; 2167; 2170; 2272; 2273; 2287; …	AANAT; AATF; ABR; ACTA1; ACTR8; ADAR; ADK; ADSL; AHCY; AK3; ALAD; ALDH2; ALDH6A1; AMPH; ANAPC11; ANXA11; AP2S1; APEX1; ARF3; ARPC1B; ASAH1; ATM; ATP6V0C; ATP7A; B3GAT1; B4GALT1; BARHL1; BAT1; BCCIP; BCL2; BECN1; BIN1; BNIP3L; BOP1; BRF1; CA5B; CA8; CAD; CAPNS1; CASQ1; CASQ2; CAV3; CBR1; CBWD1; CCND1; CCNL1; CCR5; CD63; CDK6; CDKN2C; CNN2; COG5; COX15; CPT1A; CRYBA1; CTBP2; CUL1; CXCR4; CYP11A1; C…
=HYPERLINK("http://www2.ebi.ac.uk/ego/QuickGO?mode=display&entry=GO%3A0008150","GO Biological Process")	=HYPERLINK("http://www2.ebi.ac.uk/ego/QuickGO?mode=display&entry=GO%3A0008585","female gonad development")	4	403	4	7131	0.000681703	1	2492; 3623; 3624; 3625	FSHR; INHA; INHBA; INHBB
=HYPERLINK("http://www2.ebi.ac.uk/ego/QuickGO?mode=display&entry=GO%3A0005575","GO Cellular Component")	=HYPERLINK("http://www2.ebi.ac.uk/ego/QuickGO?mode=display&entry=GO%3A0005660","delta-DNA polymerase cofactor complex")	4	398	4	7036	0.000683453	1	5111; 5983; 5984; 5985	PCNA; RFC3; RFC4; RFC5
=HYPERLINK("http://www2.ebi.ac.uk/ego/QuickGO?mode=display&entry=GO%3A0008150","GO Biological Process")	=HYPERLINK("http://www2.ebi.ac.uk/ego/QuickGO?mode=display&entry=GO%3A0006730","one-carbon compound metabolism")	8	403	28	7131	0.000723134	1	191; 765; 767; 4143; 6470; 10588; 10797; 11238	AHCY; CA5B; CA6; CA8; MAT1A; MTHFD2; MTHFS; SHMT1
=HYPERLINK("http://www2.ebi.ac.uk/ego/QuickGO?mode=display&entry=GO%3A0008150","GO Biological Process")	=HYPERLINK("http://www2.ebi.ac.uk/ego/QuickGO?mode=display&entry=GO%3A0007049","cell cycle")	47	403	519	7131	0.00125097	1	274; 472; 595; 596; 1021; 1031; 1163; 1164; 1854; 1874; 1876; 1982; 2253; 2272; 2534; 3623; 3624; 3714; 3838; 4085; 4171; 4172; 4174; 4175; 4436; 5036; 5111; 5901; 5928; 5983; 5984; 5985; 6118; 7027; 7029; 7161; 7428; 8454; 8464; 10181; 23435; 23626; 51529; 56647; 57018; 80279; 81669	ANAPC11; ATM; BCCIP; BCL2; BIN1; CCND1; CCNL1; CCNL2; CDK5RAP3; CDK6; CDKN2C; CKS1B; CKS2; CUL1; DUT; E2F4; E2F6; EIF4G2; FGF8; FHIT; FYN; INHA; INHBA; JAG2; KPNA2; MAD2L1; MCM2; MCM3; MCM5; MCM6; MSH2; PA2G4; PCNA; RAN; RBBP4; RBM5; RFC3; RFC4; RFC5; RPA2; SPO11; SUPT3H; TARDBP; TFDP1; TFDP2; TP73; VHL
=HYPERLINK("http://www2.ebi.ac.uk/ego/QuickGO?mode=display&entry=GO%3A0008150","GO Biological Process")	=HYPERLINK("http://www2.ebi.ac.uk/ego/QuickGO?mode=display&entry=GO%3A0000074","regulation of cell cycle")	32	403	312	7131	0.00136882	1	274; 472; 595; 596; 1021; 1031; 1163; 1164; 1874; 1876; 1982; 2253; 2272; 2534; 3623; 3624; 4085; 4174; 4436; 5036; 5111; 5901; 7027; 7029; 7161; 7428; 8454; 8464; 10181; 51529; 56647; 80279	ANAPC11; ATM; BCCIP; BCL2; BIN1; CCND1; CDK5RAP3; CDK6; CDKN2C; CKS1B; CKS2; CUL1; E2F4; E2F6; EIF4G2; FGF8; FHIT; FYN; INHA; INHBA; MAD2L1; MCM5; MSH2; PA2G4; PCNA; RAN; RBM5; SUPT3H; TFDP1; TFDP2; TP73; VHL
=HYPERLINK("http://www2.ebi.ac.uk/ego/QuickGO?mode=display&entry=GO%3A0008150","GO Biological Process")	=HYPERLINK("http://www2.ebi.ac.uk/ego/QuickGO?mode=display&entry=GO%3A0007276","gametogenesis")	14	403	90	7131	0.00148325	1	1618; 1770; 2492; 3714; 4116; 5010; 8611; 9576; 10732; 11077; 23626; 26528; 51298; 56165	CLDN11; DAZAP1; DAZL; DNAH9; FSHR; HSF2BP; JAG2; MAGOH; PPAP2A; SPAG6; SPO11; TCFL5; TDRD1; THEG
=HYPERLINK("http://www2.ebi.ac.uk/ego/QuickGO?mode=display&entry=GO%3A0008150","GO Biological Process")	=HYPERLINK("http://www2.ebi.ac.uk/ego/QuickGO?mode=display&entry=GO%3A0006261","DNA dependent DNA replication")	11	403	60	7131	0.00172765	1	4171; 4172; 4174; 4175; 4436; 5111; 5983; 5984; 6118; 7161; 23626	MCM2; MCM3; MCM5; MCM6; MSH2; PCNA; RFC3; RFC4; RPA2; SPO11; TP73
=HYPERLINK("http://www2.ebi.ac.uk/ego/QuickGO?mode=display&entry=GO%3A0008150","GO Biological Process")	=HYPERLINK("http://www2.ebi.ac.uk/ego/QuickGO?mode=display&entry=GO%3A0000003","reproduction")	15	403	103	7131	0.00179917	1	1618; 1770; 2492; 3714; 4116; 5010; 7802; 8611; 9576; 10732; 11077; 23626; 26528; 51298; 56165	CLDN11; DAZAP1; DAZL; DNAH9; DNALI1; FSHR; HSF2BP; JAG2; MAGOH; PPAP2A; SPAG6; SPO11; TCFL5; TDRD1; THEG
=HYPERLINK("http://www2.ebi.ac.uk/ego/QuickGO?mode=display&entry=GO%3A0008150","GO Biological Process")	=HYPERLINK("http://www2.ebi.ac.uk/ego/QuickGO?mode=display&entry=GO%3A0019953","sexual reproduction")	15	403	103	7131	0.00179917	1	1618; 1770; 2492; 3714; 4116; 5010; 7802; 8611; 9576; 10732; 11077; 23626; 26528; 51298; 56165	CLDN11; DAZAP1; DAZL; DNAH9; DNALI1; FSHR; HSF2BP; JAG2; MAGOH; PPAP2A; SPAG6; SPO11; TCFL5; TDRD1; THEG
=HYPERLINK("http://www2.ebi.ac.uk/ego/QuickGO?mode=display&entry=GO%3A0005575","GO Cellular Component")	=HYPERLINK("http://www2.ebi.ac.uk/ego/QuickGO?mode=display&entry=GO%3A0005739","mitochondrion")	46	398	520	7036	0.00230884	1	132; 205; 217; 291; 292; 293; 596; 665; 844; 1355; 1374; 1583; 1593; 1632; 1743; 1770; 1854; 2108; 2639; 2731; 3283; 4329; 4436; 5009; 5498; 6183; 6389; 6770; 6843; 7257; 7374; 7416; 7428; 9054; 10105; 10797; 10885; 10953; 10981; 11112; 11238; 23493; 25824; 26292; 26574; 63931	AATF; ADK; AK3; ALDH2; ALDH6A1; BCL2; BNIP3L; CA5B; CASQ1; COX15; CPT1A; CYP11A1; CYP27A1; DCI; DLST; DNAH9; DUT; ETFA; GCDH; GLDC; HEY2; HIBADH; HSD3B1; MRPS12; MRPS14; MSH2; MTHFD2; MYCBP; NFS1; OTC; PPIF; PPOX; PRDX5; RAB32; SDHA; SLC25A4; SLC25A5; SLC25A6; STAR; TOMM34; TSNAX; UNG; VAMP1; VDAC1; VHL; WDR3
=HYPERLINK("http://www2.ebi.ac.uk/ego/QuickGO?mode=display&entry=GO%3A0005575","GO Cellular Component")	=HYPERLINK("http://www2.ebi.ac.uk/ego/QuickGO?mode=display&entry=GO%3A0005829","cytosol")	31	398	311	7036	0.00259997	1	595; 873; 1938; 3040; 3043; 3925; 3945; 4137; 5105; 5132; 5213; 5274; 5682; 5684; 5687; 5692; 5695; 5708; 5715; 5718; 6136; 6207; 6470; 7167; 7428; 9045; 9054; 10588; 27284; 51451; 85004	CBR1; CCND1; EEF2; HBA2; HBB; LCMT1; LDHB; MAPT; MTHFS; NFS1; PCK1; PDC; PFKM; PSMA1; PSMA3; PSMA6; PSMB4; PSMB7; PSMD12; PSMD2; PSMD9; RERG; RPL12; RPL14; RPS13; SERPINI1; SHMT1; STMN1; SULT1B1; TPI1; VHL
=HYPERLINK("http://www2.ebi.ac.uk/ego/QuickGO?mode=display&entry=GO%3A0008150","GO Biological Process")	=HYPERLINK("http://www2.ebi.ac.uk/ego/QuickGO?mode=display&entry=GO%3A0000278","mitotic cell cycle")	26	403	254	7131	0.00441603	1	595; 1021; 1163; 1164; 1854; 3838; 4085; 4171; 4172; 4174; 4175; 4436; 5111; 5901; 5928; 5983; 5984; 5985; 6118; 7161; 8454; 23435; 23626; 51529; 56647; 80279	ANAPC11; BCCIP; CCND1; CDK5RAP3; CDK6; CKS1B; CKS2; CUL1; DUT; KPNA2; MAD2L1; MCM2; MCM3; MCM5; MCM6; MSH2; PCNA; RAN; RBBP4; RFC3; RFC4; RFC5; RPA2; SPO11; TARDBP; TP73
=HYPERLINK("http://www2.ebi.ac.uk/ego/QuickGO?mode=display&entry=GO%3A0008150","GO Biological Process")	=HYPERLINK("http://www2.ebi.ac.uk/ego/QuickGO?mode=display&entry=GO%3A0048232","male gamete generation")	11	403	69	7131	0.00496175	1	1618; 1770; 2492; 3714; 5010; 9576; 10732; 11077; 23626; 26528; 51298	CLDN11; DAZAP1; DAZL; DNAH9; FSHR; HSF2BP; JAG2; SPAG6; SPO11; TCFL5; THEG
=HYPERLINK("http://www2.ebi.ac.uk/ego/QuickGO?mode=display&entry=GO%3A0008150","GO Biological Process")	=HYPERLINK("http://www2.ebi.ac.uk/ego/QuickGO?mode=display&entry=GO%3A0007283","spermatogenesis")	11	403	69	7131	0.00496175	1	1618; 1770; 2492; 3714; 5010; 9576; 10732; 11077; 23626; 26528; 51298	CLDN11; DAZAP1; DAZL; DNAH9; FSHR; HSF2BP; JAG2; SPAG6; SPO11; TCFL5; THEG
=HYPERLINK("http://www2.ebi.ac.uk/ego/QuickGO?mode=display&entry=GO%3A0008150","GO Biological Process")	=HYPERLINK("http://www2.ebi.ac.uk/ego/QuickGO?mode=display&entry=GO%3A0008283","cell proliferation")	59	403	738	7131	0.00500264	1	274; 472; 595; 596; 826; 1021; 1031; 1163; 1164; 1488; 1854; 1874; 1876; 1909; 1982; 2170; 2253; 2272; 2321; 2534; 3623; 3624; 3714; 3838; 4085; 4171; 4172; 4174; 4175; 4436; 5036; 5111; 5879; 5901; 5928; 5983; 5984; 5985; 6118; 6745; 7027; 7029; 7161; 7165; 7428; 8454; 8464; 8611; 10181; 10591; 10732; 23435; 23626; 51529; 56647; 57018; 80279; 81669; 85004	ANAPC11; ATM; BCCIP; BCL2; BIN1; CAPNS1; CCND1; CCNL1; CCNL2; CDK5RAP3; CDK6; CDKN2C; CKS1B; CKS2; CTBP2; CUL1; DUT; E2F4; E2F6; EDNRA; EIF4G2; FABP3; FGF8; FHIT; FLT1; FYN; INHA; INHBA; JAG2; KPNA2; MAD2L1; MCM2; MCM3; MCM5; MCM6; MSH2; PA2G4; PCNA; PPAP2A; RAC1; RAN; RBBP4; RBM5; RCL; RERG; RFC3; RFC4; RFC5; RPA2; SPO11; SSR1; SUPT3H; TARDBP; TCFL5; TFDP1; TFDP2; TP73; TPD52L2; VHL
=HYPERLINK("http://www2.ebi.ac.uk/ego/QuickGO?mode=display&entry=GO%3A0005575","GO Cellular Component")	=HYPERLINK("http://www2.ebi.ac.uk/ego/QuickGO?mode=display&entry=GO%3A0005634","nucleus")	130	398	1882	7036	0.00519117	1	103; 190; 311; 328; 472; 595; 668; 1031; 1161; 1488; 1761; 1810; 1854; 1874; 1876; 1917; 1999; 2067; 2287; 2668; 2972; 3009; 3059; 3091; 3167; 3280; 3400; 3625; 3838; 4085; 4116; 4155; 4171; 4172; 4174; 4175; 4436; 4783; 4869; 5036; 5111; 5134; 5439; 5441; 5682; 5684; 5687; 5692; 5695; 5708; 5715; 5718; 5725; 5901; 5928; 5983; 5984; 5985; 6118; 6386; 6432; 6473; 6496; 6597; 6629; 6631; 6633; 6635…	AATF; ADAR; ANAPC11; ANXA11; APEX1; ATM; BARHL1; BAT1; BCCIP; BOP1; BRF1; CCND1; CCNL1; CDKN2C; CTBP2; CUL1; DDX21; DDX27; DIS3; DMRT1; DOC2B; DR1; DTX2; DUT; E2F4; E2F6; EEF1A2; ELF3; ERCC1; ERCC8; FKBP3; FOXL2; GDNF; H2AFY2; HCLS1; HDAC10; HES1; HES4; HEY2; HIF1A; HIST1H1B; HMX2; ID4; INHBB; IRX5; KPNA2; LENG1; LITAF; LSM3; LSM7; MAD2L1; MAFB; MAGOH; MBP; MCM2; MCM3; MCM5; MCM6; MED6; MSH2; MYC…
=HYPERLINK("http://www2.ebi.ac.uk/ego/QuickGO?mode=display&entry=GO%3A0008150","GO Biological Process")	=HYPERLINK("http://www2.ebi.ac.uk/ego/QuickGO?mode=display&entry=GO%3A0006700","C21-steroid hormone biosynthesis")	4	403	7	7131	0.00524864	1	1583; 1586; 3283; 6770	CYP11A1; CYP17A1; HSD3B1; STAR
=HYPERLINK("http://www2.ebi.ac.uk/ego/QuickGO?mode=display&entry=GO%3A0008150","GO Biological Process")	=HYPERLINK("http://www2.ebi.ac.uk/ego/QuickGO?mode=display&entry=GO%3A0008207","C21-steroid hormone metabolism")	4	403	7	7131	0.00524864	1	1583; 1586; 3283; 6770	CYP11A1; CYP17A1; HSD3B1; STAR
=HYPERLINK("http://www2.ebi.ac.uk/ego/QuickGO?mode=display&entry=GO%3A0005575","GO Cellular Component")	=HYPERLINK("http://www2.ebi.ac.uk/ego/QuickGO?mode=display&entry=GO%3A0005659","delta DNA polymerase complex")	4	398	7	7036	0.00526156	1	5111; 5983; 5984; 5985	PCNA; RFC3; RFC4; RFC5
=HYPERLINK("http://www2.ebi.ac.uk/ego/QuickGO?mode=display&entry=GO%3A0005575","GO Cellular Component")	=HYPERLINK("http://www2.ebi.ac.uk/ego/QuickGO?mode=display&entry=GO%3A0030894","replisome")	6	398	21	7036	0.00534958	1	4172; 5111; 5983; 5984; 5985; 6118	MCM3; PCNA; RFC3; RFC4; RFC5; RPA2
=HYPERLINK("http://www2.ebi.ac.uk/ego/QuickGO?mode=display&entry=GO%3A0003674","GO Molecular Function")	=HYPERLINK("http://www2.ebi.ac.uk/ego/QuickGO?mode=display&entry=GO%3A0016817","hydrolase activity\, acting on acid anhydrides")	31	410	327	7257	0.00538241	1	377; 476; 477; 496; 527; 538; 998; 1854; 1917; 1938; 2272; 2771; 4171; 4172; 4174; 4175; 5169; 5879; 5901; 6597; 6890; 7485; 7919; 9188; 10981; 23200; 51560; 54514; 55661; 85004; 116442	ARF3; ATP11B; ATP1A1; ATP1A2; ATP4B; ATP6V0C; ATP7A; BAT1; CDC42; DDX21; DDX27; DDX4; DUT; EEF1A2; EEF2; ENPP3; FHIT; GNAI2; MCM2; MCM3; MCM5; MCM6; RAB32; RAB39B; RAB6B; RAC1; RAN; RERG; SMARCA4; TAP1; WRB
=HYPERLINK("http://www2.ebi.ac.uk/ego/QuickGO?mode=display&entry=GO%3A0008150","GO Biological Process")	=HYPERLINK("http://www2.ebi.ac.uk/ego/QuickGO?mode=display&entry=GO%3A0008406","gonad development")	5	403	14	7131	0.00633631	1	1761; 2492; 3623; 3624; 3625	DMRT1; FSHR; INHA; INHBA; INHBB
=HYPERLINK("http://www2.ebi.ac.uk/ego/QuickGO?mode=display&entry=GO%3A0005575","GO Cellular Component")	=HYPERLINK("http://www2.ebi.ac.uk/ego/QuickGO?mode=display&entry=GO%3A0030484","muscle fiber")	9	398	50	7036	0.00636664	1	3927; 4634; 7125; 7134; 7135; 7168; 9172; 11155; 56165	LASP1; LDB3; MYL3; MYOM2; TDRD1; TNNC1; TNNC2; TNNI1; TPM1
=HYPERLINK("http://www2.ebi.ac.uk/ego/QuickGO?mode=display&entry=GO%3A0008150","GO Biological Process")	=HYPERLINK("http://www2.ebi.ac.uk/ego/QuickGO?mode=display&entry=GO%3A0009887","organogenesis")	54	403	680	7131	0.0085437	1	58; 650; 654; 845; 859; 1277; 1281; 1411; 1761; 1999; 2273; 2321; 2487; 2492; 2668; 2697; 3280; 3623; 3624; 3625; 3714; 3860; 4155; 4634; 5010; 5050; 5121; 5274; 5741; 5979; 6473; 6496; 6620; 6678; 6938; 7125; 7134; 7135; 7168; 7545; 7546; 7852; 9172; 9445; 9935; 10417; 10439; 23493; 50861; 54437; 57801; 80279; 84107; 223117	ACTA1; BMP2; BMP6; CASQ2; CAV3; CDK5RAP3; CLDN11; COL1A1; COL3A1; CRYBA1; CXCR4; DMRT1; ELF3; FHL1; FLT1; FRZB; FSHR; GDNF; GJA1; HES1; HES4; HEY2; INHA; INHBA; INHBB; ITM2B; JAG2; KRT13; MAFB; MBP; MYL3; MYOM2; OLFM1; PAFAH1B3; PCP4; PTH; RET; SEMA3D; SEMA5B; SERPINI1; SHOX; SIX3; SNCB; SPARC; SPON2; STMN3; TCF12; TNNC1; TNNC2; TNNI1; TPM1; ZIC1; ZIC2; ZIC4
=HYPERLINK("http://www2.ebi.ac.uk/ego/QuickGO?mode=display&entry=GO%3A0008150","GO Biological Process")	=HYPERLINK("http://www2.ebi.ac.uk/ego/QuickGO?mode=display&entry=GO%3A0009653","morphogenesis")	59	403	758	7131	0.00875155	1	58; 650; 654; 845; 859; 1277; 1281; 1411; 1761; 1999; 2067; 2253; 2273; 2321; 2487; 2492; 2668; 2697; 3280; 3623; 3624; 3625; 3714; 3860; 4155; 4634; 5010; 5050; 5121; 5274; 5741; 5879; 5979; 6473; 6496; 6620; 6663; 6678; 6938; 7125; 7134; 7135; 7168; 7428; 7545; 7546; 7852; 9172; 9445; 9935; 10417; 10439; 23493; 50861; 54437; 57801; 80279; 84107; 223117	ACTA1; BMP2; BMP6; CASQ2; CAV3; CDK5RAP3; CLDN11; COL1A1; COL3A1; CRYBA1; CXCR4; DMRT1; ELF3; ERCC1; FGF8; FHL1; FLT1; FRZB; FSHR; GDNF; GJA1; HES1; HES4; HEY2; INHA; INHBA; INHBB; ITM2B; JAG2; KRT13; MAFB; MBP; MYL3; MYOM2; OLFM1; PAFAH1B3; PCP4; PTH; RAC1; RET; SEMA3D; SEMA5B; SERPINI1; SHOX; SIX3; SNCB; SOX10; SPARC; SPON2; STMN3; TCF12; TNNC1; TNNC2; TNNI1; TPM1; VHL; ZIC1; ZIC2; ZIC4
=HYPERLINK("http://www2.ebi.ac.uk/ego/QuickGO?mode=display&entry=GO%3A0003674","GO Molecular Function")	=HYPERLINK("http://www2.ebi.ac.uk/ego/QuickGO?mode=display&entry=GO%3A0015207","adenine transporter activity")	3	410	3	7257	0.00915159	1	291; 292; 293	SLC25A4; SLC25A5; SLC25A6
=HYPERLINK("http://www2.ebi.ac.uk/ego/QuickGO?mode=display&entry=GO%3A0003674","GO Molecular Function")	=HYPERLINK("http://www2.ebi.ac.uk/ego/QuickGO?mode=display&entry=GO%3A0005345","purine transporter activity")	3	410	3	7257	0.00915159	1	291; 292; 293	SLC25A4; SLC25A5; SLC25A6
=HYPERLINK("http://www2.ebi.ac.uk/ego/QuickGO?mode=display&entry=GO%3A0008150","GO Biological Process")	=HYPERLINK("http://www2.ebi.ac.uk/ego/QuickGO?mode=display&entry=GO%3A0001541","ovarian follicle development")	3	403	3	7131	0.00915577	1	3623; 3624; 3625	INHA; INHBA; INHBB
=HYPERLINK("http://www2.ebi.ac.uk/ego/QuickGO?mode=display&entry=GO%3A0008150","GO Biological Process")	=HYPERLINK("http://www2.ebi.ac.uk/ego/QuickGO?mode=display&entry=GO%3A0046881","positive regulation of follicle-stimulating hormone secretion")	3	403	3	7131	0.00915577	1	3623; 3624; 3625	INHA; INHBA; INHBB
=HYPERLINK("http://www2.ebi.ac.uk/ego/QuickGO?mode=display&entry=GO%3A0008150","GO Biological Process")	=HYPERLINK("http://www2.ebi.ac.uk/ego/QuickGO?mode=display&entry=GO%3A0042698","menstrual cycle")	3	403	3	7131	0.00915577	1	3623; 3624; 3625	INHA; INHBA; INHBB
=HYPERLINK("http://www2.ebi.ac.uk/ego/QuickGO?mode=display&entry=GO%3A0008150","GO Biological Process")	=HYPERLINK("http://www2.ebi.ac.uk/ego/QuickGO?mode=display&entry=GO%3A0046887","positive regulation of hormone secretion")	3	403	3	7131	0.00915577	1	3623; 3624; 3625	INHA; INHBA; INHBB
=HYPERLINK("http://www2.ebi.ac.uk/ego/QuickGO?mode=display&entry=GO%3A0005575","GO Cellular Component")	=HYPERLINK("http://www2.ebi.ac.uk/ego/QuickGO?mode=display&entry=GO%3A0000502","proteasome complex (sensu Eukarya)")	8	398	43	7036	0.00953647	1	5682; 5684; 5687; 5692; 5695; 5708; 5715; 5718	PSMA1; PSMA3; PSMA6; PSMB4; PSMB7; PSMD12; PSMD2; PSMD9
=HYPERLINK("http://www2.ebi.ac.uk/ego/QuickGO?mode=display&entry=GO%3A0008150","GO Biological Process")	=HYPERLINK("http://www2.ebi.ac.uk/ego/QuickGO?mode=display&entry=GO%3A0006260","DNA replication")	14	403	113	7131	0.0107451	1	1854; 4171; 4172; 4174; 4175; 4436; 5111; 5928; 5983; 5984; 5985; 6118; 7161; 23626	DUT; MCM2; MCM3; MCM5; MCM6; MSH2; PCNA; RBBP4; RFC3; RFC4; RFC5; RPA2; SPO11; TP73
=HYPERLINK("http://www2.ebi.ac.uk/ego/QuickGO?mode=display&entry=GO%3A0008150","GO Biological Process")	=HYPERLINK("http://www2.ebi.ac.uk/ego/QuickGO?mode=display&entry=GO%3A0007275","development")	85	403	1184	7131	0.0119389	1	58; 190; 191; 210; 274; 650; 654; 845; 859; 1277; 1281; 1411; 1586; 1618; 1761; 1770; 1999; 2067; 2253; 2273; 2321; 2487; 2492; 2668; 2697; 3280; 3623; 3624; 3625; 3688; 3714; 3860; 4116; 4155; 4634; 5010; 5050; 5121; 5274; 5498; 5649; 5741; 5879; 5979; 6473; 6496; 6620; 6663; 6678; 6938; 7125; 7134; 7135; 7168; 7428; 7545; 7546; 7802; 7852; 8611; 9172; 9445; 9576; 9935; 10417; 10439; 10732; 1107…	ACTA1; AHCY; ALAD; ANGPTL2; BET1L; BIN1; BMP2; BMP6; CASQ2; CAV3; CDK5RAP3; CLDN11; COL1A1; COL3A1; CRYBA1; CXCR4; CYP17A1; DAZAP1; DAZL; DDX4; DKK1; DMRT1; DNAH9; DNALI1; ELF3; ERCC1; FGF8; FHL1; FLT1; FRZB; FSHR; GDNF; GJA1; HES1; HES4; HEY2; HSF2BP; INHA; INHBA; INHBB; ITGB1; ITM2B; JAG2; KRT13; MAFB; MAGOH; MBP; MYL3; MYOM2; NR0B1; OLFM1; PAFAH1B3; PCP4; PPAP2A; PPOX; PTH; RAC1; RELN; RET; RN…
=HYPERLINK("http://www2.ebi.ac.uk/ego/QuickGO?mode=display&entry=GO%3A0003674","GO Molecular Function")	=HYPERLINK("http://www2.ebi.ac.uk/ego/QuickGO?mode=display&entry=GO%3A0003676","nucleic acid binding")	117	410	1710	7257	0.0119751	1	103; 190; 328; 472; 668; 928; 1586; 1618; 1761; 1777; 1810; 1874; 1876; 1917; 1938; 1965; 1982; 1999; 2067; 2668; 2972; 3009; 3059; 3091; 3166; 3167; 3280; 3400; 3625; 3735; 4115; 4155; 4171; 4172; 4174; 4175; 4436; 4783; 4869; 5111; 5134; 5169; 5439; 5682; 5687; 5725; 5979; 5983; 5984; 5985; 6118; 6136; 6207; 6432; 6473; 6496; 6597; 6629; 6631; 6633; 6635; 6663; 6843; 6882; 6883; 6920; 6938; 700…	AATF; ADAR; APEX1; ATM; BARHL1; BAT1; BRF1; CCNL1; CD9; CYP17A1; DAZAP1; DAZL; DDX21; DDX27; DDX4; DENR; DIS3; DMRT1; DNASE2; DOC2B; DR1; E2F4; E2F6; EEF1A2; EEF2; EIF2B5; EIF2S1; EIF4G2; ELF3; ENPP3; ERCC1; FOXL2; GCN1L1; GDNF; H2AFY2; HCLS1; HES1; HES4; HEY2; HIF1A; HIST1H1B; HMX1; HMX2; ID4; ING4; INHBB; IRX5; KARS; KIAA0907; LENG1; LSM3; LSM7; MAFB; MAGEB4; MBP; MCM2; MCM3; MCM5; MCM6; MSH2; …
=HYPERLINK("http://www2.ebi.ac.uk/ego/QuickGO?mode=display&entry=GO%3A0008150","GO Biological Process")	=HYPERLINK("http://www2.ebi.ac.uk/ego/QuickGO?mode=display&entry=GO%3A0000377","RNA splicing\, via transesterification reactions with bulged adenosine as nucleophile")	10	403	67	7131	0.0122794	1	5725; 6432; 6629; 6633; 6635; 8559; 23435; 27258; 51690; 84321	LSM3; LSM7; PRPF18; PTBP1; SFRS7; SNRPB2; SNRPD2; SNRPE; TARDBP; THOC3
=HYPERLINK("http://www2.ebi.ac.uk/ego/QuickGO?mode=display&entry=GO%3A0008150","GO Biological Process")	=HYPERLINK("http://www2.ebi.ac.uk/ego/QuickGO?mode=display&entry=GO%3A0000375","RNA splicing\, via transesterification reactions")	10	403	67	7131	0.0122794	1	5725; 6432; 6629; 6633; 6635; 8559; 23435; 27258; 51690; 84321	LSM3; LSM7; PRPF18; PTBP1; SFRS7; SNRPB2; SNRPD2; SNRPE; TARDBP; THOC3
=HYPERLINK("http://www2.ebi.ac.uk/ego/QuickGO?mode=display&entry=GO%3A0008150","GO Biological Process")	=HYPERLINK("http://www2.ebi.ac.uk/ego/QuickGO?mode=display&entry=GO%3A0000398","nuclear mRNA splicing\, via spliceosome")	10	403	67	7131	0.0122794	1	5725; 6432; 6629; 6633; 6635; 8559; 23435; 27258; 51690; 84321	LSM3; LSM7; PRPF18; PTBP1; SFRS7; SNRPB2; SNRPD2; SNRPE; TARDBP; THOC3
=HYPERLINK("http://www2.ebi.ac.uk/ego/QuickGO?mode=display&entry=GO%3A0008150","GO Biological Process")	=HYPERLINK("http://www2.ebi.ac.uk/ego/QuickGO?mode=display&entry=GO%3A0000084","S phase of mitotic cell cycle")	14	403	115	7131	0.0123567	1	1854; 4171; 4172; 4174; 4175; 4436; 5111; 5928; 5983; 5984; 5985; 6118; 7161; 23626	DUT; MCM2; MCM3; MCM5; MCM6; MSH2; PCNA; RBBP4; RFC3; RFC4; RFC5; RPA2; SPO11; TP73
=HYPERLINK("http://www2.ebi.ac.uk/ego/QuickGO?mode=display&entry=GO%3A0008150","GO Biological Process")	=HYPERLINK("http://www2.ebi.ac.uk/ego/QuickGO?mode=display&entry=GO%3A0045786","negative regulation of cell cycle")	9	403	56	7131	0.0125012	1	274; 472; 2272; 3623; 3624; 4436; 7161; 7428; 10181	ATM; BIN1; FHIT; INHA; INHBA; MSH2; RBM5; TP73; VHL
=HYPERLINK("http://www2.ebi.ac.uk/ego/QuickGO?mode=display&entry=GO%3A0005575","GO Cellular Component")	=HYPERLINK("http://www2.ebi.ac.uk/ego/QuickGO?mode=display&entry=GO%3A0005839","proteasome core complex (sensu Eukarya)")	5	398	17	7036	0.0132132	1	5682; 5684; 5687; 5692; 5695	PSMA1; PSMA3; PSMA6; PSMB4; PSMB7
=HYPERLINK("http://www2.ebi.ac.uk/ego/QuickGO?mode=display&entry=GO%3A0005575","GO Cellular Component")	=HYPERLINK("http://www2.ebi.ac.uk/ego/QuickGO?mode=display&entry=GO%3A0005865","striated muscle thin filament")	5	398	17	7036	0.0132132	1	3927; 7125; 7134; 7135; 7168	LASP1; TNNC1; TNNC2; TNNI1; TPM1
=HYPERLINK("http://www2.ebi.ac.uk/ego/QuickGO?mode=display&entry=GO%3A0005575","GO Cellular Component")	=HYPERLINK("http://www2.ebi.ac.uk/ego/QuickGO?mode=display&entry=GO%3A0005737","cytoplasm")	193	398	3019	7036	0.0138458	1	29; 58; 103; 132; 158; 191; 205; 217; 273; 274; 291; 292; 293; 311; 377; 427; 527; 538; 595; 596; 665; 767; 790; 826; 844; 845; 859; 873; 950; 967; 1021; 1031; 1175; 1234; 1265; 1355; 1374; 1411; 1583; 1586; 1592; 1593; 1632; 1718; 1743; 1770; 1777; 1854; 1917; 1938; 1982; 2098; 2108; 2167; 2170; 2272; 2273; 2287; 2534; 2639; 2683; 2731; 2760; 3001; 3040; 3043; 3283; 3680; 3688; 3694; 3728; 3735;…	AATF; ABR; ACTA1; ACTR8; ADAR; ADK; ADSL; AHCY; AK3; ALDH2; ALDH6A1; AMPH; ANXA11; AP2S1; ARF3; ARPC1B; ASAH1; ATP6V0C; ATP7A; B3GAT1; B4GALT1; BCL2; BECN1; BIN1; BNIP3L; CA5B; CA8; CAD; CAPNS1; CASQ1; CASQ2; CAV3; CBR1; CCND1; CCR5; CD63; CDK6; CDKN2C; CNN2; COG5; COX15; CPT1A; CRYBA1; CXCR4; CYP11A1; CYP17A1; CYP26A1; CYP27A1; DCI; DENR; DHCR24; DLST; DNAH9; DNAI2; DNALI1; DNASE2; DOC2B; DUT; E…
=HYPERLINK("http://www2.ebi.ac.uk/ego/QuickGO?mode=display&entry=GO%3A0003674","GO Molecular Function")	=HYPERLINK("http://www2.ebi.ac.uk/ego/QuickGO?mode=display&entry=GO%3A0003723","RNA binding")	30	410	339	7257	0.015488	1	103; 1618; 1965; 1982; 4869; 5682; 5687; 5725; 6136; 6207; 6432; 6629; 6631; 6633; 6635; 7919; 8187; 8559; 8761; 9045; 9188; 10181; 22894; 22916; 23369; 23435; 26528; 27258; 51690; 84321	ADAR; BAT1; DAZAP1; DAZL; DDX21; DIS3; EIF2S1; EIF4G2; LSM3; LSM7; NCBP2; NPM1; PABPC4; PRPF18; PSMA1; PSMA6; PTBP1; PUM2; RBM5; RPL12; RPL14; RPS13; SFRS7; SNRPB2; SNRPC; SNRPD2; SNRPE; TARDBP; THOC3; ZNF239
=HYPERLINK("http://www2.ebi.ac.uk/ego/QuickGO?mode=display&entry=GO%3A0008150","GO Biological Process")	=HYPERLINK("http://www2.ebi.ac.uk/ego/QuickGO?mode=display&entry=GO%3A0008371","obsolete biological process")	28	403	311	7131	0.016064	1	291; 595; 1021; 1163; 1164; 1234; 1281; 1488; 1909; 1999; 2067; 4174; 4240; 5592; 5725; 5979; 6386; 6432; 7029; 7296; 7919; 8454; 8771; 10953; 22889; 51529; 57018; 81669	ANAPC11; BAT1; CCND1; CCNL1; CCNL2; CCR5; CDK6; CKS1B; CKS2; COL3A1; CTBP2; CUL1; EDNRA; ELF3; ERCC1; KIAA0907; MCM5; MFGE8; PRKG1; PTBP1; RET; SDCBP; SFRS7; SLC25A4; TFDP2; TNFRSF6B; TOMM34; TXNRD1
=HYPERLINK("http://www2.ebi.ac.uk/ego/QuickGO?mode=display&entry=GO%3A0008150","GO Biological Process")	=HYPERLINK("http://www2.ebi.ac.uk/ego/QuickGO?mode=display&entry=GO%3A0000067","DNA replication and chromosome cycle")	15	403	132	7131	0.0162971	1	1854; 4085; 4171; 4172; 4174; 4175; 4436; 5111; 5928; 5983; 5984; 5985; 6118; 7161; 23626	DUT; MAD2L1; MCM2; MCM3; MCM5; MCM6; MSH2; PCNA; RBBP4; RFC3; RFC4; RFC5; RPA2; SPO11; TP73
=HYPERLINK("http://www2.ebi.ac.uk/ego/QuickGO?mode=display&entry=GO%3A0005575","GO Cellular Component")	=HYPERLINK("http://www2.ebi.ac.uk/ego/QuickGO?mode=display&entry=GO%3A0030016","myofibril")	7	398	37	7036	0.0163055	1	3927; 7125; 7134; 7135; 7168; 9172; 11155	LASP1; LDB3; MYOM2; TNNC1; TNNC2; TNNI1; TPM1
=HYPERLINK("http://www2.ebi.ac.uk/ego/QuickGO?mode=display&entry=GO%3A0005575","GO Cellular Component")	=HYPERLINK("http://www2.ebi.ac.uk/ego/QuickGO?mode=display&entry=GO%3A0030017","sarcomere")	7	398	37	7036	0.0163055	1	3927; 7125; 7134; 7135; 7168; 9172; 11155	LASP1; LDB3; MYOM2; TNNC1; TNNC2; TNNI1; TPM1
=HYPERLINK("http://www2.ebi.ac.uk/ego/QuickGO?mode=display&entry=GO%3A0008150","GO Biological Process")	=HYPERLINK("http://www2.ebi.ac.uk/ego/QuickGO?mode=display&entry=GO%3A0008380","RNA splicing")	11	403	82	7131	0.0163368	1	5725; 6432; 6629; 6631; 6633; 6635; 8559; 23435; 27258; 51690; 84321	LSM3; LSM7; PRPF18; PTBP1; SFRS7; SNRPB2; SNRPC; SNRPD2; SNRPE; TARDBP; THOC3
=HYPERLINK("http://www2.ebi.ac.uk/ego/QuickGO?mode=display&entry=GO%3A0008150","GO Biological Process")	=HYPERLINK("http://www2.ebi.ac.uk/ego/QuickGO?mode=display&entry=GO%3A0046888","negative regulation of hormone secretion")	3	403	4	7131	0.0176298	1	3623; 3624; 3625	INHA; INHBA; INHBB
=HYPERLINK("http://www2.ebi.ac.uk/ego/QuickGO?mode=display&entry=GO%3A0008150","GO Biological Process")	=HYPERLINK("http://www2.ebi.ac.uk/ego/QuickGO?mode=display&entry=GO%3A0009791","post-embryonic development")	3	403	4	7131	0.0176298	1	3623; 3624; 3625	INHA; INHBA; INHBB
=HYPERLINK("http://www2.ebi.ac.uk/ego/QuickGO?mode=display&entry=GO%3A0008150","GO Biological Process")	=HYPERLINK("http://www2.ebi.ac.uk/ego/QuickGO?mode=display&entry=GO%3A0046882","negative regulation of follicle-stimulating hormone secretion")	3	403	4	7131	0.0176298	1	3623; 3624; 3625	INHA; INHBA; INHBB
=HYPERLINK("http://www2.ebi.ac.uk/ego/QuickGO?mode=display&entry=GO%3A0008150","GO Biological Process")	=HYPERLINK("http://www2.ebi.ac.uk/ego/QuickGO?mode=display&entry=GO%3A0046884","follicle-stimulating hormone secretion")	3	403	4	7131	0.0176298	1	3623; 3624; 3625	INHA; INHBA; INHBB
=HYPERLINK("http://www2.ebi.ac.uk/ego/QuickGO?mode=display&entry=GO%3A0008150","GO Biological Process")	=HYPERLINK("http://www2.ebi.ac.uk/ego/QuickGO?mode=display&entry=GO%3A0046883","regulation of hormone secretion")	3	403	4	7131	0.0176298	1	3623; 3624; 3625	INHA; INHBA; INHBB
=HYPERLINK("http://www2.ebi.ac.uk/ego/QuickGO?mode=display&entry=GO%3A0008150","GO Biological Process")	=HYPERLINK("http://www2.ebi.ac.uk/ego/QuickGO?mode=display&entry=GO%3A0046880","regulation of follicle-stimulating hormone secretion")	3	403	4	7131	0.0176298	1	3623; 3624; 3625	INHA; INHBA; INHBB
=HYPERLINK("http://www2.ebi.ac.uk/ego/QuickGO?mode=display&entry=GO%3A0008150","GO Biological Process")	=HYPERLINK("http://www2.ebi.ac.uk/ego/QuickGO?mode=display&entry=GO%3A0019222","regulation of metabolism")	7	403	39	7131	0.0207469	1	1965; 1982; 3623; 3624; 5213; 8611; 23541	EIF2S1; EIF4G2; INHA; INHBA; PFKM; PPAP2A; SEC14L2
=HYPERLINK("http://www2.ebi.ac.uk/ego/QuickGO?mode=display&entry=GO%3A0005575","GO Cellular Component")	=HYPERLINK("http://www2.ebi.ac.uk/ego/QuickGO?mode=display&entry=GO%3A0042575","DNA polymerase complex")	4	398	11	7036	0.0209493	1	5111; 5983; 5984; 5985	PCNA; RFC3; RFC4; RFC5
=HYPERLINK("http://www2.ebi.ac.uk/ego/QuickGO?mode=display&entry=GO%3A0008150","GO Biological Process")	=HYPERLINK("http://www2.ebi.ac.uk/ego/QuickGO?mode=display&entry=GO%3A0006928","cell motility")	23	403	247	7131	0.0217378	1	58; 476; 477; 845; 1265; 1770; 1909; 2697; 3714; 4082; 4634; 5592; 5879; 6386; 7125; 7134; 7135; 7168; 7802; 8611; 9172; 10095; 10417	ACTA1; ARPC1B; ATP1A1; ATP1A2; CASQ2; CNN2; DNAH9; DNALI1; EDNRA; GJA1; JAG2; MARCKS; MYL3; MYOM2; PPAP2A; PRKG1; RAC1; SDCBP; SPON2; TNNC1; TNNC2; TNNI1; TPM1
=HYPERLINK("http://www2.ebi.ac.uk/ego/QuickGO?mode=display&entry=GO%3A0008150","GO Biological Process")	=HYPERLINK("http://www2.ebi.ac.uk/ego/QuickGO?mode=display&entry=GO%3A0006396","RNA processing")	21	403	219	7131	0.0219639	1	103; 3735; 5725; 6432; 6629; 6631; 6633; 6635; 6711; 8559; 8729; 8761; 10181; 10785; 22894; 22916; 23435; 27258; 51690; 57498; 84321	ADAR; DIS3; GBF1; KARS; KIDINS220; LSM3; LSM7; NCBP2; PABPC4; PRPF18; PTBP1; RBM5; SFRS7; SNRPB2; SNRPC; SNRPD2; SNRPE; SPTBN1; TARDBP; THOC3; WDR4
=HYPERLINK("http://www2.ebi.ac.uk/ego/QuickGO?mode=display&entry=GO%3A0005575","GO Cellular Component")	=HYPERLINK("http://www2.ebi.ac.uk/ego/QuickGO?mode=display&entry=GO%3A0015629","actin cytoskeleton")	20	398	209	7036	0.0264088	1	58; 273; 274; 1770; 2534; 3927; 4082; 4634; 5121; 6711; 7125; 7134; 7135; 7168; 7802; 8821; 10095; 56165; 57498; 93973	ACTA1; ACTR8; AMPH; ARPC1B; BIN1; DNAH9; DNALI1; FYN; INPP4B; KIDINS220; LASP1; MARCKS; MYL3; PCP4; SPTBN1; TDRD1; TNNC1; TNNC2; TNNI1; TPM1
=HYPERLINK("http://www2.ebi.ac.uk/ego/QuickGO?mode=display&entry=GO%3A0003674","GO Molecular Function")	=HYPERLINK("http://www2.ebi.ac.uk/ego/QuickGO?mode=display&entry=GO%3A0015205","nucleobase transporter activity")	3	410	5	7257	0.0282819	1	291; 292; 293	SLC25A4; SLC25A5; SLC25A6
=HYPERLINK("http://www2.ebi.ac.uk/ego/QuickGO?mode=display&entry=GO%3A0003674","GO Molecular Function")	=HYPERLINK("http://www2.ebi.ac.uk/ego/QuickGO?mode=display&entry=GO%3A0016818","hydrolase activity\, acting on acid anhydrides\, in phosphorus-containing anhydrides")	19	410	198	7257	0.029948	1	476; 477; 496; 527; 538; 1854; 2272; 4171; 4172; 4174; 4175; 5169; 6597; 6890; 7919; 9188; 23200; 54514; 55661	ATP11B; ATP1A1; ATP1A2; ATP4B; ATP6V0C; ATP7A; BAT1; DDX21; DDX27; DDX4; DUT; ENPP3; FHIT; MCM2; MCM3; MCM5; MCM6; SMARCA4; TAP1
=HYPERLINK("http://www2.ebi.ac.uk/ego/QuickGO?mode=display&entry=GO%3A0008150","GO Biological Process")	=HYPERLINK("http://www2.ebi.ac.uk/ego/QuickGO?mode=display&entry=GO%3A0006520","amino acid metabolism")	18	403	184	7131	0.0299811	1	790; 1488; 2731; 3242; 3735; 4143; 4329; 5009; 5184; 6470; 6496; 6711; 8729; 8893; 9054; 10841; 11112; 57498	ALDH6A1; CAD; CTBP2; EIF2B5; FTCD; GBF1; GLDC; HIBADH; HPD; KARS; KIDINS220; MAT1A; NFS1; OTC; PEPD; SHMT1; SIX3; SPTBN1
=HYPERLINK("http://www2.ebi.ac.uk/ego/QuickGO?mode=display&entry=GO%3A0003674","GO Molecular Function")	=HYPERLINK("http://www2.ebi.ac.uk/ego/QuickGO?mode=display&entry=GO%3A0008083","growth factor activity")	11	410	91	7257	0.0314228	1	650; 654; 2253; 2668; 3623; 3624; 3625; 3714; 6386; 22943; 26281	BMP2; BMP6; DKK1; FGF20; FGF8; GDNF; INHA; INHBA; INHBB; JAG2; SDCBP
=HYPERLINK("http://www2.ebi.ac.uk/ego/QuickGO?mode=display&entry=GO%3A0008150","GO Biological Process")	=HYPERLINK("http://www2.ebi.ac.uk/ego/QuickGO?mode=display&entry=GO%3A0006397","mRNA processing")	12	403	104	7131	0.0317349	1	103; 5725; 6432; 6629; 6633; 6635; 8559; 22916; 23435; 27258; 51690; 84321	ADAR; LSM3; LSM7; NCBP2; PRPF18; PTBP1; SFRS7; SNRPB2; SNRPD2; SNRPE; TARDBP; THOC3
=HYPERLINK("http://www2.ebi.ac.uk/ego/QuickGO?mode=display&entry=GO%3A0005575","GO Cellular Component")	=HYPERLINK("http://www2.ebi.ac.uk/ego/QuickGO?mode=display&entry=GO%3A0005657","replication fork")	6	398	32	7036	0.0318765	1	4172; 5111; 5983; 5984; 5985; 6118	MCM3; PCNA; RFC3; RFC4; RFC5; RPA2
=HYPERLINK("http://www2.ebi.ac.uk/ego/QuickGO?mode=display&entry=GO%3A0008150","GO Biological Process")	=HYPERLINK("http://www2.ebi.ac.uk/ego/QuickGO?mode=display&entry=GO%3A0019752","carboxylic acid metabolism")	26	403	304	7131	0.0358729	1	427; 790; 1374; 1488; 1632; 1743; 2731; 3242; 3735; 4023; 4143; 4329; 5009; 5184; 6470; 6496; 6711; 7167; 8729; 8893; 9054; 10588; 10797; 10841; 11112; 57498	ALDH6A1; ASAH1; CAD; CPT1A; CTBP2; DCI; DLST; EIF2B5; FTCD; GBF1; GLDC; HIBADH; HPD; KARS; KIDINS220; LPL; MAT1A; MTHFD2; MTHFS; NFS1; OTC; PEPD; SHMT1; SIX3; SPTBN1; TPI1
=HYPERLINK("http://www2.ebi.ac.uk/ego/QuickGO?mode=display&entry=GO%3A0008150","GO Biological Process")	=HYPERLINK("http://www2.ebi.ac.uk/ego/QuickGO?mode=display&entry=GO%3A0006937","regulation of muscle contraction")	5	403	23	7131	0.0375835	1	5592; 7125; 7134; 7135; 7168	PRKG1; TNNC1; TNNC2; TNNI1; TPM1
=HYPERLINK("http://www2.ebi.ac.uk/ego/QuickGO?mode=display&entry=GO%3A0008150","GO Biological Process")	=HYPERLINK("http://www2.ebi.ac.uk/ego/QuickGO?mode=display&entry=GO%3A0007420","brain development")	5	403	23	7131	0.0375835	1	6496; 7545; 7546; 80279; 84107	CDK5RAP3; SIX3; ZIC1; ZIC2; ZIC4
=HYPERLINK("http://www2.ebi.ac.uk/ego/QuickGO?mode=display&entry=GO%3A0008150","GO Biological Process")	=HYPERLINK("http://www2.ebi.ac.uk/ego/QuickGO?mode=display&entry=GO%3A0045595","regulation of cell differentiation")	5	403	23	7131	0.0375835	1	3623; 3624; 7428; 10732; 80279	CDK5RAP3; INHA; INHBA; TCFL5; VHL
=HYPERLINK("http://www2.ebi.ac.uk/ego/QuickGO?mode=display&entry=GO%3A0008150","GO Biological Process")	=HYPERLINK("http://www2.ebi.ac.uk/ego/QuickGO?mode=display&entry=GO%3A0006082","organic acid metabolism")	26	403	306	7131	0.0383608	1	427; 790; 1374; 1488; 1632; 1743; 2731; 3242; 3735; 4023; 4143; 4329; 5009; 5184; 6470; 6496; 6711; 7167; 8729; 8893; 9054; 10588; 10797; 10841; 11112; 57498	ALDH6A1; ASAH1; CAD; CPT1A; CTBP2; DCI; DLST; EIF2B5; FTCD; GBF1; GLDC; HIBADH; HPD; KARS; KIDINS220; LPL; MAT1A; MTHFD2; MTHFS; NFS1; OTC; PEPD; SHMT1; SIX3; SPTBN1; TPI1
=HYPERLINK("http://www2.ebi.ac.uk/ego/QuickGO?mode=display&entry=GO%3A0008150","GO Biological Process")	=HYPERLINK("http://www2.ebi.ac.uk/ego/QuickGO?mode=display&entry=GO%3A0016070","RNA metabolism")	21	403	233	7131	0.0390034	1	103; 3735; 5725; 6432; 6629; 6631; 6633; 6635; 6711; 8559; 8729; 8761; 10181; 10785; 22894; 22916; 23435; 27258; 51690; 57498; 84321	ADAR; DIS3; GBF1; KARS; KIDINS220; LSM3; LSM7; NCBP2; PABPC4; PRPF18; PTBP1; RBM5; SFRS7; SNRPB2; SNRPC; SNRPD2; SNRPE; SPTBN1; TARDBP; THOC3; WDR4
=HYPERLINK("http://www2.ebi.ac.uk/ego/QuickGO?mode=display&entry=GO%3A0008150","GO Biological Process")	=HYPERLINK("http://www2.ebi.ac.uk/ego/QuickGO?mode=display&entry=GO%3A0006270","DNA replication initiation")	4	403	14	7131	0.0406823	1	4171; 4172; 4174; 4175	MCM2; MCM3; MCM5; MCM6
=HYPERLINK("http://www2.ebi.ac.uk/ego/QuickGO?mode=display&entry=GO%3A0003674","GO Molecular Function")	=HYPERLINK("http://www2.ebi.ac.uk/ego/QuickGO?mode=display&entry=GO%3A0042623","ATPase activity\, coupled")	16	410	166	7257	0.0469737	1	476; 477; 496; 527; 538; 4171; 4172; 4174; 4175; 6597; 6890; 7919; 9188; 23200; 54514; 55661	ATP11B; ATP1A1; ATP1A2; ATP4B; ATP6V0C; ATP7A; BAT1; DDX21; DDX27; DDX4; MCM2; MCM3; MCM5; MCM6; SMARCA4; TAP1
=HYPERLINK("http://www2.ebi.ac.uk/ego/QuickGO?mode=display&entry=GO%3A0008150","GO Biological Process")	=HYPERLINK("http://www2.ebi.ac.uk/ego/QuickGO?mode=display&entry=GO%3A0042446","hormone biosynthesis")	4	403	15	7131	0.0487874	1	1583; 1586; 3283; 6770	CYP11A1; CYP17A1; HSD3B1; STAR
=HYPERLINK("http://www2.ebi.ac.uk/ego/QuickGO?mode=display&entry=GO%3A0008150","GO Biological Process")	=HYPERLINK("http://www2.ebi.ac.uk/ego/QuickGO?mode=display&entry=GO%3A0007399","neurogenesis")	26	403	317	7131	0.0543978	1	1411; 2668; 3280; 3623; 3624; 4155; 5010; 5050; 5121; 5274; 6496; 6620; 7545; 7546; 7852; 9445; 9935; 10417; 10439; 23493; 50861; 54437; 57801; 80279; 84107; 223117	CDK5RAP3; CLDN11; CRYBA1; CXCR4; GDNF; HES1; HES4; HEY2; INHA; INHBA; ITM2B; MAFB; MBP; OLFM1; PAFAH1B3; PCP4; SEMA3D; SEMA5B; SERPINI1; SIX3; SNCB; SPON2; STMN3; ZIC1; ZIC2; ZIC4
=HYPERLINK("http://www2.ebi.ac.uk/ego/QuickGO?mode=display&entry=GO%3A0008150","GO Biological Process")	=HYPERLINK("http://www2.ebi.ac.uk/ego/QuickGO?mode=display&entry=GO%3A0046879","hormone secretion")	3	403	7	7131	0.0551283	1	3623; 3624; 3625	INHA; INHBA; INHBB
=HYPERLINK("http://www2.ebi.ac.uk/ego/QuickGO?mode=display&entry=GO%3A0005575","GO Cellular Component")	=HYPERLINK("http://www2.ebi.ac.uk/ego/QuickGO?mode=display&entry=GO%3A0005663","DNA replication factor C complex")	3	398	7	7036	0.0552167	1	5983; 5984; 5985	RFC3; RFC4; RFC5
=HYPERLINK("http://www2.ebi.ac.uk/ego/QuickGO?mode=display&entry=GO%3A0003674","GO Molecular Function")	=HYPERLINK("http://www2.ebi.ac.uk/ego/QuickGO?mode=display&entry=GO%3A0005200","structural constituent of cytoskeleton")	10	410	87	7257	0.0553624	1	58; 3860; 4137; 6711; 7125; 7134; 7135; 7168; 10095; 93973	ACTA1; ACTR8; ARPC1B; KRT13; MAPT; SPTBN1; TNNC1; TNNC2; TNNI1; TPM1
=HYPERLINK("http://www2.ebi.ac.uk/ego/QuickGO?mode=display&entry=GO%3A0008150","GO Biological Process")	=HYPERLINK("http://www2.ebi.ac.uk/ego/QuickGO?mode=display&entry=GO%3A0015931","nucleobase\, nucleoside\, nucleotide and nucleic acid transport")	5	403	26	7131	0.0556388	1	292; 293; 5901; 22916; 84321	NCBP2; RAN; SLC25A5; SLC25A6; THOC3
=HYPERLINK("http://www2.ebi.ac.uk/ego/QuickGO?mode=display&entry=GO%3A0008150","GO Biological Process")	=HYPERLINK("http://www2.ebi.ac.uk/ego/QuickGO?mode=display&entry=GO%3A0016071","mRNA metabolism")	12	403	114	7131	0.0558259	1	103; 5725; 6432; 6629; 6633; 6635; 8559; 22916; 23435; 27258; 51690; 84321	ADAR; LSM3; LSM7; NCBP2; PRPF18; PTBP1; SFRS7; SNRPB2; SNRPD2; SNRPE; TARDBP; THOC3
=HYPERLINK("http://www2.ebi.ac.uk/ego/QuickGO?mode=display&entry=GO%3A0003674","GO Molecular Function")	=HYPERLINK("http://www2.ebi.ac.uk/ego/QuickGO?mode=display&entry=GO%3A0019001","guanyl nucleotide binding")	15	410	156	7257	0.0563096	1	205; 377; 998; 1917; 1938; 2771; 5105; 5592; 5879; 5901; 10981; 51560; 85004; 116442; 122622	ADSSL1; AK3; ARF3; CDC42; EEF1A2; EEF2; GNAI2; PCK1; PRKG1; RAB32; RAB39B; RAB6B; RAC1; RAN; RERG
=HYPERLINK("http://www2.ebi.ac.uk/ego/QuickGO?mode=display&entry=GO%3A0008150","GO Biological Process")	=HYPERLINK("http://www2.ebi.ac.uk/ego/QuickGO?mode=display&entry=GO%3A0006519","amino acid and derivative metabolism")	19	403	214	7131	0.0570315	1	790; 1488; 2731; 3242; 3735; 4143; 4329; 5009; 5184; 6470; 6496; 6711; 8729; 8893; 9054; 10841; 11112; 27284; 57498	ALDH6A1; CAD; CTBP2; EIF2B5; FTCD; GBF1; GLDC; HIBADH; HPD; KARS; KIDINS220; MAT1A; NFS1; OTC; PEPD; SHMT1; SIX3; SPTBN1; SULT1B1
=HYPERLINK("http://www2.ebi.ac.uk/ego/QuickGO?mode=display&entry=GO%3A0008150","GO Biological Process")	=HYPERLINK("http://www2.ebi.ac.uk/ego/QuickGO?mode=display&entry=GO%3A0007050","cell cycle arrest")	6	403	38	7131	0.0603139	1	1031; 1982; 3623; 3624; 5036; 8454	CDKN2C; CUL1; EIF4G2; INHA; INHBA; PA2G4
=HYPERLINK("http://www2.ebi.ac.uk/ego/QuickGO?mode=display&entry=GO%3A0008150","GO Biological Process")	=HYPERLINK("http://www2.ebi.ac.uk/ego/QuickGO?mode=display&entry=GO%3A0006936","muscle contraction")	12	403	116	7131	0.0618001	1	58; 845; 1265; 1909; 2697; 4634; 5592; 7125; 7134; 7135; 7168; 9172	ACTA1; CASQ2; CNN2; EDNRA; GJA1; MYL3; MYOM2; PRKG1; TNNC1; TNNC2; TNNI1; TPM1
=HYPERLINK("http://www2.ebi.ac.uk/ego/QuickGO?mode=display&entry=GO%3A0003674","GO Molecular Function")	=HYPERLINK("http://www2.ebi.ac.uk/ego/QuickGO?mode=display&entry=GO%3A0005489","electron transporter activity")	18	410	202	7257	0.0628157	1	217; 231; 1234; 1355; 1583; 1592; 2108; 2273; 2731; 5132; 5498; 6389; 7296; 10797; 11155; 25824; 57578; 79754	AKR1B1; ALDH2; ASB13; CCR5; COX15; CYP11A1; CYP26A1; ETFA; FHL1; GLDC; KIAA1409; LDB3; MTHFD2; PDC; PPOX; PRDX5; SDHA; TXNRD1
=HYPERLINK("http://www2.ebi.ac.uk/ego/QuickGO?mode=display&entry=GO%3A0005575","GO Cellular Component")	=HYPERLINK("http://www2.ebi.ac.uk/ego/QuickGO?mode=display&entry=GO%3A0005759","mitochondrial matrix")	8	398	63	7036	0.063041	1	844; 1632; 1743; 2108; 5009; 6183; 9054; 63931	CASQ1; DCI; DLST; ETFA; MRPS12; MRPS14; NFS1; OTC
=HYPERLINK("http://www2.ebi.ac.uk/ego/QuickGO?mode=display&entry=GO%3A0008150","GO Biological Process")	=HYPERLINK("http://www2.ebi.ac.uk/ego/QuickGO?mode=display&entry=GO%3A0007422","peripheral nervous system development")	4	403	17	7131	0.067138	1	1411; 2668; 5274; 9935	CRYBA1; GDNF; MAFB; SERPINI1
=HYPERLINK("http://www2.ebi.ac.uk/ego/QuickGO?mode=display&entry=GO%3A0005575","GO Cellular Component")	=HYPERLINK("http://www2.ebi.ac.uk/ego/QuickGO?mode=display&entry=GO%3A0005732","small nucleolar ribonucleoprotein complex")	4	398	17	7036	0.0672804	1	6633; 6635; 27258; 51690	LSM3; LSM7; SNRPD2; SNRPE
=HYPERLINK("http://www2.ebi.ac.uk/ego/QuickGO?mode=display&entry=GO%3A0005575","GO Cellular Component")	=HYPERLINK("http://www2.ebi.ac.uk/ego/QuickGO?mode=display&entry=GO%3A0005681","spliceosome complex")	8	398	64	7036	0.0675254	1	6432; 6629; 6631; 6633; 6635; 7919; 8559; 10181	BAT1; PRPF18; RBM5; SFRS7; SNRPB2; SNRPC; SNRPD2; SNRPE
=HYPERLINK("http://www2.ebi.ac.uk/ego/QuickGO?mode=display&entry=GO%3A0008150","GO Biological Process")	=HYPERLINK("http://www2.ebi.ac.uk/ego/QuickGO?mode=display&entry=GO%3A0008219","cell death")	23	403	279	7131	0.0682339	1	596; 665; 730; 843; 1777; 1982; 2668; 3001; 3623; 3624; 4137; 4792; 5134; 5741; 7161; 7416; 7428; 7852; 8454; 8678; 8771; 9532; 26574	AATF; BAG2; BCL2; BECN1; BNIP3L; C7; CASP10; CUL1; CXCR4; DNASE2; EIF4G2; GDNF; GZMA; INHA; INHBA; MAPT; NFKBIA; PDCD2; PTH; TNFRSF6B; TP73; VDAC1; VHL
=HYPERLINK("http://www2.ebi.ac.uk/ego/QuickGO?mode=display&entry=GO%3A0003674","GO Molecular Function")	=HYPERLINK("http://www2.ebi.ac.uk/ego/QuickGO?mode=display&entry=GO%3A0008248","pre-mRNA splicing factor activity")	7	410	52	7257	0.07059	1	6432; 6629; 6633; 6635; 8559; 27258; 51690	LSM3; LSM7; PRPF18; SFRS7; SNRPB2; SNRPD2; SNRPE
=HYPERLINK("http://www2.ebi.ac.uk/ego/QuickGO?mode=display&entry=GO%3A0003674","GO Molecular Function")	=HYPERLINK("http://www2.ebi.ac.uk/ego/QuickGO?mode=display&entry=GO%3A0016887","ATPase activity")	16	410	176	7257	0.0709202	1	476; 477; 496; 527; 538; 4171; 4172; 4174; 4175; 6597; 6890; 7919; 9188; 23200; 54514; 55661	ATP11B; ATP1A1; ATP1A2; ATP4B; ATP6V0C; ATP7A; BAT1; DDX21; DDX27; DDX4; MCM2; MCM3; MCM5; MCM6; SMARCA4; TAP1
=HYPERLINK("http://www2.ebi.ac.uk/ego/QuickGO?mode=display&entry=GO%3A0005575","GO Cellular Component")	=HYPERLINK("http://www2.ebi.ac.uk/ego/QuickGO?mode=display&entry=GO%3A0005930","axoneme")	3	398	8	7036	0.0709326	1	1770; 7802; 9576	DNAH9; DNALI1; SPAG6
=HYPERLINK("http://www2.ebi.ac.uk/ego/QuickGO?mode=display&entry=GO%3A0003674","GO Molecular Function")	=HYPERLINK("http://www2.ebi.ac.uk/ego/QuickGO?mode=display&entry=GO%3A0042625","ATPase activity\, coupled to transmembrane movement of ions")	6	410	40	7257	0.0722011	1	476; 477; 496; 527; 538; 23200	ATP11B; ATP1A1; ATP1A2; ATP4B; ATP6V0C; ATP7A
=HYPERLINK("http://www2.ebi.ac.uk/ego/QuickGO?mode=display&entry=GO%3A0008150","GO Biological Process")	=HYPERLINK("http://www2.ebi.ac.uk/ego/QuickGO?mode=display&entry=GO%3A0006968","cellular defense response")	6	403	40	7131	0.0722533	1	1234; 3623; 3624; 3688; 6890; 8678	BECN1; CCR5; INHA; INHBA; ITGB1; TAP1
=HYPERLINK("http://www2.ebi.ac.uk/ego/QuickGO?mode=display&entry=GO%3A0008150","GO Biological Process")	=HYPERLINK("http://www2.ebi.ac.uk/ego/QuickGO?mode=display&entry=GO%3A0006139","nucleobase\, nucleoside\, nucleotide and nucleic acid metabolism")	115	403	1794	7131	0.0729679	1	103; 132; 158; 190; 191; 205; 328; 472; 527; 668; 790; 1161; 1761; 1777; 1810; 1854; 1874; 1876; 1999; 2067; 2272; 2668; 2972; 3009; 3059; 3091; 3167; 3280; 3400; 3625; 3735; 3838; 4155; 4171; 4172; 4174; 4175; 4329; 4436; 4783; 5111; 5169; 5439; 5441; 5725; 5901; 5928; 5979; 5983; 5984; 5985; 6118; 6432; 6473; 6496; 6597; 6629; 6631; 6633; 6635; 6663; 6711; 6882; 6883; 6920; 6938; 7008; 7027; 70…	ADAR; ADK; ADSL; ADSSL1; AHCY; AK3; ALDH6A1; APEX1; ATM; ATP6V0C; BARHL1; BRF1; CAD; CCNL1; DIS3; DMRT1; DNASE2; DOC2B; DR1; DUT; E2F4; E2F6; ELF3; ENPP3; ERCC1; ERCC8; FHIT; FOXL2; GBF1; GCN1L1; GDNF; H2AFY2; HCLS1; HDAC10; HES1; HES4; HEY2; HIF1A; HIST1H1B; HMX2; HSF2BP; ID4; ING4; INHBB; IRX5; KARS; KCNH8; KIDINS220; KPNA2; LENG1; LITAF; LSM3; LSM7; MAFB; MBP; MCM2; MCM3; MCM5; MCM6; MED6; MSH…
=HYPERLINK("http://www2.ebi.ac.uk/ego/QuickGO?mode=display&entry=GO%3A0008150","GO Biological Process")	=HYPERLINK("http://www2.ebi.ac.uk/ego/QuickGO?mode=display&entry=GO%3A0016265","death")	23	403	282	7131	0.07471	1	596; 665; 730; 843; 1777; 1982; 2668; 3001; 3623; 3624; 4137; 4792; 5134; 5741; 7161; 7416; 7428; 7852; 8454; 8678; 8771; 9532; 26574	AATF; BAG2; BCL2; BECN1; BNIP3L; C7; CASP10; CUL1; CXCR4; DNASE2; EIF4G2; GDNF; GZMA; INHA; INHBA; MAPT; NFKBIA; PDCD2; PTH; TNFRSF6B; TP73; VDAC1; VHL
=HYPERLINK("http://www2.ebi.ac.uk/ego/QuickGO?mode=display&entry=GO%3A0008150","GO Biological Process")	=HYPERLINK("http://www2.ebi.ac.uk/ego/QuickGO?mode=display&entry=GO%3A0006259","DNA metabolism")	28	403	359	7131	0.0749116	1	191; 328; 472; 1161; 1777; 1854; 2067; 3009; 3838; 4171; 4172; 4174; 4175; 4436; 5111; 5901; 5928; 5983; 5984; 5985; 6118; 7029; 7161; 7257; 7374; 23626; 55506; 83933	AHCY; APEX1; ATM; DNASE2; DUT; ERCC1; ERCC8; H2AFY2; HDAC10; HIST1H1B; KPNA2; MCM2; MCM3; MCM5; MCM6; MSH2; PCNA; RAN; RBBP4; RFC3; RFC4; RFC5; RPA2; SPO11; TFDP2; TP73; TSNAX; UNG
=HYPERLINK("http://www2.ebi.ac.uk/ego/QuickGO?mode=display&entry=GO%3A0008150","GO Biological Process")	=HYPERLINK("http://www2.ebi.ac.uk/ego/QuickGO?mode=display&entry=GO%3A0007417","central nervous system development")	9	403	79	7131	0.0757446	1	4155; 5121; 5274; 6496; 6620; 7545; 7546; 80279; 84107	CDK5RAP3; MBP; PCP4; SERPINI1; SIX3; SNCB; ZIC1; ZIC2; ZIC4
=HYPERLINK("http://www2.ebi.ac.uk/ego/QuickGO?mode=display&entry=GO%3A0008150","GO Biological Process")	=HYPERLINK("http://www2.ebi.ac.uk/ego/QuickGO?mode=display&entry=GO%3A0006694","steroid biosynthesis")	7	403	53	7131	0.0760755	1	190; 1583; 1586; 1718; 3283; 6770; 23541	CYP11A1; CYP17A1; DHCR24; HSD3B1; NR0B1; SEC14L2; STAR
=HYPERLINK("http://www2.ebi.ac.uk/ego/QuickGO?mode=display&entry=GO%3A0005575","GO Cellular Component")	=HYPERLINK("http://www2.ebi.ac.uk/ego/QuickGO?mode=display&entry=GO%3A0005730","nucleolus")	8	398	66	7036	0.0770556	1	4869; 5725; 6633; 6635; 8187; 9188; 27258; 51690	DDX21; LSM3; LSM7; NPM1; PTBP1; SNRPD2; SNRPE; ZNF239
=HYPERLINK("http://www2.ebi.ac.uk/ego/QuickGO?mode=display&entry=GO%3A0008150","GO Biological Process")	=HYPERLINK("http://www2.ebi.ac.uk/ego/QuickGO?mode=display&entry=GO%3A0006371","mRNA splicing")	4	403	18	7131	0.0773254	1	5725; 6432; 7919; 22889	BAT1; KIAA0907; PTBP1; SFRS7
=HYPERLINK("http://www2.ebi.ac.uk/ego/QuickGO?mode=display&entry=GO%3A0008150","GO Biological Process")	=HYPERLINK("http://www2.ebi.ac.uk/ego/QuickGO?mode=display&entry=GO%3A0009889","regulation of biosynthesis")	5	403	29	7131	0.0775823	1	1965; 1982; 3623; 3624; 23541	EIF2S1; EIF4G2; INHA; INHBA; SEC14L2
=HYPERLINK("http://www2.ebi.ac.uk/ego/QuickGO?mode=display&entry=GO%3A0003674","GO Molecular Function")	=HYPERLINK("http://www2.ebi.ac.uk/ego/QuickGO?mode=display&entry=GO%3A0000287","magnesium ion binding")	12	410	121	7257	0.0784412	1	132; 476; 477; 538; 1854; 3612; 4143; 5213; 10588; 10797; 23200; 122622	ADK; ADSSL1; ATP11B; ATP1A1; ATP1A2; ATP7A; DUT; IMPA1; MAT1A; MTHFD2; MTHFS; PFKM
=HYPERLINK("http://www2.ebi.ac.uk/ego/QuickGO?mode=display&entry=GO%3A0003674","GO Molecular Function")	=HYPERLINK("http://www2.ebi.ac.uk/ego/QuickGO?mode=display&entry=GO%3A0005525","GTP binding")	14	410	151	7257	0.0832022	1	205; 377; 998; 1917; 1938; 2771; 5105; 5879; 5901; 10981; 51560; 85004; 116442; 122622	ADSSL1; AK3; ARF3; CDC42; EEF1A2; EEF2; GNAI2; PCK1; RAB32; RAB39B; RAB6B; RAC1; RAN; RERG
=HYPERLINK("http://www2.ebi.ac.uk/ego/QuickGO?mode=display&entry=GO%3A0003674","GO Molecular Function")	=HYPERLINK("http://www2.ebi.ac.uk/ego/QuickGO?mode=display&entry=GO%3A0005125","cytokine activity")	9	410	81	7257	0.084834	1	650; 654; 2668; 3623; 3624; 3625; 4282; 6364; 6386	BMP2; BMP6; CCL20; GDNF; INHA; INHBA; INHBB; MIF; SDCBP
=HYPERLINK("http://www2.ebi.ac.uk/ego/QuickGO?mode=display&entry=GO%3A0003674","GO Molecular Function")	=HYPERLINK("http://www2.ebi.ac.uk/ego/QuickGO?mode=display&entry=GO%3A0005391","sodium/potassium-exchanging ATPase activity")	3	410	9	7257	0.0877123	1	476; 477; 496	ATP1A1; ATP1A2; ATP4B
=HYPERLINK("http://www2.ebi.ac.uk/ego/QuickGO?mode=display&entry=GO%3A0003674","GO Molecular Function")	=HYPERLINK("http://www2.ebi.ac.uk/ego/QuickGO?mode=display&entry=GO%3A0008395","steroid hydroxylase activity")	3	410	9	7257	0.0877123	1	1583; 1586; 1593	CYP11A1; CYP17A1; CYP27A1
=HYPERLINK("http://www2.ebi.ac.uk/ego/QuickGO?mode=display&entry=GO%3A0008150","GO Biological Process")	=HYPERLINK("http://www2.ebi.ac.uk/ego/QuickGO?mode=display&entry=GO%3A0007530","sex determination")	3	403	9	7131	0.0877489	1	190; 1761; 4116	DMRT1; MAGOH; NR0B1
=HYPERLINK("http://www2.ebi.ac.uk/ego/QuickGO?mode=display&entry=GO%3A0005575","GO Cellular Component")	=HYPERLINK("http://www2.ebi.ac.uk/ego/QuickGO?mode=display&entry=GO%3A0005861","troponin complex")	3	398	9	7036	0.0878842	1	7125; 7134; 7135	TNNC1; TNNC2; TNNI1
=HYPERLINK("http://www2.ebi.ac.uk/ego/QuickGO?mode=display&entry=GO%3A0005575","GO Cellular Component")	=HYPERLINK("http://www2.ebi.ac.uk/ego/QuickGO?mode=display&entry=GO%3A0030529","ribonucleoprotein complex")	24	398	303	7036	0.0884512	1	158; 1965; 5036; 5682; 5725; 6136; 6183; 6207; 6432; 6629; 6631; 6633; 6635; 7919; 8559; 8562; 8893; 9045; 9319; 10181; 27258; 51690; 63931; 79590	ADSL; BAT1; DENR; EIF2B5; EIF2S1; LSM3; LSM7; MRPL24; MRPS12; MRPS14; PA2G4; PRPF18; PSMA1; PTBP1; RBM5; RPL12; RPL14; RPS13; SFRS7; SNRPB2; SNRPC; SNRPD2; SNRPE; TRIP13
=HYPERLINK("http://www2.ebi.ac.uk/ego/QuickGO?mode=display&entry=GO%3A0003674","GO Molecular Function")	=HYPERLINK("http://www2.ebi.ac.uk/ego/QuickGO?mode=display&entry=GO%3A0016853","isomerase activity")	9	410	82	7257	0.0896459	1	1632; 2287; 3283; 4282; 6120; 7167; 8468; 10105; 23626	DCI; FKBP3; FKBP6; HSD3B1; MIF; PPIF; RPE; SPO11; TPI1
=HYPERLINK("http://www2.ebi.ac.uk/ego/QuickGO?mode=display&entry=GO%3A0008150","GO Biological Process")	=HYPERLINK("http://www2.ebi.ac.uk/ego/QuickGO?mode=display&entry=GO%3A0012501","programmed cell death")	21	403	261	7131	0.0989292	1	596; 665; 843; 1777; 2668; 3001; 3623; 3624; 4137; 4792; 5134; 5741; 7161; 7416; 7428; 7852; 8454; 8678; 8771; 9532; 26574	AATF; BAG2; BCL2; BECN1; BNIP3L; CASP10; CUL1; CXCR4; DNASE2; GDNF; GZMA; INHA; INHBA; MAPT; NFKBIA; PDCD2; PTH; TNFRSF6B; TP73; VDAC1; VHL
=HYPERLINK("http://www2.ebi.ac.uk/ego/QuickGO?mode=display&entry=GO%3A0008150","GO Biological Process")	=HYPERLINK("http://www2.ebi.ac.uk/ego/QuickGO?mode=display&entry=GO%3A0006915","apoptosis")	21	403	261	7131	0.0989292	1	596; 665; 843; 1777; 2668; 3001; 3623; 3624; 4137; 4792; 5134; 5741; 7161; 7416; 7428; 7852; 8454; 8678; 8771; 9532; 26574	AATF; BAG2; BCL2; BECN1; BNIP3L; CASP10; CUL1; CXCR4; DNASE2; GDNF; GZMA; INHA; INHBA; MAPT; NFKBIA; PDCD2; PTH; TNFRSF6B; TP73; VDAC1; VHL
=HYPERLINK("http://www2.ebi.ac.uk/ego/QuickGO?mode=display&entry=GO%3A0005575","GO Cellular Component")	=HYPERLINK("http://www2.ebi.ac.uk/ego/QuickGO?mode=display&entry=GO%3A0042995","cell projection")	4	398	20	7036	0.099757	1	1770; 4137; 7802; 9576	DNAH9; DNALI1; MAPT; SPAG6
=HYPERLINK("http://www2.ebi.ac.uk/ego/QuickGO?mode=display&entry=GO%3A0008150","GO Biological Process")	=HYPERLINK("http://www2.ebi.ac.uk/ego/QuickGO?mode=display&entry=GO%3A0030154","cell differentiation")	12	403	127	7131	0.102008	1	274; 2273; 3623; 3624; 3625; 3714; 6663; 7428; 9576; 10732; 56165; 80279	BIN1; CDK5RAP3; FHL1; INHA; INHBA; INHBB; JAG2; SOX10; SPAG6; TCFL5; TDRD1; VHL
=HYPERLINK("http://www2.ebi.ac.uk/ego/QuickGO?mode=display&entry=GO%3A0003674","GO Molecular Function")	=HYPERLINK("http://www2.ebi.ac.uk/ego/QuickGO?mode=display&entry=GO%3A0015932","nucleobase\, nucleoside\, nucleotide and nucleic acid transporter activity")	3	410	10	7257	0.10568	1	291; 292; 293	SLC25A4; SLC25A5; SLC25A6
=HYPERLINK("http://www2.ebi.ac.uk/ego/QuickGO?mode=display&entry=GO%3A0003674","GO Molecular Function")	=HYPERLINK("http://www2.ebi.ac.uk/ego/QuickGO?mode=display&entry=GO%3A0015026","coreceptor activity")	3	410	10	7257	0.10568	1	1234; 5818; 7852	CCR5; CXCR4; PVRL1
=HYPERLINK("http://www2.ebi.ac.uk/ego/QuickGO?mode=display&entry=GO%3A0003674","GO Molecular Function")	=HYPERLINK("http://www2.ebi.ac.uk/ego/QuickGO?mode=display&entry=GO%3A0004520","endodeoxyribonuclease activity")	3	410	10	7257	0.10568	1	328; 1777; 2067	APEX1; DNASE2; ERCC1
=HYPERLINK("http://www2.ebi.ac.uk/ego/QuickGO?mode=display&entry=GO%3A0008150","GO Biological Process")	=HYPERLINK("http://www2.ebi.ac.uk/ego/QuickGO?mode=display&entry=GO%3A0042981","regulation of apoptosis")	13	403	143	7131	0.107872	1	596; 665; 843; 2668; 3623; 3624; 5741; 7161; 7428; 8454; 8678; 8771; 26574	AATF; BCL2; BECN1; BNIP3L; CASP10; CUL1; GDNF; INHA; INHBA; PTH; TNFRSF6B; TP73; VHL
=HYPERLINK("http://www2.ebi.ac.uk/ego/QuickGO?mode=display&entry=GO%3A0003674","GO Molecular Function")	=HYPERLINK("http://www2.ebi.ac.uk/ego/QuickGO?mode=display&entry=GO%3A0016743","carboxyl- and carbamoyltransferase activity")	2	410	2	7257	0.10955	1	790; 5009	CAD; OTC
=HYPERLINK("http://www2.ebi.ac.uk/ego/QuickGO?mode=display&entry=GO%3A0003674","GO Molecular Function")	=HYPERLINK("http://www2.ebi.ac.uk/ego/QuickGO?mode=display&entry=GO%3A0005471","ATP\:ADP antiporter activity")	2	410	2	7257	0.10955	1	292; 293	SLC25A5; SLC25A6
=HYPERLINK("http://www2.ebi.ac.uk/ego/QuickGO?mode=display&entry=GO%3A0003674","GO Molecular Function")	=HYPERLINK("http://www2.ebi.ac.uk/ego/QuickGO?mode=display&entry=GO%3A0004995","tachykinin receptor activity")	2	410	2	7257	0.10955	1	6869; 6870	TACR1; TACR3
=HYPERLINK("http://www2.ebi.ac.uk/ego/QuickGO?mode=display&entry=GO%3A0008150","GO Biological Process")	=HYPERLINK("http://www2.ebi.ac.uk/ego/QuickGO?mode=display&entry=GO%3A0045637","regulation of myeloid blood cell differentiation")	2	403	2	7131	0.109577	1	3623; 3624	INHA; INHBA
=HYPERLINK("http://www2.ebi.ac.uk/ego/QuickGO?mode=display&entry=GO%3A0008150","GO Biological Process")	=HYPERLINK("http://www2.ebi.ac.uk/ego/QuickGO?mode=display&entry=GO%3A0006573","valine metabolism")	2	403	2	7131	0.109577	1	4329; 11112	ALDH6A1; HIBADH
=HYPERLINK("http://www2.ebi.ac.uk/ego/QuickGO?mode=display&entry=GO%3A0008150","GO Biological Process")	=HYPERLINK("http://www2.ebi.ac.uk/ego/QuickGO?mode=display&entry=GO%3A0019220","regulation of phosphate metabolism")	2	403	2	7131	0.109577	1	3623; 3624	INHA; INHBA
=HYPERLINK("http://www2.ebi.ac.uk/ego/QuickGO?mode=display&entry=GO%3A0008150","GO Biological Process")	=HYPERLINK("http://www2.ebi.ac.uk/ego/QuickGO?mode=display&entry=GO%3A0007203","phosphatidylinositol-4\,5-bisphosphate hydrolysis")	2	403	2	7131	0.109577	1	1234; 1909	CCR5; EDNRA
=HYPERLINK("http://www2.ebi.ac.uk/ego/QuickGO?mode=display&entry=GO%3A0008150","GO Biological Process")	=HYPERLINK("http://www2.ebi.ac.uk/ego/QuickGO?mode=display&entry=GO%3A0045649","regulation of macrophage differentiation")	2	403	2	7131	0.109577	1	3623; 3624	INHA; INHBA
=HYPERLINK("http://www2.ebi.ac.uk/ego/QuickGO?mode=display&entry=GO%3A0008150","GO Biological Process")	=HYPERLINK("http://www2.ebi.ac.uk/ego/QuickGO?mode=display&entry=GO%3A0015865","purine nucleotide transport")	2	403	2	7131	0.109577	1	292; 293	SLC25A5; SLC25A6
=HYPERLINK("http://www2.ebi.ac.uk/ego/QuickGO?mode=display&entry=GO%3A0008150","GO Biological Process")	=HYPERLINK("http://www2.ebi.ac.uk/ego/QuickGO?mode=display&entry=GO%3A0042541","hemoglobin biosynthesis")	2	403	2	7131	0.109577	1	3623; 3624	INHA; INHBA
=HYPERLINK("http://www2.ebi.ac.uk/ego/QuickGO?mode=display&entry=GO%3A0008150","GO Biological Process")	=HYPERLINK("http://www2.ebi.ac.uk/ego/QuickGO?mode=display&entry=GO%3A0045578","negative regulation of B-cell differentiation")	2	403	2	7131	0.109577	1	3623; 3624	INHA; INHBA
=HYPERLINK("http://www2.ebi.ac.uk/ego/QuickGO?mode=display&entry=GO%3A0008150","GO Biological Process")	=HYPERLINK("http://www2.ebi.ac.uk/ego/QuickGO?mode=display&entry=GO%3A0020027","hemoglobin metabolism")	2	403	2	7131	0.109577	1	3623; 3624	INHA; INHBA
=HYPERLINK("http://www2.ebi.ac.uk/ego/QuickGO?mode=display&entry=GO%3A0008150","GO Biological Process")	=HYPERLINK("http://www2.ebi.ac.uk/ego/QuickGO?mode=display&entry=GO%3A0006271","DNA strand elongation")	2	403	2	7131	0.109577	1	5983; 5984	RFC3; RFC4
=HYPERLINK("http://www2.ebi.ac.uk/ego/QuickGO?mode=display&entry=GO%3A0008150","GO Biological Process")	=HYPERLINK("http://www2.ebi.ac.uk/ego/QuickGO?mode=display&entry=GO%3A0015867","ATP transport")	2	403	2	7131	0.109577	1	292; 293	SLC25A5; SLC25A6
=HYPERLINK("http://www2.ebi.ac.uk/ego/QuickGO?mode=display&entry=GO%3A0008150","GO Biological Process")	=HYPERLINK("http://www2.ebi.ac.uk/ego/QuickGO?mode=display&entry=GO%3A0015866","ADP transport")	2	403	2	7131	0.109577	1	292; 293	SLC25A5; SLC25A6
=HYPERLINK("http://www2.ebi.ac.uk/ego/QuickGO?mode=display&entry=GO%3A0008150","GO Biological Process")	=HYPERLINK("http://www2.ebi.ac.uk/ego/QuickGO?mode=display&entry=GO%3A0006854","ATP/ADP exchange")	2	403	2	7131	0.109577	1	292; 293	SLC25A5; SLC25A6
=HYPERLINK("http://www2.ebi.ac.uk/ego/QuickGO?mode=display&entry=GO%3A0008150","GO Biological Process")	=HYPERLINK("http://www2.ebi.ac.uk/ego/QuickGO?mode=display&entry=GO%3A0045577","regulation of B-cell differentiation")	2	403	2	7131	0.109577	1	3623; 3624	INHA; INHBA
=HYPERLINK("http://www2.ebi.ac.uk/ego/QuickGO?mode=display&entry=GO%3A0008150","GO Biological Process")	=HYPERLINK("http://www2.ebi.ac.uk/ego/QuickGO?mode=display&entry=GO%3A0042326","negative regulation of phosphorylation")	2	403	2	7131	0.109577	1	3623; 3624	INHA; INHBA
=HYPERLINK("http://www2.ebi.ac.uk/ego/QuickGO?mode=display&entry=GO%3A0008150","GO Biological Process")	=HYPERLINK("http://www2.ebi.ac.uk/ego/QuickGO?mode=display&entry=GO%3A0042325","regulation of phosphorylation")	2	403	2	7131	0.109577	1	3623; 3624	INHA; INHBA
=HYPERLINK("http://www2.ebi.ac.uk/ego/QuickGO?mode=display&entry=GO%3A0008150","GO Biological Process")	=HYPERLINK("http://www2.ebi.ac.uk/ego/QuickGO?mode=display&entry=GO%3A0045638","negative regulation of myeloid blood cell differentiation")	2	403	2	7131	0.109577	1	3623; 3624	INHA; INHBA
=HYPERLINK("http://www2.ebi.ac.uk/ego/QuickGO?mode=display&entry=GO%3A0008150","GO Biological Process")	=HYPERLINK("http://www2.ebi.ac.uk/ego/QuickGO?mode=display&entry=GO%3A0016193","nonselective vesicle endocytosis")	2	403	2	7131	0.109577	1	377; 1175	AP2S1; ARF3
=HYPERLINK("http://www2.ebi.ac.uk/ego/QuickGO?mode=display&entry=GO%3A0008150","GO Biological Process")	=HYPERLINK("http://www2.ebi.ac.uk/ego/QuickGO?mode=display&entry=GO%3A0045936","negative regulation of phosphate metabolism")	2	403	2	7131	0.109577	1	3623; 3624	INHA; INHBA
=HYPERLINK("http://www2.ebi.ac.uk/ego/QuickGO?mode=display&entry=GO%3A0008150","GO Biological Process")	=HYPERLINK("http://www2.ebi.ac.uk/ego/QuickGO?mode=display&entry=GO%3A0045650","negative regulation of macrophage differentiation")	2	403	2	7131	0.109577	1	3623; 3624	INHA; INHBA
=HYPERLINK("http://www2.ebi.ac.uk/ego/QuickGO?mode=display&entry=GO%3A0003674","GO Molecular Function")	=HYPERLINK("http://www2.ebi.ac.uk/ego/QuickGO?mode=display&entry=GO%3A0003924","GTPase activity")	12	410	129	7257	0.110562	1	377; 998; 1917; 1938; 2771; 5879; 5901; 7485; 10981; 51560; 85004; 116442	ARF3; CDC42; EEF1A2; EEF2; GNAI2; RAB32; RAB39B; RAB6B; RAC1; RAN; RERG; WRB
=HYPERLINK("http://www2.ebi.ac.uk/ego/QuickGO?mode=display&entry=GO%3A0008150","GO Biological Process")	=HYPERLINK("http://www2.ebi.ac.uk/ego/QuickGO?mode=display&entry=GO%3A0006612","protein-membrane targeting")	4	403	21	7131	0.111525	1	4023; 6386; 6745; 7485	LPL; SDCBP; SSR1; WRB
=HYPERLINK("http://www2.ebi.ac.uk/ego/QuickGO?mode=display&entry=GO%3A0008150","GO Biological Process")	=HYPERLINK("http://www2.ebi.ac.uk/ego/QuickGO?mode=display&entry=GO%3A0006955","immune response")	26	403	344	7131	0.112903	1	103; 311; 567; 596; 730; 933; 966; 1234; 3001; 3623; 3624; 3625; 3688; 3714; 4155; 4282; 4783; 5818; 5879; 6364; 6869; 6890; 6938; 7852; 8678; 25824	ADAR; ANXA11; B2M; BCL2; BECN1; C7; CCL20; CCR5; CD22; CD59; CXCR4; GZMA; INHA; INHBA; INHBB; ITGB1; JAG2; MBP; MIF; NFIL3; PRDX5; PVRL1; RAC1; TACR1; TAP1; TCF12
=HYPERLINK("http://www2.ebi.ac.uk/ego/QuickGO?mode=display&entry=GO%3A0003674","GO Molecular Function")	=HYPERLINK("http://www2.ebi.ac.uk/ego/QuickGO?mode=display&entry=GO%3A0050800","hydrolase activity\, acting on acid anhydrides\, acting on GTP\, involved in cellular and subcellular movement")	11	410	115	7257	0.113018	1	377; 998; 1917; 1938; 2771; 5879; 5901; 10981; 51560; 85004; 116442	ARF3; CDC42; EEF1A2; EEF2; GNAI2; RAB32; RAB39B; RAB6B; RAC1; RAN; RERG
=HYPERLINK("http://www2.ebi.ac.uk/ego/QuickGO?mode=display&entry=GO%3A0005575","GO Cellular Component")	=HYPERLINK("http://www2.ebi.ac.uk/ego/QuickGO?mode=display&entry=GO%3A0005743","mitochondrial inner membrane")	9	398	88	7036	0.122278	1	132; 291; 292; 293; 596; 1770; 7257; 23493; 26574	AATF; ADK; BCL2; DNAH9; HEY2; SLC25A4; SLC25A5; SLC25A6; TSNAX
=HYPERLINK("http://www2.ebi.ac.uk/ego/QuickGO?mode=display&entry=GO%3A0005575","GO Cellular Component")	=HYPERLINK("http://www2.ebi.ac.uk/ego/QuickGO?mode=display&entry=GO%3A0030532","small nuclear ribonucleoprotein complex")	4	398	22	7036	0.124254	1	6629; 6631; 6633; 6635	SNRPB2; SNRPC; SNRPD2; SNRPE
=HYPERLINK("http://www2.ebi.ac.uk/ego/QuickGO?mode=display&entry=GO%3A0008150","GO Biological Process")	=HYPERLINK("http://www2.ebi.ac.uk/ego/QuickGO?mode=display&entry=GO%3A0030574","collagen catabolism")	3	403	11	7131	0.124572	1	4318; 4322; 5184	MMP13; MMP9; PEPD
=HYPERLINK("http://www2.ebi.ac.uk/ego/QuickGO?mode=display&entry=GO%3A0008150","GO Biological Process")	=HYPERLINK("http://www2.ebi.ac.uk/ego/QuickGO?mode=display&entry=GO%3A0009308","amine metabolism")	19	403	240	7131	0.130701	1	790; 1488; 2731; 3242; 3735; 4143; 4329; 5009; 5184; 6470; 6496; 6711; 8729; 8893; 9054; 10841; 11112; 27284; 57498	ALDH6A1; CAD; CTBP2; EIF2B5; FTCD; GBF1; GLDC; HIBADH; HPD; KARS; KIDINS220; MAT1A; NFS1; OTC; PEPD; SHMT1; SIX3; SPTBN1; SULT1B1
=HYPERLINK("http://www2.ebi.ac.uk/ego/QuickGO?mode=display&entry=GO%3A0003674","GO Molecular Function")	=HYPERLINK("http://www2.ebi.ac.uk/ego/QuickGO?mode=display&entry=GO%3A0003729","mRNA binding")	8	410	76	7257	0.13515	1	6432; 6629; 6633; 6635; 8559; 8761; 27258; 51690	LSM3; LSM7; PABPC4; PRPF18; SFRS7; SNRPB2; SNRPD2; SNRPE
=HYPERLINK("http://www2.ebi.ac.uk/ego/QuickGO?mode=display&entry=GO%3A0008150","GO Biological Process")	=HYPERLINK("http://www2.ebi.ac.uk/ego/QuickGO?mode=display&entry=GO%3A0042127","regulation of cell proliferation")	14	403	165	7131	0.138375	1	596; 826; 1031; 1488; 2170; 2321; 3714; 5928; 6745; 7428; 8454; 8611; 10732; 85004	BCL2; CAPNS1; CDKN2C; CTBP2; CUL1; FABP3; FLT1; JAG2; PPAP2A; RBBP4; RERG; SSR1; TCFL5; VHL
=HYPERLINK("http://www2.ebi.ac.uk/ego/QuickGO?mode=display&entry=GO%3A0008150","GO Biological Process")	=HYPERLINK("http://www2.ebi.ac.uk/ego/QuickGO?mode=display&entry=GO%3A0000082","G1/S transition of mitotic cell cycle")	6	403	49	7131	0.140208	1	595; 1163; 1164; 8454; 56647; 80279	BCCIP; CCND1; CDK5RAP3; CKS1B; CKS2; CUL1
=HYPERLINK("http://www2.ebi.ac.uk/ego/QuickGO?mode=display&entry=GO%3A0003674","GO Molecular Function")	=HYPERLINK("http://www2.ebi.ac.uk/ego/QuickGO?mode=display&entry=GO%3A0019825","oxygen binding")	3	410	12	7257	0.144085	1	1583; 1586; 1592	CYP11A1; CYP17A1; CYP26A1
=HYPERLINK("http://www2.ebi.ac.uk/ego/QuickGO?mode=display&entry=GO%3A0003674","GO Molecular Function")	=HYPERLINK("http://www2.ebi.ac.uk/ego/QuickGO?mode=display&entry=GO%3A0004693","cyclin-dependent protein kinase activity")	3	410	12	7257	0.144085	1	1021; 1163; 1164	CDK6; CKS1B; CKS2
=HYPERLINK("http://www2.ebi.ac.uk/ego/QuickGO?mode=display&entry=GO%3A0008150","GO Biological Process")	=HYPERLINK("http://www2.ebi.ac.uk/ego/QuickGO?mode=display&entry=GO%3A0046483","heterocycle metabolism")	6	403	50	7131	0.149066	1	210; 790; 5498; 10797; 10841; 55871	ALAD; CAD; CBWD1; FTCD; MTHFD2; PPOX
=HYPERLINK("http://www2.ebi.ac.uk/ego/QuickGO?mode=display&entry=GO%3A0005575","GO Cellular Component")	=HYPERLINK("http://www2.ebi.ac.uk/ego/QuickGO?mode=display&entry=GO%3A0005740","mitochondrial membrane")	11	398	122	7036	0.149951	1	132; 291; 292; 293; 596; 1770; 7257; 7416; 10953; 23493; 26574	AATF; ADK; BCL2; DNAH9; HEY2; SLC25A4; SLC25A5; SLC25A6; TOMM34; TSNAX; VDAC1
=HYPERLINK("http://www2.ebi.ac.uk/ego/QuickGO?mode=display&entry=GO%3A0005575","GO Cellular Component")	=HYPERLINK("http://www2.ebi.ac.uk/ego/QuickGO?mode=display&entry=GO%3A0005654","nucleoplasm")	37	398	535	7036	0.150349	1	311; 668; 1810; 1874; 1876; 2972; 3059; 3091; 3280; 3400; 3838; 4174; 4175; 4783; 5439; 5441; 5725; 5928; 6473; 6496; 6597; 6663; 6882; 6883; 6938; 7008; 7027; 7029; 7545; 7546; 8464; 10265; 11243; 23493; 56979; 83933; 84107	ANXA11; BRF1; DR1; E2F4; E2F6; FOXL2; HCLS1; HDAC10; HES1; HEY2; HIF1A; ID4; IRX5; KPNA2; MCM5; MCM6; NFIL3; PMF1; POLR2J; POLR2L; PRDM9; PTBP1; RBBP4; SHOX; SIX3; SMARCA4; SOX10; SUPT3H; TAF11; TAF12; TCF12; TEF; TFDP1; TFDP2; ZIC1; ZIC2; ZIC4
=HYPERLINK("http://www2.ebi.ac.uk/ego/QuickGO?mode=display&entry=GO%3A0003674","GO Molecular Function")	=HYPERLINK("http://www2.ebi.ac.uk/ego/QuickGO?mode=display&entry=GO%3A0016787","hydrolase activity")	74	410	1156	7257	0.153424	1	103; 191; 328; 377; 427; 476; 477; 496; 527; 538; 790; 826; 843; 998; 1234; 1777; 1854; 1909; 1917; 1938; 2067; 2098; 2272; 2771; 3001; 3612; 4023; 4171; 4172; 4174; 4175; 4318; 4322; 5036; 5045; 5050; 5150; 5169; 5184; 5506; 5534; 5649; 5682; 5684; 5687; 5692; 5695; 5715; 5879; 5901; 6597; 6890; 7374; 7485; 7919; 8611; 8821; 9188; 10797; 10981; 11156; 22894; 23200; 23287; 23626; 23770; 51560; 54…	ABHD4; ADAR; AGTPBP1; AHCY; APEX1; ARF3; ASAH1; ATP11B; ATP1A1; ATP1A2; ATP4B; ATP6V0C; ATP7A; BAT1; CAD; CAPNS1; CASP10; CCR5; CDC42; DDX21; DDX27; DDX4; DIS3; DNASE2; DUT; EDNRA; EEF1A2; EEF2; ENPP3; ERCC1; ESD; FHIT; FKBP8; FURIN; GNAI2; GZMA; HDAC10; IMPA1; INPP4B; LPL; MCM2; MCM3; MCM5; MCM6; MMP13; MMP9; MTHFD2; PA2G4; PAFAH1B3; PDE7A; PEPD; PPAP2A; PPP1R3A; PPP3R1; PSMA1; PSMA3; PSMA6; PSM…
=HYPERLINK("http://www2.ebi.ac.uk/ego/QuickGO?mode=display&entry=GO%3A0008150","GO Biological Process")	=HYPERLINK("http://www2.ebi.ac.uk/ego/QuickGO?mode=display&entry=GO%3A0006511","ubiquitin-dependent protein catabolism")	8	403	79	7131	0.156156	1	5682; 5684; 5687; 5692; 5695; 5715; 26263; 57646	FBXO22; PSMA1; PSMA3; PSMA6; PSMB4; PSMB7; PSMD9; USP28
=HYPERLINK("http://www2.ebi.ac.uk/ego/QuickGO?mode=display&entry=GO%3A0008150","GO Biological Process")	=HYPERLINK("http://www2.ebi.ac.uk/ego/QuickGO?mode=display&entry=GO%3A0009613","response to pest/pathogen/parasite")	18	403	231	7131	0.15618	1	103; 596; 730; 933; 1234; 3623; 3624; 3688; 4282; 4792; 5879; 6364; 6869; 6890; 7852; 8678; 8761; 25824	ADAR; BCL2; BECN1; C7; CCL20; CCR5; CD22; CXCR4; INHA; INHBA; ITGB1; MIF; NFKBIA; PABPC4; PRDX5; RAC1; TACR1; TAP1
=HYPERLINK("http://www2.ebi.ac.uk/ego/QuickGO?mode=display&entry=GO%3A0003674","GO Molecular Function")	=HYPERLINK("http://www2.ebi.ac.uk/ego/QuickGO?mode=display&entry=GO%3A0016616","oxidoreductase activity\, acting on the CH-OH group of donors\, NAD or NADP as acceptor")	7	410	65	7257	0.158252	1	231; 873; 1488; 2819; 3283; 3945; 11112	AKR1B1; CBR1; CTBP2; GPD1; HIBADH; HSD3B1; LDHB
=HYPERLINK("http://www2.ebi.ac.uk/ego/QuickGO?mode=display&entry=GO%3A0003674","GO Molecular Function")	=HYPERLINK("http://www2.ebi.ac.uk/ego/QuickGO?mode=display&entry=GO%3A0004844","uracil DNA N-glycosylase activity")	2	410	3	7257	0.159749	1	328; 7374	APEX1; UNG
=HYPERLINK("http://www2.ebi.ac.uk/ego/QuickGO?mode=display&entry=GO%3A0003674","GO Molecular Function")	=HYPERLINK("http://www2.ebi.ac.uk/ego/QuickGO?mode=display&entry=GO%3A0017106","activin inhibitor activity")	2	410	3	7257	0.159749	1	3623; 3624	INHA; INHBA
=HYPERLINK("http://www2.ebi.ac.uk/ego/QuickGO?mode=display&entry=GO%3A0008150","GO Biological Process")	=HYPERLINK("http://www2.ebi.ac.uk/ego/QuickGO?mode=display&entry=GO%3A0030218","erythrocyte differentiation")	2	403	3	7131	0.159787	1	3623; 3624	INHA; INHBA
=HYPERLINK("http://www2.ebi.ac.uk/ego/QuickGO?mode=display&entry=GO%3A0008150","GO Biological Process")	=HYPERLINK("http://www2.ebi.ac.uk/ego/QuickGO?mode=display&entry=GO%3A0045620","negative regulation of lymphocyte differentiation")	2	403	3	7131	0.159787	1	3623; 3624	INHA; INHBA
=HYPERLINK("http://www2.ebi.ac.uk/ego/QuickGO?mode=display&entry=GO%3A0008150","GO Biological Process")	=HYPERLINK("http://www2.ebi.ac.uk/ego/QuickGO?mode=display&entry=GO%3A0006862","nucleotide transport")	2	403	3	7131	0.159787	1	292; 293	SLC25A5; SLC25A6
=HYPERLINK("http://www2.ebi.ac.uk/ego/QuickGO?mode=display&entry=GO%3A0008150","GO Biological Process")	=HYPERLINK("http://www2.ebi.ac.uk/ego/QuickGO?mode=display&entry=GO%3A0045077","negative regulation of interferon-gamma biosynthesis")	2	403	3	7131	0.159787	1	3623; 3624	INHA; INHBA
=HYPERLINK("http://www2.ebi.ac.uk/ego/QuickGO?mode=display&entry=GO%3A0008150","GO Biological Process")	=HYPERLINK("http://www2.ebi.ac.uk/ego/QuickGO?mode=display&entry=GO%3A0030225","macrophage differentiation")	2	403	3	7131	0.159787	1	3623; 3624	INHA; INHBA
=HYPERLINK("http://www2.ebi.ac.uk/ego/QuickGO?mode=display&entry=GO%3A0008150","GO Biological Process")	=HYPERLINK("http://www2.ebi.ac.uk/ego/QuickGO?mode=display&entry=GO%3A0008099","synaptic vesicle endocytosis")	2	403	3	7131	0.159787	1	274; 1175	AP2S1; BIN1
=HYPERLINK("http://www2.ebi.ac.uk/ego/QuickGO?mode=display&entry=GO%3A0005575","GO Cellular Component")	=HYPERLINK("http://www2.ebi.ac.uk/ego/QuickGO?mode=display&entry=GO%3A0030175","filopodium")	2	398	3	7036	0.159922	1	998; 5879	CDC42; RAC1
=HYPERLINK("http://www2.ebi.ac.uk/ego/QuickGO?mode=display&entry=GO%3A0008150","GO Biological Process")	=HYPERLINK("http://www2.ebi.ac.uk/ego/QuickGO?mode=display&entry=GO%3A0007517","muscle development")	10	403	109	7131	0.160555	1	58; 859; 2273; 4634; 6938; 7125; 7134; 7135; 7168; 9172	ACTA1; CAV3; FHL1; MYL3; MYOM2; TCF12; TNNC1; TNNC2; TNNI1; TPM1
=HYPERLINK("http://www2.ebi.ac.uk/ego/QuickGO?mode=display&entry=GO%3A0008150","GO Biological Process")	=HYPERLINK("http://www2.ebi.ac.uk/ego/QuickGO?mode=display&entry=GO%3A0019941","modification-dependent protein catabolism")	8	403	80	7131	0.163434	1	5682; 5684; 5687; 5692; 5695; 5715; 26263; 57646	FBXO22; PSMA1; PSMA3; PSMA6; PSMB4; PSMB7; PSMD9; USP28
=HYPERLINK("http://www2.ebi.ac.uk/ego/QuickGO?mode=display&entry=GO%3A0003674","GO Molecular Function")	=HYPERLINK("http://www2.ebi.ac.uk/ego/QuickGO?mode=display&entry=GO%3A0004895","cell adhesion receptor activity")	5	410	38	7257	0.163916	1	3680; 3688; 3694; 5818; 55118	CRTAC1; ITGA9; ITGB1; ITGB6; PVRL1
=HYPERLINK("http://www2.ebi.ac.uk/ego/QuickGO?mode=display&entry=GO%3A0003674","GO Molecular Function")	=HYPERLINK("http://www2.ebi.ac.uk/ego/QuickGO?mode=display&entry=GO%3A0004089","carbonate dehydratase activity")	3	410	13	7257	0.164227	1	765; 767; 11238	CA5B; CA6; CA8
=HYPERLINK("http://www2.ebi.ac.uk/ego/QuickGO?mode=display&entry=GO%3A0008150","GO Biological Process")	=HYPERLINK("http://www2.ebi.ac.uk/ego/QuickGO?mode=display&entry=GO%3A0006779","porphyrin biosynthesis")	3	403	13	7131	0.164291	1	210; 5498; 55871	ALAD; CBWD1; PPOX
=HYPERLINK("http://www2.ebi.ac.uk/ego/QuickGO?mode=display&entry=GO%3A0008150","GO Biological Process")	=HYPERLINK("http://www2.ebi.ac.uk/ego/QuickGO?mode=display&entry=GO%3A0006839","mitochondrial transport")	3	403	13	7131	0.164291	1	291; 292; 293	SLC25A4; SLC25A5; SLC25A6
=HYPERLINK("http://www2.ebi.ac.uk/ego/QuickGO?mode=display&entry=GO%3A0005575","GO Cellular Component")	=HYPERLINK("http://www2.ebi.ac.uk/ego/QuickGO?mode=display&entry=GO%3A0005838","proteasome regulatory particle (sensu Eukarya)")	3	398	13	7036	0.164524	1	5708; 5715; 5718	PSMD12; PSMD2; PSMD9
=HYPERLINK("http://www2.ebi.ac.uk/ego/QuickGO?mode=display&entry=GO%3A0008150","GO Biological Process")	=HYPERLINK("http://www2.ebi.ac.uk/ego/QuickGO?mode=display&entry=GO%3A0043066","negative regulation of apoptosis")	7	403	66	7131	0.166525	1	596; 665; 2668; 7428; 8678; 8771; 26574	AATF; BCL2; BECN1; BNIP3L; GDNF; TNFRSF6B; VHL
=HYPERLINK("http://www2.ebi.ac.uk/ego/QuickGO?mode=display&entry=GO%3A0008150","GO Biological Process")	=HYPERLINK("http://www2.ebi.ac.uk/ego/QuickGO?mode=display&entry=GO%3A0006916","anti-apoptosis")	7	403	66	7131	0.166525	1	596; 665; 2668; 7428; 8678; 8771; 26574	AATF; BCL2; BECN1; BNIP3L; GDNF; TNFRSF6B; VHL
=HYPERLINK("http://www2.ebi.ac.uk/ego/QuickGO?mode=display&entry=GO%3A0008150","GO Biological Process")	=HYPERLINK("http://www2.ebi.ac.uk/ego/QuickGO?mode=display&entry=GO%3A0006366","transcription from Pol II promoter")	25	403	346	7131	0.168872	1	328; 1810; 1876; 1999; 2972; 3280; 3400; 4783; 5439; 5441; 6473; 6597; 6663; 6938; 7008; 7027; 7029; 7428; 8464; 9319; 9516; 11077; 11243; 23435; 23493	APEX1; BRF1; DR1; E2F6; ELF3; HES1; HEY2; HSF2BP; ID4; LITAF; NFIL3; PMF1; POLR2J; POLR2L; SHOX; SMARCA4; SOX10; SUPT3H; TARDBP; TCF12; TEF; TFDP1; TFDP2; TRIP13; VHL
=HYPERLINK("http://www2.ebi.ac.uk/ego/QuickGO?mode=display&entry=GO%3A0008150","GO Biological Process")	=HYPERLINK("http://www2.ebi.ac.uk/ego/QuickGO?mode=display&entry=GO%3A0008285","negative regulation of cell proliferation")	9	403	96	7131	0.172771	1	596; 1031; 1488; 2170; 5928; 7428; 8454; 8611; 85004	BCL2; CDKN2C; CTBP2; CUL1; FABP3; PPAP2A; RBBP4; RERG; VHL
=HYPERLINK("http://www2.ebi.ac.uk/ego/QuickGO?mode=display&entry=GO%3A0003674","GO Molecular Function")	=HYPERLINK("http://www2.ebi.ac.uk/ego/QuickGO?mode=display&entry=GO%3A0015662","ATPase activity\, coupled to transmembrane movement of ions\, phosphorylative mechanism")	5	410	39	7257	0.175096	1	476; 477; 496; 538; 23200	ATP11B; ATP1A1; ATP1A2; ATP4B; ATP7A
=HYPERLINK("http://www2.ebi.ac.uk/ego/QuickGO?mode=display&entry=GO%3A0003674","GO Molecular Function")	=HYPERLINK("http://www2.ebi.ac.uk/ego/QuickGO?mode=display&entry=GO%3A0003824","catalytic activity")	167	410	2779	7257	0.176169	1	15; 103; 132; 158; 191; 205; 210; 217; 231; 328; 377; 427; 472; 476; 477; 496; 501; 527; 538; 765; 767; 790; 826; 843; 859; 873; 998; 1021; 1163; 1164; 1234; 1355; 1374; 1488; 1583; 1586; 1592; 1593; 1632; 1718; 1743; 1777; 1854; 1909; 1917; 1938; 2067; 2098; 2272; 2287; 2321; 2534; 2639; 2683; 2731; 2771; 2819; 3001; 3242; 3283; 3612; 3735; 3945; 4015; 4023; 4116; 4143; 4171; 4172; 4174; 4175; 4…	AANAT; ABHD4; ACT; ADAR; ADK; ADSL; ADSSL1; AGTPBP1; AHCY; AK3; AK7; AKR1B1; ALAD; ALDH2; ALDH6A1; ALDH7A1; APEX1; ARF3; ASAH1; ATM; ATP11B; ATP1A1; ATP1A2; ATP4B; ATP6V0C; ATP7A; B3GAT1; B4GALT1; BAT1; BET1L; CA5B; CA6; CA8; CAD; CAPNS1; CASP10; CAV3; CBR1; CCR5; CDC42; CDK6; CKS1B; CKS2; COX15; CPT1A; CTBP2; CUL1; CYP11A1; CYP17A1; CYP26A1; CYP27A1; DCI; DDX21; DDX27; DDX4; DHCR24; DIS3; DLST; …
=HYPERLINK("http://www2.ebi.ac.uk/ego/QuickGO?mode=display&entry=GO%3A0003674","GO Molecular Function")	=HYPERLINK("http://www2.ebi.ac.uk/ego/QuickGO?mode=display&entry=GO%3A0008094","DNA dependent ATPase activity")	4	410	26	7257	0.178245	1	4171; 4172; 4174; 4175	MCM2; MCM3; MCM5; MCM6
=HYPERLINK("http://www2.ebi.ac.uk/ego/QuickGO?mode=display&entry=GO%3A0008150","GO Biological Process")	=HYPERLINK("http://www2.ebi.ac.uk/ego/QuickGO?mode=display&entry=GO%3A0006767","water-soluble vitamin metabolism")	4	403	26	7131	0.178333	1	7086; 7167; 11112; 55871	CBWD1; HIBADH; TKT; TPI1
=HYPERLINK("http://www2.ebi.ac.uk/ego/QuickGO?mode=display&entry=GO%3A0003674","GO Molecular Function")	=HYPERLINK("http://www2.ebi.ac.uk/ego/QuickGO?mode=display&entry=GO%3A0016829","lyase activity")	10	410	112	7257	0.179423	1	158; 210; 328; 765; 767; 1586; 5105; 9054; 10841; 11238	ADSL; ALAD; APEX1; CA5B; CA6; CA8; CYP17A1; FTCD; NFS1; PCK1
=HYPERLINK("http://www2.ebi.ac.uk/ego/QuickGO?mode=display&entry=GO%3A0005575","GO Cellular Component")	=HYPERLINK("http://www2.ebi.ac.uk/ego/QuickGO?mode=display&entry=GO%3A0019866","inner membrane")	9	398	97	7036	0.180319	1	132; 291; 292; 293; 596; 1770; 7257; 23493; 26574	AATF; ADK; BCL2; DNAH9; HEY2; SLC25A4; SLC25A5; SLC25A6; TSNAX
=HYPERLINK("http://www2.ebi.ac.uk/ego/QuickGO?mode=display&entry=GO%3A0008150","GO Biological Process")	=HYPERLINK("http://www2.ebi.ac.uk/ego/QuickGO?mode=display&entry=GO%3A0042107","cytokine metabolism")	3	403	14	7131	0.184892	1	3623; 3624; 3625	INHA; INHBA; INHBB
=HYPERLINK("http://www2.ebi.ac.uk/ego/QuickGO?mode=display&entry=GO%3A0008150","GO Biological Process")	=HYPERLINK("http://www2.ebi.ac.uk/ego/QuickGO?mode=display&entry=GO%3A0042089","cytokine biosynthesis")	3	403	14	7131	0.184892	1	3623; 3624; 3625	INHA; INHBA; INHBB
=HYPERLINK("http://www2.ebi.ac.uk/ego/QuickGO?mode=display&entry=GO%3A0003674","GO Molecular Function")	=HYPERLINK("http://www2.ebi.ac.uk/ego/QuickGO?mode=display&entry=GO%3A0016614","oxidoreductase activity\, acting on CH-OH group of donors")	7	410	69	7257	0.191882	1	231; 873; 1488; 2819; 3283; 3945; 11112	AKR1B1; CBR1; CTBP2; GPD1; HIBADH; HSD3B1; LDHB
=HYPERLINK("http://www2.ebi.ac.uk/ego/QuickGO?mode=display&entry=GO%3A0008150","GO Biological Process")	=HYPERLINK("http://www2.ebi.ac.uk/ego/QuickGO?mode=display&entry=GO%3A0007605","hearing")	7	403	69	7131	0.192018	1	501; 1161; 1690; 2697; 3714; 6663; 9445	ALDH7A1; COCH; ERCC8; GJA1; ITM2B; JAG2; SOX10
=HYPERLINK("http://www2.ebi.ac.uk/ego/QuickGO?mode=display&entry=GO%3A0008150","GO Biological Process")	=HYPERLINK("http://www2.ebi.ac.uk/ego/QuickGO?mode=display&entry=GO%3A0001501","skeletal development")	9	403	99	7131	0.194011	1	650; 654; 1277; 2487; 3623; 3624; 5741; 6473; 6678	BMP2; BMP6; COL1A1; FRZB; INHA; INHBA; PTH; SHOX; SPARC
=HYPERLINK("http://www2.ebi.ac.uk/ego/QuickGO?mode=display&entry=GO%3A0008150","GO Biological Process")	=HYPERLINK("http://www2.ebi.ac.uk/ego/QuickGO?mode=display&entry=GO%3A0009611","response to wounding")	12	403	146	7131	0.200162	1	1234; 3623; 3624; 3688; 4282; 5879; 6364; 6869; 6890; 7852; 8678; 25824	BECN1; CCL20; CCR5; CXCR4; INHA; INHBA; ITGB1; MIF; PRDX5; RAC1; TACR1; TAP1
=HYPERLINK("http://www2.ebi.ac.uk/ego/QuickGO?mode=display&entry=GO%3A0008150","GO Biological Process")	=HYPERLINK("http://www2.ebi.ac.uk/ego/QuickGO?mode=display&entry=GO%3A0009592","perception of sound")	7	403	70	7131	0.200831	1	501; 1161; 1690; 2697; 3714; 6663; 9445	ALDH7A1; COCH; ERCC8; GJA1; ITM2B; JAG2; SOX10
=HYPERLINK("http://www2.ebi.ac.uk/ego/QuickGO?mode=display&entry=GO%3A0003674","GO Molecular Function")	=HYPERLINK("http://www2.ebi.ac.uk/ego/QuickGO?mode=display&entry=GO%3A0016620","oxidoreductase activity\, acting on the aldehyde or oxo group of donors\, NAD or NADP as acceptor")	3	410	15	7257	0.205754	1	217; 501; 4329	ALDH2; ALDH6A1; ALDH7A1
=HYPERLINK("http://www2.ebi.ac.uk/ego/QuickGO?mode=display&entry=GO%3A0003674","GO Molecular Function")	=HYPERLINK("http://www2.ebi.ac.uk/ego/QuickGO?mode=display&entry=GO%3A0004536","deoxyribonuclease activity")	3	410	15	7257	0.205754	1	328; 1777; 2067	APEX1; DNASE2; ERCC1
=HYPERLINK("http://www2.ebi.ac.uk/ego/QuickGO?mode=display&entry=GO%3A0008150","GO Biological Process")	=HYPERLINK("http://www2.ebi.ac.uk/ego/QuickGO?mode=display&entry=GO%3A0030641","hydrogen ion homeostasis")	3	403	15	7131	0.205832	1	476; 477; 527	ATP1A1; ATP1A2; ATP6V0C
=HYPERLINK("http://www2.ebi.ac.uk/ego/QuickGO?mode=display&entry=GO%3A0008150","GO Biological Process")	=HYPERLINK("http://www2.ebi.ac.uk/ego/QuickGO?mode=display&entry=GO%3A0006778","porphyrin metabolism")	3	403	15	7131	0.205832	1	210; 5498; 55871	ALAD; CBWD1; PPOX
=HYPERLINK("http://www2.ebi.ac.uk/ego/QuickGO?mode=display&entry=GO%3A0008150","GO Biological Process")	=HYPERLINK("http://www2.ebi.ac.uk/ego/QuickGO?mode=display&entry=GO%3A0006939","smooth muscle contraction")	3	403	15	7131	0.205832	1	1265; 1909; 5592	CNN2; EDNRA; PRKG1
=HYPERLINK("http://www2.ebi.ac.uk/ego/QuickGO?mode=display&entry=GO%3A0008150","GO Biological Process")	=HYPERLINK("http://www2.ebi.ac.uk/ego/QuickGO?mode=display&entry=GO%3A0009058","biosynthesis")	49	403	756	7131	0.205864	1	132; 158; 190; 210; 527; 790; 967; 1488; 1583; 1586; 1718; 1743; 1917; 1938; 1965; 1982; 2683; 3283; 3612; 3623; 3624; 3625; 3735; 4836; 5009; 5105; 5260; 5498; 6136; 6183; 6207; 6496; 6711; 6770; 7167; 8562; 8729; 8761; 8893; 9045; 10797; 11282; 23541; 27087; 55871; 57498; 63931; 79590; 122622	ADK; ADSL; ADSSL1; ALAD; ATP6V0C; B3GAT1; B4GALT1; CAD; CBWD1; CD63; CTBP2; CYP11A1; CYP17A1; DENR; DHCR24; DLST; EEF1A2; EEF2; EIF2B5; EIF2S1; EIF4G2; GBF1; HSD3B1; IMPA1; INHA; INHBA; INHBB; KARS; KIDINS220; MGAT4B; MRPL24; MRPS12; MRPS14; MTHFD2; NMT1; NR0B1; OTC; PABPC4; PCK1; PHKG1; PPOX; RPL12; RPL14; RPS13; SEC14L2; SIX3; SPTBN1; STAR; TPI1
=HYPERLINK("http://www2.ebi.ac.uk/ego/QuickGO?mode=display&entry=GO%3A0003674","GO Molecular Function")	=HYPERLINK("http://www2.ebi.ac.uk/ego/QuickGO?mode=display&entry=GO%3A0016494","C-X-C chemokine receptor activity")	2	410	4	7257	0.207124	1	1234; 7852	CCR5; CXCR4
=HYPERLINK("http://www2.ebi.ac.uk/ego/QuickGO?mode=display&entry=GO%3A0003674","GO Molecular Function")	=HYPERLINK("http://www2.ebi.ac.uk/ego/QuickGO?mode=display&entry=GO%3A0019958","C-X-C chemokine binding")	2	410	4	7257	0.207124	1	1234; 7852	CCR5; CXCR4
=HYPERLINK("http://www2.ebi.ac.uk/ego/QuickGO?mode=display&entry=GO%3A0008150","GO Biological Process")	=HYPERLINK("http://www2.ebi.ac.uk/ego/QuickGO?mode=display&entry=GO%3A0015991","ATP hydrolysis coupled proton transport")	2	403	4	7131	0.207173	1	476; 477	ATP1A1; ATP1A2
=HYPERLINK("http://www2.ebi.ac.uk/ego/QuickGO?mode=display&entry=GO%3A0008150","GO Biological Process")	=HYPERLINK("http://www2.ebi.ac.uk/ego/QuickGO?mode=display&entry=GO%3A0009071","serine family amino acid catabolism")	2	403	4	7131	0.207173	1	2731; 6470	GLDC; SHMT1
=HYPERLINK("http://www2.ebi.ac.uk/ego/QuickGO?mode=display&entry=GO%3A0008150","GO Biological Process")	=HYPERLINK("http://www2.ebi.ac.uk/ego/QuickGO?mode=display&entry=GO%3A0045072","regulation of interferon-gamma biosynthesis")	2	403	4	7131	0.207173	1	3623; 3624	INHA; INHBA
=HYPERLINK("http://www2.ebi.ac.uk/ego/QuickGO?mode=display&entry=GO%3A0008150","GO Biological Process")	=HYPERLINK("http://www2.ebi.ac.uk/ego/QuickGO?mode=display&entry=GO%3A0042036","negative regulation of cytokine biosynthesis")	2	403	4	7131	0.207173	1	3623; 3624	INHA; INHBA
=HYPERLINK("http://www2.ebi.ac.uk/ego/QuickGO?mode=display&entry=GO%3A0005575","GO Cellular Component")	=HYPERLINK("http://www2.ebi.ac.uk/ego/QuickGO?mode=display&entry=GO%3A0005833","hemoglobin complex")	2	398	4	7036	0.207343	1	3040; 3043	HBA2; HBB
=HYPERLINK("http://www2.ebi.ac.uk/ego/QuickGO?mode=display&entry=GO%3A0005575","GO Cellular Component")	=HYPERLINK("http://www2.ebi.ac.uk/ego/QuickGO?mode=display&entry=GO%3A0005656","pre-replicative complex")	2	398	4	7036	0.207343	1	4174; 4175	MCM5; MCM6
=HYPERLINK("http://www2.ebi.ac.uk/ego/QuickGO?mode=display&entry=GO%3A0008150","GO Biological Process")	=HYPERLINK("http://www2.ebi.ac.uk/ego/QuickGO?mode=display&entry=GO%3A0042445","hormone metabolism")	4	403	28	7131	0.207564	1	1583; 1586; 3283; 6770	CYP11A1; CYP17A1; HSD3B1; STAR
=HYPERLINK("http://www2.ebi.ac.uk/ego/QuickGO?mode=display&entry=GO%3A0005575","GO Cellular Component")	=HYPERLINK("http://www2.ebi.ac.uk/ego/QuickGO?mode=display&entry=GO%3A0005576","extracellular")	46	398	706	7036	0.209098	1	231; 650; 654; 730; 859; 1161; 1277; 1281; 1306; 1690; 1761; 1893; 2253; 2321; 2487; 2668; 3623; 3624; 3625; 3680; 3688; 3694; 4015; 4023; 4116; 4282; 4318; 4322; 4879; 5649; 5741; 6364; 6678; 6843; 7161; 7980; 9532; 10417; 11077; 22943; 23452; 26281; 30008; 51384; 55118; 223117	AKR1B1; ANGPTL2; BAG2; BMP2; BMP6; C7; CAV3; CCL20; COCH; COL15A1; COL1A1; COL3A1; CRTAC1; DKK1; DMRT1; ECM1; EFEMP2; ERCC8; FGF20; FGF8; FLT1; FRZB; GDNF; HSF2BP; INHA; INHBA; INHBB; ITGA9; ITGB1; ITGB6; LOX; LPL; MAGOH; MIF; MMP13; MMP9; NPPB; PTH; RELN; SEMA3D; SPARC; SPON2; TFPI2; TP73; VAMP1; WNT16
=HYPERLINK("http://www2.ebi.ac.uk/ego/QuickGO?mode=display&entry=GO%3A0003674","GO Molecular Function")	=HYPERLINK("http://www2.ebi.ac.uk/ego/QuickGO?mode=display&entry=GO%3A0016835","carbon-oxygen lyase activity")	5	410	42	7257	0.210076	1	210; 328; 765; 767; 11238	ALAD; APEX1; CA5B; CA6; CA8
=HYPERLINK("http://www2.ebi.ac.uk/ego/QuickGO?mode=display&entry=GO%3A0008150","GO Biological Process")	=HYPERLINK("http://www2.ebi.ac.uk/ego/QuickGO?mode=display&entry=GO%3A0046903","secretion")	5	403	42	7131	0.210195	1	274; 1175; 3623; 3624; 3625	AP2S1; BIN1; INHA; INHBA; INHBB
=HYPERLINK("http://www2.ebi.ac.uk/ego/QuickGO?mode=display&entry=GO%3A0005575","GO Cellular Component")	=HYPERLINK("http://www2.ebi.ac.uk/ego/QuickGO?mode=display&entry=GO%3A0005783","endoplasmic reticulum")	20	398	276	7036	0.213655	1	844; 845; 1586; 1592; 1718; 3283; 5682; 5684; 5687; 5692; 5695; 5708; 5715; 5718; 6386; 6745; 7428; 7485; 10439; 94005	CASQ1; CASQ2; CYP17A1; CYP26A1; DHCR24; HSD3B1; OLFM1; PIGS; PSMA1; PSMA3; PSMA6; PSMB4; PSMB7; PSMD12; PSMD2; PSMD9; SDCBP; SSR1; VHL; WRB
=HYPERLINK("http://www2.ebi.ac.uk/ego/QuickGO?mode=display&entry=GO%3A0008150","GO Biological Process")	=HYPERLINK("http://www2.ebi.ac.uk/ego/QuickGO?mode=display&entry=GO%3A0006731","coenzyme and prosthetic group metabolism")	9	403	102	7131	0.216273	1	210; 527; 1743; 5498; 7167; 10797; 10841; 11112; 55871	ALAD; ATP6V0C; CBWD1; DLST; FTCD; HIBADH; MTHFD2; PPOX; TPI1
=HYPERLINK("http://www2.ebi.ac.uk/ego/QuickGO?mode=display&entry=GO%3A0008150","GO Biological Process")	=HYPERLINK("http://www2.ebi.ac.uk/ego/QuickGO?mode=display&entry=GO%3A0006092","main pathways of carbohydrate metabolism")	7	403	72	7131	0.218886	1	1743; 3945; 5105; 5213; 6389; 7167; 11112	DLST; HIBADH; LDHB; PCK1; PFKM; SDHA; TPI1
=HYPERLINK("http://www2.ebi.ac.uk/ego/QuickGO?mode=display&entry=GO%3A0003674","GO Molecular Function")	=HYPERLINK("http://www2.ebi.ac.uk/ego/QuickGO?mode=display&entry=GO%3A0005488","binding")	252	410	4313	7257	0.221194	1	103; 132; 190; 205; 273; 274; 291; 292; 293; 311; 328; 377; 472; 476; 477; 538; 650; 654; 668; 765; 767; 790; 826; 844; 845; 928; 933; 998; 1000; 1021; 1161; 1234; 1265; 1583; 1586; 1592; 1618; 1761; 1770; 1777; 1810; 1854; 1874; 1876; 1909; 1917; 1938; 1965; 1982; 1999; 2067; 2167; 2170; 2253; 2287; 2321; 2487; 2534; 2668; 2771; 2972; 3009; 3059; 3091; 3166; 3167; 3280; 3400; 3612; 3623; 3624; 3…	AATF; ADAR; ADK; ADSSL1; AK3; AK7; AMPH; ANAPC11; ANGPTL2; ANXA11; APEX1; ARF3; ATM; ATP11B; ATP1A1; ATP1A2; ATP7A; B3GAT1; BAG2; BARHL1; BAT1; BCAN; BIN1; BMP2; BMP6; BRF1; BTBD3; CA5B; CA6; CA8; CAD; CAPNS1; CASQ1; CASQ2; CBWD1; CCL20; CCNL1; CCR5; CD22; CD9; CDC42; CDC42EP3; CDH2; CDK5RAP3; CDK6; CNN2; CRTAC1; CXCR4; CYP11A1; CYP17A1; CYP26A1; DAZAP1; DAZL; DDX21; DDX27; DDX4; DENR; DIS3; DKK1…
=HYPERLINK("http://www2.ebi.ac.uk/ego/QuickGO?mode=display&entry=GO%3A0008150","GO Biological Process")	=HYPERLINK("http://www2.ebi.ac.uk/ego/QuickGO?mode=display&entry=GO%3A0040007","growth")	4	403	29	7131	0.222562	1	650; 654; 3624; 3625	BMP2; BMP6; INHBA; INHBB
=HYPERLINK("http://www2.ebi.ac.uk/ego/QuickGO?mode=display&entry=GO%3A0008150","GO Biological Process")	=HYPERLINK("http://www2.ebi.ac.uk/ego/QuickGO?mode=display&entry=GO%3A0006952","defense response")	26	403	377	7131	0.223979	1	103; 311; 567; 596; 730; 933; 966; 1234; 3001; 3623; 3624; 3625; 3688; 3714; 4155; 4282; 4783; 5818; 5879; 6364; 6869; 6890; 6938; 7852; 8678; 25824	ADAR; ANXA11; B2M; BCL2; BECN1; C7; CCL20; CCR5; CD22; CD59; CXCR4; GZMA; INHA; INHBA; INHBB; ITGB1; JAG2; MBP; MIF; NFIL3; PRDX5; PVRL1; RAC1; TACR1; TAP1; TCF12
=HYPERLINK("http://www2.ebi.ac.uk/ego/QuickGO?mode=display&entry=GO%3A0008150","GO Biological Process")	=HYPERLINK("http://www2.ebi.ac.uk/ego/QuickGO?mode=display&entry=GO%3A0009059","macromolecule biosynthesis")	41	403	628	7131	0.225917	1	132; 158; 190; 527; 790; 967; 1583; 1586; 1718; 1917; 1938; 1965; 1982; 2683; 3283; 3612; 3623; 3624; 3625; 3735; 4836; 5105; 5260; 6136; 6183; 6207; 6711; 6770; 7167; 8562; 8729; 8761; 8893; 9045; 11282; 23541; 27087; 57498; 63931; 79590; 122622	ADK; ADSL; ADSSL1; ATP6V0C; B3GAT1; B4GALT1; CAD; CD63; CYP11A1; CYP17A1; DENR; DHCR24; EEF1A2; EEF2; EIF2B5; EIF2S1; EIF4G2; GBF1; HSD3B1; IMPA1; INHA; INHBA; INHBB; KARS; KIDINS220; MGAT4B; MRPL24; MRPS12; MRPS14; NMT1; NR0B1; PABPC4; PCK1; PHKG1; RPL12; RPL14; RPS13; SEC14L2; SPTBN1; STAR; TPI1
=HYPERLINK("http://www2.ebi.ac.uk/ego/QuickGO?mode=display&entry=GO%3A0008150","GO Biological Process")	=HYPERLINK("http://www2.ebi.ac.uk/ego/QuickGO?mode=display&entry=GO%3A0016288","cytokinesis")	8	403	88	7131	0.226634	1	595; 1021; 1163; 1164; 4174; 51529; 57018; 81669	ANAPC11; CCND1; CCNL1; CCNL2; CDK6; CKS1B; CKS2; MCM5
=HYPERLINK("http://www2.ebi.ac.uk/ego/QuickGO?mode=display&entry=GO%3A0008150","GO Biological Process")	=HYPERLINK("http://www2.ebi.ac.uk/ego/QuickGO?mode=display&entry=GO%3A0007292","female gamete generation")	3	403	16	7131	0.227005	1	2492; 4116; 23626	FSHR; MAGOH; SPO11
=HYPERLINK("http://www2.ebi.ac.uk/ego/QuickGO?mode=display&entry=GO%3A0003674","GO Molecular Function")	=HYPERLINK("http://www2.ebi.ac.uk/ego/QuickGO?mode=display&entry=GO%3A0005198","structural molecule activity")	36	410	545	7257	0.228957	1	58; 1277; 1281; 1306; 1411; 1893; 3728; 3860; 3945; 3982; 4137; 4155; 4634; 5010; 5649; 6136; 6183; 6207; 6711; 7125; 7134; 7135; 7168; 7980; 9045; 9074; 9172; 10095; 10417; 10439; 30008; 51384; 63931; 79590; 93973; 149461	ACTA1; ACTR8; ARPC1B; CLDN11; CLDN19; CLDN6; COL15A1; COL1A1; COL3A1; CRYBA1; ECM1; EFEMP2; JUP; KRT13; LDHB; LIM2; MAPT; MBP; MRPL24; MRPS12; MRPS14; MYL3; MYOM2; OLFM1; RELN; RPL12; RPL14; RPS13; SPON2; SPTBN1; TFPI2; TNNC1; TNNC2; TNNI1; TPM1; WNT16
=HYPERLINK("http://www2.ebi.ac.uk/ego/QuickGO?mode=display&entry=GO%3A0008150","GO Biological Process")	=HYPERLINK("http://www2.ebi.ac.uk/ego/QuickGO?mode=display&entry=GO%3A0006007","glucose catabolism")	5	403	44	7131	0.234535	1	1743; 3945; 5213; 7167; 11112	DLST; HIBADH; LDHB; PFKM; TPI1
=HYPERLINK("http://www2.ebi.ac.uk/ego/QuickGO?mode=display&entry=GO%3A0003674","GO Molecular Function")	=HYPERLINK("http://www2.ebi.ac.uk/ego/QuickGO?mode=display&entry=GO%3A0008134","transcription factor binding")	15	410	200	7257	0.237062	1	328; 1810; 1876; 1999; 3400; 4783; 4792; 6597; 6663; 7027; 7029; 7428; 9319; 11243; 26292	APEX1; DR1; E2F6; ELF3; ID4; MYCBP; NFIL3; NFKBIA; PMF1; SMARCA4; SOX10; TFDP1; TFDP2; TRIP13; VHL
=HYPERLINK("http://www2.ebi.ac.uk/ego/QuickGO?mode=display&entry=GO%3A0003674","GO Molecular Function")	=HYPERLINK("http://www2.ebi.ac.uk/ego/QuickGO?mode=display&entry=GO%3A0003925","small monomeric GTPase activity")	8	410	90	7257	0.243447	1	377; 998; 5879; 5901; 10981; 51560; 85004; 116442	ARF3; CDC42; RAB32; RAB39B; RAB6B; RAC1; RAN; RERG
=HYPERLINK("http://www2.ebi.ac.uk/ego/QuickGO?mode=display&entry=GO%3A0003674","GO Molecular Function")	=HYPERLINK("http://www2.ebi.ac.uk/ego/QuickGO?mode=display&entry=GO%3A0042277","peptide binding")	8	410	90	7257	0.243447	1	1234; 1909; 3838; 6745; 6869; 6870; 7852; 10953	CCR5; CXCR4; EDNRA; KPNA2; SSR1; TACR1; TACR3; TOMM34
=HYPERLINK("http://www2.ebi.ac.uk/ego/QuickGO?mode=display&entry=GO%3A0003674","GO Molecular Function")	=HYPERLINK("http://www2.ebi.ac.uk/ego/QuickGO?mode=display&entry=GO%3A0005179","hormone activity")	5	410	45	7257	0.246818	1	3623; 3624; 3625; 4879; 5741	INHA; INHBA; INHBB; NPPB; PTH
=HYPERLINK("http://www2.ebi.ac.uk/ego/QuickGO?mode=display&entry=GO%3A0008150","GO Biological Process")	=HYPERLINK("http://www2.ebi.ac.uk/ego/QuickGO?mode=display&entry=GO%3A0030098","lymphocyte differentiation")	3	403	17	7131	0.248321	1	3623; 3624; 3714	INHA; INHBA; JAG2
=HYPERLINK("http://www2.ebi.ac.uk/ego/QuickGO?mode=display&entry=GO%3A0008150","GO Biological Process")	=HYPERLINK("http://www2.ebi.ac.uk/ego/QuickGO?mode=display&entry=GO%3A0030004","monovalent inorganic cation homeostasis")	3	403	17	7131	0.248321	1	476; 477; 527	ATP1A1; ATP1A2; ATP6V0C
=HYPERLINK("http://www2.ebi.ac.uk/ego/QuickGO?mode=display&entry=GO%3A0008150","GO Biological Process")	=HYPERLINK("http://www2.ebi.ac.uk/ego/QuickGO?mode=display&entry=GO%3A0009069","serine family amino acid metabolism")	3	403	17	7131	0.248321	1	1488; 2731; 6470	CTBP2; GLDC; SHMT1
=HYPERLINK("http://www2.ebi.ac.uk/ego/QuickGO?mode=display&entry=GO%3A0005575","GO Cellular Component")	=HYPERLINK("http://www2.ebi.ac.uk/ego/QuickGO?mode=display&entry=GO%3A0030286","dynein complex")	3	398	17	7036	0.248645	1	1770; 7802; 64446	DNAH9; DNAI2; DNALI1
=HYPERLINK("http://www2.ebi.ac.uk/ego/QuickGO?mode=display&entry=GO%3A0003674","GO Molecular Function")	=HYPERLINK("http://www2.ebi.ac.uk/ego/QuickGO?mode=display&entry=GO%3A0005504","fatty acid binding")	2	410	5	7257	0.251835	1	2167; 2170	FABP3; FABP4
=HYPERLINK("http://www2.ebi.ac.uk/ego/QuickGO?mode=display&entry=GO%3A0003674","GO Molecular Function")	=HYPERLINK("http://www2.ebi.ac.uk/ego/QuickGO?mode=display&entry=GO%3A0005160","transforming growth factor-beta receptor binding")	2	410	5	7257	0.251835	1	2668; 3624	GDNF; INHBA
=HYPERLINK("http://www2.ebi.ac.uk/ego/QuickGO?mode=display&entry=GO%3A0003674","GO Molecular Function")	=HYPERLINK("http://www2.ebi.ac.uk/ego/QuickGO?mode=display&entry=GO%3A0005514","calcium ion storage activity")	2	410	5	7257	0.251835	1	844; 845	CASQ1; CASQ2
=HYPERLINK("http://www2.ebi.ac.uk/ego/QuickGO?mode=display&entry=GO%3A0008150","GO Biological Process")	=HYPERLINK("http://www2.ebi.ac.uk/ego/QuickGO?mode=display&entry=GO%3A0045596","negative regulation of cell differentiation")	2	403	5	7131	0.251892	1	3623; 3624	INHA; INHBA
=HYPERLINK("http://www2.ebi.ac.uk/ego/QuickGO?mode=display&entry=GO%3A0008150","GO Biological Process")	=HYPERLINK("http://www2.ebi.ac.uk/ego/QuickGO?mode=display&entry=GO%3A0030099","myeloid blood cell differentiation")	2	403	5	7131	0.251892	1	3623; 3624	INHA; INHBA
=HYPERLINK("http://www2.ebi.ac.uk/ego/QuickGO?mode=display&entry=GO%3A0008150","GO Biological Process")	=HYPERLINK("http://www2.ebi.ac.uk/ego/QuickGO?mode=display&entry=GO%3A0042095","interferon-gamma biosynthesis")	2	403	5	7131	0.251892	1	3623; 3624	INHA; INHBA
=HYPERLINK("http://www2.ebi.ac.uk/ego/QuickGO?mode=display&entry=GO%3A0008150","GO Biological Process")	=HYPERLINK("http://www2.ebi.ac.uk/ego/QuickGO?mode=display&entry=GO%3A0006526","arginine biosynthesis")	2	403	5	7131	0.251892	1	790; 5009	CAD; OTC
=HYPERLINK("http://www2.ebi.ac.uk/ego/QuickGO?mode=display&entry=GO%3A0008150","GO Biological Process")	=HYPERLINK("http://www2.ebi.ac.uk/ego/QuickGO?mode=display&entry=GO%3A0045619","regulation of lymphocyte differentiation")	2	403	5	7131	0.251892	1	3623; 3624	INHA; INHBA
=HYPERLINK("http://www2.ebi.ac.uk/ego/QuickGO?mode=display&entry=GO%3A0008150","GO Biological Process")	=HYPERLINK("http://www2.ebi.ac.uk/ego/QuickGO?mode=display&entry=GO%3A0007217","tachykinin signaling pathway")	2	403	5	7131	0.251892	1	6869; 6870	TACR1; TACR3
=HYPERLINK("http://www2.ebi.ac.uk/ego/QuickGO?mode=display&entry=GO%3A0005575","GO Cellular Component")	=HYPERLINK("http://www2.ebi.ac.uk/ego/QuickGO?mode=display&entry=GO%3A0030054","cell junction")	8	398	91	7036	0.252962	1	1265; 2697; 3982; 5010; 6386; 9074; 9414; 149461	CLDN11; CLDN19; CLDN6; CNN2; GJA1; LIM2; SDCBP; TJP2
=HYPERLINK("http://www2.ebi.ac.uk/ego/QuickGO?mode=display&entry=GO%3A0008150","GO Biological Process")	=HYPERLINK("http://www2.ebi.ac.uk/ego/QuickGO?mode=display&entry=GO%3A0006357","regulation of transcription from Pol II promoter")	14	403	188	7131	0.261809	1	1810; 1876; 3280; 3400; 6597; 6663; 6938; 7008; 7027; 7029; 7428; 8464; 9516; 23493	DR1; E2F6; HES1; HEY2; ID4; LITAF; SMARCA4; SOX10; SUPT3H; TCF12; TEF; TFDP1; TFDP2; VHL
=HYPERLINK("http://www2.ebi.ac.uk/ego/QuickGO?mode=display&entry=GO%3A0003674","GO Molecular Function")	=HYPERLINK("http://www2.ebi.ac.uk/ego/QuickGO?mode=display&entry=GO%3A0016491","oxidoreductase activity")	25	410	371	7257	0.268163	1	217; 231; 501; 859; 873; 1355; 1488; 1583; 1586; 1592; 1593; 1718; 2639; 2731; 2819; 3242; 3283; 3945; 4015; 4329; 5498; 6389; 7296; 10797; 11112	AKR1B1; ALDH2; ALDH6A1; ALDH7A1; CAV3; CBR1; COX15; CTBP2; CYP11A1; CYP17A1; CYP26A1; CYP27A1; DHCR24; GCDH; GLDC; GPD1; HIBADH; HPD; HSD3B1; LDHB; LOX; MTHFD2; PPOX; SDHA; TXNRD1
=HYPERLINK("http://www2.ebi.ac.uk/ego/QuickGO?mode=display&entry=GO%3A0003674","GO Molecular Function")	=HYPERLINK("http://www2.ebi.ac.uk/ego/QuickGO?mode=display&entry=GO%3A0005048","signal sequence binding")	3	410	18	7257	0.269599	1	3838; 6745; 10953	KPNA2; SSR1; TOMM34
=HYPERLINK("http://www2.ebi.ac.uk/ego/QuickGO?mode=display&entry=GO%3A0003674","GO Molecular Function")	=HYPERLINK("http://www2.ebi.ac.uk/ego/QuickGO?mode=display&entry=GO%3A0004527","exonuclease activity")	3	410	18	7257	0.269599	1	328; 5169; 22894	APEX1; DIS3; ENPP3
=HYPERLINK("http://www2.ebi.ac.uk/ego/QuickGO?mode=display&entry=GO%3A0003674","GO Molecular Function")	=HYPERLINK("http://www2.ebi.ac.uk/ego/QuickGO?mode=display&entry=GO%3A0005212","structural constituent of eye lens")	3	410	18	7257	0.269599	1	1411; 3945; 3982	CRYBA1; LDHB; LIM2
=HYPERLINK("http://www2.ebi.ac.uk/ego/QuickGO?mode=display&entry=GO%3A0008150","GO Biological Process")	=HYPERLINK("http://www2.ebi.ac.uk/ego/QuickGO?mode=display&entry=GO%3A0045047","protein-ER targeting")	3	403	18	7131	0.269695	1	4023; 6745; 7485	LPL; SSR1; WRB
=HYPERLINK("http://www2.ebi.ac.uk/ego/QuickGO?mode=display&entry=GO%3A0008150","GO Biological Process")	=HYPERLINK("http://www2.ebi.ac.uk/ego/QuickGO?mode=display&entry=GO%3A0009117","nucleotide metabolism")	9	403	109	7131	0.271573	1	132; 158; 527; 790; 1854; 2272; 4329; 5169; 122622	ADK; ADSL; ADSSL1; ALDH6A1; ATP6V0C; CAD; DUT; ENPP3; FHIT
=HYPERLINK("http://www2.ebi.ac.uk/ego/QuickGO?mode=display&entry=GO%3A0008150","GO Biological Process")	=HYPERLINK("http://www2.ebi.ac.uk/ego/QuickGO?mode=display&entry=GO%3A0043037","translation")	10	403	126	7131	0.279758	1	1917; 1938; 1965; 1982; 3735; 6711; 8562; 8729; 8893; 57498	DENR; EEF1A2; EEF2; EIF2B5; EIF2S1; EIF4G2; GBF1; KARS; KIDINS220; SPTBN1
=HYPERLINK("http://www2.ebi.ac.uk/ego/QuickGO?mode=display&entry=GO%3A0008150","GO Biological Process")	=HYPERLINK("http://www2.ebi.ac.uk/ego/QuickGO?mode=display&entry=GO%3A0009607","response to biotic stimulus")	28	403	424	7131	0.279886	1	103; 311; 567; 596; 730; 933; 966; 1234; 3001; 3623; 3624; 3625; 3688; 3714; 4155; 4282; 4783; 4792; 5818; 5879; 6364; 6869; 6890; 6938; 7852; 8678; 8761; 25824	ADAR; ANXA11; B2M; BCL2; BECN1; C7; CCL20; CCR5; CD22; CD59; CXCR4; GZMA; INHA; INHBA; INHBB; ITGB1; JAG2; MBP; MIF; NFIL3; NFKBIA; PABPC4; PRDX5; PVRL1; RAC1; TACR1; TAP1; TCF12
=HYPERLINK("http://www2.ebi.ac.uk/ego/QuickGO?mode=display&entry=GO%3A0003674","GO Molecular Function")	=HYPERLINK("http://www2.ebi.ac.uk/ego/QuickGO?mode=display&entry=GO%3A0005102","receptor binding")	19	410	274	7257	0.282692	1	650; 654; 2253; 2668; 3623; 3624; 3625; 3714; 4282; 4879; 5173; 5741; 6364; 6386; 9784; 22943; 23452; 26281; 85004	ANGPTL2; BMP2; BMP6; CCL20; DKK1; FGF20; FGF8; GDNF; INHA; INHBA; INHBB; JAG2; MIF; NPPB; PDYN; PTH; RERG; SDCBP; SNX17
=HYPERLINK("http://www2.ebi.ac.uk/ego/QuickGO?mode=display&entry=GO%3A0005575","GO Cellular Component")	=HYPERLINK("http://www2.ebi.ac.uk/ego/QuickGO?mode=display&entry=GO%3A0008305","integrin complex")	4	398	33	7036	0.284727	1	3680; 3688; 3694; 55118	CRTAC1; ITGA9; ITGB1; ITGB6
=HYPERLINK("http://www2.ebi.ac.uk/ego/QuickGO?mode=display&entry=GO%3A0008150","GO Biological Process")	=HYPERLINK("http://www2.ebi.ac.uk/ego/QuickGO?mode=display&entry=GO%3A0019320","hexose catabolism")	5	403	48	7131	0.284968	1	1743; 3945; 5213; 7167; 11112	DLST; HIBADH; LDHB; PFKM; TPI1
=HYPERLINK("http://www2.ebi.ac.uk/ego/QuickGO?mode=display&entry=GO%3A0005575","GO Cellular Component")	=HYPERLINK("http://www2.ebi.ac.uk/ego/QuickGO?mode=display&entry=GO%3A0005727","extrachromosomal circular DNA")	10	398	127	7036	0.288349	1	15; 190; 210; 328; 1488; 3242; 3612; 7086; 10785; 55871	AANAT; ALAD; APEX1; CBWD1; CTBP2; HPD; IMPA1; NR0B1; TKT; WDR4
=HYPERLINK("http://www2.ebi.ac.uk/ego/QuickGO?mode=display&entry=GO%3A0003674","GO Molecular Function")	=HYPERLINK("http://www2.ebi.ac.uk/ego/QuickGO?mode=display&entry=GO%3A0016860","intramolecular isomerase activity")	3	410	19	7257	0.290952	1	1632; 3283; 7167	DCI; HSD3B1; TPI1
=HYPERLINK("http://www2.ebi.ac.uk/ego/QuickGO?mode=display&entry=GO%3A0008150","GO Biological Process")	=HYPERLINK("http://www2.ebi.ac.uk/ego/QuickGO?mode=display&entry=GO%3A0006334","nucleosome assembly")	3	403	19	7131	0.291054	1	3009; 4171; 55506	H2AFY2; HIST1H1B; MCM2
=HYPERLINK("http://www2.ebi.ac.uk/ego/QuickGO?mode=display&entry=GO%3A0008150","GO Biological Process")	=HYPERLINK("http://www2.ebi.ac.uk/ego/QuickGO?mode=display&entry=GO%3A0006405","RNA-nucleus export")	3	403	19	7131	0.291054	1	5901; 22916; 84321	NCBP2; RAN; THOC3
=HYPERLINK("http://www2.ebi.ac.uk/ego/QuickGO?mode=display&entry=GO%3A0008150","GO Biological Process")	=HYPERLINK("http://www2.ebi.ac.uk/ego/QuickGO?mode=display&entry=GO%3A0050658","RNA transport")	3	403	19	7131	0.291054	1	5901; 22916; 84321	NCBP2; RAN; THOC3
=HYPERLINK("http://www2.ebi.ac.uk/ego/QuickGO?mode=display&entry=GO%3A0008150","GO Biological Process")	=HYPERLINK("http://www2.ebi.ac.uk/ego/QuickGO?mode=display&entry=GO%3A0050657","nucleic acid transport")	3	403	19	7131	0.291054	1	5901; 22916; 84321	NCBP2; RAN; THOC3
=HYPERLINK("http://www2.ebi.ac.uk/ego/QuickGO?mode=display&entry=GO%3A0003674","GO Molecular Function")	=HYPERLINK("http://www2.ebi.ac.uk/ego/QuickGO?mode=display&entry=GO%3A0008133","collagenase activity")	2	410	6	7257	0.29403	1	4318; 4322	MMP13; MMP9
=HYPERLINK("http://www2.ebi.ac.uk/ego/QuickGO?mode=display&entry=GO%3A0003674","GO Molecular Function")	=HYPERLINK("http://www2.ebi.ac.uk/ego/QuickGO?mode=display&entry=GO%3A0016524","latrotoxin receptor activity")	2	410	6	7257	0.29403	1	10439; 23284	LPHN3; OLFM1
=HYPERLINK("http://www2.ebi.ac.uk/ego/QuickGO?mode=display&entry=GO%3A0003674","GO Molecular Function")	=HYPERLINK("http://www2.ebi.ac.uk/ego/QuickGO?mode=display&entry=GO%3A0004017","adenylate kinase activity")	2	410	6	7257	0.29403	1	205; 122481	AK3; AK7
=HYPERLINK("http://www2.ebi.ac.uk/ego/QuickGO?mode=display&entry=GO%3A0003674","GO Molecular Function")	=HYPERLINK("http://www2.ebi.ac.uk/ego/QuickGO?mode=display&entry=GO%3A0016840","carbon-nitrogen lyase activity")	2	410	6	7257	0.29403	1	158; 10841	ADSL; FTCD
=HYPERLINK("http://www2.ebi.ac.uk/ego/QuickGO?mode=display&entry=GO%3A0003674","GO Molecular Function")	=HYPERLINK("http://www2.ebi.ac.uk/ego/QuickGO?mode=display&entry=GO%3A0004372","glycine hydroxymethyltransferase activity")	2	410	6	7257	0.29403	1	6470; 10841	FTCD; SHMT1
=HYPERLINK("http://www2.ebi.ac.uk/ego/QuickGO?mode=display&entry=GO%3A0008150","GO Biological Process")	=HYPERLINK("http://www2.ebi.ac.uk/ego/QuickGO?mode=display&entry=GO%3A0006890","retrograde (Golgi to ER) transport")	2	403	6	7131	0.294096	1	8729; 51560	GBF1; RAB6B
=HYPERLINK("http://www2.ebi.ac.uk/ego/QuickGO?mode=display&entry=GO%3A0008150","GO Biological Process")	=HYPERLINK("http://www2.ebi.ac.uk/ego/QuickGO?mode=display&entry=GO%3A0006760","folic acid and derivative metabolism")	2	403	6	7131	0.294096	1	10797; 10841	FTCD; MTHFD2
=HYPERLINK("http://www2.ebi.ac.uk/ego/QuickGO?mode=display&entry=GO%3A0008150","GO Biological Process")	=HYPERLINK("http://www2.ebi.ac.uk/ego/QuickGO?mode=display&entry=GO%3A0008366","nerve ensheathment")	2	403	6	7131	0.294096	1	4155; 5010	CLDN11; MBP
=HYPERLINK("http://www2.ebi.ac.uk/ego/QuickGO?mode=display&entry=GO%3A0008150","GO Biological Process")	=HYPERLINK("http://www2.ebi.ac.uk/ego/QuickGO?mode=display&entry=GO%3A0042551","nerve maturation")	2	403	6	7131	0.294096	1	4155; 5010	CLDN11; MBP
=HYPERLINK("http://www2.ebi.ac.uk/ego/QuickGO?mode=display&entry=GO%3A0008150","GO Biological Process")	=HYPERLINK("http://www2.ebi.ac.uk/ego/QuickGO?mode=display&entry=GO%3A0015988","energy coupled proton transport\, against the electrochemical gradient")	2	403	6	7131	0.294096	1	476; 477	ATP1A1; ATP1A2
=HYPERLINK("http://www2.ebi.ac.uk/ego/QuickGO?mode=display&entry=GO%3A0008150","GO Biological Process")	=HYPERLINK("http://www2.ebi.ac.uk/ego/QuickGO?mode=display&entry=GO%3A0007423","sensory organ development")	2	403	6	7131	0.294096	1	1411; 9935	CRYBA1; MAFB
=HYPERLINK("http://www2.ebi.ac.uk/ego/QuickGO?mode=display&entry=GO%3A0005575","GO Cellular Component")	=HYPERLINK("http://www2.ebi.ac.uk/ego/QuickGO?mode=display&entry=GO%3A0005858","axonemal dynein complex")	2	398	6	7036	0.294324	1	1770; 7802	DNAH9; DNALI1
=HYPERLINK("http://www2.ebi.ac.uk/ego/QuickGO?mode=display&entry=GO%3A0008150","GO Biological Process")	=HYPERLINK("http://www2.ebi.ac.uk/ego/QuickGO?mode=display&entry=GO%3A0046164","alcohol catabolism")	5	403	49	7131	0.297836	1	1743; 3945; 5213; 7167; 11112	DLST; HIBADH; LDHB; PFKM; TPI1
=HYPERLINK("http://www2.ebi.ac.uk/ego/QuickGO?mode=display&entry=GO%3A0008150","GO Biological Process")	=HYPERLINK("http://www2.ebi.ac.uk/ego/QuickGO?mode=display&entry=GO%3A0046365","monosaccharide catabolism")	5	403	49	7131	0.297836	1	1743; 3945; 5213; 7167; 11112	DLST; HIBADH; LDHB; PFKM; TPI1
=HYPERLINK("http://www2.ebi.ac.uk/ego/QuickGO?mode=display&entry=GO%3A0008150","GO Biological Process")	=HYPERLINK("http://www2.ebi.ac.uk/ego/QuickGO?mode=display&entry=GO%3A0000079","regulation of CDK activity")	4	403	34	7131	0.299955	1	1163; 1164; 56647; 80279	BCCIP; CDK5RAP3; CKS1B; CKS2
=HYPERLINK("http://www2.ebi.ac.uk/ego/QuickGO?mode=display&entry=GO%3A0008150","GO Biological Process")	=HYPERLINK("http://www2.ebi.ac.uk/ego/QuickGO?mode=display&entry=GO%3A0008152","metabolism")	242	403	4177	7131	0.300822	1	103; 132; 158; 190; 191; 205; 210; 217; 231; 291; 328; 427; 472; 476; 477; 501; 527; 538; 668; 765; 767; 790; 843; 873; 967; 1021; 1161; 1234; 1355; 1374; 1488; 1583; 1586; 1592; 1593; 1632; 1718; 1743; 1755; 1761; 1770; 1777; 1810; 1854; 1874; 1876; 1917; 1938; 1965; 1982; 1999; 2067; 2108; 2272; 2273; 2287; 2321; 2534; 2639; 2668; 2683; 2731; 2760; 2819; 2972; 3001; 3009; 3059; 3091; 3167; 3242…	ABHD4; ADAR; ADK; ADSL; ADSSL1; AGTPBP1; AHCY; AK3; AKR1B1; ALAD; ALDH2; ALDH6A1; ALDH7A1; APEX1; ASAH1; ATM; ATP11B; ATP1A1; ATP1A2; ATP6V0C; ATP7A; B3GAT1; B4GALT1; BAG2; BARHL1; BRF1; CA5B; CA6; CA8; CAD; CASP10; CBR1; CBWD1; CCNL1; CCR5; CD63; CDK6; COX15; CPT1A; CRTAC1; CTBP2; CYP11A1; CYP17A1; CYP26A1; CYP27A1; DCI; DDX21; DENR; DHCR24; DIS3; DLST; DMBT1; DMRT1; DNAH9; DNASE2; DOC2B; DR1; D…
=HYPERLINK("http://www2.ebi.ac.uk/ego/QuickGO?mode=display&entry=GO%3A0003674","GO Molecular Function")	=HYPERLINK("http://www2.ebi.ac.uk/ego/QuickGO?mode=display&entry=GO%3A0008135","translation factor activity\, nucleic acid binding")	6	410	65	7257	0.303401	1	1917; 1938; 1965; 1982; 8562; 8893	DENR; EEF1A2; EEF2; EIF2B5; EIF2S1; EIF4G2
=HYPERLINK("http://www2.ebi.ac.uk/ego/QuickGO?mode=display&entry=GO%3A0008150","GO Biological Process")	=HYPERLINK("http://www2.ebi.ac.uk/ego/QuickGO?mode=display&entry=GO%3A0006006","glucose metabolism")	6	403	65	7131	0.303578	1	1743; 3945; 5105; 5213; 7167; 11112	DLST; HIBADH; LDHB; PCK1; PFKM; TPI1
=HYPERLINK("http://www2.ebi.ac.uk/ego/QuickGO?mode=display&entry=GO%3A0005575","GO Cellular Component")	=HYPERLINK("http://www2.ebi.ac.uk/ego/QuickGO?mode=display&entry=GO%3A0005578","extracellular matrix")	17	398	245	7036	0.30772	1	730; 859; 1277; 1281; 1306; 1690; 1893; 3680; 3688; 3694; 4015; 4318; 4322; 6678; 6843; 7980; 30008	C7; CAV3; COCH; COL15A1; COL1A1; COL3A1; ECM1; EFEMP2; ITGA9; ITGB1; ITGB6; LOX; MMP13; MMP9; SPARC; TFPI2; VAMP1
=HYPERLINK("http://www2.ebi.ac.uk/ego/QuickGO?mode=display&entry=GO%3A0008150","GO Biological Process")	=HYPERLINK("http://www2.ebi.ac.uk/ego/QuickGO?mode=display&entry=GO%3A0007200","G-protein signaling\, coupled to IP3 second messenger (phospholipase C activating)")	5	403	50	7131	0.310773	1	1234; 1909; 6869; 7852; 8611	CCR5; CXCR4; EDNRA; PPAP2A; TACR1
=HYPERLINK("http://www2.ebi.ac.uk/ego/QuickGO?mode=display&entry=GO%3A0008150","GO Biological Process")	=HYPERLINK("http://www2.ebi.ac.uk/ego/QuickGO?mode=display&entry=GO%3A0006403","RNA localization")	3	403	20	7131	0.312332	1	5901; 22916; 84321	NCBP2; RAN; THOC3
=HYPERLINK("http://www2.ebi.ac.uk/ego/QuickGO?mode=display&entry=GO%3A0005575","GO Cellular Component")	=HYPERLINK("http://www2.ebi.ac.uk/ego/QuickGO?mode=display&entry=GO%3A0005665","DNA-directed RNA polymerase II\, core complex")	3	398	20	7036	0.312714	1	3059; 5439; 5441	HCLS1; POLR2J; POLR2L
=HYPERLINK("http://www2.ebi.ac.uk/ego/QuickGO?mode=display&entry=GO%3A0008150","GO Biological Process")	=HYPERLINK("http://www2.ebi.ac.uk/ego/QuickGO?mode=display&entry=GO%3A0015980","energy derivation by oxidation of organic compounds")	9	403	114	7131	0.31328	1	1743; 3945; 5105; 5213; 5260; 5506; 6389; 7167; 11112	DLST; HIBADH; LDHB; PCK1; PFKM; PHKG1; PPP1R3A; SDHA; TPI1
=HYPERLINK("http://www2.ebi.ac.uk/ego/QuickGO?mode=display&entry=GO%3A0003674","GO Molecular Function")	=HYPERLINK("http://www2.ebi.ac.uk/ego/QuickGO?mode=display&entry=GO%3A0045182","translation regulator activity")	6	410	66	7257	0.31463	1	1917; 1938; 1965; 1982; 8562; 8893	DENR; EEF1A2; EEF2; EIF2B5; EIF2S1; EIF4G2
=HYPERLINK("http://www2.ebi.ac.uk/ego/QuickGO?mode=display&entry=GO%3A0008150","GO Biological Process")	=HYPERLINK("http://www2.ebi.ac.uk/ego/QuickGO?mode=display&entry=GO%3A0006096","glycolysis")	4	403	35	7131	0.315687	1	1743; 3945; 5213; 7167	DLST; LDHB; PFKM; TPI1
=HYPERLINK("http://www2.ebi.ac.uk/ego/QuickGO?mode=display&entry=GO%3A0008150","GO Biological Process")	=HYPERLINK("http://www2.ebi.ac.uk/ego/QuickGO?mode=display&entry=GO%3A0043067","regulation of programmed cell death")	7	403	82	7131	0.315729	1	665; 843; 3623; 3624; 5741; 7161; 8454	BNIP3L; CASP10; CUL1; INHA; INHBA; PTH; TP73
=HYPERLINK("http://www2.ebi.ac.uk/ego/QuickGO?mode=display&entry=GO%3A0008150","GO Biological Process")	=HYPERLINK("http://www2.ebi.ac.uk/ego/QuickGO?mode=display&entry=GO%3A0006917","induction of apoptosis")	7	403	82	7131	0.315729	1	665; 843; 3623; 3624; 5741; 7161; 8454	BNIP3L; CASP10; CUL1; INHA; INHBA; PTH; TP73
=HYPERLINK("http://www2.ebi.ac.uk/ego/QuickGO?mode=display&entry=GO%3A0008150","GO Biological Process")	=HYPERLINK("http://www2.ebi.ac.uk/ego/QuickGO?mode=display&entry=GO%3A0043065","positive regualtion of apoptosis")	7	403	82	7131	0.315729	1	665; 843; 3623; 3624; 5741; 7161; 8454	BNIP3L; CASP10; CUL1; INHA; INHBA; PTH; TP73
=HYPERLINK("http://www2.ebi.ac.uk/ego/QuickGO?mode=display&entry=GO%3A0008150","GO Biological Process")	=HYPERLINK("http://www2.ebi.ac.uk/ego/QuickGO?mode=display&entry=GO%3A0012502","induction of programmed cell death")	7	403	82	7131	0.315729	1	665; 843; 3623; 3624; 5741; 7161; 8454	BNIP3L; CASP10; CUL1; INHA; INHBA; PTH; TP73
=HYPERLINK("http://www2.ebi.ac.uk/ego/QuickGO?mode=display&entry=GO%3A0008150","GO Biological Process")	=HYPERLINK("http://www2.ebi.ac.uk/ego/QuickGO?mode=display&entry=GO%3A0043068","positive regulation of programmed cell death")	7	403	82	7131	0.315729	1	665; 843; 3623; 3624; 5741; 7161; 8454	BNIP3L; CASP10; CUL1; INHA; INHBA; PTH; TP73
=HYPERLINK("http://www2.ebi.ac.uk/ego/QuickGO?mode=display&entry=GO%3A0005575","GO Cellular Component")	=HYPERLINK("http://www2.ebi.ac.uk/ego/QuickGO?mode=display&entry=GO%3A0005923","tight junction")	4	398	35	7036	0.31618	1	5010; 9074; 9414; 149461	CLDN11; CLDN19; CLDN6; TJP2
=HYPERLINK("http://www2.ebi.ac.uk/ego/QuickGO?mode=display&entry=GO%3A0008150","GO Biological Process")	=HYPERLINK("http://www2.ebi.ac.uk/ego/QuickGO?mode=display&entry=GO%3A0005975","carbohydrate metabolism")	19	403	281	7131	0.320361	1	217; 231; 1743; 2683; 2819; 3612; 3945; 5105; 5213; 5260; 5506; 6120; 6389; 7167; 7374; 11112; 11282; 27087; 55118	AKR1B1; ALDH2; B3GAT1; B4GALT1; CRTAC1; DLST; GPD1; HIBADH; IMPA1; LDHB; MGAT4B; PCK1; PFKM; PHKG1; PPP1R3A; RPE; SDHA; TPI1; UNG
=HYPERLINK("http://www2.ebi.ac.uk/ego/QuickGO?mode=display&entry=GO%3A0003674","GO Molecular Function")	=HYPERLINK("http://www2.ebi.ac.uk/ego/QuickGO?mode=display&entry=GO%3A0003887","DNA-directed DNA polymerase activity")	3	410	21	7257	0.333357	1	5111; 5983; 56655	PCNA; POLE4; RFC3
=HYPERLINK("http://www2.ebi.ac.uk/ego/QuickGO?mode=display&entry=GO%3A0008150","GO Biological Process")	=HYPERLINK("http://www2.ebi.ac.uk/ego/QuickGO?mode=display&entry=GO%3A0006220","pyrimidine nucleotide metabolism")	3	403	21	7131	0.33347	1	790; 1854; 4329	ALDH6A1; CAD; DUT
=HYPERLINK("http://www2.ebi.ac.uk/ego/QuickGO?mode=display&entry=GO%3A0003674","GO Molecular Function")	=HYPERLINK("http://www2.ebi.ac.uk/ego/QuickGO?mode=display&entry=GO%3A0016597","amino acid binding")	2	410	7	7257	0.333851	1	790; 5009	CAD; OTC
=HYPERLINK("http://www2.ebi.ac.uk/ego/QuickGO?mode=display&entry=GO%3A0003674","GO Molecular Function")	=HYPERLINK("http://www2.ebi.ac.uk/ego/QuickGO?mode=display&entry=GO%3A0016462","pyrophosphatase activity")	2	410	7	7257	0.333851	1	1854; 5169	DUT; ENPP3
=HYPERLINK("http://www2.ebi.ac.uk/ego/QuickGO?mode=display&entry=GO%3A0003674","GO Molecular Function")	=HYPERLINK("http://www2.ebi.ac.uk/ego/QuickGO?mode=display&entry=GO%3A0016410","N-acyltransferase activity")	2	410	7	7257	0.333851	1	15; 4836	AANAT; NMT1
=HYPERLINK("http://www2.ebi.ac.uk/ego/QuickGO?mode=display&entry=GO%3A0003674","GO Molecular Function")	=HYPERLINK("http://www2.ebi.ac.uk/ego/QuickGO?mode=display&entry=GO%3A0019104","DNA N-glycosylase activity")	2	410	7	7257	0.333851	1	328; 7374	APEX1; UNG
=HYPERLINK("http://www2.ebi.ac.uk/ego/QuickGO?mode=display&entry=GO%3A0008150","GO Biological Process")	=HYPERLINK("http://www2.ebi.ac.uk/ego/QuickGO?mode=display&entry=GO%3A0009890","negative regulation of biosynthesis")	2	403	7	7131	0.333923	1	3623; 3624	INHA; INHBA
=HYPERLINK("http://www2.ebi.ac.uk/ego/QuickGO?mode=display&entry=GO%3A0008150","GO Biological Process")	=HYPERLINK("http://www2.ebi.ac.uk/ego/QuickGO?mode=display&entry=GO%3A0030317","sperm motility")	2	403	7	7131	0.333923	1	476; 477	ATP1A1; ATP1A2
=HYPERLINK("http://www2.ebi.ac.uk/ego/QuickGO?mode=display&entry=GO%3A0008150","GO Biological Process")	=HYPERLINK("http://www2.ebi.ac.uk/ego/QuickGO?mode=display&entry=GO%3A0009892","negative regulation of metabolism")	2	403	7	7131	0.333923	1	3623; 3624	INHA; INHBA
=HYPERLINK("http://www2.ebi.ac.uk/ego/QuickGO?mode=display&entry=GO%3A0008150","GO Biological Process")	=HYPERLINK("http://www2.ebi.ac.uk/ego/QuickGO?mode=display&entry=GO%3A0006544","glycine metabolism")	2	403	7	7131	0.333923	1	2731; 6470	GLDC; SHMT1
=HYPERLINK("http://www2.ebi.ac.uk/ego/QuickGO?mode=display&entry=GO%3A0005575","GO Cellular Component")	=HYPERLINK("http://www2.ebi.ac.uk/ego/QuickGO?mode=display&entry=GO%3A0005890","sodium/potassium-exchanging ATPase complex")	2	398	7	7036	0.334175	1	476; 477	ATP1A1; ATP1A2
=HYPERLINK("http://www2.ebi.ac.uk/ego/QuickGO?mode=display&entry=GO%3A0005575","GO Cellular Component")	=HYPERLINK("http://www2.ebi.ac.uk/ego/QuickGO?mode=display&entry=GO%3A0005844","polysome")	2	398	7	7036	0.334175	1	1965; 5682	EIF2S1; PSMA1
=HYPERLINK("http://www2.ebi.ac.uk/ego/QuickGO?mode=display&entry=GO%3A0005575","GO Cellular Component")	=HYPERLINK("http://www2.ebi.ac.uk/ego/QuickGO?mode=display&entry=GO%3A0005625","soluble fraction")	11	398	150	7036	0.339361	1	2167; 2170; 3728; 3735; 5050; 5132; 5741; 8771; 11156; 26281; 50861	FABP3; FABP4; FGF20; JUP; KARS; PAFAH1B3; PDC; PTH; PTP4A3; STMN3; TNFRSF6B
=HYPERLINK("http://www2.ebi.ac.uk/ego/QuickGO?mode=display&entry=GO%3A0003674","GO Molecular Function")	=HYPERLINK("http://www2.ebi.ac.uk/ego/QuickGO?mode=display&entry=GO%3A0003712","transcription cofactor activity")	13	410	184	7257	0.342724	1	328; 1810; 1876; 1999; 3400; 4783; 6597; 6663; 7027; 7029; 9319; 11243; 26292	APEX1; DR1; E2F6; ELF3; ID4; MYCBP; NFIL3; PMF1; SMARCA4; SOX10; TFDP1; TFDP2; TRIP13
=HYPERLINK("http://www2.ebi.ac.uk/ego/QuickGO?mode=display&entry=GO%3A0003674","GO Molecular Function")	=HYPERLINK("http://www2.ebi.ac.uk/ego/QuickGO?mode=display&entry=GO%3A0016329","apoptosis regulator activity")	7	410	85	7257	0.34593	1	596; 665; 843; 5134; 8771; 9532; 26574	AATF; BAG2; BCL2; BNIP3L; CASP10; PDCD2; TNFRSF6B
=HYPERLINK("http://www2.ebi.ac.uk/ego/QuickGO?mode=display&entry=GO%3A0008150","GO Biological Process")	=HYPERLINK("http://www2.ebi.ac.uk/ego/QuickGO?mode=display&entry=GO%3A0006766","vitamin metabolism")	4	403	37	7131	0.34717	1	7086; 7167; 11112; 55871	CBWD1; HIBADH; TKT; TPI1
=HYPERLINK("http://www2.ebi.ac.uk/ego/QuickGO?mode=display&entry=GO%3A0005575","GO Cellular Component")	=HYPERLINK("http://www2.ebi.ac.uk/ego/QuickGO?mode=display&entry=GO%3A0005667","transcription factor complex")	26	398	405	7036	0.348041	1	668; 1874; 1876; 2972; 3091; 3280; 3400; 4783; 6473; 6496; 6663; 6882; 6883; 6938; 7008; 7027; 7029; 7545; 7546; 8464; 10265; 11243; 23493; 56979; 83933; 84107	BRF1; E2F4; E2F6; FOXL2; HDAC10; HES1; HEY2; HIF1A; ID4; IRX5; NFIL3; PMF1; PRDM9; SHOX; SIX3; SOX10; SUPT3H; TAF11; TAF12; TCF12; TEF; TFDP1; TFDP2; ZIC1; ZIC2; ZIC4
=HYPERLINK("http://www2.ebi.ac.uk/ego/QuickGO?mode=display&entry=GO%3A0003674","GO Molecular Function")	=HYPERLINK("http://www2.ebi.ac.uk/ego/QuickGO?mode=display&entry=GO%3A0016789","carboxylic ester hydrolase activity")	5	410	53	7257	0.349658	1	1234; 1909; 2098; 4023; 5050	CCR5; EDNRA; ESD; LPL; PAFAH1B3
=HYPERLINK("http://www2.ebi.ac.uk/ego/QuickGO?mode=display&entry=GO%3A0008150","GO Biological Process")	=HYPERLINK("http://www2.ebi.ac.uk/ego/QuickGO?mode=display&entry=GO%3A0009451","RNA modification")	5	403	53	7131	0.349831	1	103; 3735; 6711; 8729; 57498	ADAR; GBF1; KARS; KIDINS220; SPTBN1
=HYPERLINK("http://www2.ebi.ac.uk/ego/QuickGO?mode=display&entry=GO%3A0008150","GO Biological Process")	=HYPERLINK("http://www2.ebi.ac.uk/ego/QuickGO?mode=display&entry=GO%3A0006281","DNA repair")	10	403	135	7131	0.351012	1	328; 472; 1161; 2067; 4436; 5111; 5928; 5985; 7161; 7374	APEX1; ATM; ERCC1; ERCC8; MSH2; PCNA; RBBP4; RFC5; TP73; UNG
=HYPERLINK("http://www2.ebi.ac.uk/ego/QuickGO?mode=display&entry=GO%3A0003674","GO Molecular Function")	=HYPERLINK("http://www2.ebi.ac.uk/ego/QuickGO?mode=display&entry=GO%3A0016903","oxidoreductase activity\, acting on the aldehyde or oxo group of donors")	3	410	22	7257	0.354298	1	217; 501; 4329	ALDH2; ALDH6A1; ALDH7A1
=HYPERLINK("http://www2.ebi.ac.uk/ego/QuickGO?mode=display&entry=GO%3A0008150","GO Biological Process")	=HYPERLINK("http://www2.ebi.ac.uk/ego/QuickGO?mode=display&entry=GO%3A0007204","cytosolic calcium ion concentration elevation")	3	403	22	7131	0.354416	1	1234; 1909; 7852	CCR5; CXCR4; EDNRA
=HYPERLINK("http://www2.ebi.ac.uk/ego/QuickGO?mode=display&entry=GO%3A0003674","GO Molecular Function")	=HYPERLINK("http://www2.ebi.ac.uk/ego/QuickGO?mode=display&entry=GO%3A0019205","nucleobase\, nucleoside\, nucleotide kinase activity")	4	410	38	7257	0.362718	1	132; 205; 9414; 122481	ADK; AK3; AK7; TJP2
=HYPERLINK("http://www2.ebi.ac.uk/ego/QuickGO?mode=display&entry=GO%3A0003674","GO Molecular Function")	=HYPERLINK("http://www2.ebi.ac.uk/ego/QuickGO?mode=display&entry=GO%3A0016563","transcriptional activator activity")	4	410	38	7257	0.362718	1	6938; 7545; 8464; 23541	SEC14L2; SUPT3H; TCF12; ZIC1
=HYPERLINK("http://www2.ebi.ac.uk/ego/QuickGO?mode=display&entry=GO%3A0003674","GO Molecular Function")	=HYPERLINK("http://www2.ebi.ac.uk/ego/QuickGO?mode=display&entry=GO%3A0016836","hydro-lyase activity")	4	410	38	7257	0.362718	1	210; 765; 767; 11238	ALAD; CA5B; CA6; CA8
=HYPERLINK("http://www2.ebi.ac.uk/ego/QuickGO?mode=display&entry=GO%3A0005575","GO Cellular Component")	=HYPERLINK("http://www2.ebi.ac.uk/ego/QuickGO?mode=display&entry=GO%3A0019867","outer membrane")	4	398	38	7036	0.363405	1	596; 1374; 7416; 10953	BCL2; CPT1A; TOMM34; VDAC1
=HYPERLINK("http://www2.ebi.ac.uk/ego/QuickGO?mode=display&entry=GO%3A0008150","GO Biological Process")	=HYPERLINK("http://www2.ebi.ac.uk/ego/QuickGO?mode=display&entry=GO%3A0006897","endocytosis")	7	403	87	7131	0.366574	1	273; 274; 377; 859; 1175; 6643; 9784	AMPH; AP2S1; ARF3; BIN1; CAV3; SNX17; SNX2
=HYPERLINK("http://www2.ebi.ac.uk/ego/QuickGO?mode=display&entry=GO%3A0003674","GO Molecular Function")	=HYPERLINK("http://www2.ebi.ac.uk/ego/QuickGO?mode=display&entry=GO%3A0005528","FK506 binding")	2	410	8	7257	0.371431	1	2287; 8468	FKBP3; FKBP6
=HYPERLINK("http://www2.ebi.ac.uk/ego/QuickGO?mode=display&entry=GO%3A0003674","GO Molecular Function")	=HYPERLINK("http://www2.ebi.ac.uk/ego/QuickGO?mode=display&entry=GO%3A0016799","hydrolase activity\, hydrolyzing N-glycosyl compounds")	2	410	8	7257	0.371431	1	328; 7374	APEX1; UNG
=HYPERLINK("http://www2.ebi.ac.uk/ego/QuickGO?mode=display&entry=GO%3A0003674","GO Molecular Function")	=HYPERLINK("http://www2.ebi.ac.uk/ego/QuickGO?mode=display&entry=GO%3A0005527","macrolide binding")	2	410	8	7257	0.371431	1	2287; 8468	FKBP3; FKBP6
=HYPERLINK("http://www2.ebi.ac.uk/ego/QuickGO?mode=display&entry=GO%3A0003674","GO Molecular Function")	=HYPERLINK("http://www2.ebi.ac.uk/ego/QuickGO?mode=display&entry=GO%3A0016863","intramolecular isomerase activity\, transposing C=C bonds")	2	410	8	7257	0.371431	1	1632; 3283	DCI; HSD3B1
=HYPERLINK("http://www2.ebi.ac.uk/ego/QuickGO?mode=display&entry=GO%3A0003674","GO Molecular Function")	=HYPERLINK("http://www2.ebi.ac.uk/ego/QuickGO?mode=display&entry=GO%3A0008603","cAMP-dependent protein kinase regulator activity")	2	410	8	7257	0.371431	1	5592; 5979	PRKG1; RET
=HYPERLINK("http://www2.ebi.ac.uk/ego/QuickGO?mode=display&entry=GO%3A0008150","GO Biological Process")	=HYPERLINK("http://www2.ebi.ac.uk/ego/QuickGO?mode=display&entry=GO%3A0009081","branched chain family amino acid metabolism")	2	403	8	7131	0.371509	1	4329; 11112	ALDH6A1; HIBADH
=HYPERLINK("http://www2.ebi.ac.uk/ego/QuickGO?mode=display&entry=GO%3A0008150","GO Biological Process")	=HYPERLINK("http://www2.ebi.ac.uk/ego/QuickGO?mode=display&entry=GO%3A0006098","pentose-phosphate shunt")	2	403	8	7131	0.371509	1	7167; 11112	HIBADH; TPI1
=HYPERLINK("http://www2.ebi.ac.uk/ego/QuickGO?mode=display&entry=GO%3A0008150","GO Biological Process")	=HYPERLINK("http://www2.ebi.ac.uk/ego/QuickGO?mode=display&entry=GO%3A0006613","cotranslational membrane targeting")	2	403	8	7131	0.371509	1	6745; 7485	SSR1; WRB
=HYPERLINK("http://www2.ebi.ac.uk/ego/QuickGO?mode=display&entry=GO%3A0008150","GO Biological Process")	=HYPERLINK("http://www2.ebi.ac.uk/ego/QuickGO?mode=display&entry=GO%3A0006740","NADPH regeneration")	2	403	8	7131	0.371509	1	7167; 11112	HIBADH; TPI1
=HYPERLINK("http://www2.ebi.ac.uk/ego/QuickGO?mode=display&entry=GO%3A0005575","GO Cellular Component")	=HYPERLINK("http://www2.ebi.ac.uk/ego/QuickGO?mode=display&entry=GO%3A0005765","lysosomal membrane")	2	398	8	7036	0.371781	1	950; 967	CD63; SCARB2
=HYPERLINK("http://www2.ebi.ac.uk/ego/QuickGO?mode=display&entry=GO%3A0005575","GO Cellular Component")	=HYPERLINK("http://www2.ebi.ac.uk/ego/QuickGO?mode=display&entry=GO%3A0005952","cAMP-dependent protein kinase complex")	2	398	8	7036	0.371781	1	5592; 5979	PRKG1; RET
=HYPERLINK("http://www2.ebi.ac.uk/ego/QuickGO?mode=display&entry=GO%3A0005575","GO Cellular Component")	=HYPERLINK("http://www2.ebi.ac.uk/ego/QuickGO?mode=display&entry=GO%3A0005790","smooth endoplasmic reticulum")	2	398	8	7036	0.371781	1	844; 845	CASQ1; CASQ2
=HYPERLINK("http://www2.ebi.ac.uk/ego/QuickGO?mode=display&entry=GO%3A0003674","GO Molecular Function")	=HYPERLINK("http://www2.ebi.ac.uk/ego/QuickGO?mode=display&entry=GO%3A0019201","nucleotide kinase activity")	3	410	23	7257	0.375002	1	205; 9414; 122481	AK3; AK7; TJP2
=HYPERLINK("http://www2.ebi.ac.uk/ego/QuickGO?mode=display&entry=GO%3A0003674","GO Molecular Function")	=HYPERLINK("http://www2.ebi.ac.uk/ego/QuickGO?mode=display&entry=GO%3A0019842","vitamin binding")	3	410	23	7257	0.375002	1	10588; 10841; 23541	FTCD; MTHFS; SEC14L2
=HYPERLINK("http://www2.ebi.ac.uk/ego/QuickGO?mode=display&entry=GO%3A0005575","GO Cellular Component")	=HYPERLINK("http://www2.ebi.ac.uk/ego/QuickGO?mode=display&entry=GO%3A0046728","viral capsid (sensu Retroviridae)")	3	398	23	7036	0.375553	1	6629; 6631; 6633	SNRPB2; SNRPC; SNRPD2
=HYPERLINK("http://www2.ebi.ac.uk/ego/QuickGO?mode=display&entry=GO%3A0005575","GO Cellular Component")	=HYPERLINK("http://www2.ebi.ac.uk/ego/QuickGO?mode=display&entry=GO%3A0019028","viral capsid")	3	398	23	7036	0.375553	1	6629; 6631; 6633	SNRPB2; SNRPC; SNRPD2
=HYPERLINK("http://www2.ebi.ac.uk/ego/QuickGO?mode=display&entry=GO%3A0005575","GO Cellular Component")	=HYPERLINK("http://www2.ebi.ac.uk/ego/QuickGO?mode=display&entry=GO%3A0019013","viral nucleocapsid")	3	398	23	7036	0.375553	1	6629; 6631; 6633	SNRPB2; SNRPC; SNRPD2
=HYPERLINK("http://www2.ebi.ac.uk/ego/QuickGO?mode=display&entry=GO%3A0003674","GO Molecular Function")	=HYPERLINK("http://www2.ebi.ac.uk/ego/QuickGO?mode=display&entry=GO%3A0003677","DNA binding")	78	410	1317	7257	0.377646	1	103; 190; 328; 472; 668; 928; 1761; 1777; 1810; 1874; 1876; 1999; 2067; 2668; 2972; 3009; 3059; 3091; 3166; 3167; 3280; 3400; 3625; 4115; 4155; 4171; 4172; 4174; 4175; 4436; 4783; 5111; 5134; 5439; 5979; 5983; 5984; 5985; 6118; 6473; 6496; 6597; 6663; 6843; 6882; 6883; 6920; 6938; 7008; 7027; 7029; 7161; 7257; 7545; 7546; 8187; 8447; 9414; 9935; 10181; 10265; 10732; 10985; 23435; 23493; 23626; 26…	AATF; ADAR; APEX1; ATM; BARHL1; BRF1; CCNL1; CD9; DMRT1; DNASE2; DOC2B; DR1; E2F4; E2F6; ELF3; ERCC1; FOXL2; GCN1L1; GDNF; H2AFY2; HCLS1; HES1; HES4; HEY2; HIF1A; HIST1H1B; HMX1; HMX2; ID4; ING4; INHBB; IRX5; LENG1; MAFB; MAGEB4; MBP; MCM2; MCM3; MCM5; MCM6; MSH2; NFIL3; NR0B1; PCNA; PDCD2; POLE4; POLR2J; PRDM9; RBM5; RET; RFC3; RFC4; RFC5; RPA2; SELH; SHOX; SIX3; SMARCA4; SOX10; SPO11; TAF11; TA…
=HYPERLINK("http://www2.ebi.ac.uk/ego/QuickGO?mode=display&entry=GO%3A0005575","GO Cellular Component")	=HYPERLINK("http://www2.ebi.ac.uk/ego/QuickGO?mode=display&entry=GO%3A0046821","extrachromosomal DNA")	10	398	139	7036	0.384546	1	15; 190; 210; 328; 1488; 3242; 3612; 7086; 10785; 55871	AANAT; ALAD; APEX1; CBWD1; CTBP2; HPD; IMPA1; NR0B1; TKT; WDR4
=HYPERLINK("http://www2.ebi.ac.uk/ego/QuickGO?mode=display&entry=GO%3A0008150","GO Biological Process")	=HYPERLINK("http://www2.ebi.ac.uk/ego/QuickGO?mode=display&entry=GO%3A0006412","protein biosynthesis")	24	403	380	7131	0.391774	1	967; 1917; 1938; 1965; 1982; 3623; 3624; 3625; 3735; 4836; 6136; 6183; 6207; 6711; 8562; 8729; 8761; 8893; 9045; 11282; 27087; 57498; 63931; 79590	B3GAT1; CD63; DENR; EEF1A2; EEF2; EIF2B5; EIF2S1; EIF4G2; GBF1; INHA; INHBA; INHBB; KARS; KIDINS220; MGAT4B; MRPL24; MRPS12; MRPS14; NMT1; PABPC4; RPL12; RPL14; RPS13; SPTBN1
=HYPERLINK("http://www2.ebi.ac.uk/ego/QuickGO?mode=display&entry=GO%3A0003674","GO Molecular Function")	=HYPERLINK("http://www2.ebi.ac.uk/ego/QuickGO?mode=display&entry=GO%3A0004497","monooxygenase activity")	4	410	40	7257	0.393906	1	1583; 1586; 1592; 1593	CYP11A1; CYP17A1; CYP26A1; CYP27A1
=HYPERLINK("http://www2.ebi.ac.uk/ego/QuickGO?mode=display&entry=GO%3A0008150","GO Biological Process")	=HYPERLINK("http://www2.ebi.ac.uk/ego/QuickGO?mode=display&entry=GO%3A0000086","G2/M transition of mitotic cell cycle")	4	403	40	7131	0.394066	1	1163; 1164; 56647; 80279	BCCIP; CDK5RAP3; CKS1B; CKS2
=HYPERLINK("http://www2.ebi.ac.uk/ego/QuickGO?mode=display&entry=GO%3A0003674","GO Molecular Function")	=HYPERLINK("http://www2.ebi.ac.uk/ego/QuickGO?mode=display&entry=GO%3A0004386","helicase activity")	6	410	73	7257	0.394129	1	6597; 7919; 8771; 9188; 54514; 55661	BAT1; DDX21; DDX27; DDX4; SMARCA4; TNFRSF6B
=HYPERLINK("http://www2.ebi.ac.uk/ego/QuickGO?mode=display&entry=GO%3A0008150","GO Biological Process")	=HYPERLINK("http://www2.ebi.ac.uk/ego/QuickGO?mode=display&entry=GO%3A0006950","response to stress")	30	403	486	7131	0.401589	1	103; 328; 472; 596; 730; 933; 1161; 1234; 2067; 3091; 3623; 3624; 3688; 4282; 4436; 4792; 5111; 5879; 5928; 5985; 6364; 6869; 6890; 7161; 7374; 7428; 7852; 8678; 8761; 25824	ADAR; APEX1; ATM; BCL2; BECN1; C7; CCL20; CCR5; CD22; CXCR4; ERCC1; ERCC8; HIF1A; INHA; INHBA; ITGB1; MIF; MSH2; NFKBIA; PABPC4; PCNA; PRDX5; RAC1; RBBP4; RFC5; TACR1; TAP1; TP73; UNG; VHL
=HYPERLINK("http://www2.ebi.ac.uk/ego/QuickGO?mode=display&entry=GO%3A0003674","GO Molecular Function")	=HYPERLINK("http://www2.ebi.ac.uk/ego/QuickGO?mode=display&entry=GO%3A0008369","obsolete molecular function")	14	410	210	7257	0.404248	1	843; 966; 1175; 1281; 1488; 1755; 1770; 4240; 5439; 5708; 7296; 8611; 8678; 8821	AP2S1; BECN1; CASP10; CD59; COL3A1; CTBP2; DMBT1; DNAH9; INPP4B; MFGE8; POLR2J; PPAP2A; PSMD2; TXNRD1
=HYPERLINK("http://www2.ebi.ac.uk/ego/QuickGO?mode=display&entry=GO%3A0003674","GO Molecular Function")	=HYPERLINK("http://www2.ebi.ac.uk/ego/QuickGO?mode=display&entry=GO%3A0005201","extracellular matrix structural constituent")	6	410	74	7257	0.405493	1	1277; 1281; 1306; 7980; 30008; 51384	COL15A1; COL1A1; COL3A1; EFEMP2; TFPI2; WNT16
=HYPERLINK("http://www2.ebi.ac.uk/ego/QuickGO?mode=display&entry=GO%3A0008150","GO Biological Process")	=HYPERLINK("http://www2.ebi.ac.uk/ego/QuickGO?mode=display&entry=GO%3A0006732","coenzyme metabolism")	6	403	74	7131	0.405707	1	527; 1743; 7167; 10797; 10841; 11112	ATP6V0C; DLST; FTCD; HIBADH; MTHFD2; TPI1
=HYPERLINK("http://www2.ebi.ac.uk/ego/QuickGO?mode=display&entry=GO%3A0003674","GO Molecular Function")	=HYPERLINK("http://www2.ebi.ac.uk/ego/QuickGO?mode=display&entry=GO%3A0000166","nucleotide binding")	56	410	941	7257	0.40601	1	205; 377; 476; 477; 538; 790; 998; 1021; 1770; 1917; 1938; 2321; 2534; 2771; 3735; 4143; 4171; 4172; 4174; 4175; 4436; 4638; 5025; 5105; 5260; 5592; 5879; 5901; 5979; 5983; 5984; 5985; 6597; 6635; 6725; 6890; 7443; 7919; 8729; 9188; 9319; 9445; 10785; 10981; 23200; 23626; 51560; 54514; 55661; 55871; 56164; 85004; 89797; 116442; 122481; 122622	ADSSL1; AK3; AK7; ARF3; ATP11B; ATP1A1; ATP1A2; ATP7A; BAT1; CAD; CBWD1; CDC42; CDK6; DDX21; DDX27; DDX4; DNAH9; EEF1A2; EEF2; FLT1; FYN; GBF1; GNAI2; ITM2B; KARS; MAT1A; MCM2; MCM3; MCM5; MCM6; MSH2; MYLK; NAV2; P2RX4; PCK1; PHKG1; PRKG1; RAB32; RAB39B; RAB6B; RAC1; RAN; RERG; RET; RFC3; RFC4; RFC5; SMARCA4; SNRPE; SPO11; SRMS; STK31; TAP1; TRIP13; VRK1; WDR4
=HYPERLINK("http://www2.ebi.ac.uk/ego/QuickGO?mode=display&entry=GO%3A0003674","GO Molecular Function")	=HYPERLINK("http://www2.ebi.ac.uk/ego/QuickGO?mode=display&entry=GO%3A0004029","aldehyde dehydrogenase (NAD) activity")	2	410	9	7257	0.406896	1	217; 501	ALDH2; ALDH7A1
=HYPERLINK("http://www2.ebi.ac.uk/ego/QuickGO?mode=display&entry=GO%3A0003674","GO Molecular Function")	=HYPERLINK("http://www2.ebi.ac.uk/ego/QuickGO?mode=display&entry=GO%3A0019957","C-C chemokine binding")	2	410	9	7257	0.406896	1	1234; 7852	CCR5; CXCR4
=HYPERLINK("http://www2.ebi.ac.uk/ego/QuickGO?mode=display&entry=GO%3A0003674","GO Molecular Function")	=HYPERLINK("http://www2.ebi.ac.uk/ego/QuickGO?mode=display&entry=GO%3A0016493","C-C chemokine receptor activity")	2	410	9	7257	0.406896	1	1234; 7852	CCR5; CXCR4
=HYPERLINK("http://www2.ebi.ac.uk/ego/QuickGO?mode=display&entry=GO%3A0003674","GO Molecular Function")	=HYPERLINK("http://www2.ebi.ac.uk/ego/QuickGO?mode=display&entry=GO%3A0008188","neuropeptide receptor activity")	2	410	9	7257	0.406896	1	6869; 6870	TACR1; TACR3
=HYPERLINK("http://www2.ebi.ac.uk/ego/QuickGO?mode=display&entry=GO%3A0003674","GO Molecular Function")	=HYPERLINK("http://www2.ebi.ac.uk/ego/QuickGO?mode=display&entry=GO%3A0042923","neuropeptide binding")	2	410	9	7257	0.406896	1	6869; 6870	TACR1; TACR3
=HYPERLINK("http://www2.ebi.ac.uk/ego/QuickGO?mode=display&entry=GO%3A0003674","GO Molecular Function")	=HYPERLINK("http://www2.ebi.ac.uk/ego/QuickGO?mode=display&entry=GO%3A0004690","cyclic-nucleotide dependent protein kinase activity")	2	410	9	7257	0.406896	1	5592; 5979	PRKG1; RET
=HYPERLINK("http://www2.ebi.ac.uk/ego/QuickGO?mode=display&entry=GO%3A0003674","GO Molecular Function")	=HYPERLINK("http://www2.ebi.ac.uk/ego/QuickGO?mode=display&entry=GO%3A0004859","phospholipase inhibitor activity")	2	410	9	7257	0.406896	1	5132; 6620	PDC; SNCB
=HYPERLINK("http://www2.ebi.ac.uk/ego/QuickGO?mode=display&entry=GO%3A0008150","GO Biological Process")	=HYPERLINK("http://www2.ebi.ac.uk/ego/QuickGO?mode=display&entry=GO%3A0030183","B-cell differentiation")	2	403	9	7131	0.406979	1	3623; 3624	INHA; INHBA
=HYPERLINK("http://www2.ebi.ac.uk/ego/QuickGO?mode=display&entry=GO%3A0008150","GO Biological Process")	=HYPERLINK("http://www2.ebi.ac.uk/ego/QuickGO?mode=display&entry=GO%3A0042087","cell-mediated immune response")	2	403	9	7131	0.406979	1	3623; 3624	INHA; INHBA
=HYPERLINK("http://www2.ebi.ac.uk/ego/QuickGO?mode=display&entry=GO%3A0008150","GO Biological Process")	=HYPERLINK("http://www2.ebi.ac.uk/ego/QuickGO?mode=display&entry=GO%3A0006739","NADPH metabolism")	2	403	9	7131	0.406979	1	7167; 11112	HIBADH; TPI1
=HYPERLINK("http://www2.ebi.ac.uk/ego/QuickGO?mode=display&entry=GO%3A0008150","GO Biological Process")	=HYPERLINK("http://www2.ebi.ac.uk/ego/QuickGO?mode=display&entry=GO%3A0006284","base-excision repair")	2	403	9	7131	0.406979	1	328; 7374	APEX1; UNG
=HYPERLINK("http://www2.ebi.ac.uk/ego/QuickGO?mode=display&entry=GO%3A0008150","GO Biological Process")	=HYPERLINK("http://www2.ebi.ac.uk/ego/QuickGO?mode=display&entry=GO%3A0006563","L-serine metabolism")	2	403	9	7131	0.406979	1	1488; 6470	CTBP2; SHMT1
=HYPERLINK("http://www2.ebi.ac.uk/ego/QuickGO?mode=display&entry=GO%3A0008150","GO Biological Process")	=HYPERLINK("http://www2.ebi.ac.uk/ego/QuickGO?mode=display&entry=GO%3A0042088","T-helper 1 type immune response")	2	403	9	7131	0.406979	1	3623; 3624	INHA; INHBA
=HYPERLINK("http://www2.ebi.ac.uk/ego/QuickGO?mode=display&entry=GO%3A0005575","GO Cellular Component")	=HYPERLINK("http://www2.ebi.ac.uk/ego/QuickGO?mode=display&entry=GO%3A0005583","fibrillar collagen")	2	398	9	7036	0.407268	1	1277; 1281	COL1A1; COL3A1
=HYPERLINK("http://www2.ebi.ac.uk/ego/QuickGO?mode=display&entry=GO%3A0003674","GO Molecular Function")	=HYPERLINK("http://www2.ebi.ac.uk/ego/QuickGO?mode=display&entry=GO%3A0016820","hydrolase activity\, acting on acid anhydrides\, catalyzing transmembrane movement of substances")	7	410	91	7257	0.407306	1	476; 477; 496; 527; 538; 6890; 23200	ATP11B; ATP1A1; ATP1A2; ATP4B; ATP6V0C; ATP7A; TAP1
=HYPERLINK("http://www2.ebi.ac.uk/ego/QuickGO?mode=display&entry=GO%3A0003674","GO Molecular Function")	=HYPERLINK("http://www2.ebi.ac.uk/ego/QuickGO?mode=display&entry=GO%3A0042626","ATPase activity\, coupled to transmembrane movement of substances")	7	410	91	7257	0.407306	1	476; 477; 496; 527; 538; 6890; 23200	ATP11B; ATP1A1; ATP1A2; ATP4B; ATP6V0C; ATP7A; TAP1
=HYPERLINK("http://www2.ebi.ac.uk/ego/QuickGO?mode=display&entry=GO%3A0003674","GO Molecular Function")	=HYPERLINK("http://www2.ebi.ac.uk/ego/QuickGO?mode=display&entry=GO%3A0008189","apoptosis inhibitor activity")	4	410	41	7257	0.409357	1	596; 665; 8771; 26574	AATF; BCL2; BNIP3L; TNFRSF6B
=HYPERLINK("http://www2.ebi.ac.uk/ego/QuickGO?mode=display&entry=GO%3A0003674","GO Molecular Function")	=HYPERLINK("http://www2.ebi.ac.uk/ego/QuickGO?mode=display&entry=GO%3A0003743","translation initiation factor activity")	4	410	41	7257	0.409357	1	1965; 1982; 8562; 8893	DENR; EIF2B5; EIF2S1; EIF4G2
=HYPERLINK("http://www2.ebi.ac.uk/ego/QuickGO?mode=display&entry=GO%3A0003674","GO Molecular Function")	=HYPERLINK("http://www2.ebi.ac.uk/ego/QuickGO?mode=display&entry=GO%3A0016810","hydrolase activity\, acting on carbon-nitrogen (but not peptide) bonds")	5	410	58	7257	0.414658	1	103; 427; 790; 10797; 83933	ADAR; ASAH1; CAD; HDAC10; MTHFD2
=HYPERLINK("http://www2.ebi.ac.uk/ego/QuickGO?mode=display&entry=GO%3A0003674","GO Molecular Function")	=HYPERLINK("http://www2.ebi.ac.uk/ego/QuickGO?mode=display&entry=GO%3A0005507","copper ion binding")	3	410	25	7257	0.415545	1	538; 1234; 4015	ATP7A; CCR5; LOX
=HYPERLINK("http://www2.ebi.ac.uk/ego/QuickGO?mode=display&entry=GO%3A0008150","GO Biological Process")	=HYPERLINK("http://www2.ebi.ac.uk/ego/QuickGO?mode=display&entry=GO%3A0016477","cell migration")	4	403	42	7131	0.424853	1	3714; 6386; 8611; 10417	JAG2; PPAP2A; SDCBP; SPON2
=HYPERLINK("http://www2.ebi.ac.uk/ego/QuickGO?mode=display&entry=GO%3A0008150","GO Biological Process")	=HYPERLINK("http://www2.ebi.ac.uk/ego/QuickGO?mode=display&entry=GO%3A0005976","polysaccharide metabolism")	4	403	42	7131	0.424853	1	5213; 5260; 5506; 55118	CRTAC1; PFKM; PHKG1; PPP1R3A
=HYPERLINK("http://www2.ebi.ac.uk/ego/QuickGO?mode=display&entry=GO%3A0005575","GO Cellular Component")	=HYPERLINK("http://www2.ebi.ac.uk/ego/QuickGO?mode=display&entry=GO%3A0008021","synaptic vesicle")	4	398	42	7036	0.425433	1	273; 1175; 6843; 8447	AMPH; AP2S1; DOC2B; VAMP1
=HYPERLINK("http://www2.ebi.ac.uk/ego/QuickGO?mode=display&entry=GO%3A0008150","GO Biological Process")	=HYPERLINK("http://www2.ebi.ac.uk/ego/QuickGO?mode=display&entry=GO%3A0006399","tRNA metabolism")	5	403	59	7131	0.427719	1	3735; 6711; 8729; 10785; 57498	GBF1; KARS; KIDINS220; SPTBN1; WDR4
=HYPERLINK("http://www2.ebi.ac.uk/ego/QuickGO?mode=display&entry=GO%3A0003674","GO Molecular Function")	=HYPERLINK("http://www2.ebi.ac.uk/ego/QuickGO?mode=display&entry=GO%3A0017076","purine nucleotide binding")	55	410	930	7257	0.427949	1	205; 377; 476; 477; 538; 790; 998; 1021; 1770; 1917; 1938; 2321; 2534; 2771; 3735; 4143; 4171; 4172; 4174; 4175; 4436; 4638; 5025; 5105; 5260; 5592; 5879; 5901; 5979; 5984; 5985; 6597; 6635; 6725; 6890; 7443; 7919; 8729; 9188; 9319; 9445; 10785; 10981; 23200; 23626; 51560; 54514; 55661; 55871; 56164; 85004; 89797; 116442; 122481; 122622	ADSSL1; AK3; AK7; ARF3; ATP11B; ATP1A1; ATP1A2; ATP7A; BAT1; CAD; CBWD1; CDC42; CDK6; DDX21; DDX27; DDX4; DNAH9; EEF1A2; EEF2; FLT1; FYN; GBF1; GNAI2; ITM2B; KARS; MAT1A; MCM2; MCM3; MCM5; MCM6; MSH2; MYLK; NAV2; P2RX4; PCK1; PHKG1; PRKG1; RAB32; RAB39B; RAB6B; RAC1; RAN; RERG; RET; RFC4; RFC5; SMARCA4; SNRPE; SPO11; SRMS; STK31; TAP1; TRIP13; VRK1; WDR4
=HYPERLINK("http://www2.ebi.ac.uk/ego/QuickGO?mode=display&entry=GO%3A0005575","GO Cellular Component")	=HYPERLINK("http://www2.ebi.ac.uk/ego/QuickGO?mode=display&entry=GO%3A0005911","intercellular junction")	6	398	76	7036	0.429128	1	1265; 2697; 5010; 9074; 9414; 149461	CLDN11; CLDN19; CLDN6; CNN2; GJA1; TJP2
=HYPERLINK("http://www2.ebi.ac.uk/ego/QuickGO?mode=display&entry=GO%3A0008150","GO Biological Process")	=HYPERLINK("http://www2.ebi.ac.uk/ego/QuickGO?mode=display&entry=GO%3A0009719","response to endogenous stimulus")	11	403	162	7131	0.430637	1	328; 472; 1161; 2067; 4436; 5111; 5928; 5985; 7161; 7374; 85004	APEX1; ATM; ERCC1; ERCC8; MSH2; PCNA; RBBP4; RERG; RFC5; TP73; UNG
=HYPERLINK("http://www2.ebi.ac.uk/ego/QuickGO?mode=display&entry=GO%3A0008150","GO Biological Process")	=HYPERLINK("http://www2.ebi.ac.uk/ego/QuickGO?mode=display&entry=GO%3A0050794","regulation of cellular process")	14	403	214	7131	0.431537	1	596; 826; 1031; 1488; 2170; 2321; 3714; 5928; 6745; 7428; 8454; 8611; 10732; 85004	BCL2; CAPNS1; CDKN2C; CTBP2; CUL1; FABP3; FLT1; JAG2; PPAP2A; RBBP4; RERG; SSR1; TCFL5; VHL
=HYPERLINK("http://www2.ebi.ac.uk/ego/QuickGO?mode=display&entry=GO%3A0008150","GO Biological Process")	=HYPERLINK("http://www2.ebi.ac.uk/ego/QuickGO?mode=display&entry=GO%3A0008610","lipid biosynthesis")	9	403	128	7131	0.43453	1	190; 1583; 1586; 1718; 3283; 3612; 6770; 7167; 23541	CYP11A1; CYP17A1; DHCR24; HSD3B1; IMPA1; NR0B1; SEC14L2; STAR; TPI1
=HYPERLINK("http://www2.ebi.ac.uk/ego/QuickGO?mode=display&entry=GO%3A0008150","GO Biological Process")	=HYPERLINK("http://www2.ebi.ac.uk/ego/QuickGO?mode=display&entry=GO%3A0005977","glycogen metabolism")	3	403	26	7131	0.435454	1	5213; 5260; 5506	PFKM; PHKG1; PPP1R3A
=HYPERLINK("http://www2.ebi.ac.uk/ego/QuickGO?mode=display&entry=GO%3A0003674","GO Molecular Function")	=HYPERLINK("http://www2.ebi.ac.uk/ego/QuickGO?mode=display&entry=GO%3A0005542","folic acid binding")	2	410	10	7257	0.440364	1	10588; 10841	FTCD; MTHFS
=HYPERLINK("http://www2.ebi.ac.uk/ego/QuickGO?mode=display&entry=GO%3A0008150","GO Biological Process")	=HYPERLINK("http://www2.ebi.ac.uk/ego/QuickGO?mode=display&entry=GO%3A0006525","arginine metabolism")	2	403	10	7131	0.440452	1	790; 5009	CAD; OTC
=HYPERLINK("http://www2.ebi.ac.uk/ego/QuickGO?mode=display&entry=GO%3A0008150","GO Biological Process")	=HYPERLINK("http://www2.ebi.ac.uk/ego/QuickGO?mode=display&entry=GO%3A0009084","glutamine family amino acid biosynthesis")	2	403	10	7131	0.440452	1	790; 5009	CAD; OTC
=HYPERLINK("http://www2.ebi.ac.uk/ego/QuickGO?mode=display&entry=GO%3A0008150","GO Biological Process")	=HYPERLINK("http://www2.ebi.ac.uk/ego/QuickGO?mode=display&entry=GO%3A0016052","carbohydrate catabolism")	5	403	60	7131	0.440514	1	1743; 3945; 5213; 7167; 11112	DLST; HIBADH; LDHB; PFKM; TPI1
=HYPERLINK("http://www2.ebi.ac.uk/ego/QuickGO?mode=display&entry=GO%3A0005575","GO Cellular Component")	=HYPERLINK("http://www2.ebi.ac.uk/ego/QuickGO?mode=display&entry=GO%3A0009570","chloroplast stroma")	2	398	10	7036	0.440755	1	2272; 22889	FHIT; KIAA0907
=HYPERLINK("http://www2.ebi.ac.uk/ego/QuickGO?mode=display&entry=GO%3A0005575","GO Cellular Component")	=HYPERLINK("http://www2.ebi.ac.uk/ego/QuickGO?mode=display&entry=GO%3A0009532","plastid stroma")	2	398	10	7036	0.440755	1	2272; 22889	FHIT; KIAA0907
=HYPERLINK("http://www2.ebi.ac.uk/ego/QuickGO?mode=display&entry=GO%3A0005575","GO Cellular Component")	=HYPERLINK("http://www2.ebi.ac.uk/ego/QuickGO?mode=display&entry=GO%3A0009573","ribulose bisphosphate carboxylase complex")	2	398	10	7036	0.440755	1	2272; 22889	FHIT; KIAA0907
=HYPERLINK("http://www2.ebi.ac.uk/ego/QuickGO?mode=display&entry=GO%3A0008150","GO Biological Process")	=HYPERLINK("http://www2.ebi.ac.uk/ego/QuickGO?mode=display&entry=GO%3A0007264","small GTPase mediated signal transduction")	10	403	146	7131	0.440759	1	29; 377; 998; 2771; 5879; 5901; 10981; 51560; 85004; 116442	ABR; ARF3; CDC42; GNAI2; RAB32; RAB39B; RAB6B; RAC1; RAN; RERG
=HYPERLINK("http://www2.ebi.ac.uk/ego/QuickGO?mode=display&entry=GO%3A0005575","GO Cellular Component")	=HYPERLINK("http://www2.ebi.ac.uk/ego/QuickGO?mode=display&entry=GO%3A0016591","DNA-directed RNA polymerase II\, holoenzyme")	5	398	60	7036	0.441206	1	3059; 5439; 5441; 6882; 6883	HCLS1; POLR2J; POLR2L; TAF11; TAF12
=HYPERLINK("http://www2.ebi.ac.uk/ego/QuickGO?mode=display&entry=GO%3A0008150","GO Biological Process")	=HYPERLINK("http://www2.ebi.ac.uk/ego/QuickGO?mode=display&entry=GO%3A0001503","ossification")	3	403	27	7131	0.454866	1	650; 654; 6678	BMP2; BMP6; SPARC
=HYPERLINK("http://www2.ebi.ac.uk/ego/QuickGO?mode=display&entry=GO%3A0008150","GO Biological Process")	=HYPERLINK("http://www2.ebi.ac.uk/ego/QuickGO?mode=display&entry=GO%3A0006941","striated muscle contraction")	3	403	27	7131	0.454866	1	845; 7135; 9172	CASQ2; MYOM2; TNNI1
=HYPERLINK("http://www2.ebi.ac.uk/ego/QuickGO?mode=display&entry=GO%3A0008150","GO Biological Process")	=HYPERLINK("http://www2.ebi.ac.uk/ego/QuickGO?mode=display&entry=GO%3A0006073","glucan metabolism")	3	403	27	7131	0.454866	1	5213; 5260; 5506	PFKM; PHKG1; PPP1R3A
=HYPERLINK("http://www2.ebi.ac.uk/ego/QuickGO?mode=display&entry=GO%3A0008150","GO Biological Process")	=HYPERLINK("http://www2.ebi.ac.uk/ego/QuickGO?mode=display&entry=GO%3A0007179","TGFbeta receptor signaling pathway")	3	403	27	7131	0.454866	1	650; 654; 2668	BMP2; BMP6; GDNF
=HYPERLINK("http://www2.ebi.ac.uk/ego/QuickGO?mode=display&entry=GO%3A0008150","GO Biological Process")	=HYPERLINK("http://www2.ebi.ac.uk/ego/QuickGO?mode=display&entry=GO%3A0046849","bone remodeling")	3	403	27	7131	0.454866	1	650; 654; 6678	BMP2; BMP6; SPARC
=HYPERLINK("http://www2.ebi.ac.uk/ego/QuickGO?mode=display&entry=GO%3A0008150","GO Biological Process")	=HYPERLINK("http://www2.ebi.ac.uk/ego/QuickGO?mode=display&entry=GO%3A0006605","protein targeting")	8	403	113	7131	0.455041	1	3838; 4023; 4792; 5901; 6386; 6745; 7485; 10953	KPNA2; LPL; NFKBIA; RAN; SDCBP; SSR1; TOMM34; WRB
=HYPERLINK("http://www2.ebi.ac.uk/ego/QuickGO?mode=display&entry=GO%3A0008150","GO Biological Process")	=HYPERLINK("http://www2.ebi.ac.uk/ego/QuickGO?mode=display&entry=GO%3A0043038","amino acid activation")	4	403	44	7131	0.455083	1	3735; 6711; 8729; 57498	GBF1; KARS; KIDINS220; SPTBN1
=HYPERLINK("http://www2.ebi.ac.uk/ego/QuickGO?mode=display&entry=GO%3A0008150","GO Biological Process")	=HYPERLINK("http://www2.ebi.ac.uk/ego/QuickGO?mode=display&entry=GO%3A0006418","tRNA aminoacylation for protein translation")	4	403	44	7131	0.455083	1	3735; 6711; 8729; 57498	GBF1; KARS; KIDINS220; SPTBN1
=HYPERLINK("http://www2.ebi.ac.uk/ego/QuickGO?mode=display&entry=GO%3A0008150","GO Biological Process")	=HYPERLINK("http://www2.ebi.ac.uk/ego/QuickGO?mode=display&entry=GO%3A0043039","tRNA aminoacylation")	4	403	44	7131	0.455083	1	3735; 6711; 8729; 57498	GBF1; KARS; KIDINS220; SPTBN1
=HYPERLINK("http://www2.ebi.ac.uk/ego/QuickGO?mode=display&entry=GO%3A0005575","GO Cellular Component")	=HYPERLINK("http://www2.ebi.ac.uk/ego/QuickGO?mode=display&entry=GO%3A0030880","RNA polymerase complex")	3	398	27	7036	0.45534	1	3059; 5439; 5441	HCLS1; POLR2J; POLR2L
=HYPERLINK("http://www2.ebi.ac.uk/ego/QuickGO?mode=display&entry=GO%3A0005575","GO Cellular Component")	=HYPERLINK("http://www2.ebi.ac.uk/ego/QuickGO?mode=display&entry=GO%3A0005856","cytoskeleton")	37	398	621	7036	0.457816	1	58; 273; 274; 1265; 1770; 2273; 2534; 3680; 3688; 3694; 3728; 3860; 3927; 4082; 4085; 4137; 4155; 4634; 5121; 5506; 6386; 6711; 7125; 7134; 7135; 7168; 7802; 8678; 8821; 9784; 10095; 51147; 55742; 56165; 57498; 64446; 93973	ACTA1; ACTR8; AMPH; ARPC1B; BECN1; BIN1; CNN2; DNAH9; DNAI2; DNALI1; FHL1; FYN; ING4; INPP4B; ITGA9; ITGB1; ITGB6; JUP; KIDINS220; KRT13; LASP1; MAD2L1; MAPT; MARCKS; MBP; MYL3; PARVA; PCP4; PPP1R3A; SDCBP; SNX17; SPTBN1; TDRD1; TNNC1; TNNC2; TNNI1; TPM1
=HYPERLINK("http://www2.ebi.ac.uk/ego/QuickGO?mode=display&entry=GO%3A0008150","GO Biological Process")	=HYPERLINK("http://www2.ebi.ac.uk/ego/QuickGO?mode=display&entry=GO%3A0045045","secretory pathway")	7	403	96	7131	0.458392	1	4023; 6745; 6804; 7485; 8729; 10466; 51560	COG5; GBF1; LPL; RAB6B; SSR1; STX1A; WRB
=HYPERLINK("http://www2.ebi.ac.uk/ego/QuickGO?mode=display&entry=GO%3A0003674","GO Molecular Function")	=HYPERLINK("http://www2.ebi.ac.uk/ego/QuickGO?mode=display&entry=GO%3A0003702","RNA polymerase II transcription factor activity")	11	410	166	7257	0.461142	1	1161; 2972; 3091; 6663; 6882; 6883; 6938; 7008; 8464; 9516; 23493	BRF1; ERCC8; HEY2; HIF1A; LITAF; SOX10; SUPT3H; TAF11; TAF12; TCF12; TEF
=HYPERLINK("http://www2.ebi.ac.uk/ego/QuickGO?mode=display&entry=GO%3A0008150","GO Biological Process")	=HYPERLINK("http://www2.ebi.ac.uk/ego/QuickGO?mode=display&entry=GO%3A0050789","regulation of biological process")	14	403	219	7131	0.465172	1	596; 826; 1031; 1488; 2170; 2321; 3714; 5928; 6745; 7428; 8454; 8611; 10732; 85004	BCL2; CAPNS1; CDKN2C; CTBP2; CUL1; FABP3; FLT1; JAG2; PPAP2A; RBBP4; RERG; SSR1; TCFL5; VHL
=HYPERLINK("http://www2.ebi.ac.uk/ego/QuickGO?mode=display&entry=GO%3A0003674","GO Molecular Function")	=HYPERLINK("http://www2.ebi.ac.uk/ego/QuickGO?mode=display&entry=GO%3A0008026","ATP dependent helicase activity")	5	410	62	7257	0.465635	1	6597; 7919; 9188; 54514; 55661	BAT1; DDX21; DDX27; DDX4; SMARCA4
=HYPERLINK("http://www2.ebi.ac.uk/ego/QuickGO?mode=display&entry=GO%3A0003674","GO Molecular Function")	=HYPERLINK("http://www2.ebi.ac.uk/ego/QuickGO?mode=display&entry=GO%3A0004518","nuclease activity")	5	410	62	7257	0.465635	1	328; 1777; 2067; 5169; 22894	APEX1; DIS3; DNASE2; ENPP3; ERCC1
=HYPERLINK("http://www2.ebi.ac.uk/ego/QuickGO?mode=display&entry=GO%3A0008150","GO Biological Process")	=HYPERLINK("http://www2.ebi.ac.uk/ego/QuickGO?mode=display&entry=GO%3A0008202","steroid metabolism")	7	403	97	7131	0.468451	1	190; 1583; 1586; 1718; 3283; 6770; 23541	CYP11A1; CYP17A1; DHCR24; HSD3B1; NR0B1; SEC14L2; STAR
=HYPERLINK("http://www2.ebi.ac.uk/ego/QuickGO?mode=display&entry=GO%3A0003674","GO Molecular Function")	=HYPERLINK("http://www2.ebi.ac.uk/ego/QuickGO?mode=display&entry=GO%3A0004519","endonuclease activity")	4	410	45	7257	0.469774	1	328; 1777; 2067; 5169	APEX1; DNASE2; ENPP3; ERCC1
=HYPERLINK("http://www2.ebi.ac.uk/ego/QuickGO?mode=display&entry=GO%3A0008150","GO Biological Process")	=HYPERLINK("http://www2.ebi.ac.uk/ego/QuickGO?mode=display&entry=GO%3A0008652","amino acid biosynthesis")	4	403	45	7131	0.46995	1	790; 1488; 5009; 6496	CAD; CTBP2; OTC; SIX3
=HYPERLINK("http://www2.ebi.ac.uk/ego/QuickGO?mode=display&entry=GO%3A0003674","GO Molecular Function")	=HYPERLINK("http://www2.ebi.ac.uk/ego/QuickGO?mode=display&entry=GO%3A0005515","protein binding")	63	410	1084	7257	0.47098	1	273; 274; 311; 328; 1021; 1161; 1234; 1265; 1810; 1876; 1999; 2487; 2972; 3091; 3280; 3400; 3623; 3624; 3625; 3688; 3728; 3838; 4082; 4171; 4638; 4783; 4792; 5260; 5534; 5715; 5985; 6386; 6597; 6663; 6678; 6711; 6882; 6883; 6938; 7027; 7029; 7135; 7168; 7428; 7852; 9319; 9414; 9532; 9784; 10602; 10732; 11155; 11243; 22903; 23435; 23493; 26292; 50861; 51529; 55213; 55742; 80279; 83933	AMPH; ANAPC11; ANXA11; APEX1; BAG2; BIN1; BRF1; BTBD3; CCR5; CDC42EP3; CDK5RAP3; CDK6; CNN2; CXCR4; DR1; E2F6; ELF3; ERCC8; FRZB; HDAC10; HES1; HEY2; HIF1A; ID4; INHA; INHBA; INHBB; ITGB1; JUP; KPNA2; LDB3; MARCKS; MCM2; MYCBP; MYLK; NFIL3; NFKBIA; PARVA; PHKG1; PMF1; PPP3R1; PSMD9; RCBTB1; RFC5; SDCBP; SMARCA4; SNX17; SOX10; SPARC; SPTBN1; STMN3; TAF11; TAF12; TARDBP; TCF12; TCFL5; TFDP1; TFDP2;…
=HYPERLINK("http://www2.ebi.ac.uk/ego/QuickGO?mode=display&entry=GO%3A0003674","GO Molecular Function")	=HYPERLINK("http://www2.ebi.ac.uk/ego/QuickGO?mode=display&entry=GO%3A0004028","aldehyde dehydrogenase activity")	2	410	11	7257	0.471949	1	217; 501	ALDH2; ALDH7A1
=HYPERLINK("http://www2.ebi.ac.uk/ego/QuickGO?mode=display&entry=GO%3A0003674","GO Molecular Function")	=HYPERLINK("http://www2.ebi.ac.uk/ego/QuickGO?mode=display&entry=GO%3A0008547","protein-synthesizing GTPase activity")	2	410	11	7257	0.471949	1	1917; 1938	EEF1A2; EEF2
=HYPERLINK("http://www2.ebi.ac.uk/ego/QuickGO?mode=display&entry=GO%3A0003674","GO Molecular Function")	=HYPERLINK("http://www2.ebi.ac.uk/ego/QuickGO?mode=display&entry=GO%3A0004004","ATP dependent RNA helicase activity")	2	410	11	7257	0.471949	1	7919; 9188	BAT1; DDX21
=HYPERLINK("http://www2.ebi.ac.uk/ego/QuickGO?mode=display&entry=GO%3A0008150","GO Biological Process")	=HYPERLINK("http://www2.ebi.ac.uk/ego/QuickGO?mode=display&entry=GO%3A0009618","response to pathogenic bacteria")	2	403	11	7131	0.47204	1	730; 4792	C7; NFKBIA
=HYPERLINK("http://www2.ebi.ac.uk/ego/QuickGO?mode=display&entry=GO%3A0008150","GO Biological Process")	=HYPERLINK("http://www2.ebi.ac.uk/ego/QuickGO?mode=display&entry=GO%3A0006783","heme biosynthesis")	2	403	11	7131	0.47204	1	210; 5498	ALAD; PPOX
=HYPERLINK("http://www2.ebi.ac.uk/ego/QuickGO?mode=display&entry=GO%3A0008150","GO Biological Process")	=HYPERLINK("http://www2.ebi.ac.uk/ego/QuickGO?mode=display&entry=GO%3A0016181","synaptic vesicle transport")	2	403	11	7131	0.47204	1	274; 1175	AP2S1; BIN1
=HYPERLINK("http://www2.ebi.ac.uk/ego/QuickGO?mode=display&entry=GO%3A0008150","GO Biological Process")	=HYPERLINK("http://www2.ebi.ac.uk/ego/QuickGO?mode=display&entry=GO%3A0000051","urea cycle intermediate metabolism")	2	403	11	7131	0.47204	1	790; 5009	CAD; OTC
=HYPERLINK("http://www2.ebi.ac.uk/ego/QuickGO?mode=display&entry=GO%3A0008150","GO Biological Process")	=HYPERLINK("http://www2.ebi.ac.uk/ego/QuickGO?mode=display&entry=GO%3A0006094","gluconeogenesis")	2	403	11	7131	0.47204	1	5105; 7167	PCK1; TPI1
=HYPERLINK("http://www2.ebi.ac.uk/ego/QuickGO?mode=display&entry=GO%3A0008150","GO Biological Process")	=HYPERLINK("http://www2.ebi.ac.uk/ego/QuickGO?mode=display&entry=GO%3A0016066","cellular defense response (sensu Vertebrata)")	2	403	11	7131	0.47204	1	3623; 3624	INHA; INHBA
=HYPERLINK("http://www2.ebi.ac.uk/ego/QuickGO?mode=display&entry=GO%3A0008150","GO Biological Process")	=HYPERLINK("http://www2.ebi.ac.uk/ego/QuickGO?mode=display&entry=GO%3A0042035","regulation of cytokine biosynthesis")	2	403	11	7131	0.47204	1	3623; 3624	INHA; INHBA
=HYPERLINK("http://www2.ebi.ac.uk/ego/QuickGO?mode=display&entry=GO%3A0008150","GO Biological Process")	=HYPERLINK("http://www2.ebi.ac.uk/ego/QuickGO?mode=display&entry=GO%3A0042113","B-cell activation")	2	403	11	7131	0.47204	1	3623; 3624	INHA; INHBA
=HYPERLINK("http://www2.ebi.ac.uk/ego/QuickGO?mode=display&entry=GO%3A0005575","GO Cellular Component")	=HYPERLINK("http://www2.ebi.ac.uk/ego/QuickGO?mode=display&entry=GO%3A0005684","major (U2-dependent) spliceosome")	2	398	11	7036	0.472355	1	6629; 6631	SNRPB2; SNRPC
=HYPERLINK("http://www2.ebi.ac.uk/ego/QuickGO?mode=display&entry=GO%3A0005575","GO Cellular Component")	=HYPERLINK("http://www2.ebi.ac.uk/ego/QuickGO?mode=display&entry=GO%3A0005744","mitochondrial inner membrane presequence translocase complex")	2	398	11	7036	0.472355	1	292; 293	SLC25A5; SLC25A6
=HYPERLINK("http://www2.ebi.ac.uk/ego/QuickGO?mode=display&entry=GO%3A0003674","GO Molecular Function")	=HYPERLINK("http://www2.ebi.ac.uk/ego/QuickGO?mode=display&entry=GO%3A0008181","tumor suppressor")	3	410	28	7257	0.473749	1	1488; 1755; 8611	CTBP2; DMBT1; PPAP2A
=HYPERLINK("http://www2.ebi.ac.uk/ego/QuickGO?mode=display&entry=GO%3A0008150","GO Biological Process")	=HYPERLINK("http://www2.ebi.ac.uk/ego/QuickGO?mode=display&entry=GO%3A0006352","transcription initiation")	3	403	28	7131	0.473889	1	2972; 6883; 8464	BRF1; SUPT3H; TAF12
=HYPERLINK("http://www2.ebi.ac.uk/ego/QuickGO?mode=display&entry=GO%3A0005575","GO Cellular Component")	=HYPERLINK("http://www2.ebi.ac.uk/ego/QuickGO?mode=display&entry=GO%3A0019012","virion")	3	398	28	7036	0.474371	1	6629; 6631; 6633	SNRPB2; SNRPC; SNRPD2
=HYPERLINK("http://www2.ebi.ac.uk/ego/QuickGO?mode=display&entry=GO%3A0005575","GO Cellular Component")	=HYPERLINK("http://www2.ebi.ac.uk/ego/QuickGO?mode=display&entry=GO%3A0005741","mitochondrial outer membrane")	3	398	28	7036	0.474371	1	596; 7416; 10953	BCL2; TOMM34; VDAC1
=HYPERLINK("http://www2.ebi.ac.uk/ego/QuickGO?mode=display&entry=GO%3A0003674","GO Molecular Function")	=HYPERLINK("http://www2.ebi.ac.uk/ego/QuickGO?mode=display&entry=GO%3A0008415","acyltransferase activity")	5	410	63	7257	0.478143	1	15; 1374; 1743; 4116; 4836	AANAT; CPT1A; DLST; MAGOH; NMT1
=HYPERLINK("http://www2.ebi.ac.uk/ego/QuickGO?mode=display&entry=GO%3A0003674","GO Molecular Function")	=HYPERLINK("http://www2.ebi.ac.uk/ego/QuickGO?mode=display&entry=GO%3A0001653","peptide receptor activity")	5	410	63	7257	0.478143	1	1234; 1909; 6869; 6870; 7852	CCR5; CXCR4; EDNRA; TACR1; TACR3
=HYPERLINK("http://www2.ebi.ac.uk/ego/QuickGO?mode=display&entry=GO%3A0003674","GO Molecular Function")	=HYPERLINK("http://www2.ebi.ac.uk/ego/QuickGO?mode=display&entry=GO%3A0008528","peptide receptor activity\, G-protein coupled")	5	410	63	7257	0.478143	1	1234; 1909; 6869; 6870; 7852	CCR5; CXCR4; EDNRA; TACR1; TACR3
=HYPERLINK("http://www2.ebi.ac.uk/ego/QuickGO?mode=display&entry=GO%3A0003674","GO Molecular Function")	=HYPERLINK("http://www2.ebi.ac.uk/ego/QuickGO?mode=display&entry=GO%3A0016741","transferase activity\, transferring one-carbon groups")	5	410	63	7257	0.478143	1	790; 5009; 6470; 10841; 51451	CAD; FTCD; LCMT1; OTC; SHMT1
=HYPERLINK("http://www2.ebi.ac.uk/ego/QuickGO?mode=display&entry=GO%3A0005575","GO Cellular Component")	=HYPERLINK("http://www2.ebi.ac.uk/ego/QuickGO?mode=display&entry=GO%3A0005941","unlocalized")	8	398	116	7036	0.483715	1	790; 843; 2819; 5009; 5260; 5534; 5592; 5979	CAD; CASP10; GPD1; OTC; PHKG1; PPP3R1; PRKG1; RET
=HYPERLINK("http://www2.ebi.ac.uk/ego/QuickGO?mode=display&entry=GO%3A0008150","GO Biological Process")	=HYPERLINK("http://www2.ebi.ac.uk/ego/QuickGO?mode=display&entry=GO%3A0006725","aromatic compound metabolism")	6	403	81	7131	0.484079	1	790; 3242; 6496; 10797; 10841; 63874	ABHD4; CAD; FTCD; HPD; MTHFD2; SIX3
=HYPERLINK("http://www2.ebi.ac.uk/ego/QuickGO?mode=display&entry=GO%3A0008150","GO Biological Process")	=HYPERLINK("http://www2.ebi.ac.uk/ego/QuickGO?mode=display&entry=GO%3A0006400","tRNA modification")	4	403	46	7131	0.484632	1	3735; 6711; 8729; 57498	GBF1; KARS; KIDINS220; SPTBN1
=HYPERLINK("http://www2.ebi.ac.uk/ego/QuickGO?mode=display&entry=GO%3A0008150","GO Biological Process")	=HYPERLINK("http://www2.ebi.ac.uk/ego/QuickGO?mode=display&entry=GO%3A0000122","negative regulation of transcription from Pol II promoter")	4	403	46	7131	0.484632	1	1810; 1876; 3280; 7428	DR1; E2F6; HES1; VHL
=HYPERLINK("http://www2.ebi.ac.uk/ego/QuickGO?mode=display&entry=GO%3A0003674","GO Molecular Function")	=HYPERLINK("http://www2.ebi.ac.uk/ego/QuickGO?mode=display&entry=GO%3A0016747","transferase activity\, transferring groups other than amino-acyl groups")	5	410	64	7257	0.490537	1	15; 1374; 1743; 4116; 4836	AANAT; CPT1A; DLST; MAGOH; NMT1
=HYPERLINK("http://www2.ebi.ac.uk/ego/QuickGO?mode=display&entry=GO%3A0003674","GO Molecular Function")	=HYPERLINK("http://www2.ebi.ac.uk/ego/QuickGO?mode=display&entry=GO%3A0005529","sugar binding")	4	410	47	7257	0.498937	1	933; 3965; 23284; 63827	BCAN; CD22; LGALS9; LPHN3
=HYPERLINK("http://www2.ebi.ac.uk/ego/QuickGO?mode=display&entry=GO%3A0008150","GO Biological Process")	=HYPERLINK("http://www2.ebi.ac.uk/ego/QuickGO?mode=display&entry=GO%3A0006066","alcohol metabolism")	11	403	171	7131	0.499619	1	217; 1583; 1718; 1743; 2819; 3945; 5105; 5213; 7167; 11112; 23541	ALDH2; CYP11A1; DHCR24; DLST; GPD1; HIBADH; LDHB; PCK1; PFKM; SEC14L2; TPI1
=HYPERLINK("http://www2.ebi.ac.uk/ego/QuickGO?mode=display&entry=GO%3A0003674","GO Molecular Function")	=HYPERLINK("http://www2.ebi.ac.uk/ego/QuickGO?mode=display&entry=GO%3A0004950","chemokine receptor activity")	2	410	12	7257	0.501755	1	1234; 7852	CCR5; CXCR4
=HYPERLINK("http://www2.ebi.ac.uk/ego/QuickGO?mode=display&entry=GO%3A0003674","GO Molecular Function")	=HYPERLINK("http://www2.ebi.ac.uk/ego/QuickGO?mode=display&entry=GO%3A0019956","chemokine binding")	2	410	12	7257	0.501755	1	1234; 7852	CCR5; CXCR4
=HYPERLINK("http://www2.ebi.ac.uk/ego/QuickGO?mode=display&entry=GO%3A0003674","GO Molecular Function")	=HYPERLINK("http://www2.ebi.ac.uk/ego/QuickGO?mode=display&entry=GO%3A0008186","RNA dependent ATPase activity")	2	410	12	7257	0.501755	1	7919; 9188	BAT1; DDX21
=HYPERLINK("http://www2.ebi.ac.uk/ego/QuickGO?mode=display&entry=GO%3A0003674","GO Molecular Function")	=HYPERLINK("http://www2.ebi.ac.uk/ego/QuickGO?mode=display&entry=GO%3A0004437","inositol/phosphatidylinositol phosphatase activity")	2	410	12	7257	0.501755	1	3612; 8821	IMPA1; INPP4B
=HYPERLINK("http://www2.ebi.ac.uk/ego/QuickGO?mode=display&entry=GO%3A0003674","GO Molecular Function")	=HYPERLINK("http://www2.ebi.ac.uk/ego/QuickGO?mode=display&entry=GO%3A0001637","G-protein chemoattractant receptor activity")	2	410	12	7257	0.501755	1	1234; 7852	CCR5; CXCR4
=HYPERLINK("http://www2.ebi.ac.uk/ego/QuickGO?mode=display&entry=GO%3A0008150","GO Biological Process")	=HYPERLINK("http://www2.ebi.ac.uk/ego/QuickGO?mode=display&entry=GO%3A0042168","heme metabolism")	2	403	12	7131	0.501849	1	210; 5498	ALAD; PPOX
=HYPERLINK("http://www2.ebi.ac.uk/ego/QuickGO?mode=display&entry=GO%3A0008150","GO Biological Process")	=HYPERLINK("http://www2.ebi.ac.uk/ego/QuickGO?mode=display&entry=GO%3A0006769","nicotinamide metabolism")	2	403	12	7131	0.501849	1	7167; 11112	HIBADH; TPI1
=HYPERLINK("http://www2.ebi.ac.uk/ego/QuickGO?mode=display&entry=GO%3A0008150","GO Biological Process")	=HYPERLINK("http://www2.ebi.ac.uk/ego/QuickGO?mode=display&entry=GO%3A0006635","fatty acid beta-oxidation")	2	403	12	7131	0.501849	1	1374; 1632	CPT1A; DCI
=HYPERLINK("http://www2.ebi.ac.uk/ego/QuickGO?mode=display&entry=GO%3A0008150","GO Biological Process")	=HYPERLINK("http://www2.ebi.ac.uk/ego/QuickGO?mode=display&entry=GO%3A0000072","M-phase specific microtubule process")	2	403	12	7131	0.501849	1	3838; 5901	KPNA2; RAN
=HYPERLINK("http://www2.ebi.ac.uk/ego/QuickGO?mode=display&entry=GO%3A0008150","GO Biological Process")	=HYPERLINK("http://www2.ebi.ac.uk/ego/QuickGO?mode=display&entry=GO%3A0009795","embryonic morphogenesis")	2	403	12	7131	0.501849	1	3714; 7545	JAG2; ZIC1
=HYPERLINK("http://www2.ebi.ac.uk/ego/QuickGO?mode=display&entry=GO%3A0005575","GO Cellular Component")	=HYPERLINK("http://www2.ebi.ac.uk/ego/QuickGO?mode=display&entry=GO%3A0000152","nuclear ubiquitin ligase complex")	2	398	12	7036	0.502173	1	8454; 51529	ANAPC11; CUL1
=HYPERLINK("http://www2.ebi.ac.uk/ego/QuickGO?mode=display&entry=GO%3A0003674","GO Molecular Function")	=HYPERLINK("http://www2.ebi.ac.uk/ego/QuickGO?mode=display&entry=GO%3A0003755","peptidyl-prolyl cis-trans isomerase activity")	3	410	30	7257	0.510557	1	2287; 8468; 10105	FKBP3; FKBP6; PPIF
=HYPERLINK("http://www2.ebi.ac.uk/ego/QuickGO?mode=display&entry=GO%3A0008150","GO Biological Process")	=HYPERLINK("http://www2.ebi.ac.uk/ego/QuickGO?mode=display&entry=GO%3A0046649","lymphocyte activation")	3	403	30	7131	0.510702	1	3623; 3624; 3714	INHA; INHBA; JAG2
=HYPERLINK("http://www2.ebi.ac.uk/ego/QuickGO?mode=display&entry=GO%3A0008150","GO Biological Process")	=HYPERLINK("http://www2.ebi.ac.uk/ego/QuickGO?mode=display&entry=GO%3A0000004","biological_process unknown")	22	403	369	7131	0.515595	1	1175; 1755; 1893; 2098; 2668; 3927; 4115; 5534; 5979; 6635; 7168; 8562; 8611; 9319; 9445; 10785; 10885; 23369; 26206; 54551; 84232; 85459	AP2S1; DENR; DMBT1; ECM1; ESD; GDNF; ITM2B; KIAA1731; LASP1; MAF1; MAGEB4; MAGEL2; PPAP2A; PPP3R1; PUM2; RET; SNRPE; SPAG8; TPM1; TRIP13; WDR3; WDR4
=HYPERLINK("http://www2.ebi.ac.uk/ego/QuickGO?mode=display&entry=GO%3A0005575","GO Cellular Component")	=HYPERLINK("http://www2.ebi.ac.uk/ego/QuickGO?mode=display&entry=GO%3A0005694","chromosome")	11	398	173	7036	0.515869	1	3009; 4085; 4171; 4172; 5111; 5901; 5983; 5984; 5985; 6118; 55506	H2AFY2; HIST1H1B; MAD2L1; MCM2; MCM3; PCNA; RAN; RFC3; RFC4; RFC5; RPA2
=HYPERLINK("http://www2.ebi.ac.uk/ego/QuickGO?mode=display&entry=GO%3A0008150","GO Biological Process")	=HYPERLINK("http://www2.ebi.ac.uk/ego/QuickGO?mode=display&entry=GO%3A0006351","transcription\, DNA-dependent")	68	403	1188	7131	0.520507	1	190; 328; 668; 1161; 1761; 1810; 1874; 1876; 1999; 2668; 2972; 3009; 3059; 3091; 3167; 3280; 3400; 3625; 4155; 4171; 4172; 4174; 4175; 4783; 5439; 5441; 5979; 6473; 6496; 6597; 6663; 6882; 6883; 6920; 6938; 7008; 7027; 7029; 7161; 7428; 7545; 8187; 8447; 8464; 9319; 9414; 9516; 9935; 10001; 10265; 10732; 10985; 11077; 11243; 23435; 23493; 23541; 26292; 51147; 56751; 56979; 57018; 57801; 79165; 81…	APEX1; BARHL1; BRF1; CCNL1; DMRT1; DOC2B; DR1; E2F4; E2F6; ELF3; ERCC8; FOXL2; GCN1L1; GDNF; HCLS1; HDAC10; HES1; HES4; HEY2; HIF1A; HIST1H1B; HMX2; HSF2BP; ID4; ING4; INHBB; IRX5; KCNH8; LENG1; LITAF; MAFB; MBP; MCM2; MCM3; MCM5; MCM6; MED6; MYCBP; NFIL3; NR0B1; PMF1; POLR2J; POLR2L; PRDM9; RET; SEC14L2; SELH; SHOX; SIX3; SMARCA4; SOX10; SUPT3H; TAF11; TAF12; TARDBP; TCEA3; TCF12; TCFL5; TDRD3; …
=HYPERLINK("http://www2.ebi.ac.uk/ego/QuickGO?mode=display&entry=GO%3A0008150","GO Biological Process")	=HYPERLINK("http://www2.ebi.ac.uk/ego/QuickGO?mode=display&entry=GO%3A0030003","cation homeostasis")	4	403	49	7131	0.527451	1	476; 477; 527; 5741	ATP1A1; ATP1A2; ATP6V0C; PTH
=HYPERLINK("http://www2.ebi.ac.uk/ego/QuickGO?mode=display&entry=GO%3A0003674","GO Molecular Function")	=HYPERLINK("http://www2.ebi.ac.uk/ego/QuickGO?mode=display&entry=GO%3A0015297","antiporter activity")	3	410	31	7257	0.528318	1	292; 293; 23657	SLC25A5; SLC25A6; SLC7A11
=HYPERLINK("http://www2.ebi.ac.uk/ego/QuickGO?mode=display&entry=GO%3A0003674","GO Molecular Function")	=HYPERLINK("http://www2.ebi.ac.uk/ego/QuickGO?mode=display&entry=GO%3A0016859","cis-trans isomerase activity")	3	410	31	7257	0.528318	1	2287; 8468; 10105	FKBP3; FKBP6; PPIF
=HYPERLINK("http://www2.ebi.ac.uk/ego/QuickGO?mode=display&entry=GO%3A0003674","GO Molecular Function")	=HYPERLINK("http://www2.ebi.ac.uk/ego/QuickGO?mode=display&entry=GO%3A0003746","translation elongation factor activity")	2	410	13	7257	0.529882	1	1917; 1938	EEF1A2; EEF2
=HYPERLINK("http://www2.ebi.ac.uk/ego/QuickGO?mode=display&entry=GO%3A0003674","GO Molecular Function")	=HYPERLINK("http://www2.ebi.ac.uk/ego/QuickGO?mode=display&entry=GO%3A0003931","Rho small monomeric GTPase activity")	2	410	13	7257	0.529882	1	998; 5879	CDC42; RAC1
=HYPERLINK("http://www2.ebi.ac.uk/ego/QuickGO?mode=display&entry=GO%3A0003674","GO Molecular Function")	=HYPERLINK("http://www2.ebi.ac.uk/ego/QuickGO?mode=display&entry=GO%3A0016638","oxidoreductase activity\, acting on the CH-NH2 group of donors")	2	410	13	7257	0.529882	1	2731; 4015	GLDC; LOX
=HYPERLINK("http://www2.ebi.ac.uk/ego/QuickGO?mode=display&entry=GO%3A0008150","GO Biological Process")	=HYPERLINK("http://www2.ebi.ac.uk/ego/QuickGO?mode=display&entry=GO%3A0007548","sex differentiation")	2	403	13	7131	0.529979	1	1586; 1761	CYP17A1; DMRT1
=HYPERLINK("http://www2.ebi.ac.uk/ego/QuickGO?mode=display&entry=GO%3A0008150","GO Biological Process")	=HYPERLINK("http://www2.ebi.ac.uk/ego/QuickGO?mode=display&entry=GO%3A0019362","pyridine nucleotide metabolism")	2	403	13	7131	0.529979	1	7167; 11112	HIBADH; TPI1
=HYPERLINK("http://www2.ebi.ac.uk/ego/QuickGO?mode=display&entry=GO%3A0008150","GO Biological Process")	=HYPERLINK("http://www2.ebi.ac.uk/ego/QuickGO?mode=display&entry=GO%3A0006954","inflammatory response")	7	403	104	7131	0.537168	1	1234; 4282; 5879; 6364; 6869; 7852; 25824	CCL20; CCR5; CXCR4; MIF; PRDX5; RAC1; TACR1
=HYPERLINK("http://www2.ebi.ac.uk/ego/QuickGO?mode=display&entry=GO%3A0003674","GO Molecular Function")	=HYPERLINK("http://www2.ebi.ac.uk/ego/QuickGO?mode=display&entry=GO%3A0003714","transcription corepressor activity")	5	410	68	7257	0.538808	1	328; 1810; 1876; 3400; 4783	APEX1; DR1; E2F6; ID4; NFIL3
=HYPERLINK("http://www2.ebi.ac.uk/ego/QuickGO?mode=display&entry=GO%3A0003674","GO Molecular Function")	=HYPERLINK("http://www2.ebi.ac.uk/ego/QuickGO?mode=display&entry=GO%3A0005319","lipid transporter activity")	4	410	50	7257	0.541096	1	2170; 4023; 6770; 23200	ATP11B; FABP3; LPL; STAR
=HYPERLINK("http://www2.ebi.ac.uk/ego/QuickGO?mode=display&entry=GO%3A0003674","GO Molecular Function")	=HYPERLINK("http://www2.ebi.ac.uk/ego/QuickGO?mode=display&entry=GO%3A0016776","phosphotransferase activity\, phosphate group as acceptor")	3	410	32	7257	0.545637	1	205; 9414; 122481	AK3; AK7; TJP2
=HYPERLINK("http://www2.ebi.ac.uk/ego/QuickGO?mode=display&entry=GO%3A0003674","GO Molecular Function")	=HYPERLINK("http://www2.ebi.ac.uk/ego/QuickGO?mode=display&entry=GO%3A0005543","phospholipid binding")	3	410	32	7257	0.545637	1	311; 8447; 23541	ANXA11; DOC2B; SEC14L2
=HYPERLINK("http://www2.ebi.ac.uk/ego/QuickGO?mode=display&entry=GO%3A0008150","GO Biological Process")	=HYPERLINK("http://www2.ebi.ac.uk/ego/QuickGO?mode=display&entry=GO%3A0006112","energy reserve metabolism")	3	403	32	7131	0.545786	1	5213; 5260; 5506	PFKM; PHKG1; PPP1R3A
=HYPERLINK("http://www2.ebi.ac.uk/ego/QuickGO?mode=display&entry=GO%3A0008150","GO Biological Process")	=HYPERLINK("http://www2.ebi.ac.uk/ego/QuickGO?mode=display&entry=GO%3A0007178","transmembrane receptor protein serine/threonine kinase signaling pathway")	3	403	32	7131	0.545786	1	650; 654; 2668	BMP2; BMP6; GDNF
=HYPERLINK("http://www2.ebi.ac.uk/ego/QuickGO?mode=display&entry=GO%3A0008150","GO Biological Process")	=HYPERLINK("http://www2.ebi.ac.uk/ego/QuickGO?mode=display&entry=GO%3A0006752","group transfer coenzyme metabolism")	3	403	32	7131	0.545786	1	527; 10797; 10841	ATP6V0C; FTCD; MTHFD2
=HYPERLINK("http://www2.ebi.ac.uk/ego/QuickGO?mode=display&entry=GO%3A0003674","GO Molecular Function")	=HYPERLINK("http://www2.ebi.ac.uk/ego/QuickGO?mode=display&entry=GO%3A0015405","P-P-bond-hydrolysis-driven transporter activity")	7	410	105	7257	0.546416	1	476; 477; 496; 527; 538; 6890; 23200	ATP11B; ATP1A1; ATP1A2; ATP4B; ATP6V0C; ATP7A; TAP1
=HYPERLINK("http://www2.ebi.ac.uk/ego/QuickGO?mode=display&entry=GO%3A0008150","GO Biological Process")	=HYPERLINK("http://www2.ebi.ac.uk/ego/QuickGO?mode=display&entry=GO%3A0019318","hexose metabolism")	6	403	87	7131	0.548254	1	1743; 3945; 5105; 5213; 7167; 11112	DLST; HIBADH; LDHB; PCK1; PFKM; TPI1
=HYPERLINK("http://www2.ebi.ac.uk/ego/QuickGO?mode=display&entry=GO%3A0003674","GO Molecular Function")	=HYPERLINK("http://www2.ebi.ac.uk/ego/QuickGO?mode=display&entry=GO%3A0016746","transferase activity\, transferring acyl groups")	5	410	69	7257	0.550514	1	15; 1374; 1743; 4116; 4836	AANAT; CPT1A; DLST; MAGOH; NMT1
=HYPERLINK("http://www2.ebi.ac.uk/ego/QuickGO?mode=display&entry=GO%3A0008150","GO Biological Process")	=HYPERLINK("http://www2.ebi.ac.uk/ego/QuickGO?mode=display&entry=GO%3A0006974","response to DNA damage stimulus")	10	403	160	7131	0.552336	1	328; 472; 1161; 2067; 4436; 5111; 5928; 5985; 7161; 7374	APEX1; ATM; ERCC1; ERCC8; MSH2; PCNA; RBBP4; RFC5; TP73; UNG
=HYPERLINK("http://www2.ebi.ac.uk/ego/QuickGO?mode=display&entry=GO%3A0003674","GO Molecular Function")	=HYPERLINK("http://www2.ebi.ac.uk/ego/QuickGO?mode=display&entry=GO%3A0008081","phosphoric diester hydrolase activity")	4	410	51	7257	0.55469	1	1234; 1909; 5150; 5169	CCR5; EDNRA; ENPP3; PDE7A
=HYPERLINK("http://www2.ebi.ac.uk/ego/QuickGO?mode=display&entry=GO%3A0003674","GO Molecular Function")	=HYPERLINK("http://www2.ebi.ac.uk/ego/QuickGO?mode=display&entry=GO%3A0030246","carbohydrate binding")	4	410	51	7257	0.55469	1	933; 3965; 23284; 63827	BCAN; CD22; LGALS9; LPHN3
=HYPERLINK("http://www2.ebi.ac.uk/ego/QuickGO?mode=display&entry=GO%3A0008150","GO Biological Process")	=HYPERLINK("http://www2.ebi.ac.uk/ego/QuickGO?mode=display&entry=GO%3A0007160","cell-matrix adhesion")	4	403	51	7131	0.554877	1	3680; 3688; 3694; 55118	CRTAC1; ITGA9; ITGB1; ITGB6
=HYPERLINK("http://www2.ebi.ac.uk/ego/QuickGO?mode=display&entry=GO%3A0008150","GO Biological Process")	=HYPERLINK("http://www2.ebi.ac.uk/ego/QuickGO?mode=display&entry=GO%3A0015992","proton transport")	4	403	51	7131	0.554877	1	476; 477; 496; 527	ATP1A1; ATP1A2; ATP4B; ATP6V0C
=HYPERLINK("http://www2.ebi.ac.uk/ego/QuickGO?mode=display&entry=GO%3A0008150","GO Biological Process")	=HYPERLINK("http://www2.ebi.ac.uk/ego/QuickGO?mode=display&entry=GO%3A0007048","oncogenesis")	4	403	51	7131	0.554877	1	4240; 5979; 7029; 8771	MFGE8; RET; TFDP2; TNFRSF6B
=HYPERLINK("http://www2.ebi.ac.uk/ego/QuickGO?mode=display&entry=GO%3A0008150","GO Biological Process")	=HYPERLINK("http://www2.ebi.ac.uk/ego/QuickGO?mode=display&entry=GO%3A0045087","innate immune response")	7	403	106	7131	0.556116	1	1234; 4282; 5879; 6364; 6869; 7852; 25824	CCL20; CCR5; CXCR4; MIF; PRDX5; RAC1; TACR1
=HYPERLINK("http://www2.ebi.ac.uk/ego/QuickGO?mode=display&entry=GO%3A0003674","GO Molecular Function")	=HYPERLINK("http://www2.ebi.ac.uk/ego/QuickGO?mode=display&entry=GO%3A0005544","calcium-dependent phospholipid binding")	2	410	14	7257	0.556425	1	311; 8447	ANXA11; DOC2B
=HYPERLINK("http://www2.ebi.ac.uk/ego/QuickGO?mode=display&entry=GO%3A0008150","GO Biological Process")	=HYPERLINK("http://www2.ebi.ac.uk/ego/QuickGO?mode=display&entry=GO%3A0019835","cytolysis")	2	403	14	7131	0.556524	1	730; 3001	C7; GZMA
=HYPERLINK("http://www2.ebi.ac.uk/ego/QuickGO?mode=display&entry=GO%3A0008150","GO Biological Process")	=HYPERLINK("http://www2.ebi.ac.uk/ego/QuickGO?mode=display&entry=GO%3A0008629","induction of apoptosis by intracellular signals")	2	403	14	7131	0.556524	1	7161; 8454	CUL1; TP73
=HYPERLINK("http://www2.ebi.ac.uk/ego/QuickGO?mode=display&entry=GO%3A0008150","GO Biological Process")	=HYPERLINK("http://www2.ebi.ac.uk/ego/QuickGO?mode=display&entry=GO%3A0001709","cell fate determination")	2	403	14	7131	0.556524	1	3714; 56165	JAG2; TDRD1
=HYPERLINK("http://www2.ebi.ac.uk/ego/QuickGO?mode=display&entry=GO%3A0003674","GO Molecular Function")	=HYPERLINK("http://www2.ebi.ac.uk/ego/QuickGO?mode=display&entry=GO%3A0003793","defense/immunity protein activity")	6	410	88	7257	0.558335	1	730; 933; 1690; 3623; 3624; 3625	C7; CD22; COCH; INHA; INHBA; INHBB
=HYPERLINK("http://www2.ebi.ac.uk/ego/QuickGO?mode=display&entry=GO%3A0008150","GO Biological Process")	=HYPERLINK("http://www2.ebi.ac.uk/ego/QuickGO?mode=display&entry=GO%3A0006913","nucleocytoplasmic transport")	5	403	70	7131	0.562281	1	3838; 4792; 5901; 22916; 84321	KPNA2; NCBP2; NFKBIA; RAN; THOC3
=HYPERLINK("http://www2.ebi.ac.uk/ego/QuickGO?mode=display&entry=GO%3A0005575","GO Cellular Component")	=HYPERLINK("http://www2.ebi.ac.uk/ego/QuickGO?mode=display&entry=GO%3A0005581","collagen")	3	398	33	7036	0.563164	1	1277; 1281; 1306	COL15A1; COL1A1; COL3A1
=HYPERLINK("http://www2.ebi.ac.uk/ego/QuickGO?mode=display&entry=GO%3A0008150","GO Biological Process")	=HYPERLINK("http://www2.ebi.ac.uk/ego/QuickGO?mode=display&entry=GO%3A0006310","DNA recombination")	4	403	52	7131	0.568229	1	472; 3838; 7257; 23626	ATM; KPNA2; SPO11; TSNAX
=HYPERLINK("http://www2.ebi.ac.uk/ego/QuickGO?mode=display&entry=GO%3A0005575","GO Cellular Component")	=HYPERLINK("http://www2.ebi.ac.uk/ego/QuickGO?mode=display&entry=GO%3A0016327","apicolateral plasma membrane")	6	398	89	7036	0.569619	1	1265; 2697; 5010; 9074; 9414; 149461	CLDN11; CLDN19; CLDN6; CNN2; GJA1; TJP2
=HYPERLINK("http://www2.ebi.ac.uk/ego/QuickGO?mode=display&entry=GO%3A0003674","GO Molecular Function")	=HYPERLINK("http://www2.ebi.ac.uk/ego/QuickGO?mode=display&entry=GO%3A0030528","transcription regulator activity")	45	410	794	7257	0.57358	1	190; 328; 668; 1161; 1761; 1810; 1874; 1876; 1999; 2972; 3059; 3091; 3166; 3167; 3280; 3400; 4783; 5979; 6473; 6496; 6597; 6663; 6882; 6883; 6920; 6938; 7008; 7027; 7029; 7161; 7545; 8464; 9319; 9516; 10265; 10985; 11243; 23435; 23493; 23541; 26292; 26574; 56751; 57018; 83933	AATF; APEX1; BARHL1; BRF1; CCNL1; DMRT1; DR1; E2F4; E2F6; ELF3; ERCC8; FOXL2; GCN1L1; HCLS1; HDAC10; HES1; HEY2; HIF1A; HMX1; HMX2; ID4; IRX5; LITAF; MYCBP; NFIL3; NR0B1; PMF1; RET; SEC14L2; SHOX; SIX3; SMARCA4; SOX10; SUPT3H; TAF11; TAF12; TARDBP; TCEA3; TCF12; TEF; TFDP1; TFDP2; TP73; TRIP13; ZIC1
=HYPERLINK("http://www2.ebi.ac.uk/ego/QuickGO?mode=display&entry=GO%3A0003674","GO Molecular Function")	=HYPERLINK("http://www2.ebi.ac.uk/ego/QuickGO?mode=display&entry=GO%3A0003713","transcription coactivator activity")	7	410	108	7257	0.574427	1	328; 1999; 6597; 6663; 7027; 11243; 26292	APEX1; ELF3; MYCBP; PMF1; SMARCA4; SOX10; TFDP1
=HYPERLINK("http://www2.ebi.ac.uk/ego/QuickGO?mode=display&entry=GO%3A0008150","GO Biological Process")	=HYPERLINK("http://www2.ebi.ac.uk/ego/QuickGO?mode=display&entry=GO%3A0005996","monosaccharide metabolism")	6	403	90	7131	0.578879	1	1743; 3945; 5105; 5213; 7167; 11112	DLST; HIBADH; LDHB; PCK1; PFKM; TPI1
=HYPERLINK("http://www2.ebi.ac.uk/ego/QuickGO?mode=display&entry=GO%3A0008150","GO Biological Process")	=HYPERLINK("http://www2.ebi.ac.uk/ego/QuickGO?mode=display&entry=GO%3A0046364","monosaccharide biosynthesis")	2	403	15	7131	0.581574	1	5105; 7167	PCK1; TPI1
=HYPERLINK("http://www2.ebi.ac.uk/ego/QuickGO?mode=display&entry=GO%3A0008150","GO Biological Process")	=HYPERLINK("http://www2.ebi.ac.uk/ego/QuickGO?mode=display&entry=GO%3A0045005","maintenance of fidelity during DNA dependent DNA replication")	2	403	15	7131	0.581574	1	4436; 7161	MSH2; TP73
=HYPERLINK("http://www2.ebi.ac.uk/ego/QuickGO?mode=display&entry=GO%3A0008150","GO Biological Process")	=HYPERLINK("http://www2.ebi.ac.uk/ego/QuickGO?mode=display&entry=GO%3A0046165","alcohol biosynthesis")	2	403	15	7131	0.581574	1	5105; 7167	PCK1; TPI1
=HYPERLINK("http://www2.ebi.ac.uk/ego/QuickGO?mode=display&entry=GO%3A0008150","GO Biological Process")	=HYPERLINK("http://www2.ebi.ac.uk/ego/QuickGO?mode=display&entry=GO%3A0006406","mRNA-nucleus export")	2	403	15	7131	0.581574	1	22916; 84321	NCBP2; THOC3
=HYPERLINK("http://www2.ebi.ac.uk/ego/QuickGO?mode=display&entry=GO%3A0008150","GO Biological Process")	=HYPERLINK("http://www2.ebi.ac.uk/ego/QuickGO?mode=display&entry=GO%3A0006298","mismatch repair")	2	403	15	7131	0.581574	1	4436; 7161	MSH2; TP73
=HYPERLINK("http://www2.ebi.ac.uk/ego/QuickGO?mode=display&entry=GO%3A0008150","GO Biological Process")	=HYPERLINK("http://www2.ebi.ac.uk/ego/QuickGO?mode=display&entry=GO%3A0019319","hexose biosynthesis")	2	403	15	7131	0.581574	1	5105; 7167	PCK1; TPI1
=HYPERLINK("http://www2.ebi.ac.uk/ego/QuickGO?mode=display&entry=GO%3A0008150","GO Biological Process")	=HYPERLINK("http://www2.ebi.ac.uk/ego/QuickGO?mode=display&entry=GO%3A0019395","fatty acid oxidation")	2	403	15	7131	0.581574	1	1374; 1632	CPT1A; DCI
=HYPERLINK("http://www2.ebi.ac.uk/ego/QuickGO?mode=display&entry=GO%3A0008150","GO Biological Process")	=HYPERLINK("http://www2.ebi.ac.uk/ego/QuickGO?mode=display&entry=GO%3A0046138","coenzyme and prosthetic group biosynthesis")	5	403	72	7131	0.584886	1	210; 527; 5498; 10797; 55871	ALAD; ATP6V0C; CBWD1; MTHFD2; PPOX
=HYPERLINK("http://www2.ebi.ac.uk/ego/QuickGO?mode=display&entry=GO%3A0008150","GO Biological Process")	=HYPERLINK("http://www2.ebi.ac.uk/ego/QuickGO?mode=display&entry=GO%3A0006163","purine nucleotide metabolism")	4	403	54	7131	0.594183	1	132; 158; 527; 122622	ADK; ADSL; ADSSL1; ATP6V0C
=HYPERLINK("http://www2.ebi.ac.uk/ego/QuickGO?mode=display&entry=GO%3A0008150","GO Biological Process")	=HYPERLINK("http://www2.ebi.ac.uk/ego/QuickGO?mode=display&entry=GO%3A0006873","cell ion homeostasis")	4	403	54	7131	0.594183	1	476; 477; 527; 5741	ATP1A1; ATP1A2; ATP6V0C; PTH
=HYPERLINK("http://www2.ebi.ac.uk/ego/QuickGO?mode=display&entry=GO%3A0008150","GO Biological Process")	=HYPERLINK("http://www2.ebi.ac.uk/ego/QuickGO?mode=display&entry=GO%3A0050801","ion homeostasis")	4	403	54	7131	0.594183	1	476; 477; 527; 5741	ATP1A1; ATP1A2; ATP6V0C; PTH
=HYPERLINK("http://www2.ebi.ac.uk/ego/QuickGO?mode=display&entry=GO%3A0008150","GO Biological Process")	=HYPERLINK("http://www2.ebi.ac.uk/ego/QuickGO?mode=display&entry=GO%3A0007596","blood coagulation")	5	403	73	7131	0.595932	1	966; 1690; 7980; 8761; 30008	CD59; COCH; EFEMP2; PABPC4; TFPI2
=HYPERLINK("http://www2.ebi.ac.uk/ego/QuickGO?mode=display&entry=GO%3A0008150","GO Biological Process")	=HYPERLINK("http://www2.ebi.ac.uk/ego/QuickGO?mode=display&entry=GO%3A0006118","electron transport")	14	403	240	7131	0.601158	1	1234; 1583; 1586; 1592; 1593; 1718; 2108; 2273; 2639; 5132; 5498; 6389; 7296; 57578	CCR5; CYP11A1; CYP17A1; CYP26A1; CYP27A1; DHCR24; ETFA; FHL1; GCDH; KIAA1409; PDC; PPOX; SDHA; TXNRD1
=HYPERLINK("http://www2.ebi.ac.uk/ego/QuickGO?mode=display&entry=GO%3A0003674","GO Molecular Function")	=HYPERLINK("http://www2.ebi.ac.uk/ego/QuickGO?mode=display&entry=GO%3A0008144","drug binding")	2	410	16	7257	0.60511	1	2287; 8468	FKBP3; FKBP6
=HYPERLINK("http://www2.ebi.ac.uk/ego/QuickGO?mode=display&entry=GO%3A0003674","GO Molecular Function")	=HYPERLINK("http://www2.ebi.ac.uk/ego/QuickGO?mode=display&entry=GO%3A0016814","hydrolase activity\, acting on carbon-nitrogen (but not peptide) bonds\, in cyclic amidines")	2	410	16	7257	0.60511	1	103; 10797	ADAR; MTHFD2
=HYPERLINK("http://www2.ebi.ac.uk/ego/QuickGO?mode=display&entry=GO%3A0008150","GO Biological Process")	=HYPERLINK("http://www2.ebi.ac.uk/ego/QuickGO?mode=display&entry=GO%3A0046148","pigment biosynthesis")	2	403	16	7131	0.605212	1	210; 5498	ALAD; PPOX
=HYPERLINK("http://www2.ebi.ac.uk/ego/QuickGO?mode=display&entry=GO%3A0008150","GO Biological Process")	=HYPERLINK("http://www2.ebi.ac.uk/ego/QuickGO?mode=display&entry=GO%3A0009617","response to bacteria")	2	403	16	7131	0.605212	1	730; 4792	C7; NFKBIA
=HYPERLINK("http://www2.ebi.ac.uk/ego/QuickGO?mode=display&entry=GO%3A0008150","GO Biological Process")	=HYPERLINK("http://www2.ebi.ac.uk/ego/QuickGO?mode=display&entry=GO%3A0045165","cell fate commitment")	2	403	16	7131	0.605212	1	3714; 56165	JAG2; TDRD1
=HYPERLINK("http://www2.ebi.ac.uk/ego/QuickGO?mode=display&entry=GO%3A0008150","GO Biological Process")	=HYPERLINK("http://www2.ebi.ac.uk/ego/QuickGO?mode=display&entry=GO%3A0016051","carbohydrate biosynthesis")	4	403	55	7131	0.606775	1	2683; 5105; 5260; 7167	B4GALT1; PCK1; PHKG1; TPI1
=HYPERLINK("http://www2.ebi.ac.uk/ego/QuickGO?mode=display&entry=GO%3A0008150","GO Biological Process")	=HYPERLINK("http://www2.ebi.ac.uk/ego/QuickGO?mode=display&entry=GO%3A0045321","immune cell activation")	3	403	36	7131	0.610546	1	3623; 3624; 3714	INHA; INHBA; JAG2
=HYPERLINK("http://www2.ebi.ac.uk/ego/QuickGO?mode=display&entry=GO%3A0008150","GO Biological Process")	=HYPERLINK("http://www2.ebi.ac.uk/ego/QuickGO?mode=display&entry=GO%3A0008544","epidermal differentiation")	3	403	36	7131	0.610546	1	1277; 1999; 3860	COL1A1; ELF3; KRT13
=HYPERLINK("http://www2.ebi.ac.uk/ego/QuickGO?mode=display&entry=GO%3A0008150","GO Biological Process")	=HYPERLINK("http://www2.ebi.ac.uk/ego/QuickGO?mode=display&entry=GO%3A0001775","cell activation")	3	403	36	7131	0.610546	1	3623; 3624; 3714	INHA; INHBA; JAG2
=HYPERLINK("http://www2.ebi.ac.uk/ego/QuickGO?mode=display&entry=GO%3A0008150","GO Biological Process")	=HYPERLINK("http://www2.ebi.ac.uk/ego/QuickGO?mode=display&entry=GO%3A0030097","hemopoiesis")	3	403	36	7131	0.610546	1	3623; 3624; 3714	INHA; INHBA; JAG2
=HYPERLINK("http://www2.ebi.ac.uk/ego/QuickGO?mode=display&entry=GO%3A0008150","GO Biological Process")	=HYPERLINK("http://www2.ebi.ac.uk/ego/QuickGO?mode=display&entry=GO%3A0046907","intracellular transport")	23	403	407	7131	0.61527	1	291; 292; 293; 377; 1175; 1770; 3838; 4023; 4792; 5901; 6386; 6643; 6745; 6804; 7485; 8729; 9784; 10466; 10953; 22916; 51560; 84321; 116442	AP2S1; ARF3; COG5; DNAH9; GBF1; KPNA2; LPL; NCBP2; NFKBIA; RAB39B; RAB6B; RAN; SDCBP; SLC25A4; SLC25A5; SLC25A6; SNX17; SNX2; SSR1; STX1A; THOC3; TOMM34; WRB
=HYPERLINK("http://www2.ebi.ac.uk/ego/QuickGO?mode=display&entry=GO%3A0003674","GO Molecular Function")	=HYPERLINK("http://www2.ebi.ac.uk/ego/QuickGO?mode=display&entry=GO%3A0008565","protein transporter activity")	13	410	225	7257	0.621685	1	377; 1175; 3838; 5901; 6643; 6804; 7257; 9576; 9784; 10267; 10466; 51560; 116442	AP2S1; ARF3; COG5; KPNA2; RAB39B; RAB6B; RAMP1; RAN; SNX17; SNX2; SPAG6; STX1A; TSNAX
=HYPERLINK("http://www2.ebi.ac.uk/ego/QuickGO?mode=display&entry=GO%3A0003674","GO Molecular Function")	=HYPERLINK("http://www2.ebi.ac.uk/ego/QuickGO?mode=display&entry=GO%3A0019899","enzyme binding")	3	410	37	7257	0.625443	1	5985; 80279; 83933	CDK5RAP3; HDAC10; RFC5
=HYPERLINK("http://www2.ebi.ac.uk/ego/QuickGO?mode=display&entry=GO%3A0003674","GO Molecular Function")	=HYPERLINK("http://www2.ebi.ac.uk/ego/QuickGO?mode=display&entry=GO%3A0008307","structural constituent of muscle")	3	410	37	7257	0.625443	1	4634; 7168; 9172	MYL3; MYOM2; TPM1
=HYPERLINK("http://www2.ebi.ac.uk/ego/QuickGO?mode=display&entry=GO%3A0008150","GO Biological Process")	=HYPERLINK("http://www2.ebi.ac.uk/ego/QuickGO?mode=display&entry=GO%3A0006413","translational initiation")	3	403	37	7131	0.625596	1	1982; 8562; 8893	DENR; EIF2B5; EIF4G2
=HYPERLINK("http://www2.ebi.ac.uk/ego/QuickGO?mode=display&entry=GO%3A0008150","GO Biological Process")	=HYPERLINK("http://www2.ebi.ac.uk/ego/QuickGO?mode=display&entry=GO%3A0007229","integrin-mediated signaling pathway")	3	403	37	7131	0.625596	1	3680; 3688; 3694	ITGA9; ITGB1; ITGB6
=HYPERLINK("http://www2.ebi.ac.uk/ego/QuickGO?mode=display&entry=GO%3A0003674","GO Molecular Function")	=HYPERLINK("http://www2.ebi.ac.uk/ego/QuickGO?mode=display&entry=GO%3A0008289","lipid binding")	6	410	95	7257	0.627108	1	311; 2167; 2170; 6770; 8447; 23541	ANXA11; DOC2B; FABP3; FABP4; SEC14L2; STAR
=HYPERLINK("http://www2.ebi.ac.uk/ego/QuickGO?mode=display&entry=GO%3A0003674","GO Molecular Function")	=HYPERLINK("http://www2.ebi.ac.uk/ego/QuickGO?mode=display&entry=GO%3A0003724","RNA helicase activity")	2	410	17	7257	0.627415	1	7919; 9188	BAT1; DDX21
=HYPERLINK("http://www2.ebi.ac.uk/ego/QuickGO?mode=display&entry=GO%3A0008150","GO Biological Process")	=HYPERLINK("http://www2.ebi.ac.uk/ego/QuickGO?mode=display&entry=GO%3A0006414","translational elongation")	2	403	17	7131	0.627517	1	1917; 1938	EEF1A2; EEF2
=HYPERLINK("http://www2.ebi.ac.uk/ego/QuickGO?mode=display&entry=GO%3A0008150","GO Biological Process")	=HYPERLINK("http://www2.ebi.ac.uk/ego/QuickGO?mode=display&entry=GO%3A0006446","regulation of translational initiation")	2	403	17	7131	0.627517	1	1982; 8893	EIF2B5; EIF4G2
=HYPERLINK("http://www2.ebi.ac.uk/ego/QuickGO?mode=display&entry=GO%3A0008150","GO Biological Process")	=HYPERLINK("http://www2.ebi.ac.uk/ego/QuickGO?mode=display&entry=GO%3A0007585","respiratory gaseous exchange")	2	403	17	7131	0.627517	1	1355; 25824	COX15; PRDX5
=HYPERLINK("http://www2.ebi.ac.uk/ego/QuickGO?mode=display&entry=GO%3A0008150","GO Biological Process")	=HYPERLINK("http://www2.ebi.ac.uk/ego/QuickGO?mode=display&entry=GO%3A0042157","lipoprotein metabolism")	2	403	17	7131	0.627517	1	4836; 9784	NMT1; SNX17
=HYPERLINK("http://www2.ebi.ac.uk/ego/QuickGO?mode=display&entry=GO%3A0008150","GO Biological Process")	=HYPERLINK("http://www2.ebi.ac.uk/ego/QuickGO?mode=display&entry=GO%3A0008277","regulation of G-protein coupled receptor protein signaling pathway")	2	403	17	7131	0.627517	1	5132; 10267	PDC; RAMP1
=HYPERLINK("http://www2.ebi.ac.uk/ego/QuickGO?mode=display&entry=GO%3A0008150","GO Biological Process")	=HYPERLINK("http://www2.ebi.ac.uk/ego/QuickGO?mode=display&entry=GO%3A0006733","oxidoreduction coenzyme metabolism")	2	403	17	7131	0.627517	1	7167; 11112	HIBADH; TPI1
=HYPERLINK("http://www2.ebi.ac.uk/ego/QuickGO?mode=display&entry=GO%3A0008150","GO Biological Process")	=HYPERLINK("http://www2.ebi.ac.uk/ego/QuickGO?mode=display&entry=GO%3A0006417","regulation of protein biosynthesis")	2	403	17	7131	0.627517	1	1965; 1982	EIF2S1; EIF4G2
=HYPERLINK("http://www2.ebi.ac.uk/ego/QuickGO?mode=display&entry=GO%3A0008150","GO Biological Process")	=HYPERLINK("http://www2.ebi.ac.uk/ego/QuickGO?mode=display&entry=GO%3A0007131","meiotic recombination")	2	403	17	7131	0.627517	1	472; 23626	ATM; SPO11
=HYPERLINK("http://www2.ebi.ac.uk/ego/QuickGO?mode=display&entry=GO%3A0008150","GO Biological Process")	=HYPERLINK("http://www2.ebi.ac.uk/ego/QuickGO?mode=display&entry=GO%3A0006818","hydrogen transport")	4	403	57	7131	0.631172	1	476; 477; 496; 527	ATP1A1; ATP1A2; ATP4B; ATP6V0C
=HYPERLINK("http://www2.ebi.ac.uk/ego/QuickGO?mode=display&entry=GO%3A0008150","GO Biological Process")	=HYPERLINK("http://www2.ebi.ac.uk/ego/QuickGO?mode=display&entry=GO%3A0045892","negative regulation of transcription\, DNA-dependent")	4	403	57	7131	0.631172	1	1810; 1876; 3280; 7428	DR1; E2F6; HES1; VHL
=HYPERLINK("http://www2.ebi.ac.uk/ego/QuickGO?mode=display&entry=GO%3A0008150","GO Biological Process")	=HYPERLINK("http://www2.ebi.ac.uk/ego/QuickGO?mode=display&entry=GO%3A0006355","regulation of transcription\, DNA-dependent")	63	403	1136	7131	0.634546	1	190; 668; 1161; 1761; 1810; 1874; 1876; 1999; 2668; 2972; 3009; 3059; 3091; 3167; 3280; 3400; 3625; 4155; 4171; 4172; 4174; 4175; 4783; 5441; 5979; 6473; 6496; 6597; 6663; 6882; 6883; 6920; 6938; 7008; 7027; 7029; 7161; 7428; 7545; 8187; 8447; 8464; 9414; 9516; 9935; 10001; 10265; 10732; 10985; 23435; 23493; 23541; 26292; 51147; 56751; 56979; 57018; 57801; 79165; 81550; 83933; 131096; 280636	BARHL1; BRF1; CCNL1; DMRT1; DOC2B; DR1; E2F4; E2F6; ELF3; ERCC8; FOXL2; GCN1L1; GDNF; HCLS1; HDAC10; HES1; HES4; HEY2; HIF1A; HIST1H1B; HMX2; ID4; ING4; INHBB; IRX5; KCNH8; LENG1; LITAF; MAFB; MBP; MCM2; MCM3; MCM5; MCM6; MED6; MYCBP; NFIL3; NR0B1; POLR2L; PRDM9; RET; SEC14L2; SELH; SHOX; SIX3; SMARCA4; SOX10; SUPT3H; TAF11; TAF12; TARDBP; TCEA3; TCF12; TCFL5; TDRD3; TEF; TFDP1; TFDP2; TJP2; TP73…
=HYPERLINK("http://www2.ebi.ac.uk/ego/QuickGO?mode=display&entry=GO%3A0003674","GO Molecular Function")	=HYPERLINK("http://www2.ebi.ac.uk/ego/QuickGO?mode=display&entry=GO%3A0005516","calmodulin binding")	6	410	96	7257	0.636392	1	1265; 4082; 4638; 5260; 5534; 6711	CNN2; MARCKS; MYLK; PHKG1; PPP3R1; SPTBN1
=HYPERLINK("http://www2.ebi.ac.uk/ego/QuickGO?mode=display&entry=GO%3A0003674","GO Molecular Function")	=HYPERLINK("http://www2.ebi.ac.uk/ego/QuickGO?mode=display&entry=GO%3A0005524","ATP binding")	43	410	776	7257	0.63733	1	205; 476; 477; 538; 790; 1021; 1770; 2321; 2534; 3735; 4143; 4171; 4172; 4174; 4175; 4436; 4638; 5025; 5260; 5592; 5879; 5979; 5984; 5985; 6597; 6635; 6725; 6890; 7443; 7919; 8729; 9188; 9319; 9445; 10785; 23200; 23626; 54514; 55661; 55871; 56164; 89797; 122481	AK3; AK7; ATP11B; ATP1A1; ATP1A2; ATP7A; BAT1; CAD; CBWD1; CDK6; DDX21; DDX27; DDX4; DNAH9; FLT1; FYN; GBF1; ITM2B; KARS; MAT1A; MCM2; MCM3; MCM5; MCM6; MSH2; MYLK; NAV2; P2RX4; PHKG1; PRKG1; RAC1; RET; RFC4; RFC5; SMARCA4; SNRPE; SPO11; SRMS; STK31; TAP1; TRIP13; VRK1; WDR4
=HYPERLINK("http://www2.ebi.ac.uk/ego/QuickGO?mode=display&entry=GO%3A0003674","GO Molecular Function")	=HYPERLINK("http://www2.ebi.ac.uk/ego/QuickGO?mode=display&entry=GO%3A0016779","nucleotidyltransferase activity")	5	410	77	7257	0.638101	1	5111; 5439; 5441; 5983; 56655	PCNA; POLE4; POLR2J; POLR2L; RFC3
=HYPERLINK("http://www2.ebi.ac.uk/ego/QuickGO?mode=display&entry=GO%3A0008150","GO Biological Process")	=HYPERLINK("http://www2.ebi.ac.uk/ego/QuickGO?mode=display&entry=GO%3A0006091","energy pathways")	10	403	172	7131	0.64031	1	291; 1743; 3945; 5105; 5213; 5260; 5506; 6389; 7167; 11112	DLST; HIBADH; LDHB; PCK1; PFKM; PHKG1; PPP1R3A; SDHA; SLC25A4; TPI1
=HYPERLINK("http://www2.ebi.ac.uk/ego/QuickGO?mode=display&entry=GO%3A0005575","GO Cellular Component")	=HYPERLINK("http://www2.ebi.ac.uk/ego/QuickGO?mode=display&entry=GO%3A0016459","myosin")	4	398	58	7036	0.643597	1	4634; 5121; 8821; 56165	INPP4B; MYL3; PCP4; TDRD1
=HYPERLINK("http://www2.ebi.ac.uk/ego/QuickGO?mode=display&entry=GO%3A0003674","GO Molecular Function")	=HYPERLINK("http://www2.ebi.ac.uk/ego/QuickGO?mode=display&entry=GO%3A0015036","disulfide oxidoreductase activity")	2	410	18	7257	0.648463	1	6389; 7296	SDHA; TXNRD1
=HYPERLINK("http://www2.ebi.ac.uk/ego/QuickGO?mode=display&entry=GO%3A0008150","GO Biological Process")	=HYPERLINK("http://www2.ebi.ac.uk/ego/QuickGO?mode=display&entry=GO%3A0006695","cholesterol biosynthesis")	2	403	18	7131	0.648566	1	1718; 23541	DHCR24; SEC14L2
=HYPERLINK("http://www2.ebi.ac.uk/ego/QuickGO?mode=display&entry=GO%3A0008150","GO Biological Process")	=HYPERLINK("http://www2.ebi.ac.uk/ego/QuickGO?mode=display&entry=GO%3A0042440","pigment metabolism")	2	403	18	7131	0.648566	1	210; 5498	ALAD; PPOX
=HYPERLINK("http://www2.ebi.ac.uk/ego/QuickGO?mode=display&entry=GO%3A0008150","GO Biological Process")	=HYPERLINK("http://www2.ebi.ac.uk/ego/QuickGO?mode=display&entry=GO%3A0000245","spliceosome assembly")	2	403	18	7131	0.648566	1	6633; 6635	SNRPD2; SNRPE
=HYPERLINK("http://www2.ebi.ac.uk/ego/QuickGO?mode=display&entry=GO%3A0008150","GO Biological Process")	=HYPERLINK("http://www2.ebi.ac.uk/ego/QuickGO?mode=display&entry=GO%3A0007507","heart development")	2	403	18	7131	0.648566	1	845; 2697	CASQ2; GJA1
=HYPERLINK("http://www2.ebi.ac.uk/ego/QuickGO?mode=display&entry=GO%3A0008150","GO Biological Process")	=HYPERLINK("http://www2.ebi.ac.uk/ego/QuickGO?mode=display&entry=GO%3A0009582","perception of abiotic stimulus")	11	403	192	7131	0.648782	1	501; 1161; 1411; 1690; 2697; 3714; 5132; 6496; 6663; 6869; 9445	ALDH7A1; COCH; CRYBA1; ERCC8; GJA1; ITM2B; JAG2; PDC; SIX3; SOX10; TACR1
=HYPERLINK("http://www2.ebi.ac.uk/ego/QuickGO?mode=display&entry=GO%3A0005575","GO Cellular Component")	=HYPERLINK("http://www2.ebi.ac.uk/ego/QuickGO?mode=display&entry=GO%3A0005669","transcription factor TFIID complex")	2	398	18	7036	0.648911	1	6882; 6883	TAF11; TAF12
=HYPERLINK("http://www2.ebi.ac.uk/ego/QuickGO?mode=display&entry=GO%3A0003674","GO Molecular Function")	=HYPERLINK("http://www2.ebi.ac.uk/ego/QuickGO?mode=display&entry=GO%3A0008235","metalloexopeptidase activity")	3	410	39	7257	0.654184	1	5036; 5184; 23287	AGTPBP1; PA2G4; PEPD
=HYPERLINK("http://www2.ebi.ac.uk/ego/QuickGO?mode=display&entry=GO%3A0008150","GO Biological Process")	=HYPERLINK("http://www2.ebi.ac.uk/ego/QuickGO?mode=display&entry=GO%3A0009310","amine catabolism")	3	403	39	7131	0.654337	1	2731; 3242; 6470	GLDC; HPD; SHMT1
=HYPERLINK("http://www2.ebi.ac.uk/ego/QuickGO?mode=display&entry=GO%3A0008150","GO Biological Process")	=HYPERLINK("http://www2.ebi.ac.uk/ego/QuickGO?mode=display&entry=GO%3A0009063","amino acid catabolism")	3	403	39	7131	0.654337	1	2731; 3242; 6470	GLDC; HPD; SHMT1
=HYPERLINK("http://www2.ebi.ac.uk/ego/QuickGO?mode=display&entry=GO%3A0003674","GO Molecular Function")	=HYPERLINK("http://www2.ebi.ac.uk/ego/QuickGO?mode=display&entry=GO%3A0008092","cytoskeletal protein binding")	13	410	231	7257	0.658019	1	273; 274; 1265; 3728; 4082; 6386; 6711; 7135; 7168; 10602; 23435; 50861; 55742	AMPH; BIN1; CDC42EP3; CNN2; JUP; MARCKS; PARVA; SDCBP; SPTBN1; STMN3; TARDBP; TNNI1; TPM1
=HYPERLINK("http://www2.ebi.ac.uk/ego/QuickGO?mode=display&entry=GO%3A0008150","GO Biological Process")	=HYPERLINK("http://www2.ebi.ac.uk/ego/QuickGO?mode=display&entry=GO%3A0007599","hemostasis")	5	403	79	7131	0.658403	1	966; 1690; 7980; 8761; 30008	CD59; COCH; EFEMP2; PABPC4; TFPI2
=HYPERLINK("http://www2.ebi.ac.uk/ego/QuickGO?mode=display&entry=GO%3A0008150","GO Biological Process")	=HYPERLINK("http://www2.ebi.ac.uk/ego/QuickGO?mode=display&entry=GO%3A0006350","transcription")	68	403	1236	7131	0.662834	1	190; 328; 668; 1161; 1761; 1810; 1874; 1876; 1999; 2668; 2972; 3009; 3059; 3091; 3167; 3280; 3400; 3625; 4155; 4171; 4172; 4174; 4175; 4783; 5439; 5441; 5979; 6473; 6496; 6597; 6663; 6882; 6883; 6920; 6938; 7008; 7027; 7029; 7161; 7428; 7545; 8187; 8447; 8464; 9319; 9414; 9516; 9935; 10001; 10265; 10732; 10985; 11077; 11243; 23435; 23493; 23541; 26292; 51147; 56751; 56979; 57018; 57801; 79165; 81…	APEX1; BARHL1; BRF1; CCNL1; DMRT1; DOC2B; DR1; E2F4; E2F6; ELF3; ERCC8; FOXL2; GCN1L1; GDNF; HCLS1; HDAC10; HES1; HES4; HEY2; HIF1A; HIST1H1B; HMX2; HSF2BP; ID4; ING4; INHBB; IRX5; KCNH8; LENG1; LITAF; MAFB; MBP; MCM2; MCM3; MCM5; MCM6; MED6; MYCBP; NFIL3; NR0B1; PMF1; POLR2J; POLR2L; PRDM9; RET; SEC14L2; SELH; SHOX; SIX3; SMARCA4; SOX10; SUPT3H; TAF11; TAF12; TARDBP; TCEA3; TCF12; TCFL5; TDRD3; …
=HYPERLINK("http://www2.ebi.ac.uk/ego/QuickGO?mode=display&entry=GO%3A0008150","GO Biological Process")	=HYPERLINK("http://www2.ebi.ac.uk/ego/QuickGO?mode=display&entry=GO%3A0042592","homeostasis")	4	403	60	7131	0.665765	1	476; 477; 527; 5741	ATP1A1; ATP1A2; ATP6V0C; PTH
=HYPERLINK("http://www2.ebi.ac.uk/ego/QuickGO?mode=display&entry=GO%3A0008150","GO Biological Process")	=HYPERLINK("http://www2.ebi.ac.uk/ego/QuickGO?mode=display&entry=GO%3A0019725","cell homeostasis")	4	403	60	7131	0.665765	1	476; 477; 527; 5741	ATP1A1; ATP1A2; ATP6V0C; PTH
=HYPERLINK("http://www2.ebi.ac.uk/ego/QuickGO?mode=display&entry=GO%3A0008150","GO Biological Process")	=HYPERLINK("http://www2.ebi.ac.uk/ego/QuickGO?mode=display&entry=GO%3A0016042","lipid catabolism")	3	403	40	7131	0.668035	1	2760; 4023; 5050	GM2A; LPL; PAFAH1B3
=HYPERLINK("http://www2.ebi.ac.uk/ego/QuickGO?mode=display&entry=GO%3A0008150","GO Biological Process")	=HYPERLINK("http://www2.ebi.ac.uk/ego/QuickGO?mode=display&entry=GO%3A0009605","response to external stimulus")	39	403	712	7131	0.668361	1	103; 311; 501; 538; 567; 596; 730; 933; 966; 1161; 1234; 1411; 1690; 2697; 2771; 3001; 3623; 3624; 3625; 3688; 3714; 4155; 4282; 4783; 4792; 5132; 5818; 5879; 6364; 6496; 6663; 6869; 6890; 6938; 7852; 8678; 8761; 9445; 25824	ADAR; ALDH7A1; ANXA11; ATP7A; B2M; BCL2; BECN1; C7; CCL20; CCR5; CD22; CD59; COCH; CRYBA1; CXCR4; ERCC8; GJA1; GNAI2; GZMA; INHA; INHBA; INHBB; ITGB1; ITM2B; JAG2; MBP; MIF; NFIL3; NFKBIA; PABPC4; PDC; PRDX5; PVRL1; RAC1; SIX3; SOX10; TACR1; TAP1; TCF12
=HYPERLINK("http://www2.ebi.ac.uk/ego/QuickGO?mode=display&entry=GO%3A0008150","GO Biological Process")	=HYPERLINK("http://www2.ebi.ac.uk/ego/QuickGO?mode=display&entry=GO%3A0048066","pigmentation")	2	403	19	7131	0.668428	1	210; 5498	ALAD; PPOX
=HYPERLINK("http://www2.ebi.ac.uk/ego/QuickGO?mode=display&entry=GO%3A0003674","GO Molecular Function")	=HYPERLINK("http://www2.ebi.ac.uk/ego/QuickGO?mode=display&entry=GO%3A0030554","adenyl nucleotide binding")	43	410	786	7257	0.671169	1	205; 476; 477; 538; 790; 1021; 1770; 2321; 2534; 3735; 4143; 4171; 4172; 4174; 4175; 4436; 4638; 5025; 5260; 5592; 5879; 5979; 5984; 5985; 6597; 6635; 6725; 6890; 7443; 7919; 8729; 9188; 9319; 9445; 10785; 23200; 23626; 54514; 55661; 55871; 56164; 89797; 122481	AK3; AK7; ATP11B; ATP1A1; ATP1A2; ATP7A; BAT1; CAD; CBWD1; CDK6; DDX21; DDX27; DDX4; DNAH9; FLT1; FYN; GBF1; ITM2B; KARS; MAT1A; MCM2; MCM3; MCM5; MCM6; MSH2; MYLK; NAV2; P2RX4; PHKG1; PRKG1; RAC1; RET; RFC4; RFC5; SMARCA4; SNRPE; SPO11; SRMS; STK31; TAP1; TRIP13; VRK1; WDR4
=HYPERLINK("http://www2.ebi.ac.uk/ego/QuickGO?mode=display&entry=GO%3A0003674","GO Molecular Function")	=HYPERLINK("http://www2.ebi.ac.uk/ego/QuickGO?mode=display&entry=GO%3A0004175","endopeptidase activity")	10	410	177	7257	0.673685	1	3001; 4318; 4322; 5045; 5649; 5682; 5684; 5687; 5692; 5695	FURIN; GZMA; MMP13; MMP9; PSMA1; PSMA3; PSMA6; PSMB4; PSMB7; RELN
=HYPERLINK("http://www2.ebi.ac.uk/ego/QuickGO?mode=display&entry=GO%3A0003674","GO Molecular Function")	=HYPERLINK("http://www2.ebi.ac.uk/ego/QuickGO?mode=display&entry=GO%3A0008238","exopeptidase activity")	4	410	61	7257	0.676569	1	5036; 5184; 23287; 23770	AGTPBP1; FKBP8; PA2G4; PEPD
=HYPERLINK("http://www2.ebi.ac.uk/ego/QuickGO?mode=display&entry=GO%3A0008150","GO Biological Process")	=HYPERLINK("http://www2.ebi.ac.uk/ego/QuickGO?mode=display&entry=GO%3A0007610","behavior")	4	403	61	7131	0.676758	1	15; 2534; 6869; 7545	AANAT; FYN; TACR1; ZIC1
=HYPERLINK("http://www2.ebi.ac.uk/ego/QuickGO?mode=display&entry=GO%3A0008150","GO Biological Process")	=HYPERLINK("http://www2.ebi.ac.uk/ego/QuickGO?mode=display&entry=GO%3A0007345","embryogenesis and morphogenesis")	3	403	41	7131	0.681293	1	1999; 2067; 8454	CUL1; ELF3; ERCC1
=HYPERLINK("http://www2.ebi.ac.uk/ego/QuickGO?mode=display&entry=GO%3A0008150","GO Biological Process")	=HYPERLINK("http://www2.ebi.ac.uk/ego/QuickGO?mode=display&entry=GO%3A0007398","ectoderm development")	3	403	41	7131	0.681293	1	1277; 1999; 3860	COL1A1; ELF3; KRT13
=HYPERLINK("http://www2.ebi.ac.uk/ego/QuickGO?mode=display&entry=GO%3A0003674","GO Molecular Function")	=HYPERLINK("http://www2.ebi.ac.uk/ego/QuickGO?mode=display&entry=GO%3A0004181","metallocarboxypeptidase activity")	2	410	20	7257	0.687066	1	5184; 23287	AGTPBP1; PEPD
=HYPERLINK("http://www2.ebi.ac.uk/ego/QuickGO?mode=display&entry=GO%3A0003674","GO Molecular Function")	=HYPERLINK("http://www2.ebi.ac.uk/ego/QuickGO?mode=display&entry=GO%3A0004434","inositol/phosphatidylinositol phosphodiesterase activity")	2	410	20	7257	0.687066	1	1234; 1909	CCR5; EDNRA
=HYPERLINK("http://www2.ebi.ac.uk/ego/QuickGO?mode=display&entry=GO%3A0003674","GO Molecular Function")	=HYPERLINK("http://www2.ebi.ac.uk/ego/QuickGO?mode=display&entry=GO%3A0004683","calmodulin regulated protein kinase activity")	2	410	20	7257	0.687066	1	4638; 5260	MYLK; PHKG1
=HYPERLINK("http://www2.ebi.ac.uk/ego/QuickGO?mode=display&entry=GO%3A0003674","GO Molecular Function")	=HYPERLINK("http://www2.ebi.ac.uk/ego/QuickGO?mode=display&entry=GO%3A0004435","phosphoinositide phospholipase C activity")	2	410	20	7257	0.687066	1	1234; 1909	CCR5; EDNRA
=HYPERLINK("http://www2.ebi.ac.uk/ego/QuickGO?mode=display&entry=GO%3A0008150","GO Biological Process")	=HYPERLINK("http://www2.ebi.ac.uk/ego/QuickGO?mode=display&entry=GO%3A0007269","neurotransmitter secretion")	2	403	20	7131	0.687169	1	274; 1175	AP2S1; BIN1
=HYPERLINK("http://www2.ebi.ac.uk/ego/QuickGO?mode=display&entry=GO%3A0008150","GO Biological Process")	=HYPERLINK("http://www2.ebi.ac.uk/ego/QuickGO?mode=display&entry=GO%3A0006836","neurotransmitter transport")	2	403	20	7131	0.687169	1	6804; 55117	SLC6A15; STX1A
=HYPERLINK("http://www2.ebi.ac.uk/ego/QuickGO?mode=display&entry=GO%3A0008150","GO Biological Process")	=HYPERLINK("http://www2.ebi.ac.uk/ego/QuickGO?mode=display&entry=GO%3A0006383","transcription from Pol III promoter")	2	403	20	7131	0.687169	1	2972; 5441	BRF1; POLR2L
=HYPERLINK("http://www2.ebi.ac.uk/ego/QuickGO?mode=display&entry=GO%3A0005575","GO Cellular Component")	=HYPERLINK("http://www2.ebi.ac.uk/ego/QuickGO?mode=display&entry=GO%3A0016023","cytoplasmic vesicle")	6	398	102	7036	0.690074	1	29; 273; 1175; 2098; 6843; 8447	ABR; AMPH; AP2S1; DOC2B; ESD; VAMP1
=HYPERLINK("http://www2.ebi.ac.uk/ego/QuickGO?mode=display&entry=GO%3A0003674","GO Molecular Function")	=HYPERLINK("http://www2.ebi.ac.uk/ego/QuickGO?mode=display&entry=GO%3A0019887","protein kinase regulator activity")	3	410	42	7257	0.693964	1	1031; 5592; 5979	CDKN2C; PRKG1; RET
=HYPERLINK("http://www2.ebi.ac.uk/ego/QuickGO?mode=display&entry=GO%3A0003674","GO Molecular Function")	=HYPERLINK("http://www2.ebi.ac.uk/ego/QuickGO?mode=display&entry=GO%3A0016627","oxidoreductase activity\, acting on the CH-CH group of donors")	3	410	42	7257	0.693964	1	2639; 5498; 6389	GCDH; PPOX; SDHA
=HYPERLINK("http://www2.ebi.ac.uk/ego/QuickGO?mode=display&entry=GO%3A0005575","GO Cellular Component")	=HYPERLINK("http://www2.ebi.ac.uk/ego/QuickGO?mode=display&entry=GO%3A0005604","basement membrane")	3	398	42	7036	0.694608	1	859; 6678; 30008	CAV3; EFEMP2; SPARC
=HYPERLINK("http://www2.ebi.ac.uk/ego/QuickGO?mode=display&entry=GO%3A0008150","GO Biological Process")	=HYPERLINK("http://www2.ebi.ac.uk/ego/QuickGO?mode=display&entry=GO%3A0009165","nucleotide biosynthesis")	5	403	83	7131	0.696266	1	132; 158; 527; 790; 122622	ADK; ADSL; ADSSL1; ATP6V0C; CAD
=HYPERLINK("http://www2.ebi.ac.uk/ego/QuickGO?mode=display&entry=GO%3A0005575","GO Cellular Component")	=HYPERLINK("http://www2.ebi.ac.uk/ego/QuickGO?mode=display&entry=GO%3A0005773","vacuole")	6	398	103	7036	0.698319	1	427; 527; 950; 967; 1777; 2760	ASAH1; ATP6V0C; CD63; DNASE2; GM2A; SCARB2
=HYPERLINK("http://www2.ebi.ac.uk/ego/QuickGO?mode=display&entry=GO%3A0005575","GO Cellular Component")	=HYPERLINK("http://www2.ebi.ac.uk/ego/QuickGO?mode=display&entry=GO%3A0030136","clathrin-coated vesicle")	4	398	63	7036	0.698545	1	273; 1175; 6843; 8447	AMPH; AP2S1; DOC2B; VAMP1
=HYPERLINK("http://www2.ebi.ac.uk/ego/QuickGO?mode=display&entry=GO%3A0005575","GO Cellular Component")	=HYPERLINK("http://www2.ebi.ac.uk/ego/QuickGO?mode=display&entry=GO%3A0005615","extracellular space")	13	398	238	7036	0.699515	1	231; 1893; 2253; 2321; 2668; 4282; 4318; 4322; 4879; 5649; 6364; 10417; 23452	AKR1B1; ANGPTL2; CCL20; ECM1; FGF8; FLT1; GDNF; MIF; MMP13; MMP9; NPPB; RELN; SPON2
=HYPERLINK("http://www2.ebi.ac.uk/ego/QuickGO?mode=display&entry=GO%3A0008150","GO Biological Process")	=HYPERLINK("http://www2.ebi.ac.uk/ego/QuickGO?mode=display&entry=GO%3A0045449","regulation of transcription")	63	403	1159	7131	0.699826	1	190; 668; 1161; 1761; 1810; 1874; 1876; 1999; 2668; 2972; 3009; 3059; 3091; 3167; 3280; 3400; 3625; 4155; 4171; 4172; 4174; 4175; 4783; 5441; 5979; 6473; 6496; 6597; 6663; 6882; 6883; 6920; 6938; 7008; 7027; 7029; 7161; 7428; 7545; 8187; 8447; 8464; 9414; 9516; 9935; 10001; 10265; 10732; 10985; 23435; 23493; 23541; 26292; 51147; 56751; 56979; 57018; 57801; 79165; 81550; 83933; 131096; 280636	BARHL1; BRF1; CCNL1; DMRT1; DOC2B; DR1; E2F4; E2F6; ELF3; ERCC8; FOXL2; GCN1L1; GDNF; HCLS1; HDAC10; HES1; HES4; HEY2; HIF1A; HIST1H1B; HMX2; ID4; ING4; INHBB; IRX5; KCNH8; LENG1; LITAF; MAFB; MBP; MCM2; MCM3; MCM5; MCM6; MED6; MYCBP; NFIL3; NR0B1; POLR2L; PRDM9; RET; SEC14L2; SELH; SHOX; SIX3; SMARCA4; SOX10; SUPT3H; TAF11; TAF12; TARDBP; TCEA3; TCF12; TCFL5; TDRD3; TEF; TFDP1; TFDP2; TJP2; TP73…
=HYPERLINK("http://www2.ebi.ac.uk/ego/QuickGO?mode=display&entry=GO%3A0003674","GO Molecular Function")	=HYPERLINK("http://www2.ebi.ac.uk/ego/QuickGO?mode=display&entry=GO%3A0004629","phospholipase C activity")	2	410	21	7257	0.704752	1	1234; 1909	CCR5; EDNRA
=HYPERLINK("http://www2.ebi.ac.uk/ego/QuickGO?mode=display&entry=GO%3A0005575","GO Cellular Component")	=HYPERLINK("http://www2.ebi.ac.uk/ego/QuickGO?mode=display&entry=GO%3A0005859","muscle myosin")	2	398	21	7036	0.705194	1	4634; 56165	MYL3; TDRD1
=HYPERLINK("http://www2.ebi.ac.uk/ego/QuickGO?mode=display&entry=GO%3A0008150","GO Biological Process")	=HYPERLINK("http://www2.ebi.ac.uk/ego/QuickGO?mode=display&entry=GO%3A0006631","fatty acid metabolism")	5	403	84	7131	0.705249	1	427; 1374; 1632; 4023; 7167	ASAH1; CPT1A; DCI; LPL; TPI1
=HYPERLINK("http://www2.ebi.ac.uk/ego/QuickGO?mode=display&entry=GO%3A0008150","GO Biological Process")	=HYPERLINK("http://www2.ebi.ac.uk/ego/QuickGO?mode=display&entry=GO%3A0009790","embryonic development")	3	403	43	7131	0.706508	1	2253; 3714; 7545	FGF8; JAG2; ZIC1
=HYPERLINK("http://www2.ebi.ac.uk/ego/QuickGO?mode=display&entry=GO%3A0008150","GO Biological Process")	=HYPERLINK("http://www2.ebi.ac.uk/ego/QuickGO?mode=display&entry=GO%3A0000226","microtubule cytoskeleton organization and biogenesis")	3	403	43	7131	0.706508	1	3838; 4137; 5901	KPNA2; MAPT; RAN
=HYPERLINK("http://www2.ebi.ac.uk/ego/QuickGO?mode=display&entry=GO%3A0008150","GO Biological Process")	=HYPERLINK("http://www2.ebi.ac.uk/ego/QuickGO?mode=display&entry=GO%3A0009056","catabolism")	31	403	576	7131	0.706613	1	843; 1743; 2731; 2760; 3001; 3242; 3945; 4023; 4318; 4322; 5036; 5045; 5050; 5184; 5213; 5682; 5684; 5687; 5692; 5695; 5708; 5715; 6470; 7167; 7428; 8761; 9784; 11112; 23287; 26263; 57646	AGTPBP1; CASP10; DLST; FBXO22; FURIN; GLDC; GM2A; GZMA; HIBADH; HPD; LDHB; LPL; MMP13; MMP9; PA2G4; PABPC4; PAFAH1B3; PEPD; PFKM; PSMA1; PSMA3; PSMA6; PSMB4; PSMB7; PSMD2; PSMD9; SHMT1; SNX17; TPI1; USP28; VHL
=HYPERLINK("http://www2.ebi.ac.uk/ego/QuickGO?mode=display&entry=GO%3A0008150","GO Biological Process")	=HYPERLINK("http://www2.ebi.ac.uk/ego/QuickGO?mode=display&entry=GO%3A0009309","amine biosynthesis")	4	403	64	7131	0.708129	1	790; 1488; 5009; 6496	CAD; CTBP2; OTC; SIX3
=HYPERLINK("http://www2.ebi.ac.uk/ego/QuickGO?mode=display&entry=GO%3A0003674","GO Molecular Function")	=HYPERLINK("http://www2.ebi.ac.uk/ego/QuickGO?mode=display&entry=GO%3A0005215","transporter activity")	64	410	1181	7257	0.708957	1	217; 231; 291; 292; 293; 377; 476; 477; 496; 527; 538; 967; 1175; 1234; 1355; 1583; 1592; 1893; 2108; 2167; 2170; 2273; 2697; 2731; 3043; 3838; 4023; 5025; 5132; 5498; 5901; 6389; 6643; 6770; 6804; 6890; 7257; 7296; 7416; 8447; 9576; 9784; 10267; 10466; 10797; 10885; 11155; 23200; 23541; 23657; 23704; 25824; 26206; 51560; 53826; 55117; 55676; 57113; 57578; 79754; 83547; 116442; 117144; 131096	AKR1B1; ALDH2; AP2S1; ARF3; ASB13; ATP11B; ATP1A1; ATP1A2; ATP4B; ATP6V0C; ATP7A; CATSPER1; CCR5; CD63; COG5; COX15; CYP11A1; CYP26A1; DOC2B; ECM1; ETFA; FABP3; FABP4; FHL1; FXYD6; GJA1; GLDC; HBB; KCNE4; KCNH8; KIAA1409; KPNA2; LDB3; LPL; MTHFD2; P2RX4; PDC; PPOX; PRDX5; RAB39B; RAB6B; RAMP1; RAN; RILP; SDHA; SEC14L2; SLC25A4; SLC25A5; SLC25A6; SLC30A6; SLC6A15; SLC7A11; SNX17; SNX2; SPAG6; SPAG…
=HYPERLINK("http://www2.ebi.ac.uk/ego/QuickGO?mode=display&entry=GO%3A0008150","GO Biological Process")	=HYPERLINK("http://www2.ebi.ac.uk/ego/QuickGO?mode=display&entry=GO%3A0000279","M phase")	7	403	125	7131	0.714969	1	472; 3838; 4085; 5901; 23435; 23626; 51529	ANAPC11; ATM; KPNA2; MAD2L1; RAN; SPO11; TARDBP
=HYPERLINK("http://www2.ebi.ac.uk/ego/QuickGO?mode=display&entry=GO%3A0003674","GO Molecular Function")	=HYPERLINK("http://www2.ebi.ac.uk/ego/QuickGO?mode=display&entry=GO%3A0019207","kinase regulator activity")	3	410	44	7257	0.718332	1	1031; 5592; 5979	CDKN2C; PRKG1; RET
=HYPERLINK("http://www2.ebi.ac.uk/ego/QuickGO?mode=display&entry=GO%3A0003674","GO Molecular Function")	=HYPERLINK("http://www2.ebi.ac.uk/ego/QuickGO?mode=display&entry=GO%3A0016298","lipase activity")	3	410	44	7257	0.718332	1	1234; 1909; 4023	CCR5; EDNRA; LPL
=HYPERLINK("http://www2.ebi.ac.uk/ego/QuickGO?mode=display&entry=GO%3A0003674","GO Molecular Function")	=HYPERLINK("http://www2.ebi.ac.uk/ego/QuickGO?mode=display&entry=GO%3A0046983","protein dimerization activity")	2	410	22	7257	0.72144	1	3625; 3688	INHBB; ITGB1
=HYPERLINK("http://www2.ebi.ac.uk/ego/QuickGO?mode=display&entry=GO%3A0008150","GO Biological Process")	=HYPERLINK("http://www2.ebi.ac.uk/ego/QuickGO?mode=display&entry=GO%3A0007127","meiosis I")	2	403	22	7131	0.721542	1	472; 23626	ATM; SPO11
=HYPERLINK("http://www2.ebi.ac.uk/ego/QuickGO?mode=display&entry=GO%3A0008150","GO Biological Process")	=HYPERLINK("http://www2.ebi.ac.uk/ego/QuickGO?mode=display&entry=GO%3A0006099","tricarboxylic acid cycle")	2	403	22	7131	0.721542	1	1743; 6389	DLST; SDHA
=HYPERLINK("http://www2.ebi.ac.uk/ego/QuickGO?mode=display&entry=GO%3A0008150","GO Biological Process")	=HYPERLINK("http://www2.ebi.ac.uk/ego/QuickGO?mode=display&entry=GO%3A0007128","meiotic prophase I")	2	403	22	7131	0.721542	1	472; 23626	ATM; SPO11
=HYPERLINK("http://www2.ebi.ac.uk/ego/QuickGO?mode=display&entry=GO%3A0005575","GO Cellular Component")	=HYPERLINK("http://www2.ebi.ac.uk/ego/QuickGO?mode=display&entry=GO%3A0009507","chloroplast")	2	398	22	7036	0.721878	1	2272; 22889	FHIT; KIAA0907
=HYPERLINK("http://www2.ebi.ac.uk/ego/QuickGO?mode=display&entry=GO%3A0008150","GO Biological Process")	=HYPERLINK("http://www2.ebi.ac.uk/ego/QuickGO?mode=display&entry=GO%3A0006333","chromatin assembly/disassembly")	3	403	45	7131	0.73004	1	3009; 4171; 55506	H2AFY2; HIST1H1B; MCM2
=HYPERLINK("http://www2.ebi.ac.uk/ego/QuickGO?mode=display&entry=GO%3A0008150","GO Biological Process")	=HYPERLINK("http://www2.ebi.ac.uk/ego/QuickGO?mode=display&entry=GO%3A0048193","Golgi vesicle transport")	3	403	45	7131	0.73004	1	8729; 10466; 51560	COG5; GBF1; RAB6B
=HYPERLINK("http://www2.ebi.ac.uk/ego/QuickGO?mode=display&entry=GO%3A0008150","GO Biological Process")	=HYPERLINK("http://www2.ebi.ac.uk/ego/QuickGO?mode=display&entry=GO%3A0006445","regulation of translation")	3	403	45	7131	0.73004	1	1965; 1982; 8893	EIF2B5; EIF2S1; EIF4G2
=HYPERLINK("http://www2.ebi.ac.uk/ego/QuickGO?mode=display&entry=GO%3A0005575","GO Cellular Component")	=HYPERLINK("http://www2.ebi.ac.uk/ego/QuickGO?mode=display&entry=GO%3A0005623","cell")	363	398	6463	7036	0.730255	1	15; 29; 58; 103; 132; 158; 190; 191; 205; 210; 217; 273; 274; 291; 292; 293; 311; 328; 377; 427; 472; 476; 477; 496; 527; 538; 567; 595; 596; 665; 668; 730; 765; 767; 790; 826; 844; 845; 859; 873; 928; 933; 950; 966; 967; 998; 1000; 1021; 1031; 1161; 1175; 1234; 1265; 1355; 1374; 1411; 1488; 1583; 1586; 1592; 1593; 1632; 1718; 1743; 1755; 1761; 1770; 1777; 1810; 1854; 1874; 1876; 1909; 1917; 1938…	AANAT; AATF; ABR; ACTA1; ACTR8; ADAR; ADK; ADSL; AGTPBP1; AHCY; AK3; ALAD; ALDH2; ALDH6A1; AMPH; ANAPC11; ANXA11; AP2S1; APEX1; ARF3; ARPC1B; ASAH1; ASB13; ATM; ATP11B; ATP1A1; ATP1A2; ATP4B; ATP6V0C; ATP7A; B2M; B3GAT1; B4GALT1; BARHL1; BAT1; BCCIP; BCL2; BECN1; BET1L; BIN1; BNIP3L; BOP1; BRF1; C20ORF108; C7; CA5B; CA6; CA8; CAD; CAPNS1; CASQ1; CASQ2; CATSPER1; CAV3; CBR1; CBWD1; CCND1; CCNL1; C…
=HYPERLINK("http://www2.ebi.ac.uk/ego/QuickGO?mode=display&entry=GO%3A0008150","GO Biological Process")	=HYPERLINK("http://www2.ebi.ac.uk/ego/QuickGO?mode=display&entry=GO%3A0006959","humoral immune response")	5	403	87	7131	0.731039	1	103; 596; 730; 933; 6364	ADAR; BCL2; C7; CCL20; CD22
=HYPERLINK("http://www2.ebi.ac.uk/ego/QuickGO?mode=display&entry=GO%3A0003674","GO Molecular Function")	=HYPERLINK("http://www2.ebi.ac.uk/ego/QuickGO?mode=display&entry=GO%3A0005194","cell adhesion molecule activity")	15	410	283	7257	0.733251	1	933; 1000; 1306; 3680; 3688; 3694; 3728; 4240; 5010; 5649; 5818; 5979; 54551; 55118; 55742	CD22; CDH2; CLDN11; COL15A1; CRTAC1; ITGA9; ITGB1; ITGB6; JUP; MAGEL2; MFGE8; PARVA; PVRL1; RELN; RET
=HYPERLINK("http://www2.ebi.ac.uk/ego/QuickGO?mode=display&entry=GO%3A0008150","GO Biological Process")	=HYPERLINK("http://www2.ebi.ac.uk/ego/QuickGO?mode=display&entry=GO%3A0006487","N-linked glycosylation")	2	403	23	7131	0.737288	1	967; 11282	CD63; MGAT4B
=HYPERLINK("http://www2.ebi.ac.uk/ego/QuickGO?mode=display&entry=GO%3A0008150","GO Biological Process")	=HYPERLINK("http://www2.ebi.ac.uk/ego/QuickGO?mode=display&entry=GO%3A0016126","sterol biosynthesis")	2	403	23	7131	0.737288	1	1718; 23541	DHCR24; SEC14L2
=HYPERLINK("http://www2.ebi.ac.uk/ego/QuickGO?mode=display&entry=GO%3A0003674","GO Molecular Function")	=HYPERLINK("http://www2.ebi.ac.uk/ego/QuickGO?mode=display&entry=GO%3A0008233","peptidase activity")	18	410	341	7257	0.737326	1	826; 843; 3001; 4318; 4322; 5036; 5045; 5184; 5649; 5682; 5684; 5687; 5692; 5695; 5715; 23287; 23770; 57646	AGTPBP1; CAPNS1; CASP10; FKBP8; FURIN; GZMA; MMP13; MMP9; PA2G4; PEPD; PSMA1; PSMA3; PSMA6; PSMB4; PSMB7; PSMD9; RELN; USP28
=HYPERLINK("http://www2.ebi.ac.uk/ego/QuickGO?mode=display&entry=GO%3A0003674","GO Molecular Function")	=HYPERLINK("http://www2.ebi.ac.uk/ego/QuickGO?mode=display&entry=GO%3A0016788","hydrolase activity\, acting on ester bonds")	18	410	341	7257	0.737326	1	328; 1234; 1777; 1909; 2067; 2098; 3612; 4023; 5050; 5150; 5169; 5506; 5534; 8611; 8821; 11156; 22894; 57646	APEX1; CCR5; DIS3; DNASE2; EDNRA; ENPP3; ERCC1; ESD; IMPA1; INPP4B; LPL; PAFAH1B3; PDE7A; PPAP2A; PPP1R3A; PPP3R1; PTP4A3; USP28
=HYPERLINK("http://www2.ebi.ac.uk/ego/QuickGO?mode=display&entry=GO%3A0008150","GO Biological Process")	=HYPERLINK("http://www2.ebi.ac.uk/ego/QuickGO?mode=display&entry=GO%3A0009581","perception of external stimulus")	11	403	207	7131	0.73857	1	501; 1161; 1411; 1690; 2697; 3714; 5132; 6496; 6663; 6869; 9445	ALDH7A1; COCH; CRYBA1; ERCC8; GJA1; ITM2B; JAG2; PDC; SIX3; SOX10; TACR1
=HYPERLINK("http://www2.ebi.ac.uk/ego/QuickGO?mode=display&entry=GO%3A0008150","GO Biological Process")	=HYPERLINK("http://www2.ebi.ac.uk/ego/QuickGO?mode=display&entry=GO%3A0008203","cholesterol metabolism")	3	403	46	7131	0.741195	1	1583; 1718; 23541	CYP11A1; DHCR24; SEC14L2
=HYPERLINK("http://www2.ebi.ac.uk/ego/QuickGO?mode=display&entry=GO%3A0008150","GO Biological Process")	=HYPERLINK("http://www2.ebi.ac.uk/ego/QuickGO?mode=display&entry=GO%3A0019735","antimicrobial humoral response (sensu Vertebrata)")	3	403	46	7131	0.741195	1	103; 933; 6364	ADAR; CCL20; CD22
=HYPERLINK("http://www2.ebi.ac.uk/ego/QuickGO?mode=display&entry=GO%3A0005575","GO Cellular Component")	=HYPERLINK("http://www2.ebi.ac.uk/ego/QuickGO?mode=display&entry=GO%3A0005840","ribosome")	11	398	208	7036	0.745022	1	158; 5036; 6136; 6183; 6207; 8562; 8893; 9045; 9319; 63931; 79590	ADSL; DENR; EIF2B5; MRPL24; MRPS12; MRPS14; PA2G4; RPL12; RPL14; RPS13; TRIP13
=HYPERLINK("http://www2.ebi.ac.uk/ego/QuickGO?mode=display&entry=GO%3A0008150","GO Biological Process")	=HYPERLINK("http://www2.ebi.ac.uk/ego/QuickGO?mode=display&entry=GO%3A0009888","histogenesis")	4	403	68	7131	0.746259	1	1277; 1999; 3624; 3860	COL1A1; ELF3; INHBA; KRT13
=HYPERLINK("http://www2.ebi.ac.uk/ego/QuickGO?mode=display&entry=GO%3A0003674","GO Molecular Function")	=HYPERLINK("http://www2.ebi.ac.uk/ego/QuickGO?mode=display&entry=GO%3A0005386","carrier activity")	17	410	325	7257	0.750405	1	292; 293; 476; 477; 496; 527; 538; 967; 1355; 1893; 2108; 6890; 10885; 23200; 23541; 23657; 55117	ATP11B; ATP1A1; ATP1A2; ATP4B; ATP6V0C; ATP7A; CD63; COX15; ECM1; ETFA; SEC14L2; SLC25A5; SLC25A6; SLC6A15; SLC7A11; TAP1; WDR3
=HYPERLINK("http://www2.ebi.ac.uk/ego/QuickGO?mode=display&entry=GO%3A0003674","GO Molecular Function")	=HYPERLINK("http://www2.ebi.ac.uk/ego/QuickGO?mode=display&entry=GO%3A0016875","ligase activity\, forming carbon-oxygen bonds")	3	410	47	7257	0.75181	1	3735; 8729; 57498	GBF1; KARS; KIDINS220
=HYPERLINK("http://www2.ebi.ac.uk/ego/QuickGO?mode=display&entry=GO%3A0003674","GO Molecular Function")	=HYPERLINK("http://www2.ebi.ac.uk/ego/QuickGO?mode=display&entry=GO%3A0004812","tRNA ligase activity")	3	410	47	7257	0.75181	1	3735; 8729; 57498	GBF1; KARS; KIDINS220
=HYPERLINK("http://www2.ebi.ac.uk/ego/QuickGO?mode=display&entry=GO%3A0003674","GO Molecular Function")	=HYPERLINK("http://www2.ebi.ac.uk/ego/QuickGO?mode=display&entry=GO%3A0016876","ligase activity\, forming aminoacyl-tRNA and related compounds")	3	410	47	7257	0.75181	1	3735; 8729; 57498	GBF1; KARS; KIDINS220
=HYPERLINK("http://www2.ebi.ac.uk/ego/QuickGO?mode=display&entry=GO%3A0003674","GO Molecular Function")	=HYPERLINK("http://www2.ebi.ac.uk/ego/QuickGO?mode=display&entry=GO%3A0008452","RNA ligase activity")	3	410	47	7257	0.75181	1	3735; 8729; 57498	GBF1; KARS; KIDINS220
=HYPERLINK("http://www2.ebi.ac.uk/ego/QuickGO?mode=display&entry=GO%3A0008150","GO Biological Process")	=HYPERLINK("http://www2.ebi.ac.uk/ego/QuickGO?mode=display&entry=GO%3A0019730","antimicrobial humoral response")	3	403	47	7131	0.751954	1	103; 933; 6364	ADAR; CCL20; CD22
=HYPERLINK("http://www2.ebi.ac.uk/ego/QuickGO?mode=display&entry=GO%3A0008150","GO Biological Process")	=HYPERLINK("http://www2.ebi.ac.uk/ego/QuickGO?mode=display&entry=GO%3A0008016","regulation of heart rate")	2	403	24	7131	0.752146	1	2697; 7168	GJA1; TPM1
=HYPERLINK("http://www2.ebi.ac.uk/ego/QuickGO?mode=display&entry=GO%3A0005575","GO Cellular Component")	=HYPERLINK("http://www2.ebi.ac.uk/ego/QuickGO?mode=display&entry=GO%3A0000123","histone acetyltransferase complex")	2	398	24	7036	0.752473	1	6882; 6883	TAF11; TAF12
=HYPERLINK("http://www2.ebi.ac.uk/ego/QuickGO?mode=display&entry=GO%3A0008150","GO Biological Process")	=HYPERLINK("http://www2.ebi.ac.uk/ego/QuickGO?mode=display&entry=GO%3A0006457","protein folding")	5	403	90	7131	0.755105	1	2287; 8468; 9532; 10105; 23770	BAG2; FKBP3; FKBP6; FKBP8; PPIF
=HYPERLINK("http://www2.ebi.ac.uk/ego/QuickGO?mode=display&entry=GO%3A0005575","GO Cellular Component")	=HYPERLINK("http://www2.ebi.ac.uk/ego/QuickGO?mode=display&entry=GO%3A0005764","lysosome")	5	398	90	7036	0.755759	1	427; 950; 967; 1777; 2760	ASAH1; CD63; DNASE2; GM2A; SCARB2
=HYPERLINK("http://www2.ebi.ac.uk/ego/QuickGO?mode=display&entry=GO%3A0005575","GO Cellular Component")	=HYPERLINK("http://www2.ebi.ac.uk/ego/QuickGO?mode=display&entry=GO%3A0000323","lytic vacuole")	5	398	90	7036	0.755759	1	427; 950; 967; 1777; 2760	ASAH1; CD63; DNASE2; GM2A; SCARB2
=HYPERLINK("http://www2.ebi.ac.uk/ego/QuickGO?mode=display&entry=GO%3A0003674","GO Molecular Function")	=HYPERLINK("http://www2.ebi.ac.uk/ego/QuickGO?mode=display&entry=GO%3A0016705","oxidoreductase activity\, acting on paired donors\, with incorporation or reduction of molecular oxygen")	3	410	48	7257	0.762184	1	1583; 1586; 1592	CYP11A1; CYP17A1; CYP26A1
=HYPERLINK("http://www2.ebi.ac.uk/ego/QuickGO?mode=display&entry=GO%3A0005575","GO Cellular Component")	=HYPERLINK("http://www2.ebi.ac.uk/ego/QuickGO?mode=display&entry=GO%3A0005768","endosome")	3	398	48	7036	0.762785	1	1234; 9784; 10981	CCR5; RAB32; SNX17
=HYPERLINK("http://www2.ebi.ac.uk/ego/QuickGO?mode=display&entry=GO%3A0003674","GO Molecular Function")	=HYPERLINK("http://www2.ebi.ac.uk/ego/QuickGO?mode=display&entry=GO%3A0008374","O-acyltransferase activity")	2	410	25	7257	0.766067	1	1374; 4116	CPT1A; MAGOH
=HYPERLINK("http://www2.ebi.ac.uk/ego/QuickGO?mode=display&entry=GO%3A0005575","GO Cellular Component")	=HYPERLINK("http://www2.ebi.ac.uk/ego/QuickGO?mode=display&entry=GO%3A0005884","actin filament")	2	398	25	7036	0.766487	1	58; 2534	ACTA1; FYN
=HYPERLINK("http://www2.ebi.ac.uk/ego/QuickGO?mode=display&entry=GO%3A0008150","GO Biological Process")	=HYPERLINK("http://www2.ebi.ac.uk/ego/QuickGO?mode=display&entry=GO%3A0016192","vesicle-mediated transport")	12	403	233	7131	0.771613	1	273; 274; 377; 859; 1175; 6643; 6804; 6843; 8729; 9784; 10466; 51560	AMPH; AP2S1; ARF3; BIN1; CAV3; COG5; GBF1; RAB6B; SNX17; SNX2; STX1A; VAMP1
=HYPERLINK("http://www2.ebi.ac.uk/ego/QuickGO?mode=display&entry=GO%3A0003674","GO Molecular Function")	=HYPERLINK("http://www2.ebi.ac.uk/ego/QuickGO?mode=display&entry=GO%3A0016251","general RNA polymerase II transcription factor activity")	2	410	26	7257	0.779297	1	6882; 6883	TAF11; TAF12
=HYPERLINK("http://www2.ebi.ac.uk/ego/QuickGO?mode=display&entry=GO%3A0005575","GO Cellular Component")	=HYPERLINK("http://www2.ebi.ac.uk/ego/QuickGO?mode=display&entry=GO%3A0005718","nucleosome")	2	398	26	7036	0.77971	1	3009; 55506	H2AFY2; HIST1H1B
=HYPERLINK("http://www2.ebi.ac.uk/ego/QuickGO?mode=display&entry=GO%3A0008150","GO Biological Process")	=HYPERLINK("http://www2.ebi.ac.uk/ego/QuickGO?mode=display&entry=GO%3A0016064","humoral defense mechanism (sensu Vertebrata)")	4	403	72	7131	0.780313	1	103; 730; 933; 6364	ADAR; C7; CCL20; CD22
=HYPERLINK("http://www2.ebi.ac.uk/ego/QuickGO?mode=display&entry=GO%3A0005575","GO Cellular Component")	=HYPERLINK("http://www2.ebi.ac.uk/ego/QuickGO?mode=display&entry=GO%3A0030135","coated vesicle")	4	398	72	7036	0.780856	1	273; 1175; 6843; 8447	AMPH; AP2S1; DOC2B; VAMP1
=HYPERLINK("http://www2.ebi.ac.uk/ego/QuickGO?mode=display&entry=GO%3A0008150","GO Biological Process")	=HYPERLINK("http://www2.ebi.ac.uk/ego/QuickGO?mode=display&entry=GO%3A0009260","ribonucleotide biosynthesis")	3	403	50	7131	0.781948	1	132; 158; 527	ADK; ADSL; ATP6V0C
=HYPERLINK("http://www2.ebi.ac.uk/ego/QuickGO?mode=display&entry=GO%3A0008150","GO Biological Process")	=HYPERLINK("http://www2.ebi.ac.uk/ego/QuickGO?mode=display&entry=GO%3A0006164","purine nucleotide biosynthesis")	3	403	50	7131	0.781948	1	158; 527; 122622	ADSL; ADSSL1; ATP6V0C
=HYPERLINK("http://www2.ebi.ac.uk/ego/QuickGO?mode=display&entry=GO%3A0008150","GO Biological Process")	=HYPERLINK("http://www2.ebi.ac.uk/ego/QuickGO?mode=display&entry=GO%3A0006899","nonselective vesicle transport")	3	403	50	7131	0.781948	1	274; 6804; 6843	BIN1; STX1A; VAMP1
=HYPERLINK("http://www2.ebi.ac.uk/ego/QuickGO?mode=display&entry=GO%3A0008150","GO Biological Process")	=HYPERLINK("http://www2.ebi.ac.uk/ego/QuickGO?mode=display&entry=GO%3A0015031","protein transport")	17	403	333	7131	0.783644	1	377; 1175; 3838; 4023; 4792; 5901; 6386; 6643; 6745; 6804; 7485; 9784; 10466; 10953; 10981; 51560; 116442	AP2S1; ARF3; COG5; KPNA2; LPL; NFKBIA; RAB32; RAB39B; RAB6B; RAN; SDCBP; SNX17; SNX2; SSR1; STX1A; TOMM34; WRB
=HYPERLINK("http://www2.ebi.ac.uk/ego/QuickGO?mode=display&entry=GO%3A0008150","GO Biological Process")	=HYPERLINK("http://www2.ebi.ac.uk/ego/QuickGO?mode=display&entry=GO%3A0006886","intracellular protein transport")	16	403	314	7131	0.785015	1	377; 1175; 3838; 4023; 4792; 5901; 6386; 6643; 6745; 6804; 7485; 9784; 10466; 10953; 51560; 116442	AP2S1; ARF3; COG5; KPNA2; LPL; NFKBIA; RAB39B; RAB6B; RAN; SDCBP; SNX17; SNX2; SSR1; STX1A; TOMM34; WRB
=HYPERLINK("http://www2.ebi.ac.uk/ego/QuickGO?mode=display&entry=GO%3A0008150","GO Biological Process")	=HYPERLINK("http://www2.ebi.ac.uk/ego/QuickGO?mode=display&entry=GO%3A0016125","sterol metabolism")	3	403	51	7131	0.791216	1	1583; 1718; 23541	CYP11A1; DHCR24; SEC14L2
=HYPERLINK("http://www2.ebi.ac.uk/ego/QuickGO?mode=display&entry=GO%3A0008150","GO Biological Process")	=HYPERLINK("http://www2.ebi.ac.uk/ego/QuickGO?mode=display&entry=GO%3A0006935","chemotaxis")	3	403	51	7131	0.791216	1	1234; 6364; 7852	CCL20; CCR5; CXCR4
=HYPERLINK("http://www2.ebi.ac.uk/ego/QuickGO?mode=display&entry=GO%3A0008150","GO Biological Process")	=HYPERLINK("http://www2.ebi.ac.uk/ego/QuickGO?mode=display&entry=GO%3A0042330","taxis")	3	403	51	7131	0.791216	1	1234; 6364; 7852	CCL20; CCR5; CXCR4
=HYPERLINK("http://www2.ebi.ac.uk/ego/QuickGO?mode=display&entry=GO%3A0003674","GO Molecular Function")	=HYPERLINK("http://www2.ebi.ac.uk/ego/QuickGO?mode=display&entry=GO%3A0016811","hydrolase activity\, acting on carbon-nitrogen (but not peptide) bonds\, in linear amides")	2	410	27	7257	0.791781	1	427; 83933	ASAH1; HDAC10
=HYPERLINK("http://www2.ebi.ac.uk/ego/QuickGO?mode=display&entry=GO%3A0003674","GO Molecular Function")	=HYPERLINK("http://www2.ebi.ac.uk/ego/QuickGO?mode=display&entry=GO%3A0016564","transcriptional repressor activity")	2	410	27	7257	0.791781	1	3280; 83933	HDAC10; HES1
=HYPERLINK("http://www2.ebi.ac.uk/ego/QuickGO?mode=display&entry=GO%3A0005575","GO Cellular Component")	=HYPERLINK("http://www2.ebi.ac.uk/ego/QuickGO?mode=display&entry=GO%3A0016460","myosin II")	2	398	27	7036	0.792186	1	4634; 56165	MYL3; TDRD1
=HYPERLINK("http://www2.ebi.ac.uk/ego/QuickGO?mode=display&entry=GO%3A0005575","GO Cellular Component")	=HYPERLINK("http://www2.ebi.ac.uk/ego/QuickGO?mode=display&entry=GO%3A0005761","mitochondrial ribosome")	2	398	27	7036	0.792186	1	6183; 63931	MRPS12; MRPS14
=HYPERLINK("http://www2.ebi.ac.uk/ego/QuickGO?mode=display&entry=GO%3A0005575","GO Cellular Component")	=HYPERLINK("http://www2.ebi.ac.uk/ego/QuickGO?mode=display&entry=GO%3A0009536","plastid")	2	398	27	7036	0.792186	1	2272; 22889	FHIT; KIAA0907
=HYPERLINK("http://www2.ebi.ac.uk/ego/QuickGO?mode=display&entry=GO%3A0005575","GO Cellular Component")	=HYPERLINK("http://www2.ebi.ac.uk/ego/QuickGO?mode=display&entry=GO%3A0000313","organellar ribosome")	2	398	27	7036	0.792186	1	6183; 63931	MRPS12; MRPS14
=HYPERLINK("http://www2.ebi.ac.uk/ego/QuickGO?mode=display&entry=GO%3A0008150","GO Biological Process")	=HYPERLINK("http://www2.ebi.ac.uk/ego/QuickGO?mode=display&entry=GO%3A0007600","sensory perception")	10	403	198	7131	0.793597	1	501; 1161; 1411; 1690; 2697; 3714; 5132; 6496; 6663; 9445	ALDH7A1; COCH; CRYBA1; ERCC8; GJA1; ITM2B; JAG2; PDC; SIX3; SOX10
=HYPERLINK("http://www2.ebi.ac.uk/ego/QuickGO?mode=display&entry=GO%3A0008150","GO Biological Process")	=HYPERLINK("http://www2.ebi.ac.uk/ego/QuickGO?mode=display&entry=GO%3A0009628","response to abiotic stimulus")	16	403	317	7131	0.796773	1	501; 538; 1161; 1234; 1411; 1690; 2697; 2771; 3714; 5132; 6364; 6496; 6663; 6869; 7852; 9445	ALDH7A1; ATP7A; CCL20; CCR5; COCH; CRYBA1; CXCR4; ERCC8; GJA1; GNAI2; ITM2B; JAG2; PDC; SIX3; SOX10; TACR1
=HYPERLINK("http://www2.ebi.ac.uk/ego/QuickGO?mode=display&entry=GO%3A0005575","GO Cellular Component")	=HYPERLINK("http://www2.ebi.ac.uk/ego/QuickGO?mode=display&entry=GO%3A0008372","cellular_component unknown")	16	398	317	7036	0.797946	1	501; 595; 1175; 2253; 2273; 2534; 2668; 2683; 5979; 6635; 7168; 8562; 8893; 10785; 54551; 80279	ALDH7A1; AP2S1; B4GALT1; CCND1; CDK5RAP3; DENR; EIF2B5; FGF8; FHL1; FYN; GDNF; MAGEL2; RET; SNRPE; TPM1; WDR4
=HYPERLINK("http://www2.ebi.ac.uk/ego/QuickGO?mode=display&entry=GO%3A0003674","GO Molecular Function")	=HYPERLINK("http://www2.ebi.ac.uk/ego/QuickGO?mode=display&entry=GO%3A0003899","DNA-directed RNA polymerase activity")	2	410	28	7257	0.80356	1	5439; 5441	POLR2J; POLR2L
=HYPERLINK("http://www2.ebi.ac.uk/ego/QuickGO?mode=display&entry=GO%3A0008150","GO Biological Process")	=HYPERLINK("http://www2.ebi.ac.uk/ego/QuickGO?mode=display&entry=GO%3A0006665","sphingolipid metabolism")	2	403	28	7131	0.803653	1	427; 2760	ASAH1; GM2A
=HYPERLINK("http://www2.ebi.ac.uk/ego/QuickGO?mode=display&entry=GO%3A0008150","GO Biological Process")	=HYPERLINK("http://www2.ebi.ac.uk/ego/QuickGO?mode=display&entry=GO%3A0009259","ribonucleotide metabolism")	3	403	53	7131	0.808716	1	132; 158; 527	ADK; ADSL; ATP6V0C
=HYPERLINK("http://www2.ebi.ac.uk/ego/QuickGO?mode=display&entry=GO%3A0008150","GO Biological Process")	=HYPERLINK("http://www2.ebi.ac.uk/ego/QuickGO?mode=display&entry=GO%3A0000280","nuclear division")	6	403	119	7131	0.809076	1	472; 4085; 5901; 23435; 23626; 51529	ANAPC11; ATM; MAD2L1; RAN; SPO11; TARDBP
=HYPERLINK("http://www2.ebi.ac.uk/ego/QuickGO?mode=display&entry=GO%3A0005575","GO Cellular Component")	=HYPERLINK("http://www2.ebi.ac.uk/ego/QuickGO?mode=display&entry=GO%3A0015934","large ribosomal subunit")	3	398	53	7036	0.809137	1	5036; 6136; 9045	PA2G4; RPL12; RPL14
=HYPERLINK("http://www2.ebi.ac.uk/ego/QuickGO?mode=display&entry=GO%3A0008150","GO Biological Process")	=HYPERLINK("http://www2.ebi.ac.uk/ego/QuickGO?mode=display&entry=GO%3A0016481","negative regulation of transcription")	4	403	76	7131	0.810517	1	1810; 1876; 3280; 7428	DR1; E2F6; HES1; VHL
=HYPERLINK("http://www2.ebi.ac.uk/ego/QuickGO?mode=display&entry=GO%3A0008150","GO Biological Process")	=HYPERLINK("http://www2.ebi.ac.uk/ego/QuickGO?mode=display&entry=GO%3A0007267","cell-cell signaling")	18	403	360	7131	0.811651	1	273; 274; 650; 1175; 1234; 2253; 2697; 3623; 3624; 3625; 3714; 4155; 5045; 5173; 5741; 6364; 26281; 51384	AMPH; AP2S1; BIN1; BMP2; CCL20; CCR5; FGF20; FGF8; FURIN; GJA1; INHA; INHBA; INHBB; JAG2; MBP; PDYN; PTH; WNT16
=HYPERLINK("http://www2.ebi.ac.uk/ego/QuickGO?mode=display&entry=GO%3A0008150","GO Biological Process")	=HYPERLINK("http://www2.ebi.ac.uk/ego/QuickGO?mode=display&entry=GO%3A0006629","lipid metabolism")	17	403	341	7131	0.813343	1	190; 427; 1374; 1583; 1586; 1632; 1718; 2760; 2819; 3283; 3612; 4023; 5050; 6770; 7167; 8611; 23541	ASAH1; CPT1A; CYP11A1; CYP17A1; DCI; DHCR24; GM2A; GPD1; HSD3B1; IMPA1; LPL; NR0B1; PAFAH1B3; PPAP2A; SEC14L2; STAR; TPI1
=HYPERLINK("http://www2.ebi.ac.uk/ego/QuickGO?mode=display&entry=GO%3A0003674","GO Molecular Function")	=HYPERLINK("http://www2.ebi.ac.uk/ego/QuickGO?mode=display&entry=GO%3A0003777","microtubule motor activity")	2	410	29	7257	0.814674	1	1770; 7802	DNAH9; DNALI1
=HYPERLINK("http://www2.ebi.ac.uk/ego/QuickGO?mode=display&entry=GO%3A0003674","GO Molecular Function")	=HYPERLINK("http://www2.ebi.ac.uk/ego/QuickGO?mode=display&entry=GO%3A0004180","carboxypeptidase activity")	2	410	29	7257	0.814674	1	5184; 23287	AGTPBP1; PEPD
=HYPERLINK("http://www2.ebi.ac.uk/ego/QuickGO?mode=display&entry=GO%3A0003674","GO Molecular Function")	=HYPERLINK("http://www2.ebi.ac.uk/ego/QuickGO?mode=display&entry=GO%3A0015399","primary active transporter activity")	8	410	162	7257	0.81574	1	476; 477; 496; 527; 538; 1355; 6890; 23200	ATP11B; ATP1A1; ATP1A2; ATP4B; ATP6V0C; ATP7A; COX15; TAP1
=HYPERLINK("http://www2.ebi.ac.uk/ego/QuickGO?mode=display&entry=GO%3A0003674","GO Molecular Function")	=HYPERLINK("http://www2.ebi.ac.uk/ego/QuickGO?mode=display&entry=GO%3A0016886","ligase activity\, forming phosphoric ester bonds")	3	410	55	7257	0.82477	1	3735; 8729; 57498	GBF1; KARS; KIDINS220
=HYPERLINK("http://www2.ebi.ac.uk/ego/QuickGO?mode=display&entry=GO%3A0003674","GO Molecular Function")	=HYPERLINK("http://www2.ebi.ac.uk/ego/QuickGO?mode=display&entry=GO%3A0016209","antioxidant activity")	2	410	30	7257	0.82516	1	7296; 25824	PRDX5; TXNRD1
=HYPERLINK("http://www2.ebi.ac.uk/ego/QuickGO?mode=display&entry=GO%3A0003674","GO Molecular Function")	=HYPERLINK("http://www2.ebi.ac.uk/ego/QuickGO?mode=display&entry=GO%3A0003684","damaged DNA binding")	2	410	30	7257	0.82516	1	2067; 4436	ERCC1; MSH2
=HYPERLINK("http://www2.ebi.ac.uk/ego/QuickGO?mode=display&entry=GO%3A0003674","GO Molecular Function")	=HYPERLINK("http://www2.ebi.ac.uk/ego/QuickGO?mode=display&entry=GO%3A0019955","cytokine binding")	2	410	30	7257	0.82516	1	1234; 7852	CCR5; CXCR4
=HYPERLINK("http://www2.ebi.ac.uk/ego/QuickGO?mode=display&entry=GO%3A0008150","GO Biological Process")	=HYPERLINK("http://www2.ebi.ac.uk/ego/QuickGO?mode=display&entry=GO%3A0009064","glutamine family amino acid metabolism")	2	403	30	7131	0.825251	1	790; 5009	CAD; OTC
=HYPERLINK("http://www2.ebi.ac.uk/ego/QuickGO?mode=display&entry=GO%3A0008150","GO Biological Process")	=HYPERLINK("http://www2.ebi.ac.uk/ego/QuickGO?mode=display&entry=GO%3A0006807","nitrogen metabolism")	2	403	30	7131	0.825251	1	790; 5009	CAD; OTC
=HYPERLINK("http://www2.ebi.ac.uk/ego/QuickGO?mode=display&entry=GO%3A0008150","GO Biological Process")	=HYPERLINK("http://www2.ebi.ac.uk/ego/QuickGO?mode=display&entry=GO%3A0007046","ribosome biogenesis")	2	403	31	7131	0.835144	1	6136; 22894	DIS3; RPL12
=HYPERLINK("http://www2.ebi.ac.uk/ego/QuickGO?mode=display&entry=GO%3A0003674","GO Molecular Function")	=HYPERLINK("http://www2.ebi.ac.uk/ego/QuickGO?mode=display&entry=GO%3A0008237","metallopeptidase activity")	6	410	124	7257	0.836164	1	4318; 4322; 5036; 5184; 5715; 23287	AGTPBP1; MMP13; MMP9; PA2G4; PEPD; PSMD9
=HYPERLINK("http://www2.ebi.ac.uk/ego/QuickGO?mode=display&entry=GO%3A0003674","GO Molecular Function")	=HYPERLINK("http://www2.ebi.ac.uk/ego/QuickGO?mode=display&entry=GO%3A0042578","phosphoric ester hydrolase activity")	10	410	208	7257	0.837473	1	1234; 1909; 3612; 5150; 5169; 5506; 5534; 8611; 8821; 11156	CCR5; EDNRA; ENPP3; IMPA1; INPP4B; PDE7A; PPAP2A; PPP1R3A; PPP3R1; PTP4A3
=HYPERLINK("http://www2.ebi.ac.uk/ego/QuickGO?mode=display&entry=GO%3A0008150","GO Biological Process")	=HYPERLINK("http://www2.ebi.ac.uk/ego/QuickGO?mode=display&entry=GO%3A0006816","calcium ion transport")	3	403	57	7131	0.839843	1	2534; 3982; 57113	FYN; LIM2; TRPC7
=HYPERLINK("http://www2.ebi.ac.uk/ego/QuickGO?mode=display&entry=GO%3A0008150","GO Biological Process")	=HYPERLINK("http://www2.ebi.ac.uk/ego/QuickGO?mode=display&entry=GO%3A0008015","circulation")	4	403	81	7131	0.843275	1	1281; 2697; 4023; 7168	COL3A1; GJA1; LPL; TPM1
=HYPERLINK("http://www2.ebi.ac.uk/ego/QuickGO?mode=display&entry=GO%3A0005575","GO Cellular Component")	=HYPERLINK("http://www2.ebi.ac.uk/ego/QuickGO?mode=display&entry=GO%3A0005875","microtubule associated complex")	4	398	81	7036	0.84374	1	1770; 4137; 7802; 64446	DNAH9; DNAI2; DNALI1; MAPT
=HYPERLINK("http://www2.ebi.ac.uk/ego/QuickGO?mode=display&entry=GO%3A0008150","GO Biological Process")	=HYPERLINK("http://www2.ebi.ac.uk/ego/QuickGO?mode=display&entry=GO%3A0009072","aromatic amino acid family metabolism")	2	403	32	7131	0.844478	1	3242; 6496	HPD; SIX3
=HYPERLINK("http://www2.ebi.ac.uk/ego/QuickGO?mode=display&entry=GO%3A0008150","GO Biological Process")	=HYPERLINK("http://www2.ebi.ac.uk/ego/QuickGO?mode=display&entry=GO%3A0042254","ribosome biogenesis and assembly")	2	403	32	7131	0.844478	1	6136; 22894	DIS3; RPL12
=HYPERLINK("http://www2.ebi.ac.uk/ego/QuickGO?mode=display&entry=GO%3A0008150","GO Biological Process")	=HYPERLINK("http://www2.ebi.ac.uk/ego/QuickGO?mode=display&entry=GO%3A0006508","proteolysis and peptidolysis")	19	403	390	7131	0.844968	1	843; 3001; 4318; 4322; 5036; 5045; 5184; 5682; 5684; 5687; 5692; 5695; 5708; 5715; 7428; 9784; 23287; 26263; 57646	AGTPBP1; CASP10; FBXO22; FURIN; GZMA; MMP13; MMP9; PA2G4; PEPD; PSMA1; PSMA3; PSMA6; PSMB4; PSMB7; PSMD2; PSMD9; SNX17; USP28; VHL
=HYPERLINK("http://www2.ebi.ac.uk/ego/QuickGO?mode=display&entry=GO%3A0003674","GO Molecular Function")	=HYPERLINK("http://www2.ebi.ac.uk/ego/QuickGO?mode=display&entry=GO%3A0016879","ligase activity\, forming carbon-nitrogen bonds")	5	410	104	7257	0.845776	1	790; 8454; 10588; 26263; 122622	ADSSL1; CAD; CUL1; FBXO22; MTHFS
=HYPERLINK("http://www2.ebi.ac.uk/ego/QuickGO?mode=display&entry=GO%3A0008150","GO Biological Process")	=HYPERLINK("http://www2.ebi.ac.uk/ego/QuickGO?mode=display&entry=GO%3A0009057","macromolecule catabolism")	20	403	410	7131	0.846102	1	843; 3001; 4318; 4322; 5036; 5045; 5184; 5682; 5684; 5687; 5692; 5695; 5708; 5715; 7428; 8761; 9784; 23287; 26263; 57646	AGTPBP1; CASP10; FBXO22; FURIN; GZMA; MMP13; MMP9; PA2G4; PABPC4; PEPD; PSMA1; PSMA3; PSMA6; PSMB4; PSMB7; PSMD2; PSMD9; SNX17; USP28; VHL
=HYPERLINK("http://www2.ebi.ac.uk/ego/QuickGO?mode=display&entry=GO%3A0008150","GO Biological Process")	=HYPERLINK("http://www2.ebi.ac.uk/ego/QuickGO?mode=display&entry=GO%3A0008151","cell growth and/or maintenance")	130	403	2448	7131	0.848	1	273; 274; 291; 292; 293; 377; 472; 476; 477; 496; 527; 538; 595; 596; 650; 826; 859; 998; 1021; 1031; 1163; 1164; 1175; 1265; 1374; 1488; 1770; 1854; 1874; 1876; 1893; 1909; 1982; 2167; 2170; 2253; 2272; 2273; 2321; 2534; 2697; 3009; 3043; 3623; 3624; 3625; 3714; 3838; 3925; 3965; 3982; 4023; 4085; 4137; 4171; 4172; 4174; 4175; 4436; 4792; 4869; 5025; 5036; 5111; 5592; 5741; 5879; 5901; 5928; 597…	AMPH; ANAPC11; AP2S1; ARF3; ATM; ATP11B; ATP1A1; ATP1A2; ATP4B; ATP6V0C; ATP7A; BCCIP; BCL2; BIN1; BMP2; CAPNS1; CATSPER1; CAV3; CCND1; CCNL1; CCNL2; CDC42; CDK5RAP3; CDK6; CDKN2C; CKS1B; CKS2; CNN2; COG5; CPT1A; CTBP2; CUL1; DENR; DIS3; DNAH9; DOC2B; DUT; E2F4; E2F6; ECM1; EDNRA; EIF4G2; FABP3; FABP4; FGF8; FHIT; FHL1; FLT1; FXYD6; FYN; GBF1; GJA1; H2AFY2; HBB; HDAC10; HEY2; HIST1H1B; INHA; INHB…
=HYPERLINK("http://www2.ebi.ac.uk/ego/QuickGO?mode=display&entry=GO%3A0008150","GO Biological Process")	=HYPERLINK("http://www2.ebi.ac.uk/ego/QuickGO?mode=display&entry=GO%3A0007155","cell adhesion")	20	403	411	7131	0.84893	1	928; 933; 950; 1000; 1306; 3680; 3688; 3694; 3728; 3965; 4240; 5010; 5649; 5818; 5879; 5979; 55118; 55742; 63827; 149461	BCAN; CD22; CD9; CDH2; CLDN11; CLDN19; COL15A1; CRTAC1; ITGA9; ITGB1; ITGB6; JUP; LGALS9; MFGE8; PARVA; PVRL1; RAC1; RELN; RET; SCARB2
=HYPERLINK("http://www2.ebi.ac.uk/ego/QuickGO?mode=display&entry=GO%3A0008150","GO Biological Process")	=HYPERLINK("http://www2.ebi.ac.uk/ego/QuickGO?mode=display&entry=GO%3A0042221","response to chemical substance")	5	403	105	7131	0.851193	1	538; 1234; 2771; 6364; 7852	ATP7A; CCL20; CCR5; CXCR4; GNAI2
=HYPERLINK("http://www2.ebi.ac.uk/ego/QuickGO?mode=display&entry=GO%3A0008150","GO Biological Process")	=HYPERLINK("http://www2.ebi.ac.uk/ego/QuickGO?mode=display&entry=GO%3A0006486","protein amino acid glycosylation")	3	403	59	7131	0.853624	1	967; 11282; 27087	B3GAT1; CD63; MGAT4B
=HYPERLINK("http://www2.ebi.ac.uk/ego/QuickGO?mode=display&entry=GO%3A0008150","GO Biological Process")	=HYPERLINK("http://www2.ebi.ac.uk/ego/QuickGO?mode=display&entry=GO%3A0007017","microtubule-based process")	4	403	83	7131	0.854942	1	1770; 3838; 4137; 5901	DNAH9; KPNA2; MAPT; RAN
=HYPERLINK("http://www2.ebi.ac.uk/ego/QuickGO?mode=display&entry=GO%3A0003674","GO Molecular Function")	=HYPERLINK("http://www2.ebi.ac.uk/ego/QuickGO?mode=display&entry=GO%3A0015077","monovalent inorganic cation transporter activity")	5	410	106	7257	0.856115	1	476; 477; 496; 527; 1355	ATP1A1; ATP1A2; ATP4B; ATP6V0C; COX15
=HYPERLINK("http://www2.ebi.ac.uk/ego/QuickGO?mode=display&entry=GO%3A0003674","GO Molecular Function")	=HYPERLINK("http://www2.ebi.ac.uk/ego/QuickGO?mode=display&entry=GO%3A0003700","transcription factor activity")	28	410	571	7257	0.859681	1	190; 668; 1761; 1874; 1876; 1999; 2972; 3059; 3091; 3166; 3167; 4783; 5979; 6473; 6496; 6597; 6920; 7027; 7029; 7161; 7545; 10265; 10985; 23435; 23493; 26574; 56751; 57018	AATF; BARHL1; BRF1; CCNL1; DMRT1; E2F4; E2F6; ELF3; FOXL2; GCN1L1; HCLS1; HEY2; HIF1A; HMX1; HMX2; IRX5; NFIL3; NR0B1; RET; SHOX; SIX3; SMARCA4; TARDBP; TCEA3; TFDP1; TFDP2; TP73; ZIC1
=HYPERLINK("http://www2.ebi.ac.uk/ego/QuickGO?mode=display&entry=GO%3A0003674","GO Molecular Function")	=HYPERLINK("http://www2.ebi.ac.uk/ego/QuickGO?mode=display&entry=GO%3A0008168","methyltransferase activity")	3	410	60	7257	0.859984	1	6470; 10841; 51451	FTCD; LCMT1; SHMT1
=HYPERLINK("http://www2.ebi.ac.uk/ego/QuickGO?mode=display&entry=GO%3A0008150","GO Biological Process")	=HYPERLINK("http://www2.ebi.ac.uk/ego/QuickGO?mode=display&entry=GO%3A0015674","di-\, tri-valent inorganic cation transport")	4	403	84	7131	0.860486	1	538; 2534; 3982; 57113	ATP7A; FYN; LIM2; TRPC7
=HYPERLINK("http://www2.ebi.ac.uk/ego/QuickGO?mode=display&entry=GO%3A0008150","GO Biological Process")	=HYPERLINK("http://www2.ebi.ac.uk/ego/QuickGO?mode=display&entry=GO%3A0030163","protein catabolism")	19	403	396	7131	0.861799	1	843; 3001; 4318; 4322; 5036; 5045; 5184; 5682; 5684; 5687; 5692; 5695; 5708; 5715; 7428; 9784; 23287; 26263; 57646	AGTPBP1; CASP10; FBXO22; FURIN; GZMA; MMP13; MMP9; PA2G4; PEPD; PSMA1; PSMA3; PSMA6; PSMB4; PSMB7; PSMD2; PSMD9; SNX17; USP28; VHL
=HYPERLINK("http://www2.ebi.ac.uk/ego/QuickGO?mode=display&entry=GO%3A0008150","GO Biological Process")	=HYPERLINK("http://www2.ebi.ac.uk/ego/QuickGO?mode=display&entry=GO%3A0007218","neuropeptide signaling pathway")	3	403	61	7131	0.866317	1	5173; 9784; 23284	LPHN3; PDYN; SNX17
=HYPERLINK("http://www2.ebi.ac.uk/ego/QuickGO?mode=display&entry=GO%3A0003674","GO Molecular Function")	=HYPERLINK("http://www2.ebi.ac.uk/ego/QuickGO?mode=display&entry=GO%3A0008234","cysteine-type peptidase activity")	4	410	86	7257	0.870881	1	826; 843; 23770; 57646	CAPNS1; CASP10; FKBP8; USP28
=HYPERLINK("http://www2.ebi.ac.uk/ego/QuickGO?mode=display&entry=GO%3A0008150","GO Biological Process")	=HYPERLINK("http://www2.ebi.ac.uk/ego/QuickGO?mode=display&entry=GO%3A0009101","glycoprotein biosynthesis")	3	403	62	7131	0.872278	1	967; 11282; 27087	B3GAT1; CD63; MGAT4B
=HYPERLINK("http://www2.ebi.ac.uk/ego/QuickGO?mode=display&entry=GO%3A0003674","GO Molecular Function")	=HYPERLINK("http://www2.ebi.ac.uk/ego/QuickGO?mode=display&entry=GO%3A0016874","ligase activity")	8	410	176	7257	0.875056	1	790; 3735; 8454; 8729; 10588; 26263; 57498; 122622	ADSSL1; CAD; CUL1; FBXO22; GBF1; KARS; KIDINS220; MTHFS
=HYPERLINK("http://www2.ebi.ac.uk/ego/QuickGO?mode=display&entry=GO%3A0003674","GO Molecular Function")	=HYPERLINK("http://www2.ebi.ac.uk/ego/QuickGO?mode=display&entry=GO%3A0008324","cation transporter activity")	8	410	176	7257	0.875056	1	476; 477; 496; 527; 538; 1355; 23200; 55676	ATP11B; ATP1A1; ATP1A2; ATP4B; ATP6V0C; ATP7A; COX15; SLC30A6
=HYPERLINK("http://www2.ebi.ac.uk/ego/QuickGO?mode=display&entry=GO%3A0008150","GO Biological Process")	=HYPERLINK("http://www2.ebi.ac.uk/ego/QuickGO?mode=display&entry=GO%3A0007126","meiosis")	2	403	36	7131	0.87683	1	472; 23626	ATM; SPO11
=HYPERLINK("http://www2.ebi.ac.uk/ego/QuickGO?mode=display&entry=GO%3A0008150","GO Biological Process")	=HYPERLINK("http://www2.ebi.ac.uk/ego/QuickGO?mode=display&entry=GO%3A0006814","sodium ion transport")	3	403	63	7131	0.877994	1	476; 477; 496	ATP1A1; ATP1A2; ATP4B
=HYPERLINK("http://www2.ebi.ac.uk/ego/QuickGO?mode=display&entry=GO%3A0008150","GO Biological Process")	=HYPERLINK("http://www2.ebi.ac.uk/ego/QuickGO?mode=display&entry=GO%3A0016055","Wnt receptor signaling pathway")	3	403	63	7131	0.877994	1	2487; 22943; 51384	DKK1; FRZB; WNT16
=HYPERLINK("http://www2.ebi.ac.uk/ego/QuickGO?mode=display&entry=GO%3A0008150","GO Biological Process")	=HYPERLINK("http://www2.ebi.ac.uk/ego/QuickGO?mode=display&entry=GO%3A0007166","cell surface receptor linked signal transduction")	31	403	638	7131	0.879493	1	650; 654; 966; 1234; 1909; 2321; 2487; 2492; 2668; 2771; 3623; 3624; 3680; 3688; 3694; 3714; 5132; 5173; 5741; 5979; 6869; 6870; 7545; 7852; 8611; 9784; 10267; 22943; 23284; 51384; 134864	BMP2; BMP6; CCR5; CD59; CXCR4; DKK1; EDNRA; FLT1; FRZB; FSHR; GDNF; GNAI2; INHA; INHBA; ITGA9; ITGB1; ITGB6; JAG2; LPHN3; PDC; PDYN; PPAP2A; PTH; RAMP1; RET; SNX17; TACR1; TACR3; TAR1; WNT16; ZIC1
=HYPERLINK("http://www2.ebi.ac.uk/ego/QuickGO?mode=display&entry=GO%3A0008150","GO Biological Process")	=HYPERLINK("http://www2.ebi.ac.uk/ego/QuickGO?mode=display&entry=GO%3A0008284","positive regulation of cell proliferation")	3	403	64	7131	0.883473	1	826; 2321; 6745	CAPNS1; FLT1; SSR1
=HYPERLINK("http://www2.ebi.ac.uk/ego/QuickGO?mode=display&entry=GO%3A0008150","GO Biological Process")	=HYPERLINK("http://www2.ebi.ac.uk/ego/QuickGO?mode=display&entry=GO%3A0009141","nucleoside triphosphate metabolism")	2	403	37	7131	0.883809	1	527; 1854	ATP6V0C; DUT
=HYPERLINK("http://www2.ebi.ac.uk/ego/QuickGO?mode=display&entry=GO%3A0005575","GO Cellular Component")	=HYPERLINK("http://www2.ebi.ac.uk/ego/QuickGO?mode=display&entry=GO%3A0000151","ubiquitin ligase complex")	2	398	37	7036	0.884049	1	8454; 51529	ANAPC11; CUL1
=HYPERLINK("http://www2.ebi.ac.uk/ego/QuickGO?mode=display&entry=GO%3A0008150","GO Biological Process")	=HYPERLINK("http://www2.ebi.ac.uk/ego/QuickGO?mode=display&entry=GO%3A0006461","protein complex assembly")	4	403	89	7131	0.885506	1	1355; 9054; 23657; 51298	COX15; NFS1; SLC7A11; THEG
=HYPERLINK("http://www2.ebi.ac.uk/ego/QuickGO?mode=display&entry=GO%3A0005575","GO Cellular Component")	=HYPERLINK("http://www2.ebi.ac.uk/ego/QuickGO?mode=display&entry=GO%3A0005717","chromatin")	4	398	90	7036	0.890384	1	3009; 4171; 5901; 55506	H2AFY2; HIST1H1B; MCM2; RAN
=HYPERLINK("http://www2.ebi.ac.uk/ego/QuickGO?mode=display&entry=GO%3A0008150","GO Biological Process")	=HYPERLINK("http://www2.ebi.ac.uk/ego/QuickGO?mode=display&entry=GO%3A0007157","heterophilic cell adhesion")	2	403	38	7131	0.890393	1	933; 3965	CD22; LGALS9
=HYPERLINK("http://www2.ebi.ac.uk/ego/QuickGO?mode=display&entry=GO%3A0005575","GO Cellular Component")	=HYPERLINK("http://www2.ebi.ac.uk/ego/QuickGO?mode=display&entry=GO%3A0005842","cytosolic large ribosomal subunit (sensu Eukarya)")	2	398	38	7036	0.890626	1	6136; 9045	RPL12; RPL14
=HYPERLINK("http://www2.ebi.ac.uk/ego/QuickGO?mode=display&entry=GO%3A0005575","GO Cellular Component")	=HYPERLINK("http://www2.ebi.ac.uk/ego/QuickGO?mode=display&entry=GO%3A0005830","cytosolic ribosome (sensu Eukarya)")	3	398	66	7036	0.894067	1	6136; 6207; 9045	RPL12; RPL14; RPS13
=HYPERLINK("http://www2.ebi.ac.uk/ego/QuickGO?mode=display&entry=GO%3A0008150","GO Biological Process")	=HYPERLINK("http://www2.ebi.ac.uk/ego/QuickGO?mode=display&entry=GO%3A0007067","mitosis")	4	403	91	7131	0.894341	1	4085; 5901; 23435; 51529	ANAPC11; MAD2L1; RAN; TARDBP
=HYPERLINK("http://www2.ebi.ac.uk/ego/QuickGO?mode=display&entry=GO%3A0003674","GO Molecular Function")	=HYPERLINK("http://www2.ebi.ac.uk/ego/QuickGO?mode=display&entry=GO%3A0003774","motor activity")	4	410	92	7257	0.898402	1	58; 1770; 7802; 64446	ACTA1; DNAH9; DNAI2; DNALI1
=HYPERLINK("http://www2.ebi.ac.uk/ego/QuickGO?mode=display&entry=GO%3A0008150","GO Biological Process")	=HYPERLINK("http://www2.ebi.ac.uk/ego/QuickGO?mode=display&entry=GO%3A0006813","potassium ion transport")	5	403	116	7131	0.899519	1	476; 477; 496; 23704; 131096	ATP1A1; ATP1A2; ATP4B; KCNE4; KCNH8
=HYPERLINK("http://www2.ebi.ac.uk/ego/QuickGO?mode=display&entry=GO%3A0003674","GO Molecular Function")	=HYPERLINK("http://www2.ebi.ac.uk/ego/QuickGO?mode=display&entry=GO%3A0004620","phospholipase activity")	2	410	40	7257	0.902396	1	1234; 1909	CCR5; EDNRA
=HYPERLINK("http://www2.ebi.ac.uk/ego/QuickGO?mode=display&entry=GO%3A0003674","GO Molecular Function")	=HYPERLINK("http://www2.ebi.ac.uk/ego/QuickGO?mode=display&entry=GO%3A0016765","transferase activity\, transferring alkyl or aryl (other than methyl) groups")	2	410	40	7257	0.902396	1	4143; 6496	MAT1A; SIX3
=HYPERLINK("http://www2.ebi.ac.uk/ego/QuickGO?mode=display&entry=GO%3A0008150","GO Biological Process")	=HYPERLINK("http://www2.ebi.ac.uk/ego/QuickGO?mode=display&entry=GO%3A0000087","M phase of mitotic cell cycle")	4	403	93	7131	0.90256	1	4085; 5901; 23435; 51529	ANAPC11; MAD2L1; RAN; TARDBP
=HYPERLINK("http://www2.ebi.ac.uk/ego/QuickGO?mode=display&entry=GO%3A0003674","GO Molecular Function")	=HYPERLINK("http://www2.ebi.ac.uk/ego/QuickGO?mode=display&entry=GO%3A0004857","enzyme inhibitor activity")	6	410	140	7257	0.902833	1	1031; 5132; 5274; 5506; 6620; 7980	CDKN2C; PDC; PPP1R3A; SERPINI1; SNCB; TFPI2
=HYPERLINK("http://www2.ebi.ac.uk/ego/QuickGO?mode=display&entry=GO%3A0003674","GO Molecular Function")	=HYPERLINK("http://www2.ebi.ac.uk/ego/QuickGO?mode=display&entry=GO%3A0001584","rhodopsin-like receptor activity")	7	410	163	7257	0.90441	1	1234; 1909; 2492; 6869; 6870; 7852; 134864	CCR5; CXCR4; EDNRA; FSHR; TACR1; TACR3; TAR1
=HYPERLINK("http://www2.ebi.ac.uk/ego/QuickGO?mode=display&entry=GO%3A0003674","GO Molecular Function")	=HYPERLINK("http://www2.ebi.ac.uk/ego/QuickGO?mode=display&entry=GO%3A0005509","calcium ion binding")	18	410	397	7257	0.910066	1	311; 826; 844; 845; 1000; 3714; 4322; 4634; 5121; 5534; 5979; 6678; 6745; 7086; 7125; 7134; 30008; 55118	ANXA11; CAPNS1; CASQ1; CASQ2; CDH2; CRTAC1; EFEMP2; JAG2; MMP13; MYL3; PCP4; PPP3R1; RET; SPARC; SSR1; TKT; TNNC1; TNNC2
=HYPERLINK("http://www2.ebi.ac.uk/ego/QuickGO?mode=display&entry=GO%3A0008150","GO Biological Process")	=HYPERLINK("http://www2.ebi.ac.uk/ego/QuickGO?mode=display&entry=GO%3A0006643","membrane lipid metabolism")	3	403	70	7131	0.911841	1	427; 2760; 3612	ASAH1; GM2A; IMPA1
=HYPERLINK("http://www2.ebi.ac.uk/ego/QuickGO?mode=display&entry=GO%3A0008150","GO Biological Process")	=HYPERLINK("http://www2.ebi.ac.uk/ego/QuickGO?mode=display&entry=GO%3A0009100","glycoprotein metabolism")	3	403	70	7131	0.911841	1	967; 11282; 27087	B3GAT1; CD63; MGAT4B
=HYPERLINK("http://www2.ebi.ac.uk/ego/QuickGO?mode=display&entry=GO%3A0008150","GO Biological Process")	=HYPERLINK("http://www2.ebi.ac.uk/ego/QuickGO?mode=display&entry=GO%3A0001505","regulation of neurotransmitter levels")	2	403	42	7131	0.913212	1	274; 1175	AP2S1; BIN1
=HYPERLINK("http://www2.ebi.ac.uk/ego/QuickGO?mode=display&entry=GO%3A0005575","GO Cellular Component")	=HYPERLINK("http://www2.ebi.ac.uk/ego/QuickGO?mode=display&entry=GO%3A0005794","Golgi apparatus")	11	398	255	7036	0.917969	1	377; 538; 1718; 2683; 5045; 6643; 8729; 10466; 11282; 27087; 51560	ARF3; ATP7A; B3GAT1; B4GALT1; COG5; DHCR24; FURIN; GBF1; MGAT4B; RAB6B; SNX2
=HYPERLINK("http://www2.ebi.ac.uk/ego/QuickGO?mode=display&entry=GO%3A0003674","GO Molecular Function")	=HYPERLINK("http://www2.ebi.ac.uk/ego/QuickGO?mode=display&entry=GO%3A0030145","manganese ion binding")	2	410	43	7257	0.91807	1	5184; 27087	B3GAT1; PEPD
=HYPERLINK("http://www2.ebi.ac.uk/ego/QuickGO?mode=display&entry=GO%3A0003674","GO Molecular Function")	=HYPERLINK("http://www2.ebi.ac.uk/ego/QuickGO?mode=display&entry=GO%3A0016740","transferase activity")	44	410	915	7257	0.920509	1	15; 132; 205; 472; 790; 1021; 1163; 1164; 1374; 1743; 2321; 2534; 2683; 4116; 4143; 4638; 4836; 5009; 5111; 5213; 5260; 5439; 5441; 5592; 5979; 5983; 6470; 6496; 6635; 6725; 7086; 7443; 9054; 9414; 10841; 11282; 27087; 27284; 51451; 56164; 56655; 64409; 122481; 131096	AANAT; ADK; AK3; AK7; ATM; B3GAT1; B4GALT1; CAD; CDK6; CKS1B; CKS2; CPT1A; DLST; FLT1; FTCD; FYN; KCNH8; LCMT1; MAGOH; MAT1A; MGAT4B; MYLK; NFS1; NMT1; OTC; PCNA; PFKM; PHKG1; POLE4; POLR2J; POLR2L; PRKG1; RET; RFC3; SHMT1; SIX3; SNRPE; SRMS; STK31; SULT1B1; TJP2; TKT; VRK1; WBSCR17
=HYPERLINK("http://www2.ebi.ac.uk/ego/QuickGO?mode=display&entry=GO%3A0003674","GO Molecular Function")	=HYPERLINK("http://www2.ebi.ac.uk/ego/QuickGO?mode=display&entry=GO%3A0046872","metal ion binding")	40	410	838	7257	0.920651	1	132; 311; 476; 477; 538; 765; 767; 826; 844; 845; 1000; 1234; 1854; 3612; 3714; 4015; 4143; 4318; 4322; 4634; 5121; 5184; 5213; 5534; 5979; 6678; 6745; 7086; 7125; 7134; 7296; 10588; 10797; 11238; 23200; 27087; 30008; 55118; 83933; 122622	ADK; ADSSL1; ANXA11; ATP11B; ATP1A1; ATP1A2; ATP7A; B3GAT1; CA5B; CA6; CA8; CAPNS1; CASQ1; CASQ2; CCR5; CDH2; CRTAC1; DUT; EFEMP2; HDAC10; IMPA1; JAG2; LOX; MAT1A; MMP13; MMP9; MTHFD2; MTHFS; MYL3; PCP4; PEPD; PFKM; PPP3R1; RET; SPARC; SSR1; TKT; TNNC1; TNNC2; TXNRD1
=HYPERLINK("http://www2.ebi.ac.uk/ego/QuickGO?mode=display&entry=GO%3A0005575","GO Cellular Component")	=HYPERLINK("http://www2.ebi.ac.uk/ego/QuickGO?mode=display&entry=GO%3A0015935","small ribosomal subunit")	2	398	44	7036	0.922967	1	6183; 6207	MRPS12; RPS13
=HYPERLINK("http://www2.ebi.ac.uk/ego/QuickGO?mode=display&entry=GO%3A0003674","GO Molecular Function")	=HYPERLINK("http://www2.ebi.ac.uk/ego/QuickGO?mode=display&entry=GO%3A0004197","cysteine-type endopeptidase activity")	3	410	73	7257	0.923383	1	826; 843; 57646	CAPNS1; CASP10; USP28
=HYPERLINK("http://www2.ebi.ac.uk/ego/QuickGO?mode=display&entry=GO%3A0008150","GO Biological Process")	=HYPERLINK("http://www2.ebi.ac.uk/ego/QuickGO?mode=display&entry=GO%3A0006325","establishment and/or maintenance of chromatin architecture")	4	403	99	7131	0.92387	1	3009; 4171; 55506; 83933	H2AFY2; HDAC10; HIST1H1B; MCM2
=HYPERLINK("http://www2.ebi.ac.uk/ego/QuickGO?mode=display&entry=GO%3A0008150","GO Biological Process")	=HYPERLINK("http://www2.ebi.ac.uk/ego/QuickGO?mode=display&entry=GO%3A0007028","cytoplasm organization and biogenesis")	13	403	301	7131	0.924721	1	291; 527; 998; 1265; 1770; 3838; 3982; 4137; 5592; 5901; 6136; 9784; 22894	ATP6V0C; CDC42; CNN2; DIS3; DNAH9; KPNA2; LIM2; MAPT; PRKG1; RAN; RPL12; SLC25A4; SNX17
=HYPERLINK("http://www2.ebi.ac.uk/ego/QuickGO?mode=display&entry=GO%3A0008150","GO Biological Process")	=HYPERLINK("http://www2.ebi.ac.uk/ego/QuickGO?mode=display&entry=GO%3A0007186","G-protein coupled receptor protein signaling pathway")	15	403	343	7131	0.924839	1	1234; 1909; 2492; 2771; 5132; 5173; 5741; 6869; 6870; 7852; 8611; 9784; 10267; 23284; 134864	CCR5; CXCR4; EDNRA; FSHR; GNAI2; LPHN3; PDC; PDYN; PPAP2A; PTH; RAMP1; SNX17; TACR1; TACR3; TAR1
=HYPERLINK("http://www2.ebi.ac.uk/ego/QuickGO?mode=display&entry=GO%3A0003674","GO Molecular Function")	=HYPERLINK("http://www2.ebi.ac.uk/ego/QuickGO?mode=display&entry=GO%3A0016758","transferase activity\, transferring hexosyl groups")	3	410	74	7257	0.926929	1	2683; 11282; 27087	B3GAT1; B4GALT1; MGAT4B
=HYPERLINK("http://www2.ebi.ac.uk/ego/QuickGO?mode=display&entry=GO%3A0008150","GO Biological Process")	=HYPERLINK("http://www2.ebi.ac.uk/ego/QuickGO?mode=display&entry=GO%3A0046394","carboxylic acid biosynthesis")	2	403	45	7131	0.927157	1	1743; 7167	DLST; TPI1
=HYPERLINK("http://www2.ebi.ac.uk/ego/QuickGO?mode=display&entry=GO%3A0008150","GO Biological Process")	=HYPERLINK("http://www2.ebi.ac.uk/ego/QuickGO?mode=display&entry=GO%3A0009152","purine ribonucleotide biosynthesis")	2	403	45	7131	0.927157	1	158; 527	ADSL; ATP6V0C
=HYPERLINK("http://www2.ebi.ac.uk/ego/QuickGO?mode=display&entry=GO%3A0008150","GO Biological Process")	=HYPERLINK("http://www2.ebi.ac.uk/ego/QuickGO?mode=display&entry=GO%3A0016053","organic acid biosynthesis")	2	403	45	7131	0.927157	1	1743; 7167	DLST; TPI1
=HYPERLINK("http://www2.ebi.ac.uk/ego/QuickGO?mode=display&entry=GO%3A0008150","GO Biological Process")	=HYPERLINK("http://www2.ebi.ac.uk/ego/QuickGO?mode=display&entry=GO%3A0009108","coenzyme biosynthesis")	2	403	46	7131	0.93129	1	527; 10797	ATP6V0C; MTHFD2
=HYPERLINK("http://www2.ebi.ac.uk/ego/QuickGO?mode=display&entry=GO%3A0008150","GO Biological Process")	=HYPERLINK("http://www2.ebi.ac.uk/ego/QuickGO?mode=display&entry=GO%3A0006606","protein-nucleus import")	2	403	46	7131	0.93129	1	3838; 4792	KPNA2; NFKBIA
=HYPERLINK("http://www2.ebi.ac.uk/ego/QuickGO?mode=display&entry=GO%3A0005575","GO Cellular Component")	=HYPERLINK("http://www2.ebi.ac.uk/ego/QuickGO?mode=display&entry=GO%3A0005882","intermediate filament")	2	398	46	7036	0.931467	1	3860; 4155	KRT13; MBP
=HYPERLINK("http://www2.ebi.ac.uk/ego/QuickGO?mode=display&entry=GO%3A0005575","GO Cellular Component")	=HYPERLINK("http://www2.ebi.ac.uk/ego/QuickGO?mode=display&entry=GO%3A0045111","intermediate filament cytoskeleton")	2	398	46	7036	0.931467	1	3860; 4155	KRT13; MBP
=HYPERLINK("http://www2.ebi.ac.uk/ego/QuickGO?mode=display&entry=GO%3A0008150","GO Biological Process")	=HYPERLINK("http://www2.ebi.ac.uk/ego/QuickGO?mode=display&entry=GO%3A0009150","purine ribonucleotide metabolism")	2	403	47	7131	0.935188	1	158; 527	ADSL; ATP6V0C
=HYPERLINK("http://www2.ebi.ac.uk/ego/QuickGO?mode=display&entry=GO%3A0003674","GO Molecular Function")	=HYPERLINK("http://www2.ebi.ac.uk/ego/QuickGO?mode=display&entry=GO%3A0015075","ion transporter activity")	9	410	221	7257	0.937022	1	476; 477; 496; 527; 538; 1355; 2697; 23200; 55676	ATP11B; ATP1A1; ATP1A2; ATP4B; ATP6V0C; ATP7A; COX15; GJA1; SLC30A6
=HYPERLINK("http://www2.ebi.ac.uk/ego/QuickGO?mode=display&entry=GO%3A0003674","GO Molecular Function")	=HYPERLINK("http://www2.ebi.ac.uk/ego/QuickGO?mode=display&entry=GO%3A0003779","actin binding")	7	410	176	7257	0.93754	1	1265; 4082; 6386; 6711; 7135; 7168; 55742	CNN2; MARCKS; PARVA; SDCBP; SPTBN1; TNNI1; TPM1
=HYPERLINK("http://www2.ebi.ac.uk/ego/QuickGO?mode=display&entry=GO%3A0003674","GO Molecular Function")	=HYPERLINK("http://www2.ebi.ac.uk/ego/QuickGO?mode=display&entry=GO%3A0005554","molecular_function unknown")	12	410	287	7257	0.93773	1	1175; 1893; 2273; 4116; 5715; 5979; 6635; 7168; 8562; 10466; 10785; 54551	AP2S1; COG5; DENR; ECM1; FHL1; MAGEL2; MAGOH; PSMD9; RET; SNRPE; TPM1; WDR4
=HYPERLINK("http://www2.ebi.ac.uk/ego/QuickGO?mode=display&entry=GO%3A0008150","GO Biological Process")	=HYPERLINK("http://www2.ebi.ac.uk/ego/QuickGO?mode=display&entry=GO%3A0006323","DNA packaging")	4	403	104	7131	0.938277	1	3009; 4171; 55506; 83933	H2AFY2; HDAC10; HIST1H1B; MCM2
=HYPERLINK("http://www2.ebi.ac.uk/ego/QuickGO?mode=display&entry=GO%3A0003674","GO Molecular Function")	=HYPERLINK("http://www2.ebi.ac.uk/ego/QuickGO?mode=display&entry=GO%3A0004867","serine-type endopeptidase inhibitor activity")	2	410	48	7257	0.938812	1	5274; 7980	SERPINI1; TFPI2
=HYPERLINK("http://www2.ebi.ac.uk/ego/QuickGO?mode=display&entry=GO%3A0008150","GO Biological Process")	=HYPERLINK("http://www2.ebi.ac.uk/ego/QuickGO?mode=display&entry=GO%3A0007188","G-protein signaling\, coupled to cAMP nucleotide second messenger")	2	403	48	7131	0.938866	1	1909; 2771	EDNRA; GNAI2
=HYPERLINK("http://www2.ebi.ac.uk/ego/QuickGO?mode=display&entry=GO%3A0003674","GO Molecular Function")	=HYPERLINK("http://www2.ebi.ac.uk/ego/QuickGO?mode=display&entry=GO%3A0004252","serine-type endopeptidase activity")	3	410	78	7257	0.939625	1	3001; 5045; 5649	FURIN; GZMA; RELN
=HYPERLINK("http://www2.ebi.ac.uk/ego/QuickGO?mode=display&entry=GO%3A0008150","GO Biological Process")	=HYPERLINK("http://www2.ebi.ac.uk/ego/QuickGO?mode=display&entry=GO%3A0019933","cAMP-mediated signaling")	2	403	49	7131	0.942336	1	1909; 2771	EDNRA; GNAI2
=HYPERLINK("http://www2.ebi.ac.uk/ego/QuickGO?mode=display&entry=GO%3A0008150","GO Biological Process")	=HYPERLINK("http://www2.ebi.ac.uk/ego/QuickGO?mode=display&entry=GO%3A0007242","intracellular signaling cascade")	26	403	580	7131	0.94259	1	29; 377; 998; 1909; 2534; 2771; 3059; 3925; 4792; 5879; 5901; 6386; 6643; 6725; 7852; 8611; 9784; 10981; 22821; 23770; 50861; 51560; 79754; 85004; 116442; 142686	ABR; ARF3; ASB13; ASB14; CDC42; CXCR4; EDNRA; FKBP8; FYN; GNAI2; HCLS1; NFKBIA; PPAP2A; RAB32; RAB39B; RAB6B; RAC1; RAN; RASA3; RERG; SDCBP; SNX17; SNX2; SRMS; STMN1; STMN3
=HYPERLINK("http://www2.ebi.ac.uk/ego/QuickGO?mode=display&entry=GO%3A0008150","GO Biological Process")	=HYPERLINK("http://www2.ebi.ac.uk/ego/QuickGO?mode=display&entry=GO%3A0007582","physiological process")	329	403	6016	7131	0.947791	1	103; 132; 158; 190; 191; 205; 210; 217; 231; 273; 274; 291; 292; 293; 311; 328; 377; 427; 472; 476; 477; 496; 501; 527; 538; 567; 595; 596; 650; 654; 665; 668; 730; 765; 767; 790; 826; 843; 859; 873; 933; 966; 967; 998; 1021; 1031; 1161; 1163; 1164; 1175; 1234; 1265; 1281; 1355; 1374; 1411; 1488; 1583; 1586; 1592; 1593; 1632; 1690; 1718; 1743; 1755; 1761; 1770; 1777; 1810; 1854; 1874; 1876; 1893;…	AATF; ABHD4; ADAR; ADK; ADSL; ADSSL1; AGTPBP1; AHCY; AK3; AKR1B1; ALAD; ALDH2; ALDH6A1; ALDH7A1; AMPH; ANAPC11; ANXA11; AP2S1; APEX1; ARF3; ASAH1; ATM; ATP11B; ATP1A1; ATP1A2; ATP4B; ATP6V0C; ATP7A; B2M; B3GAT1; B4GALT1; BAG2; BARHL1; BCCIP; BCL2; BECN1; BIN1; BMP2; BMP6; BNIP3L; BRF1; C7; CA5B; CA6; CA8; CAD; CAPNS1; CASP10; CATSPER1; CAV3; CBR1; CBWD1; CCL20; CCND1; CCNL1; CCNL2; CCR5; CD22; CD…
=HYPERLINK("http://www2.ebi.ac.uk/ego/QuickGO?mode=display&entry=GO%3A0003674","GO Molecular Function")	=HYPERLINK("http://www2.ebi.ac.uk/ego/QuickGO?mode=display&entry=GO%3A0003928","RAB small monomeric GTPase activity")	2	410	51	7257	0.948648	1	10981; 51560	RAB32; RAB6B
=HYPERLINK("http://www2.ebi.ac.uk/ego/QuickGO?mode=display&entry=GO%3A0003674","GO Molecular Function")	=HYPERLINK("http://www2.ebi.ac.uk/ego/QuickGO?mode=display&entry=GO%3A0004879","ligand-dependent nuclear receptor activity")	2	410	51	7257	0.948648	1	190; 9319	NR0B1; TRIP13
=HYPERLINK("http://www2.ebi.ac.uk/ego/QuickGO?mode=display&entry=GO%3A0003674","GO Molecular Function")	=HYPERLINK("http://www2.ebi.ac.uk/ego/QuickGO?mode=display&entry=GO%3A0008047","enzyme activator activity")	5	410	134	7257	0.949194	1	29; 2760; 5983; 8831; 22821	ABR; GM2A; RASA3; RFC3; SYNGAP1
=HYPERLINK("http://www2.ebi.ac.uk/ego/QuickGO?mode=display&entry=GO%3A0008150","GO Biological Process")	=HYPERLINK("http://www2.ebi.ac.uk/ego/QuickGO?mode=display&entry=GO%3A0006812","cation transport")	13	403	316	7131	0.949262	1	476; 477; 496; 527; 538; 2534; 3982; 23200; 23704; 55676; 57113; 117144; 131096	ATP11B; ATP1A1; ATP1A2; ATP4B; ATP6V0C; ATP7A; CATSPER1; FYN; KCNE4; KCNH8; LIM2; SLC30A6; TRPC7
=HYPERLINK("http://www2.ebi.ac.uk/ego/QuickGO?mode=display&entry=GO%3A0003674","GO Molecular Function")	=HYPERLINK("http://www2.ebi.ac.uk/ego/QuickGO?mode=display&entry=GO%3A0016791","phosphoric monoester hydrolase activity")	6	410	160	7257	0.952102	1	3612; 5506; 5534; 8611; 8821; 11156	IMPA1; INPP4B; PPAP2A; PPP1R3A; PPP3R1; PTP4A3
=HYPERLINK("http://www2.ebi.ac.uk/ego/QuickGO?mode=display&entry=GO%3A0008150","GO Biological Process")	=HYPERLINK("http://www2.ebi.ac.uk/ego/QuickGO?mode=display&entry=GO%3A0007156","homophilic cell adhesion")	3	403	83	7131	0.95263	1	1000; 3688; 5979	CDH2; ITGB1; RET
=HYPERLINK("http://www2.ebi.ac.uk/ego/QuickGO?mode=display&entry=GO%3A0003674","GO Molecular Function")	=HYPERLINK("http://www2.ebi.ac.uk/ego/QuickGO?mode=display&entry=GO%3A0005096","GTPase activator activity")	3	410	84	7257	0.954815	1	29; 8831; 22821	ABR; RASA3; SYNGAP1
=HYPERLINK("http://www2.ebi.ac.uk/ego/QuickGO?mode=display&entry=GO%3A0003674","GO Molecular Function")	=HYPERLINK("http://www2.ebi.ac.uk/ego/QuickGO?mode=display&entry=GO%3A0004674","protein serine/threonine kinase activity")	11	410	278	7257	0.956686	1	472; 1021; 1163; 1164; 2534; 4638; 5260; 5592; 5979; 7443; 56164	ATM; CDK6; CKS1B; CKS2; FYN; MYLK; PHKG1; PRKG1; RET; STK31; VRK1
=HYPERLINK("http://www2.ebi.ac.uk/ego/QuickGO?mode=display&entry=GO%3A0005575","GO Cellular Component")	=HYPERLINK("http://www2.ebi.ac.uk/ego/QuickGO?mode=display&entry=GO%3A0015630","microtubule cytoskeleton")	7	398	187	7036	0.957547	1	1770; 4085; 4137; 5506; 7802; 51147; 64446	DNAH9; DNAI2; DNALI1; ING4; MAD2L1; MAPT; PPP1R3A
=HYPERLINK("http://www2.ebi.ac.uk/ego/QuickGO?mode=display&entry=GO%3A0008150","GO Biological Process")	=HYPERLINK("http://www2.ebi.ac.uk/ego/QuickGO?mode=display&entry=GO%3A0006810","transport")	60	403	1262	7131	0.958005	1	273; 274; 291; 292; 293; 377; 476; 477; 496; 527; 538; 859; 1175; 1374; 1770; 1893; 2167; 2170; 2534; 2697; 3043; 3838; 3965; 3982; 4023; 4792; 5025; 5901; 6386; 6643; 6745; 6770; 6804; 6843; 6890; 7416; 7485; 8447; 8729; 9784; 10267; 10466; 10953; 10981; 22916; 23200; 23493; 23541; 23657; 23704; 51560; 53826; 55117; 55676; 57113; 83547; 84321; 116442; 117144; 131096	AMPH; AP2S1; ARF3; ATP11B; ATP1A1; ATP1A2; ATP4B; ATP6V0C; ATP7A; BIN1; CATSPER1; CAV3; COG5; CPT1A; DNAH9; DOC2B; ECM1; FABP3; FABP4; FXYD6; FYN; GBF1; GJA1; HBB; HEY2; KCNE4; KCNH8; KPNA2; LGALS9; LIM2; LPL; NCBP2; NFKBIA; P2RX4; RAB32; RAB39B; RAB6B; RAMP1; RAN; RILP; SDCBP; SEC14L2; SLC25A4; SLC25A5; SLC25A6; SLC30A6; SLC6A15; SLC7A11; SNX17; SNX2; SSR1; STAR; STX1A; TAP1; THOC3; TOMM34; TRPC…
=HYPERLINK("http://www2.ebi.ac.uk/ego/QuickGO?mode=display&entry=GO%3A0008150","GO Biological Process")	=HYPERLINK("http://www2.ebi.ac.uk/ego/QuickGO?mode=display&entry=GO%3A0030001","metal ion transport")	9	403	234	7131	0.958085	1	476; 477; 496; 538; 2534; 3982; 23704; 57113; 131096	ATP1A1; ATP1A2; ATP4B; ATP7A; FYN; KCNE4; KCNH8; LIM2; TRPC7
=HYPERLINK("http://www2.ebi.ac.uk/ego/QuickGO?mode=display&entry=GO%3A0003674","GO Molecular Function")	=HYPERLINK("http://www2.ebi.ac.uk/ego/QuickGO?mode=display&entry=GO%3A0016772","transferase activity\, transferring phosphorus-containing groups")	25	410	576	7257	0.958966	1	132; 205; 472; 1021; 1163; 1164; 2321; 2534; 4638; 5111; 5213; 5260; 5439; 5441; 5592; 5979; 5983; 6635; 6725; 7443; 9414; 56164; 56655; 122481; 131096	ADK; AK3; AK7; ATM; CDK6; CKS1B; CKS2; FLT1; FYN; KCNH8; MYLK; PCNA; PFKM; PHKG1; POLE4; POLR2J; POLR2L; PRKG1; RET; RFC3; SNRPE; SRMS; STK31; TJP2; VRK1
=HYPERLINK("http://www2.ebi.ac.uk/ego/QuickGO?mode=display&entry=GO%3A0003674","GO Molecular Function")	=HYPERLINK("http://www2.ebi.ac.uk/ego/QuickGO?mode=display&entry=GO%3A0008236","serine-type peptidase activity")	3	410	86	7257	0.959012	1	3001; 5045; 5649	FURIN; GZMA; RELN
=HYPERLINK("http://www2.ebi.ac.uk/ego/QuickGO?mode=display&entry=GO%3A0003674","GO Molecular Function")	=HYPERLINK("http://www2.ebi.ac.uk/ego/QuickGO?mode=display&entry=GO%3A0004714","transmembrane receptor protein tyrosine kinase activity")	2	410	55	7257	0.959353	1	2321; 5979	FLT1; RET
=HYPERLINK("http://www2.ebi.ac.uk/ego/QuickGO?mode=display&entry=GO%3A0008150","GO Biological Process")	=HYPERLINK("http://www2.ebi.ac.uk/ego/QuickGO?mode=display&entry=GO%3A0009405","pathogenesis")	2	403	55	7131	0.959396	1	1234; 9074	CCR5; CLDN6
=HYPERLINK("http://www2.ebi.ac.uk/ego/QuickGO?mode=display&entry=GO%3A0003674","GO Molecular Function")	=HYPERLINK("http://www2.ebi.ac.uk/ego/QuickGO?mode=display&entry=GO%3A0016301","kinase activity")	23	410	536	7257	0.959892	1	132; 205; 472; 1021; 1163; 1164; 2321; 2534; 4638; 5105; 5213; 5260; 5592; 5695; 5979; 6635; 6725; 7165; 7443; 9414; 56164; 122481; 131096	ADK; AK3; AK7; ATM; CDK6; CKS1B; CKS2; FLT1; FYN; KCNH8; MYLK; PCK1; PFKM; PHKG1; PRKG1; PSMB7; RET; SNRPE; SRMS; STK31; TJP2; TPD52L2; VRK1
=HYPERLINK("http://www2.ebi.ac.uk/ego/QuickGO?mode=display&entry=GO%3A0008150","GO Biological Process")	=HYPERLINK("http://www2.ebi.ac.uk/ego/QuickGO?mode=display&entry=GO%3A0016337","cell-cell adhesion")	5	403	140	7131	0.960023	1	933; 1000; 3688; 3965; 5979	CD22; CDH2; ITGB1; LGALS9; RET
=HYPERLINK("http://www2.ebi.ac.uk/ego/QuickGO?mode=display&entry=GO%3A0003674","GO Molecular Function")	=HYPERLINK("http://www2.ebi.ac.uk/ego/QuickGO?mode=display&entry=GO%3A0004721","phosphoprotein phosphatase activity")	4	410	115	7257	0.961486	1	5506; 5534; 8611; 11156	PPAP2A; PPP1R3A; PPP3R1; PTP4A3
=HYPERLINK("http://www2.ebi.ac.uk/ego/QuickGO?mode=display&entry=GO%3A0003674","GO Molecular Function")	=HYPERLINK("http://www2.ebi.ac.uk/ego/QuickGO?mode=display&entry=GO%3A0005085","guanyl-nucleotide exchange factor activity")	2	410	56	7257	0.961661	1	29; 8729	ABR; GBF1
=HYPERLINK("http://www2.ebi.ac.uk/ego/QuickGO?mode=display&entry=GO%3A0008150","GO Biological Process")	=HYPERLINK("http://www2.ebi.ac.uk/ego/QuickGO?mode=display&entry=GO%3A0030036","actin cytoskeleton organization and biogenesis")	2	403	56	7131	0.961702	1	998; 5592	CDC42; PRKG1
=HYPERLINK("http://www2.ebi.ac.uk/ego/QuickGO?mode=display&entry=GO%3A0003674","GO Molecular Function")	=HYPERLINK("http://www2.ebi.ac.uk/ego/QuickGO?mode=display&entry=GO%3A0003735","structural constituent of ribosome")	6	410	167	7257	0.963066	1	6136; 6183; 6207; 9045; 63931; 79590	MRPL24; MRPS12; MRPS14; RPL12; RPL14; RPS13
=HYPERLINK("http://www2.ebi.ac.uk/ego/QuickGO?mode=display&entry=GO%3A0008150","GO Biological Process")	=HYPERLINK("http://www2.ebi.ac.uk/ego/QuickGO?mode=display&entry=GO%3A0016043","cell organization and biogenesis")	18	403	435	7131	0.963074	1	291; 527; 998; 1265; 1770; 3009; 3838; 3982; 4137; 4171; 5592; 5901; 6136; 7428; 9784; 22894; 55506; 83933	ATP6V0C; CDC42; CNN2; DIS3; DNAH9; H2AFY2; HDAC10; HIST1H1B; KPNA2; LIM2; MAPT; MCM2; PRKG1; RAN; RPL12; SLC25A4; SNX17; VHL
=HYPERLINK("http://www2.ebi.ac.uk/ego/QuickGO?mode=display&entry=GO%3A0008150","GO Biological Process")	=HYPERLINK("http://www2.ebi.ac.uk/ego/QuickGO?mode=display&entry=GO%3A0030029","actin filament-based process")	2	403	57	7131	0.963878	1	998; 5592	CDC42; PRKG1
=HYPERLINK("http://www2.ebi.ac.uk/ego/QuickGO?mode=display&entry=GO%3A0003674","GO Molecular Function")	=HYPERLINK("http://www2.ebi.ac.uk/ego/QuickGO?mode=display&entry=GO%3A0030234","enzyme regulator activity")	15	410	373	7257	0.964864	1	29; 1031; 2760; 5132; 5274; 5506; 5592; 5979; 5983; 6620; 7980; 8729; 8831; 22821; 22894	ABR; CDKN2C; DIS3; GBF1; GM2A; PDC; PPP1R3A; PRKG1; RASA3; RET; RFC3; SERPINI1; SNCB; SYNGAP1; TFPI2
=HYPERLINK("http://www2.ebi.ac.uk/ego/QuickGO?mode=display&entry=GO%3A0003674","GO Molecular Function")	=HYPERLINK("http://www2.ebi.ac.uk/ego/QuickGO?mode=display&entry=GO%3A0005539","glycosaminoglycan binding")	2	410	58	7257	0.965893	1	4023; 63827	BCAN; LPL
=HYPERLINK("http://www2.ebi.ac.uk/ego/QuickGO?mode=display&entry=GO%3A0008150","GO Biological Process")	=HYPERLINK("http://www2.ebi.ac.uk/ego/QuickGO?mode=display&entry=GO%3A0006996","organelle organization and biogenesis")	10	403	264	7131	0.966618	1	291; 527; 998; 1265; 1770; 3838; 4137; 5592; 5901; 9784	ATP6V0C; CDC42; CNN2; DNAH9; KPNA2; MAPT; PRKG1; RAN; SLC25A4; SNX17
=HYPERLINK("http://www2.ebi.ac.uk/ego/QuickGO?mode=display&entry=GO%3A0008150","GO Biological Process")	=HYPERLINK("http://www2.ebi.ac.uk/ego/QuickGO?mode=display&entry=GO%3A0007001","chromosome organization and biogenesis (sensu Eukarya)")	4	403	119	7131	0.967753	1	3009; 4171; 55506; 83933	H2AFY2; HDAC10; HIST1H1B; MCM2
=HYPERLINK("http://www2.ebi.ac.uk/ego/QuickGO?mode=display&entry=GO%3A0005575","GO Cellular Component")	=HYPERLINK("http://www2.ebi.ac.uk/ego/QuickGO?mode=display&entry=GO%3A0005792","microsome")	2	398	59	7036	0.967976	1	1586; 1592	CYP17A1; CYP26A1
=HYPERLINK("http://www2.ebi.ac.uk/ego/QuickGO?mode=display&entry=GO%3A0005575","GO Cellular Component")	=HYPERLINK("http://www2.ebi.ac.uk/ego/QuickGO?mode=display&entry=GO%3A0005635","nuclear membrane")	2	398	59	7036	0.967976	1	311; 5901	ANXA11; RAN
=HYPERLINK("http://www2.ebi.ac.uk/ego/QuickGO?mode=display&entry=GO%3A0005575","GO Cellular Component")	=HYPERLINK("http://www2.ebi.ac.uk/ego/QuickGO?mode=display&entry=GO%3A0005874","microtubule")	2	398	60	7036	0.969798	1	5506; 51147	ING4; PPP1R3A
=HYPERLINK("http://www2.ebi.ac.uk/ego/QuickGO?mode=display&entry=GO%3A0005575","GO Cellular Component")	=HYPERLINK("http://www2.ebi.ac.uk/ego/QuickGO?mode=display&entry=GO%3A0042598","vesicular fraction")	2	398	60	7036	0.969798	1	1586; 1592	CYP17A1; CYP26A1
=HYPERLINK("http://www2.ebi.ac.uk/ego/QuickGO?mode=display&entry=GO%3A0008150","GO Biological Process")	=HYPERLINK("http://www2.ebi.ac.uk/ego/QuickGO?mode=display&entry=GO%3A0006997","nuclear organization and biogenesis")	4	403	121	7131	0.970487	1	3009; 4171; 55506; 83933	H2AFY2; HDAC10; HIST1H1B; MCM2
=HYPERLINK("http://www2.ebi.ac.uk/ego/QuickGO?mode=display&entry=GO%3A0003674","GO Molecular Function")	=HYPERLINK("http://www2.ebi.ac.uk/ego/QuickGO?mode=display&entry=GO%3A0015291","porter activity")	5	410	148	7257	0.971019	1	292; 293; 10885; 23657; 55117	SLC25A5; SLC25A6; SLC6A15; SLC7A11; WDR3
=HYPERLINK("http://www2.ebi.ac.uk/ego/QuickGO?mode=display&entry=GO%3A0003674","GO Molecular Function")	=HYPERLINK("http://www2.ebi.ac.uk/ego/QuickGO?mode=display&entry=GO%3A0015290","electrochemical potential-driven transporter activity")	5	410	149	7257	0.972182	1	292; 293; 10885; 23657; 55117	SLC25A5; SLC25A6; SLC6A15; SLC7A11; WDR3
=HYPERLINK("http://www2.ebi.ac.uk/ego/QuickGO?mode=display&entry=GO%3A0005575","GO Cellular Component")	=HYPERLINK("http://www2.ebi.ac.uk/ego/QuickGO?mode=display&entry=GO%3A0008370","obsolete cellular component")	10	398	273	7036	0.975149	1	273; 1175; 3009; 4085; 4171; 5708; 5901; 6843; 8447; 55506	AMPH; AP2S1; DOC2B; H2AFY2; HIST1H1B; MAD2L1; MCM2; PSMD2; RAN; VAMP1
=HYPERLINK("http://www2.ebi.ac.uk/ego/QuickGO?mode=display&entry=GO%3A0005575","GO Cellular Component")	=HYPERLINK("http://www2.ebi.ac.uk/ego/QuickGO?mode=display&entry=GO%3A0000267","cell fraction")	22	398	536	7036	0.975809	1	476; 950; 966; 1586; 1592; 2167; 2170; 3728; 3735; 5050; 5132; 5150; 5741; 6843; 6890; 8611; 8771; 9445; 10105; 11156; 26281; 50861	ATP1A1; CD59; CYP17A1; CYP26A1; FABP3; FABP4; FGF20; ITM2B; JUP; KARS; PAFAH1B3; PDC; PDE7A; PPAP2A; PPIF; PTH; PTP4A3; SCARB2; STMN3; TAP1; TNFRSF6B; VAMP1
=HYPERLINK("http://www2.ebi.ac.uk/ego/QuickGO?mode=display&entry=GO%3A0003674","GO Molecular Function")	=HYPERLINK("http://www2.ebi.ac.uk/ego/QuickGO?mode=display&entry=GO%3A0019199","transmembrane receptor protein kinase activity")	2	410	64	7257	0.975991	1	2321; 5979	FLT1; RET
=HYPERLINK("http://www2.ebi.ac.uk/ego/QuickGO?mode=display&entry=GO%3A0003674","GO Molecular Function")	=HYPERLINK("http://www2.ebi.ac.uk/ego/QuickGO?mode=display&entry=GO%3A0004842","ubiquitin-protein ligase activity")	2	410	64	7257	0.975991	1	8454; 26263	CUL1; FBXO22
=HYPERLINK("http://www2.ebi.ac.uk/ego/QuickGO?mode=display&entry=GO%3A0003674","GO Molecular Function")	=HYPERLINK("http://www2.ebi.ac.uk/ego/QuickGO?mode=display&entry=GO%3A0008014","calcium-dependent cell adhesion molecule activity")	2	410	64	7257	0.975991	1	1000; 5979	CDH2; RET
=HYPERLINK("http://www2.ebi.ac.uk/ego/QuickGO?mode=display&entry=GO%3A0003674","GO Molecular Function")	=HYPERLINK("http://www2.ebi.ac.uk/ego/QuickGO?mode=display&entry=GO%3A0015078","hydrogen ion transporter activity")	3	410	97	7257	0.97619	1	496; 527; 1355	ATP4B; ATP6V0C; COX15
=HYPERLINK("http://www2.ebi.ac.uk/ego/QuickGO?mode=display&entry=GO%3A0003674","GO Molecular Function")	=HYPERLINK("http://www2.ebi.ac.uk/ego/QuickGO?mode=display&entry=GO%3A0016757","transferase activity\, transferring glycosyl groups")	3	410	98	7257	0.977349	1	2683; 11282; 27087	B3GAT1; B4GALT1; MGAT4B
=HYPERLINK("http://www2.ebi.ac.uk/ego/QuickGO?mode=display&entry=GO%3A0003674","GO Molecular Function")	=HYPERLINK("http://www2.ebi.ac.uk/ego/QuickGO?mode=display&entry=GO%3A0004672","protein kinase activity")	15	410	390	7257	0.977974	1	472; 1021; 1163; 1164; 2321; 2534; 4638; 5260; 5592; 5979; 6635; 6725; 7443; 56164; 131096	ATM; CDK6; CKS1B; CKS2; FLT1; FYN; KCNH8; MYLK; PHKG1; PRKG1; RET; SNRPE; SRMS; STK31; VRK1
=HYPERLINK("http://www2.ebi.ac.uk/ego/QuickGO?mode=display&entry=GO%3A0008150","GO Biological Process")	=HYPERLINK("http://www2.ebi.ac.uk/ego/QuickGO?mode=display&entry=GO%3A0007010","cytoskeleton organization and biogenesis")	7	403	206	7131	0.978457	1	998; 1265; 1770; 3838; 4137; 5592; 5901	CDC42; CNN2; DNAH9; KPNA2; MAPT; PRKG1; RAN
=HYPERLINK("http://www2.ebi.ac.uk/ego/QuickGO?mode=display&entry=GO%3A0003674","GO Molecular Function")	=HYPERLINK("http://www2.ebi.ac.uk/ego/QuickGO?mode=display&entry=GO%3A0004930","G-protein coupled receptor activity")	8	410	231	7257	0.978861	1	1234; 1909; 2492; 6869; 6870; 7852; 23284; 134864	CCR5; CXCR4; EDNRA; FSHR; LPHN3; TACR1; TACR3; TAR1
=HYPERLINK("http://www2.ebi.ac.uk/ego/QuickGO?mode=display&entry=GO%3A0008150","GO Biological Process")	=HYPERLINK("http://www2.ebi.ac.uk/ego/QuickGO?mode=display&entry=GO%3A0006811","ion transport")	17	403	437	7131	0.979951	1	476; 477; 496; 527; 538; 2534; 3965; 3982; 5025; 7416; 23200; 23704; 53826; 55676; 57113; 117144; 131096	ATP11B; ATP1A1; ATP1A2; ATP4B; ATP6V0C; ATP7A; CATSPER1; FXYD6; FYN; KCNE4; KCNH8; LGALS9; LIM2; P2RX4; SLC30A6; TRPC7; VDAC1
=HYPERLINK("http://www2.ebi.ac.uk/ego/QuickGO?mode=display&entry=GO%3A0003674","GO Molecular Function")	=HYPERLINK("http://www2.ebi.ac.uk/ego/QuickGO?mode=display&entry=GO%3A0030695","GTPase regulator activity")	5	410	157	7257	0.980036	1	29; 8729; 8831; 22821; 22894	ABR; DIS3; GBF1; RASA3; SYNGAP1
=HYPERLINK("http://www2.ebi.ac.uk/ego/QuickGO?mode=display&entry=GO%3A0008150","GO Biological Process")	=HYPERLINK("http://www2.ebi.ac.uk/ego/QuickGO?mode=display&entry=GO%3A0009987","cellular process")	208	403	4016	7131	0.980042	1	29; 58; 273; 274; 291; 292; 293; 377; 472; 476; 477; 496; 527; 538; 595; 596; 650; 654; 665; 730; 826; 843; 845; 859; 928; 933; 950; 966; 998; 1000; 1021; 1031; 1163; 1164; 1175; 1234; 1265; 1306; 1374; 1488; 1770; 1777; 1854; 1874; 1876; 1893; 1909; 1982; 2167; 2170; 2253; 2272; 2273; 2321; 2487; 2492; 2534; 2668; 2697; 2771; 3001; 3009; 3043; 3059; 3091; 3612; 3623; 3624; 3625; 3680; 3688; 3694…	AATF; ABR; ACTA1; AMPH; ANAPC11; AP2S1; ARF3; ARPC1B; ASB13; ASB14; ATM; ATP11B; ATP1A1; ATP1A2; ATP4B; ATP6V0C; ATP7A; BAG2; BCAN; BCCIP; BCL2; BECN1; BIN1; BMP2; BMP6; BNIP3L; C7; CAPNS1; CASP10; CASQ2; CATSPER1; CAV3; CCL20; CCND1; CCNL1; CCNL2; CCR5; CD22; CD59; CD9; CDC42; CDC42EP3; CDH2; CDK5RAP3; CDK6; CDKN2C; CKS1B; CKS2; CLDN11; CLDN19; CNN2; COG5; COL15A1; CPT1A; CRTAC1; CTBP2; CUL1; CX…
=HYPERLINK("http://www2.ebi.ac.uk/ego/QuickGO?mode=display&entry=GO%3A0008150","GO Biological Process")	=HYPERLINK("http://www2.ebi.ac.uk/ego/QuickGO?mode=display&entry=GO%3A0019538","protein metabolism")	76	403	1615	7131	0.980482	1	843; 967; 1021; 1355; 1755; 1917; 1938; 1965; 1982; 2287; 2321; 2534; 3001; 3623; 3624; 3625; 3735; 3838; 4015; 4023; 4318; 4322; 4638; 4792; 4836; 5036; 5045; 5184; 5260; 5592; 5682; 5684; 5687; 5692; 5695; 5708; 5715; 5901; 5979; 6136; 6183; 6207; 6386; 6635; 6711; 6725; 6745; 7428; 7443; 7485; 8468; 8562; 8729; 8761; 8893; 9045; 9054; 9532; 9784; 10105; 10953; 11156; 11282; 23287; 23657; 23770…	AGTPBP1; B3GAT1; BAG2; CASP10; CD63; CDK6; COX15; DENR; DMBT1; EEF1A2; EEF2; EIF2B5; EIF2S1; EIF4G2; FBXO22; FKBP3; FKBP6; FKBP8; FLT1; FURIN; FYN; GBF1; GZMA; HDAC10; INHA; INHBA; INHBB; KARS; KIDINS220; KPNA2; LCMT1; LOX; LPL; MGAT4B; MMP13; MMP9; MRPL24; MRPS12; MRPS14; MYLK; NFKBIA; NFS1; NMT1; PA2G4; PABPC4; PEPD; PHKG1; PPIF; PRKG1; PSMA1; PSMA3; PSMA6; PSMB4; PSMB7; PSMD2; PSMD9; PTP4A3; R…
=HYPERLINK("http://www2.ebi.ac.uk/ego/QuickGO?mode=display&entry=GO%3A0003674","GO Molecular Function")	=HYPERLINK("http://www2.ebi.ac.uk/ego/QuickGO?mode=display&entry=GO%3A0005249","voltage-gated potassium channel activity")	2	410	70	7257	0.983104	1	23704; 131096	KCNE4; KCNH8
=HYPERLINK("http://www2.ebi.ac.uk/ego/QuickGO?mode=display&entry=GO%3A0008150","GO Biological Process")	=HYPERLINK("http://www2.ebi.ac.uk/ego/QuickGO?mode=display&entry=GO%3A0007187","G-protein signaling\, coupled to cyclic nucleotide second messenger")	2	403	70	7131	0.983128	1	1909; 2771	EDNRA; GNAI2
=HYPERLINK("http://www2.ebi.ac.uk/ego/QuickGO?mode=display&entry=GO%3A0003674","GO Molecular Function")	=HYPERLINK("http://www2.ebi.ac.uk/ego/QuickGO?mode=display&entry=GO%3A0016798","hydrolase activity\, acting on glycosyl bonds")	2	410	71	7257	0.984066	1	328; 7374	APEX1; UNG
=HYPERLINK("http://www2.ebi.ac.uk/ego/QuickGO?mode=display&entry=GO%3A0008150","GO Biological Process")	=HYPERLINK("http://www2.ebi.ac.uk/ego/QuickGO?mode=display&entry=GO%3A0007167","enzyme linked receptor protein signaling pathway")	4	403	136	7131	0.985015	1	650; 654; 2321; 2668	BMP2; BMP6; FLT1; GDNF
=HYPERLINK("http://www2.ebi.ac.uk/ego/QuickGO?mode=display&entry=GO%3A0003674","GO Molecular Function")	=HYPERLINK("http://www2.ebi.ac.uk/ego/QuickGO?mode=display&entry=GO%3A0016881","acid-D-amino acid ligase activity")	2	410	73	7257	0.985828	1	8454; 26263	CUL1; FBXO22
=HYPERLINK("http://www2.ebi.ac.uk/ego/QuickGO?mode=display&entry=GO%3A0008150","GO Biological Process")	=HYPERLINK("http://www2.ebi.ac.uk/ego/QuickGO?mode=display&entry=GO%3A0016049","cell growth")	2	403	73	7131	0.985849	1	2273; 85004	FHL1; RERG
=HYPERLINK("http://www2.ebi.ac.uk/ego/QuickGO?mode=display&entry=GO%3A0003674","GO Molecular Function")	=HYPERLINK("http://www2.ebi.ac.uk/ego/QuickGO?mode=display&entry=GO%3A0004871","signal transducer activity")	57	410	1269	7257	0.986077	1	190; 567; 650; 654; 950; 1234; 1755; 1909; 2253; 2287; 2321; 2487; 2492; 2668; 2771; 3091; 3623; 3624; 3625; 3680; 3688; 3694; 3714; 3925; 3927; 4282; 4638; 4879; 5025; 5173; 5741; 5818; 5979; 6364; 6386; 6869; 6870; 7852; 8771; 9319; 9784; 10001; 10267; 10439; 22943; 23284; 23452; 26281; 30008; 51384; 54437; 55118; 83547; 85004; 131096; 134864; 223117	ANGPTL2; B2M; BMP2; BMP6; CCL20; CCR5; CRTAC1; CXCR4; DKK1; DMBT1; EDNRA; EFEMP2; FGF20; FGF8; FKBP3; FLT1; FRZB; FSHR; GDNF; GNAI2; HIF1A; INHA; INHBA; INHBB; ITGA9; ITGB1; ITGB6; JAG2; KCNH8; LASP1; LPHN3; MED6; MIF; MYLK; NPPB; NR0B1; OLFM1; P2RX4; PDYN; PTH; PVRL1; RAMP1; RERG; RET; RILP; SCARB2; SDCBP; SEMA3D; SEMA5B; SNX17; STMN1; TACR1; TACR3; TAR1; TNFRSF6B; TRIP13; WNT16
=HYPERLINK("http://www2.ebi.ac.uk/ego/QuickGO?mode=display&entry=GO%3A0003674","GO Molecular Function")	=HYPERLINK("http://www2.ebi.ac.uk/ego/QuickGO?mode=display&entry=GO%3A0030414","protease inhibitor activity")	2	410	74	7257	0.986635	1	5274; 7980	SERPINI1; TFPI2
=HYPERLINK("http://www2.ebi.ac.uk/ego/QuickGO?mode=display&entry=GO%3A0003674","GO Molecular Function")	=HYPERLINK("http://www2.ebi.ac.uk/ego/QuickGO?mode=display&entry=GO%3A0004866","endopeptidase inhibitor activity")	2	410	74	7257	0.986635	1	5274; 7980	SERPINI1; TFPI2
=HYPERLINK("http://www2.ebi.ac.uk/ego/QuickGO?mode=display&entry=GO%3A0008150","GO Biological Process")	=HYPERLINK("http://www2.ebi.ac.uk/ego/QuickGO?mode=display&entry=GO%3A0019935","cyclic-nucleotide-mediated signaling")	2	403	74	7131	0.986655	1	1909; 2771	EDNRA; GNAI2
=HYPERLINK("http://www2.ebi.ac.uk/ego/QuickGO?mode=display&entry=GO%3A0003674","GO Molecular Function")	=HYPERLINK("http://www2.ebi.ac.uk/ego/QuickGO?mode=display&entry=GO%3A0005083","small GTPase regulatory/interacting protein activity")	3	410	110	7257	0.987634	1	29; 8729; 22894	ABR; DIS3; GBF1
=HYPERLINK("http://www2.ebi.ac.uk/ego/QuickGO?mode=display&entry=GO%3A0003674","GO Molecular Function")	=HYPERLINK("http://www2.ebi.ac.uk/ego/QuickGO?mode=display&entry=GO%3A0004222","metalloendopeptidase activity")	2	410	76	7257	0.988114	1	4318; 4322	MMP13; MMP9
=HYPERLINK("http://www2.ebi.ac.uk/ego/QuickGO?mode=display&entry=GO%3A0003674","GO Molecular Function")	=HYPERLINK("http://www2.ebi.ac.uk/ego/QuickGO?mode=display&entry=GO%3A0004713","protein-tyrosine kinase activity")	6	410	198	7257	0.98905	1	2321; 2534; 4638; 5592; 5979; 6725	FLT1; FYN; MYLK; PRKG1; RET; SRMS
=HYPERLINK("http://www2.ebi.ac.uk/ego/QuickGO?mode=display&entry=GO%3A0003674","GO Molecular Function")	=HYPERLINK("http://www2.ebi.ac.uk/ego/QuickGO?mode=display&entry=GO%3A0003754","chaperone activity")	3	410	113	7257	0.989389	1	5928; 9532; 10953	BAG2; RBBP4; TOMM34
=HYPERLINK("http://www2.ebi.ac.uk/ego/QuickGO?mode=display&entry=GO%3A0005575","GO Cellular Component")	=HYPERLINK("http://www2.ebi.ac.uk/ego/QuickGO?mode=display&entry=GO%3A0005886","plasma membrane")	52	398	1188	7036	0.990489	1	291; 292; 293; 476; 477; 538; 567; 859; 928; 933; 950; 966; 967; 998; 1175; 1234; 1265; 1909; 2321; 2492; 2697; 2771; 3680; 3688; 3694; 3714; 3965; 3982; 4082; 4115; 4137; 5010; 5025; 5169; 5173; 5879; 6386; 6843; 6869; 6870; 6890; 7852; 8611; 9074; 9414; 9445; 10267; 10602; 22821; 55117; 55118; 149461	AP2S1; ATP1A1; ATP1A2; ATP7A; B2M; CAV3; CCR5; CD22; CD59; CD63; CD9; CDC42; CDC42EP3; CLDN11; CLDN19; CLDN6; CNN2; CRTAC1; CXCR4; EDNRA; ENPP3; FLT1; FSHR; GJA1; GNAI2; ITGA9; ITGB1; ITGB6; ITM2B; JAG2; LGALS9; LIM2; MAGEB4; MAPT; MARCKS; P2RX4; PDYN; PPAP2A; RAC1; RAMP1; RASA3; SCARB2; SDCBP; SLC25A4; SLC25A5; SLC25A6; SLC6A15; TACR1; TACR3; TAP1; TJP2; VAMP1
=HYPERLINK("http://www2.ebi.ac.uk/ego/QuickGO?mode=display&entry=GO%3A0003674","GO Molecular Function")	=HYPERLINK("http://www2.ebi.ac.uk/ego/QuickGO?mode=display&entry=GO%3A0004888","transmembrane receptor activity")	20	410	530	7257	0.99049	1	567; 1234; 1755; 1909; 2321; 2487; 2492; 3680; 3688; 3694; 5818; 5979; 6869; 6870; 7852; 10439; 23284; 30008; 55118; 134864	B2M; CCR5; CRTAC1; CXCR4; DMBT1; EDNRA; EFEMP2; FLT1; FRZB; FSHR; ITGA9; ITGB1; ITGB6; LPHN3; OLFM1; PVRL1; RET; TACR1; TACR3; TAR1
=HYPERLINK("http://www2.ebi.ac.uk/ego/QuickGO?mode=display&entry=GO%3A0008150","GO Biological Process")	=HYPERLINK("http://www2.ebi.ac.uk/ego/QuickGO?mode=display&entry=GO%3A0015672","monovalent inorganic cation transport")	6	403	202	7131	0.990736	1	476; 477; 496; 527; 23704; 131096	ATP1A1; ATP1A2; ATP4B; ATP6V0C; KCNE4; KCNH8
=HYPERLINK("http://www2.ebi.ac.uk/ego/QuickGO?mode=display&entry=GO%3A0008150","GO Biological Process")	=HYPERLINK("http://www2.ebi.ac.uk/ego/QuickGO?mode=display&entry=GO%3A0019932","second-messenger-mediated signaling")	2	403	81	7131	0.99115	1	1909; 2771	EDNRA; GNAI2
=HYPERLINK("http://www2.ebi.ac.uk/ego/QuickGO?mode=display&entry=GO%3A0008150","GO Biological Process")	=HYPERLINK("http://www2.ebi.ac.uk/ego/QuickGO?mode=display&entry=GO%3A0007601","vision")	3	403	119	7131	0.992218	1	1411; 5132; 6496	CRYBA1; PDC; SIX3
=HYPERLINK("http://www2.ebi.ac.uk/ego/QuickGO?mode=display&entry=GO%3A0008150","GO Biological Process")	=HYPERLINK("http://www2.ebi.ac.uk/ego/QuickGO?mode=display&entry=GO%3A0009583","perception of light")	3	403	121	7131	0.992981	1	1411; 5132; 6496	CRYBA1; PDC; SIX3
=HYPERLINK("http://www2.ebi.ac.uk/ego/QuickGO?mode=display&entry=GO%3A0003674","GO Molecular Function")	=HYPERLINK("http://www2.ebi.ac.uk/ego/QuickGO?mode=display&entry=GO%3A0016773","phosphotransferase activity\, alcohol group as acceptor")	16	410	452	7257	0.993104	1	472; 1021; 1163; 1164; 2321; 2534; 4638; 5213; 5260; 5592; 5979; 6635; 6725; 7443; 56164; 131096	ATM; CDK6; CKS1B; CKS2; FLT1; FYN; KCNH8; MYLK; PFKM; PHKG1; PRKG1; RET; SNRPE; SRMS; STK31; VRK1
=HYPERLINK("http://www2.ebi.ac.uk/ego/QuickGO?mode=display&entry=GO%3A0003674","GO Molecular Function")	=HYPERLINK("http://www2.ebi.ac.uk/ego/QuickGO?mode=display&entry=GO%3A0004872","receptor activity")	32	410	800	7257	0.993323	1	190; 567; 950; 1234; 1755; 1909; 2287; 2321; 2487; 2492; 3680; 3688; 3694; 5025; 5818; 5979; 6869; 6870; 7852; 8771; 9319; 10001; 10267; 10439; 23284; 23452; 30008; 54437; 55118; 83547; 134864; 223117	ANGPTL2; B2M; CCR5; CRTAC1; CXCR4; DMBT1; EDNRA; EFEMP2; FKBP3; FLT1; FRZB; FSHR; ITGA9; ITGB1; ITGB6; LPHN3; MED6; NR0B1; OLFM1; P2RX4; PVRL1; RAMP1; RET; RILP; SCARB2; SEMA3D; SEMA5B; TACR1; TACR3; TAR1; TNFRSF6B; TRIP13
=HYPERLINK("http://www2.ebi.ac.uk/ego/QuickGO?mode=display&entry=GO%3A0008150","GO Biological Process")	=HYPERLINK("http://www2.ebi.ac.uk/ego/QuickGO?mode=display&entry=GO%3A0007268","synaptic transmission")	5	403	183	7131	0.993515	1	273; 274; 1175; 4155; 5173	AMPH; AP2S1; BIN1; MBP; PDYN
=HYPERLINK("http://www2.ebi.ac.uk/ego/QuickGO?mode=display&entry=GO%3A0003674","GO Molecular Function")	=HYPERLINK("http://www2.ebi.ac.uk/ego/QuickGO?mode=display&entry=GO%3A0005261","cation channel activity")	5	410	184	7257	0.993775	1	5025; 23704; 57113; 117144; 131096	CATSPER1; KCNE4; KCNH8; P2RX4; TRPC7
=HYPERLINK("http://www2.ebi.ac.uk/ego/QuickGO?mode=display&entry=GO%3A0008150","GO Biological Process")	=HYPERLINK("http://www2.ebi.ac.uk/ego/QuickGO?mode=display&entry=GO%3A0009416","response to light")	3	403	125	7131	0.994294	1	1411; 5132; 6496	CRYBA1; PDC; SIX3
=HYPERLINK("http://www2.ebi.ac.uk/ego/QuickGO?mode=display&entry=GO%3A0008150","GO Biological Process")	=HYPERLINK("http://www2.ebi.ac.uk/ego/QuickGO?mode=display&entry=GO%3A0019226","transmission of nerve impulse")	5	403	186	7131	0.994324	1	273; 274; 1175; 4155; 5173	AMPH; AP2S1; BIN1; MBP; PDYN
=HYPERLINK("http://www2.ebi.ac.uk/ego/QuickGO?mode=display&entry=GO%3A0008150","GO Biological Process")	=HYPERLINK("http://www2.ebi.ac.uk/ego/QuickGO?mode=display&entry=GO%3A0007169","transmembrane receptor protein tyrosine kinase signaling pathway")	2	403	89	7131	0.994469	1	2321; 2668	FLT1; GDNF
=HYPERLINK("http://www2.ebi.ac.uk/ego/QuickGO?mode=display&entry=GO%3A0003674","GO Molecular Function")	=HYPERLINK("http://www2.ebi.ac.uk/ego/QuickGO?mode=display&entry=GO%3A0046914","transition metal ion binding")	11	410	344	7257	0.994879	1	538; 765; 767; 1234; 4015; 4318; 4322; 5184; 11238; 27087; 83933	ATP7A; B3GAT1; CA5B; CA6; CA8; CCR5; HDAC10; LOX; MMP13; MMP9; PEPD
=HYPERLINK("http://www2.ebi.ac.uk/ego/QuickGO?mode=display&entry=GO%3A0008150","GO Biological Process")	=HYPERLINK("http://www2.ebi.ac.uk/ego/QuickGO?mode=display&entry=GO%3A0007243","protein kinase cascade")	3	403	130	7131	0.995601	1	2534; 4792; 7852	CXCR4; FYN; NFKBIA
=HYPERLINK("http://www2.ebi.ac.uk/ego/QuickGO?mode=display&entry=GO%3A0003674","GO Molecular Function")	=HYPERLINK("http://www2.ebi.ac.uk/ego/QuickGO?mode=display&entry=GO%3A0005267","potassium channel activity")	2	410	93	7257	0.995619	1	23704; 131096	KCNE4; KCNH8
=HYPERLINK("http://www2.ebi.ac.uk/ego/QuickGO?mode=display&entry=GO%3A0003674","GO Molecular Function")	=HYPERLINK("http://www2.ebi.ac.uk/ego/QuickGO?mode=display&entry=GO%3A0015268","alpha-type channel activity")	8	410	274	7257	0.995752	1	2697; 5025; 7416; 23704; 53826; 57113; 117144; 131096	CATSPER1; FXYD6; GJA1; KCNE4; KCNH8; P2RX4; TRPC7; VDAC1
=HYPERLINK("http://www2.ebi.ac.uk/ego/QuickGO?mode=display&entry=GO%3A0008150","GO Biological Process")	=HYPERLINK("http://www2.ebi.ac.uk/ego/QuickGO?mode=display&entry=GO%3A0009314","response to radiation")	3	403	133	7131	0.996239	1	1411; 5132; 6496	CRYBA1; PDC; SIX3
=HYPERLINK("http://www2.ebi.ac.uk/ego/QuickGO?mode=display&entry=GO%3A0005575","GO Cellular Component")	=HYPERLINK("http://www2.ebi.ac.uk/ego/QuickGO?mode=display&entry=GO%3A0005887","integral to plasma membrane")	33	398	847	7036	0.996624	1	291; 292; 293; 476; 477; 538; 567; 928; 933; 950; 967; 1234; 1909; 2321; 2697; 3680; 3688; 3694; 3714; 5010; 5025; 5169; 6386; 6843; 6869; 6870; 6890; 7852; 9414; 9445; 10267; 55117; 55118	ATP1A1; ATP1A2; ATP7A; B2M; CCR5; CD22; CD63; CD9; CLDN11; CRTAC1; CXCR4; EDNRA; ENPP3; FLT1; GJA1; ITGA9; ITGB1; ITGB6; ITM2B; JAG2; P2RX4; RAMP1; SCARB2; SDCBP; SLC25A4; SLC25A5; SLC25A6; SLC6A15; TACR1; TACR3; TAP1; TJP2; VAMP1
=HYPERLINK("http://www2.ebi.ac.uk/ego/QuickGO?mode=display&entry=GO%3A0003674","GO Molecular Function")	=HYPERLINK("http://www2.ebi.ac.uk/ego/QuickGO?mode=display&entry=GO%3A0005216","ion channel activity")	7	410	255	7257	0.996843	1	5025; 7416; 23704; 53826; 57113; 117144; 131096	CATSPER1; FXYD6; KCNE4; KCNH8; P2RX4; TRPC7; VDAC1
=HYPERLINK("http://www2.ebi.ac.uk/ego/QuickGO?mode=display&entry=GO%3A0005575","GO Cellular Component")	=HYPERLINK("http://www2.ebi.ac.uk/ego/QuickGO?mode=display&entry=GO%3A0012505","endomembrane system")	3	398	137	7036	0.996973	1	311; 5901; 7485	ANXA11; RAN; WRB
=HYPERLINK("http://www2.ebi.ac.uk/ego/QuickGO?mode=display&entry=GO%3A0003674","GO Molecular Function")	=HYPERLINK("http://www2.ebi.ac.uk/ego/QuickGO?mode=display&entry=GO%3A0015267","channel/pore class transporter activity")	8	410	284	7257	0.997137	1	2697; 5025; 7416; 23704; 53826; 57113; 117144; 131096	CATSPER1; FXYD6; GJA1; KCNE4; KCNH8; P2RX4; TRPC7; VDAC1
=HYPERLINK("http://www2.ebi.ac.uk/ego/QuickGO?mode=display&entry=GO%3A0008150","GO Biological Process")	=HYPERLINK("http://www2.ebi.ac.uk/ego/QuickGO?mode=display&entry=GO%3A0007165","signal transduction")	66	403	1533	7131	0.99759	1	29; 377; 472; 650; 654; 966; 998; 1234; 1909; 2253; 2321; 2487; 2492; 2534; 2668; 2771; 3059; 3091; 3612; 3623; 3624; 3680; 3688; 3694; 3714; 3925; 4792; 5025; 5132; 5150; 5173; 5592; 5741; 5879; 5901; 5979; 6364; 6386; 6643; 6725; 6869; 6870; 7296; 7545; 7852; 8611; 8821; 9784; 10267; 10602; 10981; 22821; 22943; 23284; 23770; 26281; 50861; 51384; 51560; 57162; 79754; 85004; 116442; 131096; 13486…	ABR; ARF3; ASB13; ASB14; ATM; BMP2; BMP6; CCL20; CCR5; CD59; CDC42; CDC42EP3; CXCR4; DKK1; EDNRA; FGF20; FGF8; FKBP8; FLT1; FRZB; FSHR; FYN; GDNF; GNAI2; HCLS1; HIF1A; IMPA1; INHA; INHBA; INPP4B; ITGA9; ITGB1; ITGB6; JAG2; KCNH8; LPHN3; NFKBIA; P2RX4; PDC; PDE7A; PDYN; PELI1; PPAP2A; PRKG1; PTH; RAB32; RAB39B; RAB6B; RAC1; RAMP1; RAN; RASA3; RERG; RET; SDCBP; SNX17; SNX2; SRMS; STMN1; STMN3; TACR…
=HYPERLINK("http://www2.ebi.ac.uk/ego/QuickGO?mode=display&entry=GO%3A0008150","GO Biological Process")	=HYPERLINK("http://www2.ebi.ac.uk/ego/QuickGO?mode=display&entry=GO%3A0016310","phosphorylation")	13	403	414	7131	0.997602	1	1021; 2321; 2534; 3623; 3624; 4638; 5260; 5592; 5979; 6635; 6725; 7443; 56164	CDK6; FLT1; FYN; INHA; INHBA; MYLK; PHKG1; PRKG1; RET; SNRPE; SRMS; STK31; VRK1
=HYPERLINK("http://www2.ebi.ac.uk/ego/QuickGO?mode=display&entry=GO%3A0008150","GO Biological Process")	=HYPERLINK("http://www2.ebi.ac.uk/ego/QuickGO?mode=display&entry=GO%3A0016311","dephosphorylation")	2	403	107	7131	0.998082	1	8611; 11156	PPAP2A; PTP4A3
=HYPERLINK("http://www2.ebi.ac.uk/ego/QuickGO?mode=display&entry=GO%3A0008150","GO Biological Process")	=HYPERLINK("http://www2.ebi.ac.uk/ego/QuickGO?mode=display&entry=GO%3A0006468","protein amino acid phosphorylation")	11	403	372	7131	0.998146	1	1021; 2321; 2534; 4638; 5260; 5592; 5979; 6635; 6725; 7443; 56164	CDK6; FLT1; FYN; MYLK; PHKG1; PRKG1; RET; SNRPE; SRMS; STK31; VRK1
=HYPERLINK("http://www2.ebi.ac.uk/ego/QuickGO?mode=display&entry=GO%3A0008150","GO Biological Process")	=HYPERLINK("http://www2.ebi.ac.uk/ego/QuickGO?mode=display&entry=GO%3A0007154","cell communication")	88	403	1990	7131	0.998676	1	29; 273; 274; 377; 472; 650; 654; 928; 933; 950; 966; 998; 1000; 1175; 1234; 1306; 1909; 2253; 2321; 2487; 2492; 2534; 2668; 2697; 2771; 3059; 3091; 3612; 3623; 3624; 3625; 3680; 3688; 3694; 3714; 3728; 3925; 3965; 4155; 4240; 4792; 5010; 5025; 5045; 5132; 5150; 5173; 5592; 5649; 5741; 5818; 5879; 5901; 5979; 6364; 6386; 6643; 6725; 6869; 6870; 7296; 7545; 7852; 8611; 8821; 9784; 10267; 10602; 10…	ABR; AMPH; AP2S1; ARF3; ASB13; ASB14; ATM; BCAN; BIN1; BMP2; BMP6; CCL20; CCR5; CD22; CD59; CD9; CDC42; CDC42EP3; CDH2; CLDN11; CLDN19; COL15A1; CRTAC1; CXCR4; DKK1; EDNRA; FGF20; FGF8; FKBP8; FLT1; FRZB; FSHR; FURIN; FYN; GDNF; GJA1; GNAI2; HCLS1; HIF1A; IMPA1; INHA; INHBA; INHBB; INPP4B; ITGA9; ITGB1; ITGB6; JAG2; JUP; KCNH8; LGALS9; LPHN3; MBP; MFGE8; NFKBIA; P2RX4; PARVA; PDC; PDE7A; PDYN; PE…
=HYPERLINK("http://www2.ebi.ac.uk/ego/QuickGO?mode=display&entry=GO%3A0008150","GO Biological Process")	=HYPERLINK("http://www2.ebi.ac.uk/ego/QuickGO?mode=display&entry=GO%3A0006793","phosphorus metabolism")	17	403	531	7131	0.998849	1	1021; 2321; 2534; 3612; 3623; 3624; 4638; 5169; 5260; 5592; 5979; 6635; 6725; 7443; 8611; 11156; 56164	CDK6; ENPP3; FLT1; FYN; IMPA1; INHA; INHBA; MYLK; PHKG1; PPAP2A; PRKG1; PTP4A3; RET; SNRPE; SRMS; STK31; VRK1
=HYPERLINK("http://www2.ebi.ac.uk/ego/QuickGO?mode=display&entry=GO%3A0008150","GO Biological Process")	=HYPERLINK("http://www2.ebi.ac.uk/ego/QuickGO?mode=display&entry=GO%3A0006796","phosphate metabolism")	17	403	531	7131	0.998849	1	1021; 2321; 2534; 3612; 3623; 3624; 4638; 5169; 5260; 5592; 5979; 6635; 6725; 7443; 8611; 11156; 56164	CDK6; ENPP3; FLT1; FYN; IMPA1; INHA; INHBA; MYLK; PHKG1; PPAP2A; PRKG1; PTP4A3; RET; SNRPE; SRMS; STK31; VRK1
=HYPERLINK("http://www2.ebi.ac.uk/ego/QuickGO?mode=display&entry=GO%3A0005575","GO Cellular Component")	=HYPERLINK("http://www2.ebi.ac.uk/ego/QuickGO?mode=display&entry=GO%3A0005624","membrane fraction")	11	398	388	7036	0.999	1	476; 950; 966; 1586; 1592; 3728; 6843; 6890; 8611; 9445; 10105	ATP1A1; CD59; CYP17A1; CYP26A1; ITM2B; JUP; PPAP2A; PPIF; SCARB2; TAP1; VAMP1
=HYPERLINK("http://www2.ebi.ac.uk/ego/QuickGO?mode=display&entry=GO%3A0003674","GO Molecular Function")	=HYPERLINK("http://www2.ebi.ac.uk/ego/QuickGO?mode=display&entry=GO%3A0008270","zinc ion binding")	6	410	257	7257	0.999137	1	765; 767; 4318; 4322; 11238; 83933	CA5B; CA6; CA8; HDAC10; MMP13; MMP9
=HYPERLINK("http://www2.ebi.ac.uk/ego/QuickGO?mode=display&entry=GO%3A0003674","GO Molecular Function")	=HYPERLINK("http://www2.ebi.ac.uk/ego/QuickGO?mode=display&entry=GO%3A0005244","voltage-gated ion channel activity")	2	410	124	7257	0.999295	1	23704; 131096	KCNE4; KCNH8
=HYPERLINK("http://www2.ebi.ac.uk/ego/QuickGO?mode=display&entry=GO%3A0008150","GO Biological Process")	=HYPERLINK("http://www2.ebi.ac.uk/ego/QuickGO?mode=display&entry=GO%3A0006464","protein modification")	22	403	694	7131	0.999749	1	967; 1021; 1755; 2321; 2534; 4015; 4638; 4836; 5260; 5592; 5979; 6635; 6725; 7428; 7443; 11156; 11282; 26263; 27087; 51451; 56164; 83933	B3GAT1; CD63; CDK6; DMBT1; FBXO22; FLT1; FYN; HDAC10; LCMT1; LOX; MGAT4B; MYLK; NMT1; PHKG1; PRKG1; PTP4A3; RET; SNRPE; SRMS; STK31; VHL; VRK1
=HYPERLINK("http://www2.ebi.ac.uk/ego/QuickGO?mode=display&entry=GO%3A0005575","GO Cellular Component")	=HYPERLINK("http://www2.ebi.ac.uk/ego/QuickGO?mode=display&entry=GO%3A0016021","integral to membrane")	77	398	1857	7036	0.999798	1	291; 292; 293; 476; 477; 496; 527; 538; 567; 596; 665; 730; 765; 859; 928; 933; 950; 967; 1000; 1234; 1374; 1718; 1909; 2321; 2492; 2683; 2697; 3283; 3680; 3688; 3694; 3714; 3982; 5010; 5025; 5045; 5169; 5184; 5818; 5901; 5979; 6386; 6745; 6804; 6843; 6869; 6870; 6890; 7416; 7852; 8611; 9074; 9414; 9445; 9526; 10267; 10953; 23200; 23284; 23287; 23657; 23704; 26263; 27069; 27087; 53826; 54437; 551…	AGTPBP1; ATP11B; ATP1A1; ATP1A2; ATP4B; ATP6V0C; ATP7A; B2M; B3GAT1; B4GALT1; BCL2; BNIP3L; C20ORF108; C7; CA6; CATSPER1; CAV3; CCR5; CD22; CD63; CD9; CDH2; CLDN11; CLDN19; CLDN6; CPT1A; CRTAC1; CXCR4; DHCR24; EDNRA; ENPP3; FBXO22; FLT1; FSHR; FURIN; FXYD6; GHITM; GJA1; HSD3B1; ITGA9; ITGB1; ITGB6; ITM2B; JAG2; KCNE4; KCNH8; KIAA1409; LIM2; LPHN3; MPDU1; P2RX4; PEPD; PIGS; PPAP2A; PVRL1; RAMP1; R…
=HYPERLINK("http://www2.ebi.ac.uk/ego/QuickGO?mode=display&entry=GO%3A0005575","GO Cellular Component")	=HYPERLINK("http://www2.ebi.ac.uk/ego/QuickGO?mode=display&entry=GO%3A0016020","membrane")	120	398	2711	7036	0.999898	1	132; 291; 292; 293; 311; 476; 477; 496; 527; 538; 567; 596; 665; 730; 765; 859; 928; 933; 950; 966; 967; 998; 1000; 1175; 1234; 1265; 1355; 1374; 1583; 1586; 1592; 1593; 1718; 1755; 1770; 1909; 1999; 2321; 2487; 2492; 2683; 2697; 2771; 3283; 3680; 3688; 3694; 3714; 3965; 3982; 4082; 4115; 4137; 5010; 5025; 5045; 5169; 5173; 5184; 5818; 5879; 5901; 5979; 6386; 6711; 6745; 6804; 6843; 6869; 6870; 6…	AATF; ADK; AGTPBP1; ANXA11; AP2S1; ASB13; ATP11B; ATP1A1; ATP1A2; ATP4B; ATP6V0C; ATP7A; B2M; B3GAT1; B4GALT1; BCL2; BECN1; BET1L; BNIP3L; C20ORF108; C7; CA6; CATSPER1; CAV3; CCR5; CD22; CD59; CD63; CD9; CDC42; CDC42EP3; CDH2; CLDN11; CLDN19; CLDN6; CNN2; COG5; COX15; CPT1A; CRTAC1; CXCR4; CYP11A1; CYP17A1; CYP26A1; CYP27A1; DHCR24; DMBT1; DNAH9; DOC2B; EDNRA; EFEMP2; ELF3; ENPP3; FBXO22; FLT1; F…
