# Supplementary material for: Adaptation of a Bioinformatics Microarray Analysis Workflow for a Toxicogenomic Study in Rainbow Trout
Source: PLoS One. 2015 Jul 17;10(7):e0128598. doi: 10.1371/journal.pone.0128598 (PMC4506078; doi:10.1371/journal.pone.0128598)
Supplement: S4 Supporting Information — (XLSX) [file pone.0128598.s008.xlsx]

## Sheet: Feuil 1
Gene ID	CT1 FC test vs ctl	adj.P.Val	CT2 LogFC test vs ctl	adj.P.Val	ENSDARG	Swissprot	EASE
TC112688	4.74283	0.0385198	5.06257	0.0103139	ENSDARG00000030094	(sp:P21145) Myelin and lymphocyte protein OS=Homo sapiens GN=MAL PE=2 SV=1	MAL
CUST_11142_PI425536763	4.62092	4.80691e-06	3.69473	1.57867e-06	ENSDARG00000053528	(sp:Q9YHV3) Noggin-3 OS=Danio rerio GN=nog3 PE=1 SV=1	nog3
CUST_15292_PI425536763	3.16747	0.041048	3.02848	0.0191811	ENSDARG00000076119	(sp:Q96A84) EMI domain-containing protein 1 OS=Homo sapiens GN=EMID1 PE=2 SV=1	EMID1
CUST_3048_PI425536763	2.9372	0.0103977	3.51033	0.000545886	ENSDARG00000024030	(sp:Q9UKU9) Angiopoietin-related protein 2 OS=Homo sapiens GN=ANGPTL2 PE=2 SV=1	ANGPTL2
TC124848	2.77798	0.0241564	2.21448	0.0370235	ENSDARG00000091233	(sp:P03983) Ig heavy chain V region OS=Heterodontus francisci PE=4 SV=1	ighv4-2
CUST_27144_PI425536763	2.67531	0.0193781	5.52816	1.12237e-05	ENSDARG00000045914	(sp:Q3KJS6) Methionine import ATP-binding protein metN 2 OS=Pseudomonas fluorescens (strain Pf0-1) GN=metN2 PE=3 SV=1	metN2
CUST_3373_PI425536763	2.63619	0.00306465	1.90959	0.0491199	ENSDARG00000032578	(sp:O57682) Paired box protein Pax-2-B OS=Xenopus laevis GN=pax2-B PE=2 SV=2	pax2-B
TC102939	2.54863	0.0226988	2.26949	0.0174605	ENSDARG00000061091	Salmo salar GTP-binding protein 6 (gtpb6), mRNA	gtpb6
TC126511	2.40017	0.000907865	3.99573	1.12376e-07	ENSDARG00000036999	(sp:A3KFU9) Patched domain-containing protein 2 OS=Mus musculus GN=Ptchd2 PE=2 SV=1	Ptchd2
CUST_4008_PI425536763	2.36047	0.0109876	4.3553	3.883e-06	ENSDARG00000019765	(sp:Q7TNC4) Putative RNA-binding protein Luc7-like 2 OS=Mus musculus GN=Luc7l2 PE=1 SV=1	Luc7l2
TC105981	2.35657	0.0427738	2.43525	0.0121373	0	Salmo salar Sulfate transporter (s26a2), mRNA	s26a2
TC109027	2.32447	0.000757778	2.61876	1.52368e-05	ENSDARG00000044569	Claudin 19	cldn19
TC101664	2.31679	0.0412231	3.41875	0.000544758	0	Salmo salar Stress 70 protein chaperone microsome-associated 60 kDa protein (stch), mRNA	stch
CUST_17429_PI425536763	2.27906	0.0448139	1.96782	0.049648	ENSDARG00000089336	(sp:Q9P0V9) Septin-10 OS=Homo sapiens GN=SEPT10 PE=1 SV=2	SEPT10
CUST_6137_PI425536763	2.25557	0.00103615	2.69664	9.05549e-06	ENSDARG00000044569	[BBH] CLD19_RAT (sp:Q5QT56) Claudin-19 OS=Rattus norvegicus GN=Cldn19 PE=2 SV=1	Cldn19
TC126275	2.23613	0.0041305	2.41896	0.000284429	ENSDARG00000058558	ProSAPiP1 protein b [	prosapip1b
TC119501	2.21804	0.0332176	2.86	0.00107395	ENSDARG00000068213	(sp:Q9PWH2) Frizzled-10 OS=Gallus gallus GN=FZD10 PE=2 SV=1	FZD10
TC121037	2.19449	0.01307	2.11806	0.00501505	ENSDARG00000078741	[BBH] FRMD6_HUMAN (sp:Q96NE9) FERM domain-containing protein 6 OS=Homo sapiens GN=FRMD6 PE=1 SV=1	FRMD6
CUST_20195_PI425536763	2.19059	0.0448139	2.18737	0.0168146	ENSDARG00000041715	(sp:Q8HXG8) Beta,beta-carotene 9',10'-oxygenase OS=Macaca fascicularis GN=BCO2 PE=2 SV=2	BCO2
CUST_16654_PI425536763	2.17842	0.0246297	2.64726	0.00107233	ENSDARG00000003754	(sp:Q9JJW1) Tetraspanin-2 OS=Rattus norvegicus GN=Tspan2 PE=1 SV=1	Tspan2
TC115507	2.13956	0.0394582	2.14035	0.0141299	ENSDARG00000006120	(sp:Q3SA48) T-box transcription factor TBX2 OS=Xenopus tropicalis GN=tbx2 PE=2 SV=1	tbx2
TC102373	2.13502	0.0214235	2.92725	0.000206556	ENSDARG00000045945	(sp:Q92777) Synapsin-2 OS=Homo sapiens GN=SYN2 PE=1 SV=3	SYN2
TC108746	2.09751	0.0247234	2.40003	0.00638705	ENSDARG00000013997	[BBH] ERN1_MOUSE (sp:Q9EQY0) Serine/threonine-protein kinase/endoribonuclease IRE1 OS=Mus musculus GN=Ern1 PE=2 SV=1	Ern1
TC123169	2.09685	0.0068588	1.74379	0.0151336	ENSDARG00000004049	Salmo salar Myristoylated alanine-rich C-kinase substrate (marcs), mRNA	marcs
CUST_24234_PI425536763	2.094	0.0121768	3.61371	3.84689e-06	ENSDARG00000068213	(sp:Q9PWH2) Frizzled-10 OS=Gallus gallus GN=FZD10 PE=2 SV=1	FZD10
CUST_16_PI425536763	2.08	0.017605	2.27953	0.00177025	ENSDARG00000021352	(sp:P19490) Glutamate receptor 1 OS=Rattus norvegicus GN=Gria1 PE=1 SV=2	Gria1
CUST_1613_PI425536763	2.04505	0.0349553	2.73568	0.000598756	ENSDARG00000075521	(sp:Q8QGP3) Carboxypeptidase Z OS=Gallus gallus GN=CPZ PE=1 SV=1	CPZ
TC118656	2.04193	0.0251069	2.08414	0.00637746	ENSDARG00000006021	(sp:Q4U2V3) Cytosolic carboxypeptidase 1 OS=Danio rerio GN=agtpbp1 PE=2 SV=1	agtpbp1
TC100501	2.01831	0.00364906	1.6096	0.0180707	ENSDARG00000068461	(sp:Q8N6M6) Aminopeptidase O OS=Homo sapiens GN=AOPEP PE=1 SV=2	AOPEP
